# Supplementary material for: MORC2 is a phosphorylation-dependent DNA compaction machine
Source: Nat Commun. 2025 Jul 1;16:5606. doi: 10.1038/s41467-025-60751-z (PMC12216690; doi:10.1038/s41467-025-60751-z)
Supplement: Supplementary file 3 — Supplementary Data 1 [file 41467_2025_60751_MOESM3_ESM.xlsx]

## Sheet: All crosslinks before quant
PSMID	run	scan	PeakListFileName	ScanId	exp charge	exp m/z	exp mass	exp fractionalmass	match charge	match mass	match fractionalmass	Protein1	Description1	Decoy1	Protein2	Description2	Decoy2	PepSeq1	PepSeq2	PepPos1	PepPos2	PeptideLength1	PeptideLength2	LinkPos1	LinkPos2	ProteinLinkPos1	ProteinLinkPos2	Charge	Crosslinker	CrosslinkerModMass	PeptidesWithDoublets	PeptidesWithStubs	minPepCoverage	Score	isDecoy	isTT	isTD	isDD	fdrGroup	fdr	ifdr	PEP
Scan: 2453 Run: P4384_01 P1_K.TQEEKQK.Q P2_K.QLTEKIR.Q 6 5	P4384_01	2453	P4384_01.mgf	1865	3	620.346	1858.02	0.015	3	1858.02	0.015	Q9Y6X9	MORC2_HUMAN ATPase MORC2 OS=Homo sapiens OX=9606 GN=MORC2 PE=1 SV=2	FALSE	Q9Y6X9	MORC2_HUMAN ATPase MORC2 OS=Homo sapiens OX=9606 GN=MORC2 PE=1 SV=2	FALSE	TQEEKQK	QLTEKIR	556	563	7	7	6	5	561	567	3	SDA	82.041	2	2	0.5	16.378	FALSE	TRUE	FALSE	FALSE	Self > 4	0.025	0.026	0.07
Scan: 2475 Run: P4384_01 P1_R.IAEEKAR.E P2_R.EADVKKsda-hydroR.I 6 5	P4384_01	2475	P4384_01.mgf	1884	4	461.512	1842.02	0.018	4	1842.02	0.021	Q9Y6X9	MORC2_HUMAN ATPase MORC2 OS=Homo sapiens OX=9606 GN=MORC2 PE=1 SV=2	FALSE	Q9Y6X9	MORC2_HUMAN ATPase MORC2 OS=Homo sapiens OX=9606 GN=MORC2 PE=1 SV=2	FALSE	IAEEKAR	EADVKKsda-hydroR	301	345	7	7	6	5	306	349	4	SDA	82.041	1	1	0.583	15.569	FALSE	TRUE	FALSE	FALSE	Self > 4	0.041	0.042	0.276
Scan: 3053 Run: P4384_01 P1_R.IKEAKsda-hydroQR.A P2_K.AEHVAR.I 2 2	P4384_01	3053	P4384_01.mgf	2359	4	434.751	1734.97	0.974	4	1734.97	0.974	Q9Y6X9	MORC2_HUMAN ATPase MORC2 OS=Homo sapiens OX=9606 GN=MORC2 PE=1 SV=2	FALSE	Q9Y6X9	MORC2_HUMAN ATPase MORC2 OS=Homo sapiens OX=9606 GN=MORC2 PE=1 SV=2	FALSE	IKEAKsda-hydroQR	AEHVAR	352	295	7	6	2	2	353	296	4	SDA	82.041	1	2	0.9	19.888	FALSE	TRUE	FALSE	FALSE	Self > 4	0.011	0.012	0.033
Scan: 3101 Run: P4384_01 P1_R.IKEAKsda-hydroQR.A P2_K.AEHVAR.I 2 2	P4384_01	3101	P4384_01.mgf	2400	3	579.333	1734.98	0.976	3	1734.97	0.974	Q9Y6X9	MORC2_HUMAN ATPase MORC2 OS=Homo sapiens OX=9606 GN=MORC2 PE=1 SV=2	FALSE	Q9Y6X9	MORC2_HUMAN ATPase MORC2 OS=Homo sapiens OX=9606 GN=MORC2 PE=1 SV=2	FALSE	IKEAKsda-hydroQR	AEHVAR	352	295	7	6	2	2	353	296	3	SDA	82.041	0	2	0.667	14.715	FALSE	TRUE	FALSE	FALSE	Self > 4	0.098	0.098	0.521
Scan: 4705 Run: P4384_01 P1_R.IKsda-loopEAKQR.A P2_K.AEHVAR.I 5 5	P4384_01	4705	P4384_01.mgf	3756	4	430.248	1716.96	0.963	4	1716.96	0.963	Q9Y6X9	MORC2_HUMAN ATPase MORC2 OS=Homo sapiens OX=9606 GN=MORC2 PE=1 SV=2	FALSE	Q9Y6X9	MORC2_HUMAN ATPase MORC2 OS=Homo sapiens OX=9606 GN=MORC2 PE=1 SV=2	FALSE	AEHVAR	IKsda-loopEAKQR	295	352	6	7	5	5	299	356	4	SDA	82.041	2	2	0.7	16.124	FALSE	TRUE	FALSE	FALSE	Self > 4	0.026	0.027	0.073
Scan: 4740 Run: P4384_01 P1_R.IAEEKsda-loopAR.E P2_R.EAESKAR.T 6 5	P4384_01	4740	P4384_01.mgf	3789	4	443.24	1768.93	0.931	4	1768.93	0.931	Q9Y6X9	MORC2_HUMAN ATPase MORC2 OS=Homo sapiens OX=9606 GN=MORC2 PE=1 SV=2	FALSE	Q9Y6X9	MORC2_HUMAN ATPase MORC2 OS=Homo sapiens OX=9606 GN=MORC2 PE=1 SV=2	FALSE	EAESKAR	IAEEKsda-loopAR	308	301	7	7	5	6	312	306	4	SDA	82.041	0	2	0.667	15.72	FALSE	TRUE	FALSE	FALSE	Self > 4	0.031	0.032	0.19
Scan: 4945 Run: P4384_01 P1_R.QVQNRAITLR.R P2_R.EAESKAR.T 4 4	P4384_01	4945	P4384_01.mgf	3923	4	518.292	2069.14	0.138	4	2069.13	0.134	Q9Y6X9	MORC2_HUMAN ATPase MORC2 OS=Homo sapiens OX=9606 GN=MORC2 PE=1 SV=2	FALSE	Q9Y6X9	MORC2_HUMAN ATPase MORC2 OS=Homo sapiens OX=9606 GN=MORC2 PE=1 SV=2	FALSE	EAESKAR	QVQNRAITLR	308	334	7	10	4	4	311	337	4	SDA	82.041	0	1	0.75	16.41	FALSE	TRUE	FALSE	FALSE	Self > 4	0.024	0.024	0.055
Scan: 4999 Run: P4384_01 P1_R.KAPVISSTPK.L P2_R.EEASTSR.L 1 1	P4384_01	4999	P4384_01.mgf	3968	4	472.756	1886.99	0.993	4	1886.99	0.994	Q9Y6X9	MORC2_HUMAN ATPase MORC2 OS=Homo sapiens OX=9606 GN=MORC2 PE=1 SV=2	FALSE	Q9Y6X9	MORC2_HUMAN ATPase MORC2 OS=Homo sapiens OX=9606 GN=MORC2 PE=1 SV=2	FALSE	EEASTSR	KAPVISSTPK	660	643	7	10	1	1	660	643	4	SDA	82.041	1	2	0.417	15.179	FALSE	TRUE	FALSE	FALSE	Self > 4	0.066	0.066	0.342
Scan: 5077 Run: P4384_01 P1_R.ALKEPK.E P2_R.AEQEVKsda-hydroK.A 3 2	P4384_01	5077	P4384_01.mgf	4040	4	425.247	1696.96	0.96	4	1696.96	0.961	Q9Y6X9	MORC2_HUMAN ATPase MORC2 OS=Homo sapiens OX=9606 GN=MORC2 PE=1 SV=2	FALSE	Q9Y6X9	MORC2_HUMAN ATPase MORC2 OS=Homo sapiens OX=9606 GN=MORC2 PE=1 SV=2	FALSE	ALKEPK	AEQEVKsda-hydroK	359	288	6	7	3	2	361	289	4	SDA	82.041	1	2	0.833	18.66	FALSE	TRUE	FALSE	FALSE	Self > 4	0.012	0.012	0.027
Scan: 5517 Run: P4384_01 P1_R.READVKsda-loopK.R P2_R.IAEEKAR.E 6 5	P4384_01	5517	P4384_01.mgf	4403	4	457.01	1824.01	0.012	4	1824.01	0.01	Q9Y6X9	MORC2_HUMAN ATPase MORC2 OS=Homo sapiens OX=9606 GN=MORC2 PE=1 SV=2	FALSE	Q9Y6X9	MORC2_HUMAN ATPase MORC2 OS=Homo sapiens OX=9606 GN=MORC2 PE=1 SV=2	FALSE	IAEEKAR	READVKsda-loopK	301	344	7	7	5	6	305	349	4	SDA	82.041	0	2	0.75	16.286	FALSE	TRUE	FALSE	FALSE	Self > 4	0.026	0.026	0.128
Scan: 5700 Run: P4384_01 P1_R.READVKK.R P2_R.IAEEKsda-loopAR.E 6 5	P4384_01	5700	P4384_01.mgf	4563	4	457.01	1824.01	0.01	4	1824.01	0.01	Q9Y6X9	MORC2_HUMAN ATPase MORC2 OS=Homo sapiens OX=9606 GN=MORC2 PE=1 SV=2	FALSE	Q9Y6X9	MORC2_HUMAN ATPase MORC2 OS=Homo sapiens OX=9606 GN=MORC2 PE=1 SV=2	FALSE	READVKK	IAEEKsda-loopAR	344	301	7	7	6	5	349	305	4	SDA	82.041	0	2	0.5	15.848	FALSE	TRUE	FALSE	FALSE	Self > 4	0.031	0.031	0.159
Scan: 5852 Run: P4384_01 P1_R.READVKsda-loopK.R P2_R.IAEEKAR.E 1 5	P4384_01	5852	P4384_01.mgf	4701	4	457.01	1824.01	0.012	4	1824.01	0.01	Q9Y6X9	MORC2_HUMAN ATPase MORC2 OS=Homo sapiens OX=9606 GN=MORC2 PE=1 SV=2	FALSE	Q9Y6X9	MORC2_HUMAN ATPase MORC2 OS=Homo sapiens OX=9606 GN=MORC2 PE=1 SV=2	FALSE	IAEEKAR	READVKsda-loopK	301	344	7	7	5	1	305	344	4	SDA	82.041	0	2	0.75	17.075	FALSE	TRUE	FALSE	FALSE	Self > 4	0.019	0.019	0.078
Scan: 5912 Run: P4384_01 P1_K.ASEESLR.T P2_R.AKASEESLR.T 3 2	P4384_01	5912	P4384_01.mgf	4757	3	621.653	1861.94	0.937	3	1861.94	0.938	Q9Y6X9	MORC2_HUMAN ATPase MORC2 OS=Homo sapiens OX=9606 GN=MORC2 PE=1 SV=2	FALSE	Q9Y6X9	MORC2_HUMAN ATPase MORC2 OS=Homo sapiens OX=9606 GN=MORC2 PE=1 SV=2	FALSE	ASEESLR	AKASEESLR	975	973	7	9	3	2	977	974	3	SDA	82.041	0	2	0.667	17.346	FALSE	TRUE	FALSE	FALSE	Self > 4	0.018	0.019	0.092
Scan: 6003 Run: P4384_01 P1_K.KAEHVAR.I P2_R.ALKsda-loopEPK.E 1 4	P4384_01	6003	P4384_01.mgf	4839	3	553.657	1657.95	0.95	3	1657.95	0.951	Q9Y6X9	MORC2_HUMAN ATPase MORC2 OS=Homo sapiens OX=9606 GN=MORC2 PE=1 SV=2	FALSE	Q9Y6X9	MORC2_HUMAN ATPase MORC2 OS=Homo sapiens OX=9606 GN=MORC2 PE=1 SV=2	FALSE	KAEHVAR	ALKsda-loopEPK	294	359	7	6	1	4	294	362	3	SDA	82.041	0	2	0.6	12.663	FALSE	TRUE	FALSE	FALSE	Self > 4	0.254	0.255	0.7
Scan: 6420 Run: P4384_01 P1_R.IAEEKAR.E P2_R.EADVKsda-loopK.R 5 4	P4384_01	6420	P4384_01.mgf	5159	4	417.985	1667.91	0.91	4	1667.91	0.909	Q9Y6X9	MORC2_HUMAN ATPase MORC2 OS=Homo sapiens OX=9606 GN=MORC2 PE=1 SV=2	FALSE	Q9Y6X9	MORC2_HUMAN ATPase MORC2 OS=Homo sapiens OX=9606 GN=MORC2 PE=1 SV=2	FALSE	IAEEKAR	EADVKsda-loopK	301	345	7	6	5	4	305	348	4	SDA	82.041	0	1	0.583	13.78	FALSE	TRUE	FALSE	FALSE	Self > 4	0.157	0.157	0.409
Scan: 6672 Run: P4384_01 P1_R.QQQEKLEALQK.T P2_K.AEHVAR.I 5 1	P4384_01	6672	P4384_01.mgf	5389	4	527.288	2105.12	0.123	4	2105.12	0.122	Q9Y6X9	MORC2_HUMAN ATPase MORC2 OS=Homo sapiens OX=9606 GN=MORC2 PE=1 SV=2	FALSE	Q9Y6X9	MORC2_HUMAN ATPase MORC2 OS=Homo sapiens OX=9606 GN=MORC2 PE=1 SV=2	FALSE	QQQEKLEALQK	AEHVAR	570	295	11	6	5	1	574	295	4	SDA	82.041	1	2	0.8	18.51	FALSE	TRUE	FALSE	FALSE	Self > 4	0.012	0.012	0.014
Scan: 7053 Run: P4384_01 P1_R.ALKsda-loopEPK.E P2_R.AEQEVKK.A 5 6	P4384_01	7053	P4384_01.mgf	5682	3	560.657	1678.95	0.95	3	1678.95	0.95	Q9Y6X9	MORC2_HUMAN ATPase MORC2 OS=Homo sapiens OX=9606 GN=MORC2 PE=1 SV=2	FALSE	Q9Y6X9	MORC2_HUMAN ATPase MORC2 OS=Homo sapiens OX=9606 GN=MORC2 PE=1 SV=2	FALSE	AEQEVKK	ALKsda-loopEPK	288	359	7	6	6	5	293	363	3	SDA	82.041	0	2	0.8	18.978	FALSE	TRUE	FALSE	FALSE	Self > 4	0.012	0.012	0.01
Scan: 7438 Run: P4384_01 P1_R.QQQEKLEALQK.T P2_R.AEQEVK.K 5 1	P4384_01	7438	P4384_01.mgf	6032	4	532.538	2126.12	0.122	4	2126.12	0.121	Q9Y6X9	MORC2_HUMAN ATPase MORC2 OS=Homo sapiens OX=9606 GN=MORC2 PE=1 SV=2	FALSE	Q9Y6X9	MORC2_HUMAN ATPase MORC2 OS=Homo sapiens OX=9606 GN=MORC2 PE=1 SV=2	FALSE	QQQEKLEALQK	AEQEVK	570	288	11	6	5	1	574	288	4	SDA	82.041	0	2	0.9	21.707	FALSE	TRUE	FALSE	FALSE	Self > 4	0.005	0.005	0
Scan: 7745 Run: P4384_01 P1_R.IKEAKsda-hydroQR.A P2_R.IAEEKsda-loopAR.E 2 3	P4384_01	7745	P4384_01.mgf	6256	4	488.785	1951.11	0.11	4	1951.11	0.11	Q9Y6X9	MORC2_HUMAN ATPase MORC2 OS=Homo sapiens OX=9606 GN=MORC2 PE=1 SV=2	FALSE	Q9Y6X9	MORC2_HUMAN ATPase MORC2 OS=Homo sapiens OX=9606 GN=MORC2 PE=1 SV=2	FALSE	IKEAKsda-hydroQR	IAEEKsda-loopAR	352	301	7	7	2	3	353	303	4	SDA	82.041	2	2	0.917	19.687	FALSE	TRUE	FALSE	FALSE	Self > 4	0.011	0.012	0.008
Scan: 7799 Run: P4384_01 P1_R.IKEAKsda-loopQR.A P2_R.IAEEKsda-hydroAR.E 2 6	P4384_01	7799	P4384_01.mgf	6303	4	488.785	1951.11	0.11	4	1951.11	0.11	Q9Y6X9	MORC2_HUMAN ATPase MORC2 OS=Homo sapiens OX=9606 GN=MORC2 PE=1 SV=2	FALSE	Q9Y6X9	MORC2_HUMAN ATPase MORC2 OS=Homo sapiens OX=9606 GN=MORC2 PE=1 SV=2	FALSE	IAEEKsda-hydroAR	IKEAKsda-loopQR	301	352	7	7	6	2	306	353	4	SDA	82.041	1	2	0.667	15.039	FALSE	TRUE	FALSE	FALSE	Self > 4	0.067	0.067	0.395
Scan: 8089 Run: P4384_01 P1_R.IKEAKsda-hydroQR.A P2_R.IAEEKsda-loopAR.E 2 3	P4384_01	8089	P4384_01.mgf	6492	3	651.377	1951.11	0.109	3	1951.11	0.11	Q9Y6X9	MORC2_HUMAN ATPase MORC2 OS=Homo sapiens OX=9606 GN=MORC2 PE=1 SV=2	FALSE	Q9Y6X9	MORC2_HUMAN ATPase MORC2 OS=Homo sapiens OX=9606 GN=MORC2 PE=1 SV=2	FALSE	IKEAKsda-hydroQR	IAEEKsda-loopAR	352	301	7	7	2	3	353	303	3	SDA	82.041	0	2	0.667	17.791	FALSE	TRUE	FALSE	FALSE	Self > 4	0.015	0.015	0.043
Scan: 8273 Run: P4384_01 P1_K.TRAEQEVK.K P2_K.Ksda-hydroAEHVAR.I 1 1	P4384_01	8273	P4384_01.mgf	6659	3	651.357	1951.05	0.049	3	1951.05	0.048	Q9Y6X9	MORC2_HUMAN ATPase MORC2 OS=Homo sapiens OX=9606 GN=MORC2 PE=1 SV=2	FALSE	Q9Y6X9	MORC2_HUMAN ATPase MORC2 OS=Homo sapiens OX=9606 GN=MORC2 PE=1 SV=2	FALSE	Ksda-hydroAEHVAR	TRAEQEVK	294	286	7	8	1	1	294	286	3	SDA	82.041	0	2	0.571	16.276	FALSE	TRUE	FALSE	FALSE	Self > 4	0.026	0.026	0.117
Scan: 8442 Run: P4384_01 P1_R.IKEAKsda-loopQR.A P2_R.AEQEVKsda-loopK.A 2 4	P4384_01	8442	P4384_01.mgf	6815	4	488.032	1948.1	0.098	4	1948.1	0.099	Q9Y6X9	MORC2_HUMAN ATPase MORC2 OS=Homo sapiens OX=9606 GN=MORC2 PE=1 SV=2	FALSE	Q9Y6X9	MORC2_HUMAN ATPase MORC2 OS=Homo sapiens OX=9606 GN=MORC2 PE=1 SV=2	FALSE	AEQEVKsda-loopK	IKEAKsda-loopQR	288	352	7	7	4	2	291	353	4	SDA	82.041	1	2	0.583	18.663	FALSE	TRUE	FALSE	FALSE	Self > 4	0.012	0.012	0.027
Scan: 8692 Run: P4384_01 P1_R.IKsda-loopEAKsda-loopQR.A P2_R.AEQEVKK.A 2 6	P4384_01	8692	P4384_01.mgf	7046	4	488.032	1948.1	0.1	4	1948.1	0.099	Q9Y6X9	MORC2_HUMAN ATPase MORC2 OS=Homo sapiens OX=9606 GN=MORC2 PE=1 SV=2	FALSE	Q9Y6X9	MORC2_HUMAN ATPase MORC2 OS=Homo sapiens OX=9606 GN=MORC2 PE=1 SV=2	FALSE	AEQEVKK	IKsda-loopEAKsda-loopQR	288	352	7	7	6	2	293	353	4	SDA	82.041	0	2	0.667	15.008	FALSE	TRUE	FALSE	FALSE	Self > 4	0.069	0.07	0.432
Scan: 8867 Run: P4384_01 P1_R.ALKEPK.E P2_R.AEQEVKsda-hydroKsda-hydroAEHVAR.I 3 2	P4384_01	8867	P4384_01.mgf	7204	4	616.098	2460.36	0.362	4	2460.36	0.358	Q9Y6X9	MORC2_HUMAN ATPase MORC2 OS=Homo sapiens OX=9606 GN=MORC2 PE=1 SV=2	FALSE	Q9Y6X9	MORC2_HUMAN ATPase MORC2 OS=Homo sapiens OX=9606 GN=MORC2 PE=1 SV=2	FALSE	ALKEPK	AEQEVKsda-hydroKsda-hydroAEHVAR	359	288	6	13	3	2	361	289	4	SDA	82.041	0	2	0.7	19.315	FALSE	TRUE	FALSE	FALSE	Self > 4	0.012	0.012	0.011
Scan: 9713 Run: P4384_01 P1_R.VTAVEVGKHVVR.W P2_K.ASEESLR.T 8 6	P4384_01	9713	P4384_01.mgf	7947	5	434.044	2165.18	0.182	5	2165.18	0.18	Q9Y6X9	MORC2_HUMAN ATPase MORC2 OS=Homo sapiens OX=9606 GN=MORC2 PE=1 SV=2	FALSE	Q9Y6X9	MORC2_HUMAN ATPase MORC2 OS=Homo sapiens OX=9606 GN=MORC2 PE=1 SV=2	FALSE	ASEESLR	VTAVEVGKHVVR	975	812	7	12	6	8	980	819	5	SDA	82.041	1	2	0.682	21.125	FALSE	TRUE	FALSE	FALSE	Self > 4	0.005	0.007	0
Scan: 9714 Run: P4384_01 P1_K.QDFADAKEYR.H P2_R.DIQMoxAETSPEGTKPER.R 7 12	P4384_01	9714	P4384_01.mgf	7948	5	626.496	3127.44	0.444	5	3127.44	0.44	Q9Y6X9	MORC2_HUMAN ATPase MORC2 OS=Homo sapiens OX=9606 GN=MORC2 PE=1 SV=2	FALSE	Q9Y6X9	MORC2_HUMAN ATPase MORC2 OS=Homo sapiens OX=9606 GN=MORC2 PE=1 SV=2	FALSE	DIQMoxAETSPEGTKPER	QDFADAKEYR	222	428	16	10	12	7	233	434	5	SDA	82.041	0	2	0.6	24.472	FALSE	TRUE	FALSE	FALSE	Self > 4	0	0.004	0.012
Scan: 9735 Run: P4384_01 P1_R.TPESTQIGQYGNGLK.S P2_R.EADVKK.R 13 5	P4384_01	9735	P4384_01.mgf	7967	4	591.558	2362.2	0.201	4	2362.2	0.201	Q9Y6X9	MORC2_HUMAN ATPase MORC2 OS=Homo sapiens OX=9606 GN=MORC2 PE=1 SV=2	FALSE	Q9Y6X9	MORC2_HUMAN ATPase MORC2 OS=Homo sapiens OX=9606 GN=MORC2 PE=1 SV=2	FALSE	EADVKK	TPESTQIGQYGNGLK	345	91	6	15	5	13	349	103	4	SDA	82.041	0	2	0.786	21.793	FALSE	TRUE	FALSE	FALSE	Self > 4	0.005	0.005	0
Scan: 9870 Run: P4384_01 P1_R.VTAVEVGKHVVR.W P2_K.ASEESLR.T 9 5	P4384_01	9870	P4384_01.mgf	8091	4	542.302	2165.18	0.179	4	2165.18	0.18	Q9Y6X9	MORC2_HUMAN ATPase MORC2 OS=Homo sapiens OX=9606 GN=MORC2 PE=1 SV=2	FALSE	Q9Y6X9	MORC2_HUMAN ATPase MORC2 OS=Homo sapiens OX=9606 GN=MORC2 PE=1 SV=2	FALSE	ASEESLR	VTAVEVGKHVVR	975	812	7	12	5	9	979	820	4	SDA	82.041	1	2	0.583	19.911	FALSE	TRUE	FALSE	FALSE	Self > 4	0.011	0.012	0.033
Scan: 10060 Run: P4384_01 P1_R.DLDGMoxFIYsda-loopNCcmSR.L P2_R.DIQMoxAETSPEGTKPER.R 7 13	P4384_01	10060	P4384_01.mgf	8267	5	695.716	3473.54	0.543	5	3473.54	0.542	Q9Y6X9	MORC2_HUMAN ATPase MORC2 OS=Homo sapiens OX=9606 GN=MORC2 PE=1 SV=2	FALSE	Q9Y6X9	MORC2_HUMAN ATPase MORC2 OS=Homo sapiens OX=9606 GN=MORC2 PE=1 SV=2	FALSE	DIQMoxAETSPEGTKPER	DLDGMoxFIYsda-loopNCcmSR	222	378	16	12	13	7	234	384	5	SDA	82.041	0	1	0.567	18.674	FALSE	TRUE	FALSE	FALSE	Self > 4	0.012	0.012	0.026
Scan: 10109 Run: P4384_01 P1_R.IKEAKsda-loopQR.A P2_R.IAEEKsda-loopAR.E 2 6	P4384_01	10109	P4384_01.mgf	8312	4	484.283	1933.11	0.105	4	1933.1	0.099	Q9Y6X9	MORC2_HUMAN ATPase MORC2 OS=Homo sapiens OX=9606 GN=MORC2 PE=1 SV=2	FALSE	Q9Y6X9	MORC2_HUMAN ATPase MORC2 OS=Homo sapiens OX=9606 GN=MORC2 PE=1 SV=2	FALSE	IAEEKsda-loopAR	IKEAKsda-loopQR	301	352	7	7	6	2	306	353	4	SDA	82.041	1	2	0.667	14.971	FALSE	TRUE	FALSE	FALSE	Self > 4	0.071	0.072	0.423
Scan: 10307 Run: P4384_01 P1_R.ALKEPK.E P2_R.AEQEVKsda-loopKsda-hydroAEHVAR.I 3 8	P4384_01	10307	P4384_01.mgf	8493	4	611.593	2442.34	0.344	4	2442.35	0.348	Q9Y6X9	MORC2_HUMAN ATPase MORC2 OS=Homo sapiens OX=9606 GN=MORC2 PE=1 SV=2	FALSE	Q9Y6X9	MORC2_HUMAN ATPase MORC2 OS=Homo sapiens OX=9606 GN=MORC2 PE=1 SV=2	FALSE	ALKEPK	AEQEVKsda-loopKsda-hydroAEHVAR	359	288	6	13	3	8	361	295	4	SDA	82.041	0	2	0.875	22.293	FALSE	TRUE	FALSE	FALSE	Self > 4	0	0.005	0.022
Scan: 10382 Run: P4384_01 P1_R.ALKsda-loopEPK.E P2_R.AEQEVKsda-hydroKAEHVAR.I 4 7	P4384_01	10382	P4384_01.mgf	8562	5	489.476	2442.34	0.345	5	2442.35	0.348	Q9Y6X9	MORC2_HUMAN ATPase MORC2 OS=Homo sapiens OX=9606 GN=MORC2 PE=1 SV=2	FALSE	Q9Y6X9	MORC2_HUMAN ATPase MORC2 OS=Homo sapiens OX=9606 GN=MORC2 PE=1 SV=2	FALSE	AEQEVKsda-hydroKAEHVAR	ALKsda-loopEPK	288	359	13	6	7	4	294	362	5	SDA	82.041	0	2	0.667	18.482	FALSE	TRUE	FALSE	FALSE	Self > 4	0.012	0.012	0.014
Scan: 10988 Run: P4384_01 P1_R.IKsda-loopEAKQR.A P2_R.AEQEVKsda-loopKsda-hydroAEHVAR.I 5 12	P4384_01	10988	P4384_01.mgf	9111	5	543.306	2711.49	0.492	5	2711.5	0.496	Q9Y6X9	MORC2_HUMAN ATPase MORC2 OS=Homo sapiens OX=9606 GN=MORC2 PE=1 SV=2	FALSE	Q9Y6X9	MORC2_HUMAN ATPase MORC2 OS=Homo sapiens OX=9606 GN=MORC2 PE=1 SV=2	FALSE	IKsda-loopEAKQR	AEQEVKsda-loopKsda-hydroAEHVAR	352	288	7	13	5	12	356	299	5	SDA	82.041	1	2	0.667	14.752	FALSE	TRUE	FALSE	FALSE	Self > 4	0.095	0.096	0.464
Scan: 11008 Run: P4384_01 P1_R.IKsda-loopEAKsda-loopQR.A P2_R.AEQEVKKsda-hydroAEHVAR.I 6 6	P4384_01	11008	P4384_01.mgf	9130	4	678.881	2711.5	0.496	4	2711.5	0.496	Q9Y6X9	MORC2_HUMAN ATPase MORC2 OS=Homo sapiens OX=9606 GN=MORC2 PE=1 SV=2	FALSE	Q9Y6X9	MORC2_HUMAN ATPase MORC2 OS=Homo sapiens OX=9606 GN=MORC2 PE=1 SV=2	FALSE	AEQEVKKsda-hydroAEHVAR	IKsda-loopEAKsda-loopQR	288	352	13	7	6	6	293	357	4	SDA	82.041	0	2	0.542	17.263	FALSE	TRUE	FALSE	FALSE	Self > 4	0.019	0.019	0.077
Scan: 11051 Run: P4384_01 P1_R.SQADLKK.L P2_K.LPLEVTTRPSTEEPVR.R 6 14	P4384_01	11051	P4384_01.mgf	9169	4	674.372	2693.46	0.46	4	2693.46	0.459	Q9Y6X9	MORC2_HUMAN ATPase MORC2 OS=Homo sapiens OX=9606 GN=MORC2 PE=1 SV=2	FALSE	Q9Y6X9	MORC2_HUMAN ATPase MORC2 OS=Homo sapiens OX=9606 GN=MORC2 PE=1 SV=2	FALSE	SQADLKK	LPLEVTTRPSTEEPVR	586	593	7	16	6	14	591	606	4	SDA	82.041	1	2	0.8	25.107	FALSE	TRUE	FALSE	FALSE	Self > 4	0	0.004	0.011
Scan: 11052 Run: P4384_01 P1_R.SQADLKK.L P2_K.LPLEVTTRPSTEEPVR.R 6 12	P4384_01	11052	P4384_01.mgf	9170	5	539.699	2693.46	0.46	5	2693.46	0.459	Q9Y6X9	MORC2_HUMAN ATPase MORC2 OS=Homo sapiens OX=9606 GN=MORC2 PE=1 SV=2	FALSE	Q9Y6X9	MORC2_HUMAN ATPase MORC2 OS=Homo sapiens OX=9606 GN=MORC2 PE=1 SV=2	FALSE	SQADLKK	LPLEVTTRPSTEEPVR	586	593	7	16	6	12	591	604	5	SDA	82.041	1	2	0.8	23.233	FALSE	TRUE	FALSE	FALSE	Self > 4	0	0.005	0.016
Scan: 11086 Run: P4384_01 P1_R.ALKEPK.E P2_R.AEQEVKsda-loopKsda-loopAEHVAR.I 3 11	P4384_01	11086	P4384_01.mgf	9202	5	485.874	2424.34	0.335	5	2424.34	0.337	Q9Y6X9	MORC2_HUMAN ATPase MORC2 OS=Homo sapiens OX=9606 GN=MORC2 PE=1 SV=2	FALSE	Q9Y6X9	MORC2_HUMAN ATPase MORC2 OS=Homo sapiens OX=9606 GN=MORC2 PE=1 SV=2	FALSE	ALKEPK	AEQEVKsda-loopKsda-loopAEHVAR	359	288	6	13	3	11	361	298	5	SDA	82.041	0	2	0.708	20.464	FALSE	TRUE	FALSE	FALSE	Self > 4	0.005	0.009	0.02
Scan: 11225 Run: P4384_01 P1_R.SQADLKK.L P2_K.LPLEVTTRPSTEEPVR.R 6 13	P4384_01	11225	P4384_01.mgf	9326	5	539.699	2693.46	0.459	5	2693.46	0.459	Q9Y6X9	MORC2_HUMAN ATPase MORC2 OS=Homo sapiens OX=9606 GN=MORC2 PE=1 SV=2	FALSE	Q9Y6X9	MORC2_HUMAN ATPase MORC2 OS=Homo sapiens OX=9606 GN=MORC2 PE=1 SV=2	FALSE	SQADLKK	LPLEVTTRPSTEEPVR	586	593	7	16	6	13	591	605	5	SDA	82.041	0	0	0.417	11.924	FALSE	TRUE	FALSE	FALSE	Self > 4	0.336	0.336	0.959
Scan: 11273 Run: P4384_01 P1_R.ALKsda-loopEPK.E P2_R.AEQEVKsda-loopKAEHVAR.I 4 7	P4384_01	11273	P4384_01.mgf	9371	5	485.875	2424.34	0.338	5	2424.34	0.337	Q9Y6X9	MORC2_HUMAN ATPase MORC2 OS=Homo sapiens OX=9606 GN=MORC2 PE=1 SV=2	FALSE	Q9Y6X9	MORC2_HUMAN ATPase MORC2 OS=Homo sapiens OX=9606 GN=MORC2 PE=1 SV=2	FALSE	ALKsda-loopEPK	AEQEVKsda-loopKAEHVAR	359	288	6	13	4	7	362	294	5	SDA	82.041	0	2	0.583	18.271	FALSE	TRUE	FALSE	FALSE	Self > 4	0.012	0.013	0.012
Scan: 11490 Run: P4384_01 P1_R.SQADLKK.L P2_K.LPLEVTTRPSTEEPVR.R 6 14	P4384_01	11490	P4384_01.mgf	9564	5	539.699	2693.46	0.459	5	2693.46	0.459	Q9Y6X9	MORC2_HUMAN ATPase MORC2 OS=Homo sapiens OX=9606 GN=MORC2 PE=1 SV=2	FALSE	Q9Y6X9	MORC2_HUMAN ATPase MORC2 OS=Homo sapiens OX=9606 GN=MORC2 PE=1 SV=2	FALSE	SQADLKK	LPLEVTTRPSTEEPVR	586	593	7	16	6	14	591	606	5	SDA	82.041	0	2	0.567	16.738	FALSE	TRUE	FALSE	FALSE	Self > 4	0.019	0.019	0.023
Scan: 11928 Run: P4384_01 P1_K.FDYVPTDTTPR.D P2_R.AKASEESLR.T 2 2	P4384_01	11928	P4384_01.mgf	9936	4	596.55	2382.17	0.172	4	2382.17	0.17	Q9Y6X9	MORC2_HUMAN ATPase MORC2 OS=Homo sapiens OX=9606 GN=MORC2 PE=1 SV=2	FALSE	Q9Y6X9	MORC2_HUMAN ATPase MORC2 OS=Homo sapiens OX=9606 GN=MORC2 PE=1 SV=2	FALSE	FDYVPTDTTPR	AKASEESLR	828	973	11	9	2	2	829	974	4	SDA	82.041	0	1	0.625	18.163	FALSE	TRUE	FALSE	FALSE	Self > 4	0.012	0.014	0.026
Scan: 11968 Run: P4384_01 P1_K.QLTEKIR.Q P2_K.QDFADAKsda-hydroEYR.H 5 9	P4384_01	11968	P4384_01.mgf	9973	4	578.554	2310.18	0.185	4	2310.18	0.185	Q9Y6X9	MORC2_HUMAN ATPase MORC2 OS=Homo sapiens OX=9606 GN=MORC2 PE=1 SV=2	FALSE	Q9Y6X9	MORC2_HUMAN ATPase MORC2 OS=Homo sapiens OX=9606 GN=MORC2 PE=1 SV=2	FALSE	QLTEKIR	QDFADAKsda-hydroEYR	563	428	7	10	5	9	567	436	4	SDA	82.041	0	2	0.722	18.945	FALSE	TRUE	FALSE	FALSE	Self > 4	0.012	0.012	0.01
Scan: 12271 Run: P4384_01 P1_R.CcmEASEQKQK.V P2_R.AYAAVLYIDPR.M 7 10	P4384_01	12271	P4384_01.mgf	10248	3	814.078	2439.21	0.212	3	2439.21	0.21	Q9Y6X9	MORC2_HUMAN ATPase MORC2 OS=Homo sapiens OX=9606 GN=MORC2 PE=1 SV=2	FALSE	Q9Y6X9	MORC2_HUMAN ATPase MORC2 OS=Homo sapiens OX=9606 GN=MORC2 PE=1 SV=2	FALSE	CcmEASEQKQK	AYAAVLYIDPR	536	242	9	11	7	10	542	251	3	SDA	82.041	0	2	0.562	19.56	FALSE	TRUE	FALSE	FALSE	Self > 4	0.012	0.012	0.009
Scan: 12303 Run: P4384_01 P1_K.QLTEKIR.Q P2_R.AMoxGEHLAQYWK.D 5 5	P4384_01	12303	P4384_01.mgf	10278	4	580.305	2317.19	0.189	4	2317.19	0.188	Q9Y6X9	MORC2_HUMAN ATPase MORC2 OS=Homo sapiens OX=9606 GN=MORC2 PE=1 SV=2	FALSE	Q9Y6X9	MORC2_HUMAN ATPase MORC2 OS=Homo sapiens OX=9606 GN=MORC2 PE=1 SV=2	FALSE	AMoxGEHLAQYWK	QLTEKIR	442	563	11	7	5	5	446	567	4	SDA	82.041	0	1	0.45	14.938	FALSE	TRUE	FALSE	FALSE	Self > 4	0.076	0.076	0.385
Scan: 12808 Run: P4384_01 P1_R.VTAVEVGKHVVR.W P2_R.EWYTGR.V 10 4	P4384_01	12808	P4384_01.mgf	10740	5	438.04	2185.16	0.163	5	2185.16	0.164	Q9Y6X9	MORC2_HUMAN ATPase MORC2 OS=Homo sapiens OX=9606 GN=MORC2 PE=1 SV=2	FALSE	Q9Y6X9	MORC2_HUMAN ATPase MORC2 OS=Homo sapiens OX=9606 GN=MORC2 PE=1 SV=2	FALSE	EWYTGR	VTAVEVGKHVVR	806	812	6	12	4	10	809	821	5	SDA	82.041	0	2	0.5	13.672	FALSE	TRUE	FALSE	FALSE	Self > 4	0.167	0.167	0.44
Scan: 13557 Run: P4384_01 P1_R.KAPVISSTPK.L P2_K.FDYVPTDTTPR.D 1 3	P4384_01	13557	P4384_01.mgf	11393	4	605.824	2419.26	0.265	4	2419.26	0.263	Q9Y6X9	MORC2_HUMAN ATPase MORC2 OS=Homo sapiens OX=9606 GN=MORC2 PE=1 SV=2	FALSE	Q9Y6X9	MORC2_HUMAN ATPase MORC2 OS=Homo sapiens OX=9606 GN=MORC2 PE=1 SV=2	FALSE	FDYVPTDTTPR	KAPVISSTPK	828	643	11	10	3	1	830	643	4	SDA	82.041	1	2	0.55	19.327	FALSE	TRUE	FALSE	FALSE	Self > 4	0.012	0.012	0.011
Scan: 13687 Run: P4384_01 P1_R.LSCcmCcmLYKPR.M P2_K.DIAIAQRGIIK.F 7 7	P4384_01	13687	P4384_01.mgf	11512	4	619.595	2474.35	0.351	4	2474.35	0.35	Q9Y6X9	MORC2_HUMAN ATPase MORC2 OS=Homo sapiens OX=9606 GN=MORC2 PE=1 SV=2	FALSE	Q9Y6X9	MORC2_HUMAN ATPase MORC2 OS=Homo sapiens OX=9606 GN=MORC2 PE=1 SV=2	FALSE	DIAIAQRGIIK	LSCcmCcmLYKPR	453	267	11	9	7	7	459	273	4	SDA	82.041	0	2	0.625	19.252	FALSE	TRUE	FALSE	FALSE	Self > 4	0.012	0.012	0.013
Scan: 13731 Run: P4384_01 P1_R.EEASTSR.L P2_K.APVISSTPKLPALAAR.E 3 9	P4384_01	13731	P4384_01.mgf	11551	4	613.84	2451.33	0.332	4	2451.33	0.333	Q9Y6X9	MORC2_HUMAN ATPase MORC2 OS=Homo sapiens OX=9606 GN=MORC2 PE=1 SV=2	FALSE	Q9Y6X9	MORC2_HUMAN ATPase MORC2 OS=Homo sapiens OX=9606 GN=MORC2 PE=1 SV=2	FALSE	EEASTSR	APVISSTPKLPALAAR	660	644	7	16	3	9	662	652	4	SDA	82.041	0	2	0.583	17.797	FALSE	TRUE	FALSE	FALSE	Self > 4	0.015	0.015	0.043
Scan: 13976 Run: P4384_01 P1_R.FVVKEEK.K P2_K.FDYVPTDTTPR.D 3 3	P4384_01	13976	P4384_01.mgf	11774	4	568.544	2270.15	0.149	4	2270.15	0.147	Q9Y6X9	MORC2_HUMAN ATPase MORC2 OS=Homo sapiens OX=9606 GN=MORC2 PE=1 SV=2	FALSE	Q9Y6X9	MORC2_HUMAN ATPase MORC2 OS=Homo sapiens OX=9606 GN=MORC2 PE=1 SV=2	FALSE	FDYVPTDTTPR	FVVKEEK	828	764	11	7	3	3	830	766	4	SDA	82.041	0	1	0.667	16.576	FALSE	TRUE	FALSE	FALSE	Self > 4	0.021	0.021	0.031
Scan: 14450 Run: P4384_01 P1_K.TQEEKsda-loopQK.Q P2_K.QLTsda-hydroEKIR.Q 6 5	P4384_01	14450	P4384_01.mgf	12105	3	681.043	2040.11	0.109	3	2040.11	0.11	Q9Y6X9	MORC2_HUMAN ATPase MORC2 OS=Homo sapiens OX=9606 GN=MORC2 PE=1 SV=2	FALSE	Q9Y6X9	MORC2_HUMAN ATPase MORC2 OS=Homo sapiens OX=9606 GN=MORC2 PE=1 SV=2	FALSE	TQEEKsda-loopQK	QLTsda-hydroEKIR	556	563	7	7	6	5	561	567	3	SDA	82.041	0	2	0.583	16.326	FALSE	TRUE	FALSE	FALSE	Self > 4	0.026	0.026	0.097
Scan: 14653 Run: P4384_01 P1_K.QYEVGLQNLCcmNSsda-loopYQSR.A P2_R.KDMoxKTQEEK.Q 8 1	P4384_01	14653	P4384_01.mgf	12287	4	819.388	3273.52	0.524	4	3273.53	0.528	Q9Y6X9	MORC2_HUMAN ATPase MORC2 OS=Homo sapiens OX=9606 GN=MORC2 PE=1 SV=2	FALSE	Q9Y6X9	MORC2_HUMAN ATPase MORC2 OS=Homo sapiens OX=9606 GN=MORC2 PE=1 SV=2	FALSE	QYEVGLQNLCcmNSsda-loopYQSR	KDMoxKTQEEK	953	552	16	9	8	1	960	552	4	SDA	82.041	1	1	0.333	11.806	FALSE	TRUE	FALSE	FALSE	Self > 4	0.356	0.356	1.053
Scan: 14927 Run: P4384_01 P1_R.VTAVEVGKsda-hydroHVVR.W P2_R.EWYTGR.V 2 5	P4384_01	14927	P4384_01.mgf	12525	3	762.746	2285.22	0.217	3	2285.22	0.216	Q9Y6X9	MORC2_HUMAN ATPase MORC2 OS=Homo sapiens OX=9606 GN=MORC2 PE=1 SV=2	FALSE	Q9Y6X9	MORC2_HUMAN ATPase MORC2 OS=Homo sapiens OX=9606 GN=MORC2 PE=1 SV=2	FALSE	EWYTGR	VTAVEVGKsda-hydroHVVR	806	812	6	12	5	2	810	813	3	SDA	82.041	0	0	0.8	18.14	FALSE	TRUE	FALSE	FALSE	Self > 4	0.012	0.014	0.037
Scan: 14954 Run: P4384_01 P1_K.LPALAAR.E P2_R.KAPVISSTPK.L 1 8	P4384_01	14954	P4384_01.mgf	12550	3	607.372	1819.1	0.095	3	1819.09	0.093	Q9Y6X9	MORC2_HUMAN ATPase MORC2 OS=Homo sapiens OX=9606 GN=MORC2 PE=1 SV=2	FALSE	Q9Y6X9	MORC2_HUMAN ATPase MORC2 OS=Homo sapiens OX=9606 GN=MORC2 PE=1 SV=2	FALSE	LPALAAR	KAPVISSTPK	653	643	7	10	1	8	653	650	3	SDA	82.041	0	2	0.722	18.68	FALSE	TRUE	FALSE	FALSE	Self > 4	0.012	0.012	0.026
Scan: 15733 Run: P4384_01 P1_R.VTAVEVGKHVVR.W P2_K.QYEVGLQNLCcmNSYQSR.A 8 13	P4384_01	15733	P4384_01.mgf	13256	4	834.181	3332.7	0.695	4	3332.69	0.693	Q9Y6X9	MORC2_HUMAN ATPase MORC2 OS=Homo sapiens OX=9606 GN=MORC2 PE=1 SV=2	FALSE	Q9Y6X9	MORC2_HUMAN ATPase MORC2 OS=Homo sapiens OX=9606 GN=MORC2 PE=1 SV=2	FALSE	QYEVGLQNLCcmNSYQSR	VTAVEVGKHVVR	953	812	16	12	13	8	965	819	4	SDA	82.041	0	1	0.667	25.1	FALSE	TRUE	FALSE	FALSE	Self > 4	0	0.004	0.011
Scan: 16876 Run: P4384_01 P1_R.VTAVEVGKsda-loopHVVR.W P2_R.EWYTGR.V 2 5	P4384_01	16876	P4384_01.mgf	14223	4	567.808	2267.2	0.202	4	2267.21	0.206	Q9Y6X9	MORC2_HUMAN ATPase MORC2 OS=Homo sapiens OX=9606 GN=MORC2 PE=1 SV=2	FALSE	Q9Y6X9	MORC2_HUMAN ATPase MORC2 OS=Homo sapiens OX=9606 GN=MORC2 PE=1 SV=2	FALSE	EWYTGR	VTAVEVGKsda-loopHVVR	806	812	6	12	5	2	810	813	4	SDA	82.041	0	1	0.6	16.854	FALSE	TRUE	FALSE	FALSE	Self > 4	0.019	0.019	0.038
Scan: 16927 Run: P4384_01 P1_R.Ksda-loopAPVISSTPKLPALAAR.E P2_R.EEASTSR.L 11 6	P4384_01	16927	P4384_01.mgf	14270	4	666.375	2661.47	0.47	4	2661.47	0.47	Q9Y6X9	MORC2_HUMAN ATPase MORC2 OS=Homo sapiens OX=9606 GN=MORC2 PE=1 SV=2	FALSE	Q9Y6X9	MORC2_HUMAN ATPase MORC2 OS=Homo sapiens OX=9606 GN=MORC2 PE=1 SV=2	FALSE	EEASTSR	Ksda-loopAPVISSTPKLPALAAR	660	643	7	17	6	11	665	653	4	SDA	82.041	0	2	0.583	18.5	FALSE	TRUE	FALSE	FALSE	Self > 4	0.012	0.012	0.014
Scan: 17131 Run: P4384_01 P1_R.Ksda-loopAPVISSTPKLPALAAR.E P2_R.EEASTSR.L 15 6	P4384_01	17131	P4384_01.mgf	14458	4	666.375	2661.47	0.47	4	2661.47	0.47	Q9Y6X9	MORC2_HUMAN ATPase MORC2 OS=Homo sapiens OX=9606 GN=MORC2 PE=1 SV=2	FALSE	Q9Y6X9	MORC2_HUMAN ATPase MORC2 OS=Homo sapiens OX=9606 GN=MORC2 PE=1 SV=2	FALSE	EEASTSR	Ksda-loopAPVISSTPKLPALAAR	660	643	7	17	6	15	665	657	4	SDA	82.041	0	2	0.417	16.575	FALSE	TRUE	FALSE	FALSE	Self > 4	0.021	0.021	0.031
Scan: 17239 Run: P4384_01 P1_R.QQQEKLEALQK.T P2_K.LMoxDNGEPELDIISNPR.D 5 6	P4384_01	17239	P4384_01.mgf	14558	4	813.914	3251.63	0.629	4	3251.63	0.634	Q9Y6X9	MORC2_HUMAN ATPase MORC2 OS=Homo sapiens OX=9606 GN=MORC2 PE=1 SV=2	FALSE	Q9Y6X9	MORC2_HUMAN ATPase MORC2 OS=Homo sapiens OX=9606 GN=MORC2 PE=1 SV=2	FALSE	LMoxDNGEPELDIISNPR	QQQEKLEALQK	206	570	16	11	6	5	211	574	4	SDA	82.041	0	2	0.467	18.692	FALSE	TRUE	FALSE	FALSE	Self > 4	0.012	0.012	0.026
Scan: 18130 Run: P4384_01 P1_K.VIKsda-loopTPVVKsda-hydroK.T P2_K.TESPIK.L 8 3	P4384_01	18130	P4384_01.mgf	15378	3	650.402	1948.18	0.183	3	1948.18	0.185	Q9Y6X9	MORC2_HUMAN ATPase MORC2 OS=Homo sapiens OX=9606 GN=MORC2 PE=1 SV=2	FALSE	Q9Y6X9	MORC2_HUMAN ATPase MORC2 OS=Homo sapiens OX=9606 GN=MORC2 PE=1 SV=2	FALSE	TESPIK	VIKsda-loopTPVVKsda-hydroK	723	714	6	9	3	8	725	721	3	SDA	82.041	0	1	0.5	14.644	FALSE	TRUE	FALSE	FALSE	Self > 4	0.103	0.103	0.512
Scan: 18227 Run: P4384_01 P1_R.TFHEEEGIDEVIVPLPTWNAR.T P2_K.KAEHVAR.I 5 1	P4384_01	18227	P4384_01.mgf	15468	5	669.548	3342.7	0.704	5	3342.7	0.699	Q9Y6X9	MORC2_HUMAN ATPase MORC2 OS=Homo sapiens OX=9606 GN=MORC2 PE=1 SV=2	FALSE	Q9Y6X9	MORC2_HUMAN ATPase MORC2 OS=Homo sapiens OX=9606 GN=MORC2 PE=1 SV=2	FALSE	KAEHVAR	TFHEEEGIDEVIVPLPTWNAR	294	133	7	21	1	5	294	137	5	SDA	82.041	0	1	0.7	23.881	FALSE	TRUE	FALSE	FALSE	Self > 4	0	0.005	0.014
Scan: 18376 Run: P4384_01 P1_K.TPVVKsda-hydroK.T P2_K.TESPIKsda-loopLSPATPSR.K 5 1	P4384_01	18376	P4384_01.mgf	15605	3	806.8	2417.38	0.377	3	2417.38	0.378	Q9Y6X9	MORC2_HUMAN ATPase MORC2 OS=Homo sapiens OX=9606 GN=MORC2 PE=1 SV=2	FALSE	Q9Y6X9	MORC2_HUMAN ATPase MORC2 OS=Homo sapiens OX=9606 GN=MORC2 PE=1 SV=2	FALSE	TPVVKsda-hydroK	TESPIKsda-loopLSPATPSR	717	723	6	14	5	1	721	723	3	SDA	82.041	0	1	0.692	18.044	FALSE	TRUE	FALSE	FALSE	Self > 4	0.014	0.014	0.041
Scan: 18604 Run: P4384_01 P1_K.VIKTsda-hydroPVVK.K P2_K.Ksda-loopTESPIK.L 7 4	P4384_01	18604	P4384_01.mgf	15812	3	650.403	1948.19	0.186	3	1948.18	0.185	Q9Y6X9	MORC2_HUMAN ATPase MORC2 OS=Homo sapiens OX=9606 GN=MORC2 PE=1 SV=2	FALSE	Q9Y6X9	MORC2_HUMAN ATPase MORC2 OS=Homo sapiens OX=9606 GN=MORC2 PE=1 SV=2	FALSE	Ksda-loopTESPIK	VIKTsda-hydroPVVK	722	714	7	8	4	7	725	720	3	SDA	82.041	0	1	0.643	14.772	FALSE	TRUE	FALSE	FALSE	Self > 4	0.093	0.093	0.444
Scan: 18699 Run: P4384_01 P1_K.QKsda-hydroVPLGTFR.K P2_K.DYPDTWVCcmSMoxNPDPEQDRCcmEASEQK.Q 7 24	P4384_01	18699	P4384_01.mgf	15899	4	1075.74	4298.92	0.919	4	4298.92	0.919	Q9Y6X9	MORC2_HUMAN ATPase MORC2 OS=Homo sapiens OX=9606 GN=MORC2 PE=1 SV=2	FALSE	Q9Y6X9	MORC2_HUMAN ATPase MORC2 OS=Homo sapiens OX=9606 GN=MORC2 PE=1 SV=2	FALSE	DYPDTWVCcmSMoxNPDPEQDRCcmEASEQK	QKsda-hydroVPLGTFR	518	543	25	9	24	7	541	549	4	SDA	82.041	0	1	0.271	16.188	FALSE	TRUE	FALSE	FALSE	Self > 4	0.026	0.027	0.099
Scan: 19247 Run: P4384_01 P1_K.VIKsda-hydroTPVVKsda-loopK.T P2_R.EVPSPK.V 4 5	P4384_01	19247	P4384_01.mgf	16405	3	644.399	1930.18	0.176	3	1930.17	0.175	Q9Y6X9	MORC2_HUMAN ATPase MORC2 OS=Homo sapiens OX=9606 GN=MORC2 PE=1 SV=2	FALSE	Q9Y6X9	MORC2_HUMAN ATPase MORC2 OS=Homo sapiens OX=9606 GN=MORC2 PE=1 SV=2	FALSE	EVPSPK	VIKsda-hydroTPVVKsda-loopK	708	714	6	9	5	4	712	717	3	SDA	82.041	0	2	0.8	17.235	FALSE	TRUE	FALSE	FALSE	Self > 4	0.019	0.019	0.075
Scan: 19420 Run: P4384_01 P1_K.LPALAAR.E P2_R.Ksda-hydroAPVISSTPK.L 6 8	P4384_01	19420	P4384_01.mgf	16565	3	640.722	1919.14	0.145	3	1919.14	0.145	Q9Y6X9	MORC2_HUMAN ATPase MORC2 OS=Homo sapiens OX=9606 GN=MORC2 PE=1 SV=2	FALSE	Q9Y6X9	MORC2_HUMAN ATPase MORC2 OS=Homo sapiens OX=9606 GN=MORC2 PE=1 SV=2	FALSE	LPALAAR	Ksda-hydroAPVISSTPK	653	643	7	10	6	8	658	650	3	SDA	82.041	1	2	0.556	17.275	FALSE	TRUE	FALSE	FALSE	Self > 4	0.019	0.019	0.09
Scan: 20038 Run: P4384_01 P1_R.LSCcmCcmLYKPR.M P2_R.AMEIPTTIQCcmDLCcmLK.W 7 2	P4384_01	20038	P4384_01.mgf	17132	4	768.378	3069.48	0.483	4	3069.48	0.482	Q9Y6X9	MORC2_HUMAN ATPase MORC2 OS=Homo sapiens OX=9606 GN=MORC2 PE=1 SV=2	FALSE	Q9Y6X9	MORC2_HUMAN ATPase MORC2 OS=Homo sapiens OX=9606 GN=MORC2 PE=1 SV=2	FALSE	LSCcmCcmLYKPR	AMEIPTTIQCcmDLCcmLK	267	490	9	15	7	2	273	491	4	SDA	82.041	0	2	0.75	26.522	FALSE	TRUE	FALSE	FALSE	Self > 4	0	0.003	0.01
Scan: 20109 Run: P4384_01 P1_R.SQADLK.K P2_K.Ksda-loopLPLEVTTRPSTEEPVR.R 1 1	P4384_01	20109	P4384_01.mgf	17198	4	694.883	2775.5	0.503	4	2775.5	0.501	Q9Y6X9	MORC2_HUMAN ATPase MORC2 OS=Homo sapiens OX=9606 GN=MORC2 PE=1 SV=2	FALSE	Q9Y6X9	MORC2_HUMAN ATPase MORC2 OS=Homo sapiens OX=9606 GN=MORC2 PE=1 SV=2	FALSE	SQADLK	Ksda-loopLPLEVTTRPSTEEPVR	586	592	6	17	1	1	586	592	4	SDA	82.041	0	2	0.5	16.85	FALSE	TRUE	FALSE	FALSE	Self > 4	0.019	0.019	0.038
Scan: 20270 Run: P4384_01 P1_R.TFHEEEGIDEVIVPLPTWNAR.T P2_R.IAEEKAR.E 6 5	P4384_01	20270	P4384_01.mgf	17346	4	838.181	3348.7	0.695	4	3348.7	0.698	Q9Y6X9	MORC2_HUMAN ATPase MORC2 OS=Homo sapiens OX=9606 GN=MORC2 PE=1 SV=2	FALSE	Q9Y6X9	MORC2_HUMAN ATPase MORC2 OS=Homo sapiens OX=9606 GN=MORC2 PE=1 SV=2	FALSE	IAEEKAR	TFHEEEGIDEVIVPLPTWNAR	301	133	7	21	5	6	305	138	4	SDA	82.041	0	1	0.583	19.085	FALSE	TRUE	FALSE	FALSE	Self > 4	0.012	0.012	0.009
Scan: 20287 Run: P4384_01 P1_R.TFHEEEGIDEVIVPLPTWNAR.T P2_R.IAEEKAR.E 6 5	P4384_01	20287	P4384_01.mgf	17362	5	670.747	3348.7	0.698	5	3348.7	0.698	Q9Y6X9	MORC2_HUMAN ATPase MORC2 OS=Homo sapiens OX=9606 GN=MORC2 PE=1 SV=2	FALSE	Q9Y6X9	MORC2_HUMAN ATPase MORC2 OS=Homo sapiens OX=9606 GN=MORC2 PE=1 SV=2	FALSE	IAEEKAR	TFHEEEGIDEVIVPLPTWNAR	301	133	7	21	5	6	305	138	5	SDA	82.041	0	1	0.575	22.782	FALSE	TRUE	FALSE	FALSE	Self > 4	0	0.005	0.019
Scan: 20453 Run: P4384_01 P1_R.CcmEASEQKQKsda-hydroVPLGTFR.K P2_R.AYAAVLYIDPR.M 4 9	P4384_01	20453	P4384_01.mgf	17515	4	828.434	3309.7	0.705	4	3309.71	0.706	Q9Y6X9	MORC2_HUMAN ATPase MORC2 OS=Homo sapiens OX=9606 GN=MORC2 PE=1 SV=2	FALSE	Q9Y6X9	MORC2_HUMAN ATPase MORC2 OS=Homo sapiens OX=9606 GN=MORC2 PE=1 SV=2	FALSE	CcmEASEQKQKsda-hydroVPLGTFR	AYAAVLYIDPR	536	242	16	11	4	9	539	250	4	SDA	82.041	0	2	0.467	19.746	FALSE	TRUE	FALSE	FALSE	Self > 4	0.011	0.012	0.008
Scan: 20745 Run: P4384_01 P1_R.TFHEEEGIDEVIVPLPTWNAR.T P2_R.AEQEVKKsda-loopAEHVAR.I 1 2	P4384_01	20745	P4384_01.mgf	17785	5	822.825	4109.09	0.087	5	4109.09	0.085	Q9Y6X9	MORC2_HUMAN ATPase MORC2 OS=Homo sapiens OX=9606 GN=MORC2 PE=1 SV=2	FALSE	Q9Y6X9	MORC2_HUMAN ATPase MORC2 OS=Homo sapiens OX=9606 GN=MORC2 PE=1 SV=2	FALSE	AEQEVKKsda-loopAEHVAR	TFHEEEGIDEVIVPLPTWNAR	288	133	13	21	2	1	289	133	5	SDA	82.041	0	1	0.417	19.021	FALSE	TRUE	FALSE	FALSE	Self > 4	0.012	0.012	0.01
Scan: 20771 Run: P4384_01 P1_K.LPALAAR.E P2_R.Ksda-loopAPVISSTPK.L 1 8	P4384_01	20771	P4384_01.mgf	17809	3	634.719	1901.13	0.134	3	1901.13	0.134	Q9Y6X9	MORC2_HUMAN ATPase MORC2 OS=Homo sapiens OX=9606 GN=MORC2 PE=1 SV=2	FALSE	Q9Y6X9	MORC2_HUMAN ATPase MORC2 OS=Homo sapiens OX=9606 GN=MORC2 PE=1 SV=2	FALSE	LPALAAR	Ksda-loopAPVISSTPK	653	643	7	10	1	8	653	650	3	SDA	82.041	0	1	0.667	15.008	FALSE	TRUE	FALSE	FALSE	Self > 4	0.07	0.07	0.429
Scan: 21057 Run: P4384_01 P1_K.VIKsda-loopTPVVKsda-loopK.T P2_K.TESPIK.L 8 3	P4384_01	21057	P4384_01.mgf	18072	3	644.399	1930.17	0.175	3	1930.17	0.175	Q9Y6X9	MORC2_HUMAN ATPase MORC2 OS=Homo sapiens OX=9606 GN=MORC2 PE=1 SV=2	FALSE	Q9Y6X9	MORC2_HUMAN ATPase MORC2 OS=Homo sapiens OX=9606 GN=MORC2 PE=1 SV=2	FALSE	TESPIK	VIKsda-loopTPVVKsda-loopK	723	714	6	9	3	8	725	721	3	SDA	82.041	0	1	0.75	16.7	FALSE	TRUE	FALSE	FALSE	Self > 4	0.019	0.02	0.023
Scan: 21095 Run: P4384_01 P1_R.SQADLK.K P2_K.Ksda-loopLPLEVTTRPSTEEPVR.R 5 11	P4384_01	21095	P4384_01.mgf	18107	3	926.173	2775.5	0.496	3	2775.5	0.501	Q9Y6X9	MORC2_HUMAN ATPase MORC2 OS=Homo sapiens OX=9606 GN=MORC2 PE=1 SV=2	FALSE	Q9Y6X9	MORC2_HUMAN ATPase MORC2 OS=Homo sapiens OX=9606 GN=MORC2 PE=1 SV=2	FALSE	SQADLK	Ksda-loopLPLEVTTRPSTEEPVR	586	592	6	17	5	11	590	602	3	SDA	82.041	0	2	0.5	18.401	FALSE	TRUE	FALSE	FALSE	Self > 4	0.012	0.012	0.013
Scan: 21665 Run: P4384_01 P1_R.SQADLKsda-loopK.L P2_K.LPLEVTTRPSTEEPVR.R 6 10	P4384_01	21665	P4384_01.mgf	18633	3	926.172	2775.49	0.493	3	2775.5	0.501	Q9Y6X9	MORC2_HUMAN ATPase MORC2 OS=Homo sapiens OX=9606 GN=MORC2 PE=1 SV=2	FALSE	Q9Y6X9	MORC2_HUMAN ATPase MORC2 OS=Homo sapiens OX=9606 GN=MORC2 PE=1 SV=2	FALSE	LPLEVTTRPSTEEPVR	SQADLKsda-loopK	593	586	16	7	10	6	602	591	3	SDA	82.041	0	2	0.533	19.667	FALSE	TRUE	FALSE	FALSE	Self > 4	0.011	0.012	0.008
Scan: 21744 Run: P4384_01 P1_K.SGFQIVSAADSPDMGAGDDLFCcmLMFGR.G P2_K.ASEAREKAEEAR.I 1 11	P4384_01	21744	P4384_01.mgf	18706	5	859.195	4290.94	0.939	5	4290.96	0.961	decoy:Q9Y6X9	decoy	TRUE	decoy:Q9Y6X9	decoy	TRUE	ASEAREKAEEAR	SGFQIVSAADSPDMGAGDDLFCcmLMFGR	721	947	12	27	11	1	731	947	5	SDA	82.041	0	0	0.327	16.453	TRUE	FALSE	FALSE	TRUE	Self > 4	0.024	0.024	0.018
Scan: 21901 Run: P4384_01 P1_R.SQADLK.K P2_K.Ksda-loopLPLEVTTRPSTEEPVR.R 5 7	P4384_01	21901	P4384_01.mgf	18850	3	926.174	2775.5	0.499	3	2775.5	0.501	Q9Y6X9	MORC2_HUMAN ATPase MORC2 OS=Homo sapiens OX=9606 GN=MORC2 PE=1 SV=2	FALSE	Q9Y6X9	MORC2_HUMAN ATPase MORC2 OS=Homo sapiens OX=9606 GN=MORC2 PE=1 SV=2	FALSE	SQADLK	Ksda-loopLPLEVTTRPSTEEPVR	586	592	6	17	5	7	590	598	3	SDA	82.041	0	1	0.5	17.948	FALSE	TRUE	FALSE	FALSE	Self > 4	0.014	0.014	0.027
Scan: 21953 Run: P4384_01 P1_K.VGPQLEGGMoxACcmGGVVGVVDVPYLVLEPTHNK.Q P2_K.ARTsda-loopLEVR.L 22 3	P4384_01	21953	P4384_01.mgf	18897	6	703.373	4214.19	0.194	6	4214.19	0.186	Q9Y6X9	MORC2_HUMAN ATPase MORC2 OS=Homo sapiens OX=9606 GN=MORC2 PE=1 SV=2	FALSE	Q9Y6X9	MORC2_HUMAN ATPase MORC2 OS=Homo sapiens OX=9606 GN=MORC2 PE=1 SV=2	FALSE	ARTsda-loopLEVR	VGPQLEGGMoxACcmGGVVGVVDVPYLVLEPTHNK	313	397	7	31	3	22	315	418	6	SDA	82.041	0	1	0.317	12.059	FALSE	TRUE	FALSE	FALSE	Self > 4	0.328	0.329	0.82
Scan: 22212 Run: P4384_01 P1_K.TASRPAPLVQQLSPSLLPNSK.S P2_R.Ksda-hydroPANTLVK.T 3 7	P4384_01	22212	P4384_01.mgf	19136	3	1085.96	3254.86	0.864	3	3254.86	0.86	Q9Y6X9	MORC2_HUMAN ATPase MORC2 OS=Homo sapiens OX=9606 GN=MORC2 PE=1 SV=2	FALSE	Q9Y6X9	MORC2_HUMAN ATPase MORC2 OS=Homo sapiens OX=9606 GN=MORC2 PE=1 SV=2	FALSE	Ksda-hydroPANTLVK	TASRPAPLVQQLSPSLLPNSK	676	684	8	21	7	3	682	686	3	SDA	82.041	0	1	0.475	19.603	FALSE	TRUE	FALSE	FALSE	Self > 4	0.011	0.012	0.009
Scan: 22327 Run: P4384_01 P1_R.CcmEASEQKQKsda-loopVPLGTFR.K P2_R.AYAAVLYIDPR.M 7 9	P4384_01	22327	P4384_01.mgf	19242	4	823.933	3291.7	0.704	4	3291.7	0.696	Q9Y6X9	MORC2_HUMAN ATPase MORC2 OS=Homo sapiens OX=9606 GN=MORC2 PE=1 SV=2	FALSE	Q9Y6X9	MORC2_HUMAN ATPase MORC2 OS=Homo sapiens OX=9606 GN=MORC2 PE=1 SV=2	FALSE	AYAAVLYIDPR	CcmEASEQKQKsda-loopVPLGTFR	242	536	11	16	9	7	250	542	4	SDA	82.041	0	2	0.433	16.947	FALSE	TRUE	FALSE	FALSE	Self > 4	0.019	0.019	0.037
Scan: 22342 Run: P4384_01 P1_R.SQADLK.K P2_K.Ksda-loopLPLEVTTRPSTEEPVR.R 5 12	P4384_01	22342	P4384_01.mgf	19256	4	694.883	2775.5	0.502	4	2775.5	0.501	Q9Y6X9	MORC2_HUMAN ATPase MORC2 OS=Homo sapiens OX=9606 GN=MORC2 PE=1 SV=2	FALSE	Q9Y6X9	MORC2_HUMAN ATPase MORC2 OS=Homo sapiens OX=9606 GN=MORC2 PE=1 SV=2	FALSE	SQADLK	Ksda-loopLPLEVTTRPSTEEPVR	586	592	6	17	5	12	590	603	4	SDA	82.041	0	0	0.312	15.632	FALSE	TRUE	FALSE	FALSE	Self > 4	0.037	0.037	0.23
Scan: 22556 Run: P4384_01 P1_R.TLPFQLSSVEK.D P2_K.DYPDTWVCcmSMoxNPDPEQDRCcmEASEQK.Q 8 19	P4384_01	22556	P4384_01.mgf	19453	4	1101.49	4401.94	0.936	4	4401.94	0.935	Q9Y6X9	MORC2_HUMAN ATPase MORC2 OS=Homo sapiens OX=9606 GN=MORC2 PE=1 SV=2	FALSE	Q9Y6X9	MORC2_HUMAN ATPase MORC2 OS=Homo sapiens OX=9606 GN=MORC2 PE=1 SV=2	FALSE	TLPFQLSSVEK	DYPDTWVCcmSMoxNPDPEQDRCcmEASEQK	507	518	11	25	8	19	514	536	4	SDA	82.041	0	1	0.4	16.646	FALSE	TRUE	FALSE	FALSE	Self > 4	0.019	0.02	0.044
Scan: 22642 Run: P4384_01 P1_R.CcmEASEQKQKsda-loopVPLGTFR.K P2_R.AYAAVLYIDPR.M 7 10	P4384_01	22642	P4384_01.mgf	19533	4	823.931	3291.69	0.694	4	3291.7	0.696	Q9Y6X9	MORC2_HUMAN ATPase MORC2 OS=Homo sapiens OX=9606 GN=MORC2 PE=1 SV=2	FALSE	Q9Y6X9	MORC2_HUMAN ATPase MORC2 OS=Homo sapiens OX=9606 GN=MORC2 PE=1 SV=2	FALSE	AYAAVLYIDPR	CcmEASEQKQKsda-loopVPLGTFR	242	536	11	16	10	7	251	542	4	SDA	82.041	0	1	0.433	16.727	FALSE	TRUE	FALSE	FALSE	Self > 4	0.019	0.019	0.023
Scan: 24049 Run: P4384_01 P1_R.YFLPPSFPISKK.Q P2_K.FDYVPTDTTPR.D 6 1	P4384_01	24049	P4384_01.mgf	20814	4	704.87	2815.45	0.45	4	2815.45	0.447	Q9Y6X9	MORC2_HUMAN ATPase MORC2 OS=Homo sapiens OX=9606 GN=MORC2 PE=1 SV=2	FALSE	Q9Y6X9	MORC2_HUMAN ATPase MORC2 OS=Homo sapiens OX=9606 GN=MORC2 PE=1 SV=2	FALSE	FDYVPTDTTPR	YFLPPSFPISKK	828	921	11	12	1	6	828	926	4	SDA	82.041	0	0	0.364	16.248	FALSE	TRUE	FALSE	FALSE	Self > 4	0.026	0.026	0.111
Scan: 24094 Run: P4384_01 P1_K.VGPQLEGGMoxACcmGGVVGVVDVPYLVLEPTHNK.Q P2_K.QLTEKIR.Q 6 3	P4384_01	24094	P4384_01.mgf	20856	5	836.041	4175.17	0.171	5	4175.18	0.175	Q9Y6X9	MORC2_HUMAN ATPase MORC2 OS=Homo sapiens OX=9606 GN=MORC2 PE=1 SV=2	FALSE	Q9Y6X9	MORC2_HUMAN ATPase MORC2 OS=Homo sapiens OX=9606 GN=MORC2 PE=1 SV=2	FALSE	QLTEKIR	VGPQLEGGMoxACcmGGVVGVVDVPYLVLEPTHNK	563	397	7	31	3	6	565	402	5	SDA	82.041	0	2	0.5	19.66	FALSE	TRUE	FALSE	FALSE	Self > 4	0.011	0.012	0.008
Scan: 24157 Run: P4384_01 P1_K.TASRPAPLVQQLSPSLLPNSK.S P2_R.Ksda-loopPANTLVK.T 3 7	P4384_01	24157	P4384_01.mgf	20914	3	1079.96	3236.85	0.854	3	3236.85	0.849	Q9Y6X9	MORC2_HUMAN ATPase MORC2 OS=Homo sapiens OX=9606 GN=MORC2 PE=1 SV=2	FALSE	Q9Y6X9	MORC2_HUMAN ATPase MORC2 OS=Homo sapiens OX=9606 GN=MORC2 PE=1 SV=2	FALSE	Ksda-loopPANTLVK	TASRPAPLVQQLSPSLLPNSK	676	684	8	21	7	3	682	686	3	SDA	82.041	0	1	0.425	19.791	FALSE	TRUE	FALSE	FALSE	Self > 4	0.011	0.012	0.008
Scan: 24385 Run: P4384_01 P1_R.TLPFQLSSVEK.D P2_K.DYPDTWVCcmSMoxNPDPEQDR.Ccm 8 1	P4384_01	24385	P4384_01.mgf	21124	3	1190.87	3569.59	0.591	3	3569.6	0.596	Q9Y6X9	MORC2_HUMAN ATPase MORC2 OS=Homo sapiens OX=9606 GN=MORC2 PE=1 SV=2	FALSE	Q9Y6X9	MORC2_HUMAN ATPase MORC2 OS=Homo sapiens OX=9606 GN=MORC2 PE=1 SV=2	FALSE	DYPDTWVCcmSMoxNPDPEQDR	TLPFQLSSVEK	518	507	18	11	1	8	518	514	3	SDA	82.041	0	1	0.7	22.485	FALSE	TRUE	FALSE	FALSE	Self > 4	0	0.005	0.021
Scan: 24462 Run: P4384_01 P1_K.VGPQLEGGMoxACcmGGVVGVVDVPYLVLEPTHNK.Q P2_R.QQQEKLEALQK.T 4 5	P4384_01	24462	P4384_01.mgf	21195	5	927.084	4630.38	0.382	5	4630.38	0.377	Q9Y6X9	MORC2_HUMAN ATPase MORC2 OS=Homo sapiens OX=9606 GN=MORC2 PE=1 SV=2	FALSE	Q9Y6X9	MORC2_HUMAN ATPase MORC2 OS=Homo sapiens OX=9606 GN=MORC2 PE=1 SV=2	FALSE	QQQEKLEALQK	VGPQLEGGMoxACcmGGVVGVVDVPYLVLEPTHNK	570	397	11	31	5	4	574	400	5	SDA	82.041	0	1	0.5	20.356	FALSE	TRUE	FALSE	FALSE	Self > 4	0.01	0.01	0.021
Scan: 24677 Run: P4384_01 P1_K.VGPQLEGGMoxACcmGGVVGVVDVPYLVLEPTHNK.Q P2_R.IKEAKsda-loopQR.A 28 6	P4384_01	24677	P4384_01.mgf	21393	5	849.451	4242.22	0.219	5	4242.22	0.218	Q9Y6X9	MORC2_HUMAN ATPase MORC2 OS=Homo sapiens OX=9606 GN=MORC2 PE=1 SV=2	FALSE	Q9Y6X9	MORC2_HUMAN ATPase MORC2 OS=Homo sapiens OX=9606 GN=MORC2 PE=1 SV=2	FALSE	IKEAKsda-loopQR	VGPQLEGGMoxACcmGGVVGVVDVPYLVLEPTHNK	352	397	7	31	6	28	357	424	5	SDA	82.041	0	1	0.333	15.54	FALSE	TRUE	FALSE	FALSE	Self > 4	0.046	0.047	0.299
Scan: 25140 Run: P4384_01 P1_R.GIIKsda-loopFWDEFGYLSANWNQPPSSELR.Y P2_R.GGFMLCcmFLDDGAGMoxDPSDAASVIQFGK.S 24 21	P4384_01	25140	P4384_01.mgf	21820	6	990.801	5938.77	0.765	6	5938.76	0.763	Q9Y6X9	MORC2_HUMAN ATPase MORC2 OS=Homo sapiens OX=9606 GN=MORC2 PE=1 SV=2	FALSE	Q9Y6X9	MORC2_HUMAN ATPase MORC2 OS=Homo sapiens OX=9606 GN=MORC2 PE=1 SV=2	FALSE	GGFMLCcmFLDDGAGMoxDPSDAASVIQFGK	GIIKsda-loopFWDEFGYLSANWNQPPSSELR	60	460	27	25	21	24	80	483	6	SDA	82.041	0	0	0.269	16.259	FALSE	TRUE	FALSE	FALSE	Self > 4	0.026	0.026	0.114
Scan: 25160 Run: P4384_01 P1_R.TFHEEEGIDEVIVPLPTWNAR.T P2_K.KEDTMoxTCcmLFLSR.T 9 1	P4384_01	25160	P4384_01.mgf	21839	5	810.798	4048.95	0.953	5	4048.95	0.954	Q9Y6X9	MORC2_HUMAN ATPase MORC2 OS=Homo sapiens OX=9606 GN=MORC2 PE=1 SV=2	FALSE	Q9Y6X9	MORC2_HUMAN ATPase MORC2 OS=Homo sapiens OX=9606 GN=MORC2 PE=1 SV=2	FALSE	KEDTMoxTCcmLFLSR	TFHEEEGIDEVIVPLPTWNAR	121	133	12	21	1	9	121	141	5	SDA	82.041	0	1	0.475	19.516	FALSE	TRUE	FALSE	FALSE	Self > 4	0.012	0.012	0.009
Scan: 25334 Run: P4384_01 P1_R.RSEKPTGEPSTEAMQIRDPNSsda-loopIIDLEPEGNDMK.L P2_R.KALDASDEEGASDSsda-hydroLENSsda-loopK.K 1 1	P4384_01	25334	P4384_01.mgf	21999	6	1000.14	5994.8	0.798	6	5994.8	0.799	decoy:Q9Y6X9	decoy	TRUE	decoy:Q9Y6X9	decoy	TRUE	KALDASDEEGASDSsda-hydroLENSsda-loopK	RSEKPTGEPSTEAMQIRDPNSsda-loopIIDLEPEGNDMK	243	795	19	33	1	1	243	795	6	SDA	82.041	0	1	0.278	16.404	TRUE	FALSE	FALSE	TRUE	Self > 4	0.024	0.025	0.053
Scan: 25412 Run: P4384_01 P1_K.GTsda-loopILDEIYADLEDDTsda-hydroNIDIDEQK.V P2_K.EYFKQYsda-loopEVGLQNLCcmNSYQSRADSR.A 20 23	P4384_01	25412	P4384_01.mgf	22071	5	1188.56	5937.78	0.779	5	5937.76	0.757	Q9Y6X9	MORC2_HUMAN ATPase MORC2 OS=Homo sapiens OX=9606 GN=MORC2 PE=1 SV=2	FALSE	decoy:Q9Y6X9	decoy	TRUE	EYFKQYsda-loopEVGLQNLCcmNSYQSRADSR	GTsda-loopILDEIYADLEDDTsda-hydroNIDIDEQK	949	3	24	23	23	20	971	22	5	SDA	82.041	0	0	0.318	14.807	TRUE	FALSE	TRUE	FALSE	Self > 4	0.089	0.088	0.439
Scan: 25419 Run: P4384_01 P1_K.VIKsda-loopTPVVKsda-loopK.T P2_K.Tsda-hydroESPIKLSPATPSR.K 8 6	P4384_01	25419	P4384_01.mgf	22078	3	947.565	2839.67	0.674	3	2839.67	0.667	Q9Y6X9	MORC2_HUMAN ATPase MORC2 OS=Homo sapiens OX=9606 GN=MORC2 PE=1 SV=2	FALSE	Q9Y6X9	MORC2_HUMAN ATPase MORC2 OS=Homo sapiens OX=9606 GN=MORC2 PE=1 SV=2	FALSE	Tsda-hydroESPIKLSPATPSR	VIKsda-loopTPVVKsda-loopK	723	714	14	9	6	8	728	721	3	SDA	82.041	0	1	0.5	16.598	FALSE	TRUE	FALSE	FALSE	Self > 4	0.019	0.021	0.042
Scan: 25814 Run: P4384_01 P1_R.RSEKPTGEPSTEAMoxQIRDPNSsda-hydroIIDLEPEGNDMoxK.L P2_K.QYEVGLQNLCcmNSsda-loopYQSR.A 2 10	P4384_01	25814	P4384_01.mgf	22441	6	990.635	5937.77	0.768	6	5937.76	0.761	Q9Y6X9	MORC2_HUMAN ATPase MORC2 OS=Homo sapiens OX=9606 GN=MORC2 PE=1 SV=2	FALSE	decoy:Q9Y6X9	decoy	TRUE	QYEVGLQNLCcmNSsda-loopYQSR	RSEKPTGEPSTEAMoxQIRDPNSsda-hydroIIDLEPEGNDMoxK	953	795	16	33	10	2	962	796	6	SDA	82.041	0	0	0.469	21.616	TRUE	FALSE	TRUE	FALSE	Self > 4	0.005	0.007	0
Scan: 25918 Run: P4384_01 P1_K.VIKsda-loopTPVVKsda-loopK.T P2_K.TESPIKsda-hydroLSPATPSR.K 8 3	P4384_01	25918	P4384_01.mgf	22536	3	947.562	2839.66	0.663	3	2839.67	0.667	Q9Y6X9	MORC2_HUMAN ATPase MORC2 OS=Homo sapiens OX=9606 GN=MORC2 PE=1 SV=2	FALSE	Q9Y6X9	MORC2_HUMAN ATPase MORC2 OS=Homo sapiens OX=9606 GN=MORC2 PE=1 SV=2	FALSE	TESPIKsda-hydroLSPATPSR	VIKsda-loopTPVVKsda-loopK	723	714	14	9	3	8	725	721	3	SDA	82.041	0	1	0.5	17.338	FALSE	TRUE	FALSE	FALSE	Self > 4	0.018	0.019	0.094
Scan: 26117 Run: P4384_01 P1_R.TPESTQIGQYGNGLKSGSsda-hydroMR.I P2_K.TAKSGFQIVSAADSsda-loopPDMoxGAGDDLFCcmLMFGRGLDR.R 1 13	P4384_01	26117	P4384_01.mgf	22719	6	1000.14	5994.8	0.801	6	5994.82	0.817	Q9Y6X9	MORC2_HUMAN ATPase MORC2 OS=Homo sapiens OX=9606 GN=MORC2 PE=1 SV=2	FALSE	decoy:Q9Y6X9	decoy	TRUE	TPESTQIGQYGNGLKSGSsda-hydroMR	TAKSGFQIVSAADSsda-loopPDMoxGAGDDLFCcmLMFGRGLDR	91	944	20	34	1	13	91	956	6	SDA	82.041	0	1	0.258	17.412	TRUE	FALSE	TRUE	FALSE	Self > 4	0.017	0.018	0.071
Scan: 26136 Run: P4384_01 P1_K.VIKsda-loopTPVVKsda-loopK.T P2_K.TESPIKsda-hydroLSPATPSR.K 8 1	P4384_01	26136	P4384_01.mgf	22737	3	947.564	2839.67	0.671	3	2839.67	0.667	Q9Y6X9	MORC2_HUMAN ATPase MORC2 OS=Homo sapiens OX=9606 GN=MORC2 PE=1 SV=2	FALSE	Q9Y6X9	MORC2_HUMAN ATPase MORC2 OS=Homo sapiens OX=9606 GN=MORC2 PE=1 SV=2	FALSE	TESPIKsda-hydroLSPATPSR	VIKsda-loopTPVVKsda-loopK	723	714	14	9	1	8	723	721	3	SDA	82.041	0	2	0.462	16.168	FALSE	TRUE	FALSE	FALSE	Self > 4	0.026	0.027	0.1
Scan: 26952 Run: P4384_01 P1_R.TLPFQLSSVEKDYPDTWVCcmSsda-hydroMoxNPDPEQDR.Ccm P2_R.IMSGKSLGNGYsda-loopQGIQTsda-loopSEPR.K 1 10	P4384_01	26952	P4384_01.mgf	23488	5	1188.56	5937.78	0.78	5	5937.77	0.769	Q9Y6X9	MORC2_HUMAN ATPase MORC2 OS=Homo sapiens OX=9606 GN=MORC2 PE=1 SV=2	FALSE	decoy:Q9Y6X9	decoy	TRUE	TLPFQLSSVEKDYPDTWVCcmSsda-hydroMoxNPDPEQDR	IMSGKSLGNGYsda-loopQGIQTsda-loopSEPR	507	923	29	20	1	10	507	932	5	SDA	82.041	0	0	0.375	16.394	TRUE	FALSE	TRUE	FALSE	Self > 4	0.025	0.025	0.06
Scan: 26976 Run: P4384_01 P1_K.GTsda-loopILDEIYsda-loopADLEDDTNIDIDEQK.V P2_K.EYFKQYsda-hydroEVGLQNLCcmNSYQSRADSR.A 8 2	P4384_01	26976	P4384_01.mgf	23510	6	990.637	5937.78	0.778	6	5937.76	0.757	decoy:Q9Y6X9	decoy	TRUE	Q9Y6X9	MORC2_HUMAN ATPase MORC2 OS=Homo sapiens OX=9606 GN=MORC2 PE=1 SV=2	FALSE	GTsda-loopILDEIYsda-loopADLEDDTNIDIDEQK	EYFKQYsda-hydroEVGLQNLCcmNSYQSRADSR	3	949	23	24	8	2	10	950	6	SDA	82.041	0	0	0.341	17.803	TRUE	FALSE	TRUE	FALSE	Self > 4	0.015	0.015	0.044
Scan: 27092 Run: P4384_01 P1_R.TLPFQLSSVEKDYPDTWVCcmSsda-hydroMoxNPDPEQDR.Ccm P2_R.IMSGKSLGNGYsda-loopQGIQTsda-loopSEPR.K 1 19	P4384_01	27092	P4384_01.mgf	23617	5	1188.56	5937.78	0.777	5	5937.77	0.769	Q9Y6X9	MORC2_HUMAN ATPase MORC2 OS=Homo sapiens OX=9606 GN=MORC2 PE=1 SV=2	FALSE	decoy:Q9Y6X9	decoy	TRUE	TLPFQLSSVEKDYPDTWVCcmSsda-hydroMoxNPDPEQDR	IMSGKSLGNGYsda-loopQGIQTsda-loopSEPR	507	923	29	20	1	19	507	941	5	SDA	82.041	0	1	0.368	16.287	TRUE	FALSE	TRUE	FALSE	Self > 4	0.026	0.026	0.128
Scan: 27114 Run: P4384_01 P1_K.TAKSGFQIVSAADSsda-loopPDMoxGAGDDLFCcmLMoxFGRGLDR.R P2_R.IMoxSGKSLGNGYQGIQTSEPR.K 15 11	P4384_01	27114	P4384_01.mgf	23637	6	990.805	5938.78	0.784	6	5938.79	0.79	decoy:Q9Y6X9	decoy	TRUE	decoy:Q9Y6X9	decoy	TRUE	IMoxSGKSLGNGYQGIQTSEPR	TAKSGFQIVSAADSsda-loopPDMoxGAGDDLFCcmLMoxFGRGLDR	923	944	20	34	11	15	933	958	6	SDA	82.041	0	0	0.288	17.56	TRUE	FALSE	FALSE	TRUE	Self > 4	0.015	0.015	0.058
Scan: 27510 Run: P4384_01 P1_K.QYEVGLQNLCcmNSYQSR.A P2_K.QLSAMoxNSDELISFPLKEYFK.Q 9 18	P4384_01	27510	P4384_01.mgf	24002	4	1104.79	4415.11	0.113	4	4415.11	0.108	Q9Y6X9	MORC2_HUMAN ATPase MORC2 OS=Homo sapiens OX=9606 GN=MORC2 PE=1 SV=2	FALSE	Q9Y6X9	MORC2_HUMAN ATPase MORC2 OS=Homo sapiens OX=9606 GN=MORC2 PE=1 SV=2	FALSE	QYEVGLQNLCcmNSYQSR	QLSAMoxNSDELISFPLKEYFK	953	933	16	20	9	18	961	950	4	SDA	82.041	0	1	0.289	18.181	FALSE	TRUE	FALSE	FALSE	Self > 4	0.012	0.013	0.026
Scan: 29173 Run: P4384_01 P1_R.TFHEEEGIDEVIVPLPTWNAR.T P2_R.IGKDFILFTK.K 1 3	P4384_01	29173	P4384_01.mgf	25533	5	743.794	3713.93	0.935	5	3713.93	0.934	Q9Y6X9	MORC2_HUMAN ATPase MORC2 OS=Homo sapiens OX=9606 GN=MORC2 PE=1 SV=2	FALSE	Q9Y6X9	MORC2_HUMAN ATPase MORC2 OS=Homo sapiens OX=9606 GN=MORC2 PE=1 SV=2	FALSE	IGKDFILFTK	TFHEEEGIDEVIVPLPTWNAR	111	133	10	21	3	1	113	133	5	SDA	82.041	0	1	0.625	29.096	FALSE	TRUE	FALSE	FALSE	Self > 4	0	0.002	0.01
Scan: 30054 Run: P4384_01 P1_R.TFHEEEGIDEVIVPLPTWNAR.T P2_R.IGKDFILFTK.K 1 1	P4384_01	30054	P4384_01.mgf	26317	5	743.794	3713.93	0.935	5	3713.93	0.934	Q9Y6X9	MORC2_HUMAN ATPase MORC2 OS=Homo sapiens OX=9606 GN=MORC2 PE=1 SV=2	FALSE	Q9Y6X9	MORC2_HUMAN ATPase MORC2 OS=Homo sapiens OX=9606 GN=MORC2 PE=1 SV=2	FALSE	IGKDFILFTK	TFHEEEGIDEVIVPLPTWNAR	111	133	10	21	1	1	111	133	5	SDA	82.041	0	2	0.45	20.666	FALSE	TRUE	FALSE	FALSE	Self > 4	0.005	0.009	0
Scan: 30130 Run: P4384_01 P1_R.TFHEEEGIDEVIVPLPTWNAR.T P2_R.IGKDFILFTK.K 4 3	P4384_01	30130	P4384_01.mgf	26379	5	743.795	3713.94	0.937	5	3713.93	0.934	Q9Y6X9	MORC2_HUMAN ATPase MORC2 OS=Homo sapiens OX=9606 GN=MORC2 PE=1 SV=2	FALSE	Q9Y6X9	MORC2_HUMAN ATPase MORC2 OS=Homo sapiens OX=9606 GN=MORC2 PE=1 SV=2	FALSE	IGKDFILFTK	TFHEEEGIDEVIVPLPTWNAR	111	133	10	21	3	4	113	136	5	SDA	82.041	0	1	0.556	21.87	FALSE	TRUE	FALSE	FALSE	Self > 4	0.005	0.005	0.067
Scan: 30221 Run: P4384_01 P1_R.TFHEEEGIDEVIVPLPTWNAR.T P2_R.IGKDFILFTK.K 1 7	P4384_01	30221	P4384_01.mgf	26458	5	743.794	3713.93	0.932	5	3713.93	0.934	Q9Y6X9	MORC2_HUMAN ATPase MORC2 OS=Homo sapiens OX=9606 GN=MORC2 PE=1 SV=2	FALSE	Q9Y6X9	MORC2_HUMAN ATPase MORC2 OS=Homo sapiens OX=9606 GN=MORC2 PE=1 SV=2	FALSE	IGKDFILFTK	TFHEEEGIDEVIVPLPTWNAR	111	133	10	21	7	1	117	133	5	SDA	82.041	0	1	0.45	20.183	FALSE	TRUE	FALSE	FALSE	Self > 4	0.01	0.011	0.042
Scan: 33163 Run: P4384_01 P1_R.YFLPPSFPISsda-hydroKK.Q P2_K.QLSAMoxNSDELISFPLK.E 11 7	P4384_01	33163	P4384_01.mgf	29099	3	1138.6	3412.79	0.789	3	3412.79	0.787	Q9Y6X9	MORC2_HUMAN ATPase MORC2 OS=Homo sapiens OX=9606 GN=MORC2 PE=1 SV=2	FALSE	Q9Y6X9	MORC2_HUMAN ATPase MORC2 OS=Homo sapiens OX=9606 GN=MORC2 PE=1 SV=2	FALSE	QLSAMoxNSDELISFPLK	YFLPPSFPISsda-hydroKK	933	921	16	12	7	11	939	931	3	SDA	82.041	0	2	0.5	16.779	FALSE	TRUE	FALSE	FALSE	Self > 4	0.019	0.019	0.061
Scan: 33412 Run: P4384_01 P1_R.TPESTQIGQYGNGLKSGSMoxR.I P2_R.AQLTFEYLHTNSTTHEFLFGALAELVDNAR.D 18 8	P4384_01	33412	P4384_01.mgf	29317	6	936.962	5615.73	0.726	6	5615.73	0.726	Q9Y6X9	MORC2_HUMAN ATPase MORC2 OS=Homo sapiens OX=9606 GN=MORC2 PE=1 SV=2	FALSE	Q9Y6X9	MORC2_HUMAN ATPase MORC2 OS=Homo sapiens OX=9606 GN=MORC2 PE=1 SV=2	FALSE	TPESTQIGQYGNGLKSGSMoxR	AQLTFEYLHTNSTTHEFLFGALAELVDNAR	91	12	20	30	18	8	108	19	6	SDA	82.041	0	0	0.395	21.055	FALSE	TRUE	FALSE	FALSE	Self > 4	0.005	0.007	0
Scan: 33413 Run: P4384_01 P1_R.TPESTQIGQYGNGLKSGSMoxR.I P2_R.AQLTFEYLHTNSTTHEFLFGALAELVDNAR.D 19 7	P4384_01	33413	P4384_01.mgf	29318	5	1124.15	5615.73	0.727	5	5615.73	0.726	Q9Y6X9	MORC2_HUMAN ATPase MORC2 OS=Homo sapiens OX=9606 GN=MORC2 PE=1 SV=2	FALSE	Q9Y6X9	MORC2_HUMAN ATPase MORC2 OS=Homo sapiens OX=9606 GN=MORC2 PE=1 SV=2	FALSE	TPESTQIGQYGNGLKSGSMoxR	AQLTFEYLHTNSTTHEFLFGALAELVDNAR	91	12	20	30	19	7	109	18	5	SDA	82.041	0	1	0.263	16.164	FALSE	TRUE	FALSE	FALSE	Self > 4	0.026	0.027	0.1
Scan: 33499 Run: P4384_01 P1_R.TPESTQIGQYGNGLKSGSMoxR.I P2_R.AQLTFEYLHTNSTTHEFLFGALAELVDNAR.D 18 9	P4384_01	33499	P4384_01.mgf	29394	6	936.959	5615.71	0.711	6	5615.73	0.726	Q9Y6X9	MORC2_HUMAN ATPase MORC2 OS=Homo sapiens OX=9606 GN=MORC2 PE=1 SV=2	FALSE	Q9Y6X9	MORC2_HUMAN ATPase MORC2 OS=Homo sapiens OX=9606 GN=MORC2 PE=1 SV=2	FALSE	TPESTQIGQYGNGLKSGSMoxR	AQLTFEYLHTNSTTHEFLFGALAELVDNAR	91	12	20	30	18	9	108	20	6	SDA	82.041	0	0	0.362	22.029	FALSE	TRUE	FALSE	FALSE	Self > 4	0.005	0.005	0.027
Scan: 33581 Run: P4384_01 P1_R.TPESTQIGQYGNGLKSGSMoxR.I P2_R.AQLTFEYLHTNSTTHEFLFGALAELVDNAR.D 12 4	P4384_01	33581	P4384_01.mgf	29464	6	936.96	5615.71	0.714	6	5615.73	0.726	Q9Y6X9	MORC2_HUMAN ATPase MORC2 OS=Homo sapiens OX=9606 GN=MORC2 PE=1 SV=2	FALSE	Q9Y6X9	MORC2_HUMAN ATPase MORC2 OS=Homo sapiens OX=9606 GN=MORC2 PE=1 SV=2	FALSE	TPESTQIGQYGNGLKSGSMoxR	AQLTFEYLHTNSTTHEFLFGALAELVDNAR	91	12	20	30	12	4	102	15	6	SDA	82.041	0	0	0.316	18.125	FALSE	TRUE	FALSE	FALSE	Self > 4	0.012	0.014	0.038
Scan: 35408 Run: P4384_01 P1_R.YFLPPSFPISsda-loopK.K P2_K.KQLSAMoxNSDELISFPLK.E 10 1	P4384_01	35408	P4384_01.mgf	30856	3	1132.6	3394.78	0.778	3	3394.78	0.777	Q9Y6X9	MORC2_HUMAN ATPase MORC2 OS=Homo sapiens OX=9606 GN=MORC2 PE=1 SV=2	FALSE	Q9Y6X9	MORC2_HUMAN ATPase MORC2 OS=Homo sapiens OX=9606 GN=MORC2 PE=1 SV=2	FALSE	KQLSAMoxNSDELISFPLK	YFLPPSFPISsda-loopK	932	921	17	11	1	10	932	930	3	SDA	82.041	0	0	0.4	14.658	FALSE	TRUE	FALSE	FALSE	Self > 4	0.102	0.102	0.512
Scan: 39485 Run: P4384_01 P1_R.ILCcmESTSPEAVAIAQQAVPGVEEEGGEQQTDLSQHEPSPKPMRLVDESsda-loopKsda-hydroGEVR.W P2_R.EEAYIDRITADARDANDVLEALAGFLFEHTTsda-hydroSNTHLYEFTLQR.A 1 4	P4384_01	39485	P4384_01.mgf	32953	8	1383.68	11061.4	0.372	8	11061.4	0.367	decoy:Q9Y6X9	decoy	TRUE	decoy:Q9Y6X9	decoy	TRUE	ILCcmESTSPEAVAIAQQAVPGVEEEGGEQQTDLSQHEPSPKPMRLVDESsda-loopKsda-hydroGEVR	EEAYIDRITADARDANDVLEALAGFLFEHTTsda-hydroSNTHLYEFTLQR	140	979	53	43	1	4	140	982	8	SDA	82.041	0	1	0.226	17.635	TRUE	FALSE	FALSE	TRUE	Self > 4	0.015	0.015	0.045
Scan: 1552 Run: P4384_02 P1_R.IKEAKQR.A P2_R.AEQEVK.K 5 5	P4384_02	1552	P4384_02.mgf	1123	4	414.987	1655.92	0.92	4	1655.92	0.92	Q9Y6X9	MORC2_HUMAN ATPase MORC2 OS=Homo sapiens OX=9606 GN=MORC2 PE=1 SV=2	FALSE	Q9Y6X9	MORC2_HUMAN ATPase MORC2 OS=Homo sapiens OX=9606 GN=MORC2 PE=1 SV=2	FALSE	IKEAKQR	AEQEVK	352	288	7	6	5	5	356	292	4	SDA	82.041	1	2	0.667	19.921	FALSE	TRUE	FALSE	FALSE	Self > 4	0.011	0.012	0.033
Scan: 1559 Run: P4384_02 P1_R.IKEAKQR.A P2_R.AEQEVK.K 5 5	P4384_02	1559	P4384_02.mgf	1130	3	552.981	1655.92	0.92	3	1655.92	0.92	Q9Y6X9	MORC2_HUMAN ATPase MORC2 OS=Homo sapiens OX=9606 GN=MORC2 PE=1 SV=2	FALSE	Q9Y6X9	MORC2_HUMAN ATPase MORC2 OS=Homo sapiens OX=9606 GN=MORC2 PE=1 SV=2	FALSE	IKEAKQR	AEQEVK	352	288	7	6	5	5	356	292	3	SDA	82.041	0	2	0.667	19.527	FALSE	TRUE	FALSE	FALSE	Self > 4	0.012	0.012	0.009
Scan: 2049 Run: P4384_02 P1_K.KAEHVAR.I P2_R.ALKEPK.E 1 4	P4384_02	2049	P4384_02.mgf	1520	4	394.984	1575.91	0.909	4	1575.91	0.909	Q9Y6X9	MORC2_HUMAN ATPase MORC2 OS=Homo sapiens OX=9606 GN=MORC2 PE=1 SV=2	FALSE	Q9Y6X9	MORC2_HUMAN ATPase MORC2 OS=Homo sapiens OX=9606 GN=MORC2 PE=1 SV=2	FALSE	KAEHVAR	ALKEPK	294	359	7	6	1	4	294	362	4	SDA	82.041	1	2	0.9	18.942	FALSE	TRUE	FALSE	FALSE	Self > 4	0.012	0.012	0.01
Scan: 2433 Run: P4384_02 P1_K.TQEEKQK.Q P2_K.QLTEKIR.Q 5 6	P4384_02	2433	P4384_02.mgf	1827	3	620.346	1858.02	0.015	3	1858.02	0.015	Q9Y6X9	MORC2_HUMAN ATPase MORC2 OS=Homo sapiens OX=9606 GN=MORC2 PE=1 SV=2	FALSE	Q9Y6X9	MORC2_HUMAN ATPase MORC2 OS=Homo sapiens OX=9606 GN=MORC2 PE=1 SV=2	FALSE	TQEEKQK	QLTEKIR	556	563	7	7	5	6	560	568	3	SDA	82.041	2	2	0.583	16.662	FALSE	TRUE	FALSE	FALSE	Self > 4	0.019	0.02	0.033
Scan: 3014 Run: P4384_02 P1_R.IKEAKsda-hydroQR.A P2_K.AEHVAR.I 2 5	P4384_02	3014	P4384_02.mgf	2306	4	434.751	1734.97	0.974	4	1734.97	0.974	Q9Y6X9	MORC2_HUMAN ATPase MORC2 OS=Homo sapiens OX=9606 GN=MORC2 PE=1 SV=2	FALSE	Q9Y6X9	MORC2_HUMAN ATPase MORC2 OS=Homo sapiens OX=9606 GN=MORC2 PE=1 SV=2	FALSE	IKEAKsda-hydroQR	AEHVAR	352	295	7	6	2	5	353	299	4	SDA	82.041	1	2	0.833	19.296	FALSE	TRUE	FALSE	FALSE	Self > 4	0.012	0.012	0.012
Scan: 3255 Run: P4384_02 P1_R.ALKEPK.E P2_R.AEQEVK.K 3 2	P4384_02	3255	P4384_02.mgf	2506	3	490.612	1468.81	0.813	3	1468.81	0.813	Q9Y6X9	MORC2_HUMAN ATPase MORC2 OS=Homo sapiens OX=9606 GN=MORC2 PE=1 SV=2	FALSE	Q9Y6X9	MORC2_HUMAN ATPase MORC2 OS=Homo sapiens OX=9606 GN=MORC2 PE=1 SV=2	FALSE	AEQEVK	ALKEPK	288	359	6	6	2	3	289	361	3	SDA	82.041	1	2	0.9	22.092	FALSE	TRUE	FALSE	FALSE	Self > 4	0.005	0.005	0.026
Scan: 3884 Run: P4384_02 P1_K.KAEHVAR.I P2_R.ALKsda-loopEPK.E 1 4	P4384_02	3884	P4384_02.mgf	3051	4	415.495	1657.95	0.952	4	1657.95	0.951	Q9Y6X9	MORC2_HUMAN ATPase MORC2 OS=Homo sapiens OX=9606 GN=MORC2 PE=1 SV=2	FALSE	Q9Y6X9	MORC2_HUMAN ATPase MORC2 OS=Homo sapiens OX=9606 GN=MORC2 PE=1 SV=2	FALSE	KAEHVAR	ALKsda-loopEPK	294	359	7	6	1	4	294	362	4	SDA	82.041	0	2	0.8	16.955	FALSE	TRUE	FALSE	FALSE	Self > 4	0.019	0.019	0.037
Scan: 4042 Run: P4384_02 P1_R.READVKK.R P2_R.IAEEKsda-hydroAR.E 6 5	P4384_02	4042	P4384_02.mgf	3188	4	461.512	1842.02	0.021	4	1842.02	0.021	Q9Y6X9	MORC2_HUMAN ATPase MORC2 OS=Homo sapiens OX=9606 GN=MORC2 PE=1 SV=2	FALSE	Q9Y6X9	MORC2_HUMAN ATPase MORC2 OS=Homo sapiens OX=9606 GN=MORC2 PE=1 SV=2	FALSE	IAEEKsda-hydroAR	READVKK	301	344	7	7	5	6	305	349	4	SDA	82.041	1	1	0.417	15.884	FALSE	TRUE	FALSE	FALSE	Self > 4	0.031	0.031	0.129
Scan: 4415 Run: P4384_02 P1_R.IKsda-loopEAKQR.A P2_K.AEHVAR.I 5 3	P4384_02	4415	P4384_02.mgf	3459	3	573.329	1716.96	0.964	3	1716.96	0.963	Q9Y6X9	MORC2_HUMAN ATPase MORC2 OS=Homo sapiens OX=9606 GN=MORC2 PE=1 SV=2	FALSE	Q9Y6X9	MORC2_HUMAN ATPase MORC2 OS=Homo sapiens OX=9606 GN=MORC2 PE=1 SV=2	FALSE	AEHVAR	IKsda-loopEAKQR	295	352	6	7	3	5	297	356	3	SDA	82.041	0	2	0.583	16.959	FALSE	TRUE	FALSE	FALSE	Self > 4	0.019	0.019	0.037
Scan: 4729 Run: P4384_02 P1_R.IKEAKsda-loopQR.A P2_K.AEHVAR.I 2 2	P4384_02	4729	P4384_02.mgf	3743	3	573.328	1716.96	0.962	3	1716.96	0.963	Q9Y6X9	MORC2_HUMAN ATPase MORC2 OS=Homo sapiens OX=9606 GN=MORC2 PE=1 SV=2	FALSE	Q9Y6X9	MORC2_HUMAN ATPase MORC2 OS=Homo sapiens OX=9606 GN=MORC2 PE=1 SV=2	FALSE	AEHVAR	IKEAKsda-loopQR	295	352	6	7	2	2	296	353	3	SDA	82.041	0	2	0.7	14.579	FALSE	TRUE	FALSE	FALSE	Self > 4	0.105	0.106	0.477
Scan: 4834 Run: P4384_02 P1_R.ALKEPK.E P2_R.AEQEVKsda-hydroKAEHVAR.I 3 12	P4384_02	4834	P4384_02.mgf	3834	6	394.392	2360.31	0.306	6	2360.31	0.306	Q9Y6X9	MORC2_HUMAN ATPase MORC2 OS=Homo sapiens OX=9606 GN=MORC2 PE=1 SV=2	FALSE	Q9Y6X9	MORC2_HUMAN ATPase MORC2 OS=Homo sapiens OX=9606 GN=MORC2 PE=1 SV=2	FALSE	AEQEVKsda-hydroKAEHVAR	ALKEPK	288	359	13	6	12	3	299	361	6	SDA	82.041	1	2	0.7	18.224	FALSE	TRUE	FALSE	FALSE	Self > 4	0.012	0.013	0.025
Scan: 4903 Run: P4384_02 P1_R.QVQNRAITLR.R P2_R.EAESKAR.T 5 5	P4384_02	4903	P4384_02.mgf	3872	4	518.291	2069.14	0.136	4	2069.13	0.134	Q9Y6X9	MORC2_HUMAN ATPase MORC2 OS=Homo sapiens OX=9606 GN=MORC2 PE=1 SV=2	FALSE	Q9Y6X9	MORC2_HUMAN ATPase MORC2 OS=Homo sapiens OX=9606 GN=MORC2 PE=1 SV=2	FALSE	EAESKAR	QVQNRAITLR	308	334	7	10	5	5	312	338	4	SDA	82.041	1	1	0.667	18.483	FALSE	TRUE	FALSE	FALSE	Self > 4	0.012	0.012	0.014
Scan: 4914 Run: P4384_02 P1_R.QVQNRAITLR.R P2_R.EAESKAR.T 9 5	P4384_02	4914	P4384_02.mgf	3881	5	414.834	2069.13	0.134	5	2069.13	0.134	Q9Y6X9	MORC2_HUMAN ATPase MORC2 OS=Homo sapiens OX=9606 GN=MORC2 PE=1 SV=2	FALSE	Q9Y6X9	MORC2_HUMAN ATPase MORC2 OS=Homo sapiens OX=9606 GN=MORC2 PE=1 SV=2	FALSE	EAESKAR	QVQNRAITLR	308	334	7	10	5	9	312	342	5	SDA	82.041	0	1	0.611	16.672	FALSE	TRUE	FALSE	FALSE	Self > 4	0.019	0.02	0.022
Scan: 4961 Run: P4384_02 P1_R.KAPVISSTPK.L P2_R.EEASTSR.L 1 3	P4384_02	4961	P4384_02.mgf	3923	3	630.005	1886.99	0.994	3	1886.99	0.994	Q9Y6X9	MORC2_HUMAN ATPase MORC2 OS=Homo sapiens OX=9606 GN=MORC2 PE=1 SV=2	FALSE	Q9Y6X9	MORC2_HUMAN ATPase MORC2 OS=Homo sapiens OX=9606 GN=MORC2 PE=1 SV=2	FALSE	EEASTSR	KAPVISSTPK	660	643	7	10	3	1	662	643	3	SDA	82.041	1	2	0.583	16.416	FALSE	TRUE	FALSE	FALSE	Self > 4	0.024	0.024	0.047
Scan: 5035 Run: P4384_02 P1_R.ALKEPK.E P2_R.AEQEVKsda-hydroK.A 3 2	P4384_02	5035	P4384_02.mgf	3992	3	566.661	1696.96	0.961	3	1696.96	0.961	Q9Y6X9	MORC2_HUMAN ATPase MORC2 OS=Homo sapiens OX=9606 GN=MORC2 PE=1 SV=2	FALSE	Q9Y6X9	MORC2_HUMAN ATPase MORC2 OS=Homo sapiens OX=9606 GN=MORC2 PE=1 SV=2	FALSE	ALKEPK	AEQEVKsda-hydroK	359	288	6	7	3	2	361	289	3	SDA	82.041	0	2	0.9	19.081	FALSE	TRUE	FALSE	FALSE	Self > 4	0.012	0.012	0.009
Scan: 5331 Run: P4384_02 P1_R.IKsda-loopEAKQR.A P2_R.AEQEVK.K 5 5	P4384_02	5331	P4384_02.mgf	4231	4	435.497	1737.96	0.958	4	1737.96	0.962	Q9Y6X9	MORC2_HUMAN ATPase MORC2 OS=Homo sapiens OX=9606 GN=MORC2 PE=1 SV=2	FALSE	Q9Y6X9	MORC2_HUMAN ATPase MORC2 OS=Homo sapiens OX=9606 GN=MORC2 PE=1 SV=2	FALSE	AEQEVK	IKsda-loopEAKQR	288	352	6	7	5	5	292	356	4	SDA	82.041	1	2	0.9	21.49	FALSE	TRUE	FALSE	FALSE	Self > 4	0.005	0.006	0
Scan: 5449 Run: P4384_02 P1_R.IKsda-loopEAKQR.A P2_R.AEQEVK.K 5 3	P4384_02	5449	P4384_02.mgf	4336	3	580.328	1737.96	0.962	3	1737.96	0.962	Q9Y6X9	MORC2_HUMAN ATPase MORC2 OS=Homo sapiens OX=9606 GN=MORC2 PE=1 SV=2	FALSE	Q9Y6X9	MORC2_HUMAN ATPase MORC2 OS=Homo sapiens OX=9606 GN=MORC2 PE=1 SV=2	FALSE	AEQEVK	IKsda-loopEAKQR	288	352	6	7	3	5	290	356	3	SDA	82.041	2	2	0.9	22.283	FALSE	TRUE	FALSE	FALSE	Self > 4	0	0.005	0.022
Scan: 5493 Run: P4384_02 P1_K.QLTEKIR.Q P2_K.AEHVAR.I 5 2	P4384_02	5493	P4384_02.mgf	4375	3	550.981	1649.92	0.92	3	1649.92	0.921	Q9Y6X9	MORC2_HUMAN ATPase MORC2 OS=Homo sapiens OX=9606 GN=MORC2 PE=1 SV=2	FALSE	Q9Y6X9	MORC2_HUMAN ATPase MORC2 OS=Homo sapiens OX=9606 GN=MORC2 PE=1 SV=2	FALSE	AEHVAR	QLTEKIR	295	563	6	7	2	5	296	567	3	SDA	82.041	0	2	0.5	12.833	FALSE	TRUE	FALSE	FALSE	Self > 4	0.238	0.239	0.772
Scan: 5672 Run: P4384_02 P1_R.IKsda-loopEAKQR.A P2_R.AEQEVK.K 5 3	P4384_02	5672	P4384_02.mgf	4532	4	435.498	1737.96	0.962	4	1737.96	0.962	Q9Y6X9	MORC2_HUMAN ATPase MORC2 OS=Homo sapiens OX=9606 GN=MORC2 PE=1 SV=2	FALSE	Q9Y6X9	MORC2_HUMAN ATPase MORC2 OS=Homo sapiens OX=9606 GN=MORC2 PE=1 SV=2	FALSE	AEQEVK	IKsda-loopEAKQR	288	352	6	7	3	5	290	356	4	SDA	82.041	1	2	0.833	21.86	FALSE	TRUE	FALSE	FALSE	Self > 4	0.005	0.005	0.065
Scan: 5793 Run: P4384_02 P1_R.IKsda-loopEAKQR.A P2_K.AVEQER.A 5 2	P4384_02	5793	P4384_02.mgf	4640	3	589.664	1765.97	0.969	3	1765.97	0.968	Q9Y6X9	MORC2_HUMAN ATPase MORC2 OS=Homo sapiens OX=9606 GN=MORC2 PE=1 SV=2	FALSE	decoy:Q9Y6X9	decoy	TRUE	IKsda-loopEAKQR	AVEQER	352	740	7	6	5	2	356	741	3	SDA	82.041	1	1	0.6	13.427	TRUE	FALSE	TRUE	FALSE	Self > 4	0.174	0.174	0.586
Scan: 6048 Run: P4384_02 P1_K.KAEHVAR.I P2_R.ALKsda-loopEPK.E 1 3	P4384_02	6048	P4384_02.mgf	4863	3	553.658	1657.95	0.953	3	1657.95	0.951	Q9Y6X9	MORC2_HUMAN ATPase MORC2 OS=Homo sapiens OX=9606 GN=MORC2 PE=1 SV=2	FALSE	Q9Y6X9	MORC2_HUMAN ATPase MORC2 OS=Homo sapiens OX=9606 GN=MORC2 PE=1 SV=2	FALSE	KAEHVAR	ALKsda-loopEPK	294	359	7	6	1	3	294	361	3	SDA	82.041	0	2	0.9	21.293	FALSE	TRUE	FALSE	FALSE	Self > 4	0.005	0.006	0
Scan: 6091 Run: P4384_02 P1_K.QLTEKIR.Q P2_R.AEQEVK.K 5 3	P4384_02	6091	P4384_02.mgf	4885	3	557.981	1670.92	0.922	3	1670.92	0.92	Q9Y6X9	MORC2_HUMAN ATPase MORC2 OS=Homo sapiens OX=9606 GN=MORC2 PE=1 SV=2	FALSE	Q9Y6X9	MORC2_HUMAN ATPase MORC2 OS=Homo sapiens OX=9606 GN=MORC2 PE=1 SV=2	FALSE	AEQEVK	QLTEKIR	288	563	6	7	3	5	290	567	3	SDA	82.041	0	2	0.75	18.998	FALSE	TRUE	FALSE	FALSE	Self > 4	0.012	0.012	0.01
Scan: 6205 Run: P4384_02 P1_K.Ksda-loopAEHVAR.I P2_R.ALKEPK.E 3 3	P4384_02	6205	P4384_02.mgf	4961	3	553.659	1657.95	0.954	3	1657.95	0.951	Q9Y6X9	MORC2_HUMAN ATPase MORC2 OS=Homo sapiens OX=9606 GN=MORC2 PE=1 SV=2	FALSE	Q9Y6X9	MORC2_HUMAN ATPase MORC2 OS=Homo sapiens OX=9606 GN=MORC2 PE=1 SV=2	FALSE	ALKEPK	Ksda-loopAEHVAR	359	294	6	7	3	3	361	296	3	SDA	82.041	1	2	0.9	19.975	FALSE	TRUE	FALSE	FALSE	Self > 4	0.011	0.012	0.016
Scan: 6358 Run: P4384_02 P1_R.IAEEKAR.E P2_R.EADVKsda-loopK.R 5 3	P4384_02	6358	P4384_02.mgf	5101	4	417.985	1667.91	0.911	4	1667.91	0.909	Q9Y6X9	MORC2_HUMAN ATPase MORC2 OS=Homo sapiens OX=9606 GN=MORC2 PE=1 SV=2	FALSE	Q9Y6X9	MORC2_HUMAN ATPase MORC2 OS=Homo sapiens OX=9606 GN=MORC2 PE=1 SV=2	FALSE	IAEEKAR	EADVKsda-loopK	301	345	7	6	5	3	305	347	4	SDA	82.041	0	2	0.583	17.443	FALSE	TRUE	FALSE	FALSE	Self > 4	0.015	0.016	0.076
Scan: 6402 Run: P4384_02 P1_R.QVQNRAITLR.R P2_R.IAEEKAR.E 6 5	P4384_02	6402	P4384_02.mgf	5139	5	420.044	2095.19	0.186	5	2095.19	0.186	Q9Y6X9	MORC2_HUMAN ATPase MORC2 OS=Homo sapiens OX=9606 GN=MORC2 PE=1 SV=2	FALSE	Q9Y6X9	MORC2_HUMAN ATPase MORC2 OS=Homo sapiens OX=9606 GN=MORC2 PE=1 SV=2	FALSE	IAEEKAR	QVQNRAITLR	301	334	7	10	5	6	305	339	5	SDA	82.041	0	0	0.5	12.069	FALSE	TRUE	FALSE	FALSE	Self > 4	0.326	0.326	0.808
Scan: 6588 Run: P4384_02 P1_R.IKsda-hydroEAKsda-loopQR.A P2_R.AEQEVKK.A 6 6	P4384_02	6588	P4384_02.mgf	5309	4	492.535	1966.11	0.111	4	1966.11	0.109	Q9Y6X9	MORC2_HUMAN ATPase MORC2 OS=Homo sapiens OX=9606 GN=MORC2 PE=1 SV=2	FALSE	Q9Y6X9	MORC2_HUMAN ATPase MORC2 OS=Homo sapiens OX=9606 GN=MORC2 PE=1 SV=2	FALSE	AEQEVKK	IKsda-hydroEAKsda-loopQR	288	352	7	7	6	6	293	357	4	SDA	82.041	0	2	0.583	18.849	FALSE	TRUE	FALSE	FALSE	Self > 4	0.012	0.012	0.011
Scan: 6659 Run: P4384_02 P1_K.QDFADAKEYR.H P2_K.AEHVAR.I 7 2	P4384_02	6659	P4384_02.mgf	5374	4	502.249	2004.96	0.965	4	2004.96	0.965	Q9Y6X9	MORC2_HUMAN ATPase MORC2 OS=Homo sapiens OX=9606 GN=MORC2 PE=1 SV=2	FALSE	Q9Y6X9	MORC2_HUMAN ATPase MORC2 OS=Homo sapiens OX=9606 GN=MORC2 PE=1 SV=2	FALSE	AEHVAR	QDFADAKEYR	295	428	6	10	2	7	296	434	4	SDA	82.041	0	2	0.5	14.948	FALSE	TRUE	FALSE	FALSE	Self > 4	0.075	0.075	0.398
Scan: 6753 Run: P4384_02 P1_R.IKsda-hydroEAKQR.A P2_R.AEQEVKsda-loopK.A 5 4	P4384_02	6753	P4384_02.mgf	5460	4	492.535	1966.11	0.111	4	1966.11	0.109	Q9Y6X9	MORC2_HUMAN ATPase MORC2 OS=Homo sapiens OX=9606 GN=MORC2 PE=1 SV=2	FALSE	Q9Y6X9	MORC2_HUMAN ATPase MORC2 OS=Homo sapiens OX=9606 GN=MORC2 PE=1 SV=2	FALSE	AEQEVKsda-loopK	IKsda-hydroEAKQR	288	352	7	7	4	5	291	356	4	SDA	82.041	0	2	0.667	15.623	FALSE	TRUE	FALSE	FALSE	Self > 4	0.037	0.038	0.232
Scan: 7380 Run: P4384_02 P1_R.QQQEKLEALQK.T P2_R.AEQEVK.K 5 3	P4384_02	7380	P4384_02.mgf	5968	4	532.537	2126.12	0.12	4	2126.12	0.121	Q9Y6X9	MORC2_HUMAN ATPase MORC2 OS=Homo sapiens OX=9606 GN=MORC2 PE=1 SV=2	FALSE	Q9Y6X9	MORC2_HUMAN ATPase MORC2 OS=Homo sapiens OX=9606 GN=MORC2 PE=1 SV=2	FALSE	QQQEKLEALQK	AEQEVK	570	288	11	6	5	3	574	290	4	SDA	82.041	0	2	0.8	20.516	FALSE	TRUE	FALSE	FALSE	Self > 4	0.005	0.009	0
Scan: 7840 Run: P4384_02 P1_R.IKEAKsda-hydroQR.A P2_R.IAEEKsda-loopAR.E 2 2	P4384_02	7840	P4384_02.mgf	6297	4	488.785	1951.11	0.112	4	1951.11	0.11	Q9Y6X9	MORC2_HUMAN ATPase MORC2 OS=Homo sapiens OX=9606 GN=MORC2 PE=1 SV=2	FALSE	Q9Y6X9	MORC2_HUMAN ATPase MORC2 OS=Homo sapiens OX=9606 GN=MORC2 PE=1 SV=2	FALSE	IKEAKsda-hydroQR	IAEEKsda-loopAR	352	301	7	7	2	2	353	302	4	SDA	82.041	1	2	0.833	18.705	FALSE	TRUE	FALSE	FALSE	Self > 4	0.012	0.012	0.013
Scan: 8485 Run: P4384_02 P1_K.QKVPLGTFR.K P2_R.MoxYKYTSSR.F 2 7	P4384_02	8485	P4384_02.mgf	6858	4	545.289	2177.13	0.128	4	2177.13	0.13	Q9Y6X9	MORC2_HUMAN ATPase MORC2 OS=Homo sapiens OX=9606 GN=MORC2 PE=1 SV=2	FALSE	Q9Y6X9	MORC2_HUMAN ATPase MORC2 OS=Homo sapiens OX=9606 GN=MORC2 PE=1 SV=2	FALSE	MoxYKYTSSR	QKVPLGTFR	276	543	8	9	7	2	282	544	4	SDA	82.041	1	1	0.571	18.431	FALSE	TRUE	FALSE	FALSE	Self > 4	0.012	0.012	0.026
Scan: 8748 Run: P4384_02 P1_R.ALKEPK.E P2_R.AEQEVKsda-hydroKsda-hydroAEHVAR.I 3 12	P4384_02	8748	P4384_02.mgf	7099	5	493.079	2460.36	0.359	5	2460.36	0.358	Q9Y6X9	MORC2_HUMAN ATPase MORC2 OS=Homo sapiens OX=9606 GN=MORC2 PE=1 SV=2	FALSE	Q9Y6X9	MORC2_HUMAN ATPase MORC2 OS=Homo sapiens OX=9606 GN=MORC2 PE=1 SV=2	FALSE	ALKEPK	AEQEVKsda-hydroKsda-hydroAEHVAR	359	288	6	13	3	12	361	299	5	SDA	82.041	0	2	0.667	19.44	FALSE	TRUE	FALSE	FALSE	Self > 4	0.012	0.012	0.01
Scan: 8750 Run: P4384_02 P1_R.ALKEPK.E P2_R.AEQEVKsda-hydroKsda-hydroAEHVAR.I 3 11	P4384_02	8750	P4384_02.mgf	7101	4	616.097	2460.36	0.359	4	2460.36	0.358	Q9Y6X9	MORC2_HUMAN ATPase MORC2 OS=Homo sapiens OX=9606 GN=MORC2 PE=1 SV=2	FALSE	Q9Y6X9	MORC2_HUMAN ATPase MORC2 OS=Homo sapiens OX=9606 GN=MORC2 PE=1 SV=2	FALSE	ALKEPK	AEQEVKsda-hydroKsda-hydroAEHVAR	359	288	6	13	3	11	361	298	4	SDA	82.041	0	2	0.667	20.022	FALSE	TRUE	FALSE	FALSE	Self > 4	0.011	0.012	0.014
Scan: 9149 Run: P4384_02 P1_R.ALKEPK.E P2_R.AEQEVKsda-hydroKsda-hydroAEHVAR.I 3 8	P4384_02	9149	P4384_02.mgf	7459	4	616.097	2460.36	0.361	4	2460.36	0.358	Q9Y6X9	MORC2_HUMAN ATPase MORC2 OS=Homo sapiens OX=9606 GN=MORC2 PE=1 SV=2	FALSE	Q9Y6X9	MORC2_HUMAN ATPase MORC2 OS=Homo sapiens OX=9606 GN=MORC2 PE=1 SV=2	FALSE	ALKEPK	AEQEVKsda-hydroKsda-hydroAEHVAR	359	288	6	13	3	8	361	295	4	SDA	82.041	0	2	0.583	15.755	FALSE	TRUE	FALSE	FALSE	Self > 4	0.031	0.032	0.24
Scan: 9335 Run: P4384_02 P1_K.TESPIK.L P2_K.LSPATPSRK.R 5 2	P4384_02	9335	P4384_02.mgf	7623	3	571.322	1710.94	0.943	3	1710.95	0.951	Q9Y6X9	MORC2_HUMAN ATPase MORC2 OS=Homo sapiens OX=9606 GN=MORC2 PE=1 SV=2	FALSE	Q9Y6X9	MORC2_HUMAN ATPase MORC2 OS=Homo sapiens OX=9606 GN=MORC2 PE=1 SV=2	FALSE	TESPIK	LSPATPSRK	723	729	6	9	5	2	727	730	3	SDA	82.041	0	1	0.75	16.798	FALSE	TRUE	FALSE	FALSE	Self > 4	0.019	0.019	0.048
Scan: 9468 Run: P4384_02 P1_K.TRAEQEVKsda-loopK.A P2_K.AEHVAR.I 1 1	P4384_02	9468	P4384_02.mgf	7722	3	645.354	1933.04	0.039	3	1933.04	0.038	Q9Y6X9	MORC2_HUMAN ATPase MORC2 OS=Homo sapiens OX=9606 GN=MORC2 PE=1 SV=2	FALSE	Q9Y6X9	MORC2_HUMAN ATPase MORC2 OS=Homo sapiens OX=9606 GN=MORC2 PE=1 SV=2	FALSE	AEHVAR	TRAEQEVKsda-loopK	295	286	6	9	1	1	295	286	3	SDA	82.041	1	2	0.438	15.718	FALSE	TRUE	FALSE	FALSE	Self > 4	0.031	0.032	0.187
Scan: 9577 Run: P4384_02 P1_K.QLTsda-loopEKIR.Q P2_R.AEQEVKK.A 6 6	P4384_02	9577	P4384_02.mgf	7821	4	471.271	1881.06	0.056	4	1881.06	0.057	Q9Y6X9	MORC2_HUMAN ATPase MORC2 OS=Homo sapiens OX=9606 GN=MORC2 PE=1 SV=2	FALSE	Q9Y6X9	MORC2_HUMAN ATPase MORC2 OS=Homo sapiens OX=9606 GN=MORC2 PE=1 SV=2	FALSE	AEQEVKK	QLTsda-loopEKIR	288	563	7	7	6	6	293	568	4	SDA	82.041	0	2	0.75	18.694	FALSE	TRUE	FALSE	FALSE	Self > 4	0.012	0.012	0.039
Scan: 9685 Run: P4384_02 P1_R.VTAVEVGKHVVR.W P2_K.ASEESLR.T 8 2	P4384_02	9685	P4384_02.mgf	7920	5	434.044	2165.18	0.182	5	2165.18	0.18	Q9Y6X9	MORC2_HUMAN ATPase MORC2 OS=Homo sapiens OX=9606 GN=MORC2 PE=1 SV=2	FALSE	Q9Y6X9	MORC2_HUMAN ATPase MORC2 OS=Homo sapiens OX=9606 GN=MORC2 PE=1 SV=2	FALSE	ASEESLR	VTAVEVGKHVVR	975	812	7	12	2	8	976	819	5	SDA	82.041	1	2	0.864	23.087	FALSE	TRUE	FALSE	FALSE	Self > 4	0	0.005	0.017
Scan: 9718 Run: P4384_02 P1_K.QDFADAKEYR.H P2_R.DIQMoxAETSPEGTKPER.R 7 7	P4384_02	9718	P4384_02.mgf	7951	4	782.868	3127.44	0.442	4	3127.44	0.44	Q9Y6X9	MORC2_HUMAN ATPase MORC2 OS=Homo sapiens OX=9606 GN=MORC2 PE=1 SV=2	FALSE	Q9Y6X9	MORC2_HUMAN ATPase MORC2 OS=Homo sapiens OX=9606 GN=MORC2 PE=1 SV=2	FALSE	DIQMoxAETSPEGTKPER	QDFADAKEYR	222	428	16	10	7	7	228	434	4	SDA	82.041	0	2	0.433	21.361	FALSE	TRUE	FALSE	FALSE	Self > 4	0.005	0.006	0
Scan: 9841 Run: P4384_02 P1_R.VTAVEVGKHVVR.W P2_K.ASEESLR.T 8 4	P4384_02	9841	P4384_02.mgf	8064	4	542.302	2165.18	0.18	4	2165.18	0.18	Q9Y6X9	MORC2_HUMAN ATPase MORC2 OS=Homo sapiens OX=9606 GN=MORC2 PE=1 SV=2	FALSE	Q9Y6X9	MORC2_HUMAN ATPase MORC2 OS=Homo sapiens OX=9606 GN=MORC2 PE=1 SV=2	FALSE	ASEESLR	VTAVEVGKHVVR	975	812	7	12	4	8	978	819	4	SDA	82.041	0	2	0.667	20.643	FALSE	TRUE	FALSE	FALSE	Self > 4	0.005	0.009	0
Scan: 10080 Run: P4384_02 P1_R.ALKEPK.E P2_R.AEQEVKsda-loopKsda-hydroAEHVAR.I 3 12	P4384_02	10080	P4384_02.mgf	8285	5	489.478	2442.35	0.351	5	2442.35	0.348	Q9Y6X9	MORC2_HUMAN ATPase MORC2 OS=Homo sapiens OX=9606 GN=MORC2 PE=1 SV=2	FALSE	Q9Y6X9	MORC2_HUMAN ATPase MORC2 OS=Homo sapiens OX=9606 GN=MORC2 PE=1 SV=2	FALSE	ALKEPK	AEQEVKsda-loopKsda-hydroAEHVAR	359	288	6	13	3	12	361	299	5	SDA	82.041	0	2	0.667	19.766	FALSE	TRUE	FALSE	FALSE	Self > 4	0.011	0.012	0.008
Scan: 10186 Run: P4384_02 P1_R.ALKEPK.E P2_R.AEQEVKsda-loopKsda-hydroAEHVAR.I 3 11	P4384_02	10186	P4384_02.mgf	8383	4	611.594	2442.35	0.346	4	2442.35	0.348	Q9Y6X9	MORC2_HUMAN ATPase MORC2 OS=Homo sapiens OX=9606 GN=MORC2 PE=1 SV=2	FALSE	Q9Y6X9	MORC2_HUMAN ATPase MORC2 OS=Homo sapiens OX=9606 GN=MORC2 PE=1 SV=2	FALSE	ALKEPK	AEQEVKsda-loopKsda-hydroAEHVAR	359	288	6	13	3	11	361	298	4	SDA	82.041	0	2	0.9	23.216	FALSE	TRUE	FALSE	FALSE	Self > 4	0	0.005	0.017
Scan: 10355 Run: P4384_02 P1_R.ALKsda-loopEPK.E P2_R.AEQEVKKsda-hydroAEHVAR.I 3 6	P4384_02	10355	P4384_02.mgf	8537	5	489.477	2442.35	0.349	5	2442.35	0.348	Q9Y6X9	MORC2_HUMAN ATPase MORC2 OS=Homo sapiens OX=9606 GN=MORC2 PE=1 SV=2	FALSE	Q9Y6X9	MORC2_HUMAN ATPase MORC2 OS=Homo sapiens OX=9606 GN=MORC2 PE=1 SV=2	FALSE	AEQEVKKsda-hydroAEHVAR	ALKsda-loopEPK	288	359	13	6	6	3	293	361	5	SDA	82.041	0	2	0.667	19.069	FALSE	TRUE	FALSE	FALSE	Self > 4	0.012	0.012	0.009
Scan: 10384 Run: P4384_02 P1_R.VTAVEVGKHVVR.W P2_R.DRWVEK.G 8 3	P4384_02	10384	P4384_02.mgf	8564	5	442.252	2206.22	0.224	5	2206.22	0.222	Q9Y6X9	MORC2_HUMAN ATPase MORC2 OS=Homo sapiens OX=9606 GN=MORC2 PE=1 SV=2	FALSE	Q9Y6X9	MORC2_HUMAN ATPase MORC2 OS=Homo sapiens OX=9606 GN=MORC2 PE=1 SV=2	FALSE	VTAVEVGKHVVR	DRWVEK	812	839	12	6	8	3	819	841	5	SDA	82.041	0	1	0.591	17.885	FALSE	TRUE	FALSE	FALSE	Self > 4	0.015	0.015	0.027
Scan: 10895 Run: P4384_02 P1_R.IKsda-hydroEAKQR.A P2_R.AEQEVKsda-loopKsda-loopAEHVAR.I 5 7	P4384_02	10895	P4384_02.mgf	9023	4	678.882	2711.5	0.498	4	2711.5	0.496	Q9Y6X9	MORC2_HUMAN ATPase MORC2 OS=Homo sapiens OX=9606 GN=MORC2 PE=1 SV=2	FALSE	Q9Y6X9	MORC2_HUMAN ATPase MORC2 OS=Homo sapiens OX=9606 GN=MORC2 PE=1 SV=2	FALSE	IKsda-hydroEAKQR	AEQEVKsda-loopKsda-loopAEHVAR	352	288	7	13	5	7	356	294	4	SDA	82.041	0	2	0.542	17.097	FALSE	TRUE	FALSE	FALSE	Self > 4	0.019	0.019	0.078
Scan: 11196 Run: P4384_02 P1_R.SQADLK.K P2_K.KLPLEVTTRPSTEEPVR.R 3 1	P4384_02	11196	P4384_02.mgf	9300	4	674.372	2693.46	0.46	4	2693.46	0.459	Q9Y6X9	MORC2_HUMAN ATPase MORC2 OS=Homo sapiens OX=9606 GN=MORC2 PE=1 SV=2	FALSE	Q9Y6X9	MORC2_HUMAN ATPase MORC2 OS=Homo sapiens OX=9606 GN=MORC2 PE=1 SV=2	FALSE	SQADLK	KLPLEVTTRPSTEEPVR	586	592	6	17	3	1	588	592	4	SDA	82.041	1	2	0.594	16.75	FALSE	TRUE	FALSE	FALSE	Self > 4	0.019	0.019	0.023
Scan: 11350 Run: P4384_02 P1_R.ALKEPK.E P2_R.AEQEVKsda-loopKsda-loopAEHVAR.I 3 10	P4384_02	11350	P4384_02.mgf	9439	4	607.092	2424.34	0.339	4	2424.34	0.337	Q9Y6X9	MORC2_HUMAN ATPase MORC2 OS=Homo sapiens OX=9606 GN=MORC2 PE=1 SV=2	FALSE	Q9Y6X9	MORC2_HUMAN ATPase MORC2 OS=Homo sapiens OX=9606 GN=MORC2 PE=1 SV=2	FALSE	ALKEPK	AEQEVKsda-loopKsda-loopAEHVAR	359	288	6	13	3	10	361	297	4	SDA	82.041	0	2	0.9	22.883	FALSE	TRUE	FALSE	FALSE	Self > 4	0	0.005	0.018
Scan: 11447 Run: P4384_02 P1_R.IKsda-loopEAKsda-loopQR.A P2_R.AEQEVKsda-hydroKAEHVAR.I 3 7	P4384_02	11447	P4384_02.mgf	9528	5	543.306	2711.49	0.494	5	2711.5	0.496	Q9Y6X9	MORC2_HUMAN ATPase MORC2 OS=Homo sapiens OX=9606 GN=MORC2 PE=1 SV=2	FALSE	Q9Y6X9	MORC2_HUMAN ATPase MORC2 OS=Homo sapiens OX=9606 GN=MORC2 PE=1 SV=2	FALSE	AEQEVKsda-hydroKAEHVAR	IKsda-loopEAKsda-loopQR	288	352	13	7	7	3	294	354	5	SDA	82.041	0	2	0.583	16.111	FALSE	TRUE	FALSE	FALSE	Self > 4	0.026	0.028	0.067
Scan: 11891 Run: P4384_02 P1_K.TPVVKK.T P2_K.TESPIKsda-hydroLSPATPSR.K 5 2	P4384_02	11891	P4384_02.mgf	9912	4	584.842	2335.34	0.341	4	2335.34	0.336	Q9Y6X9	MORC2_HUMAN ATPase MORC2 OS=Homo sapiens OX=9606 GN=MORC2 PE=1 SV=2	FALSE	Q9Y6X9	MORC2_HUMAN ATPase MORC2 OS=Homo sapiens OX=9606 GN=MORC2 PE=1 SV=2	FALSE	TPVVKK	TESPIKsda-hydroLSPATPSR	717	723	6	14	5	2	721	724	4	SDA	82.041	0	2	0.769	20.97	FALSE	TRUE	FALSE	FALSE	Self > 4	0.005	0.008	0
Scan: 11915 Run: P4384_02 P1_K.FDYVPTDTTPR.D P2_R.AKASEESLR.T 3 2	P4384_02	11915	P4384_02.mgf	9934	4	596.55	2382.17	0.172	4	2382.17	0.17	Q9Y6X9	MORC2_HUMAN ATPase MORC2 OS=Homo sapiens OX=9606 GN=MORC2 PE=1 SV=2	FALSE	Q9Y6X9	MORC2_HUMAN ATPase MORC2 OS=Homo sapiens OX=9606 GN=MORC2 PE=1 SV=2	FALSE	FDYVPTDTTPR	AKASEESLR	828	973	11	9	3	2	830	974	4	SDA	82.041	0	2	0.562	17.55	FALSE	TRUE	FALSE	FALSE	Self > 4	0.015	0.015	0.043
Scan: 12517 Run: P4384_02 P1_R.DLDGMoxFIYNCcmSR.L P2_R.DIQMoxAETSPEGTKPER.R 4 12	P4384_02	12517	P4384_02.mgf	10477	4	848.883	3391.5	0.501	4	3391.5	0.5	Q9Y6X9	MORC2_HUMAN ATPase MORC2 OS=Homo sapiens OX=9606 GN=MORC2 PE=1 SV=2	FALSE	Q9Y6X9	MORC2_HUMAN ATPase MORC2 OS=Homo sapiens OX=9606 GN=MORC2 PE=1 SV=2	FALSE	DLDGMoxFIYNCcmSR	DIQMoxAETSPEGTKPER	378	222	12	16	4	12	381	233	4	SDA	82.041	0	2	0.567	24.223	FALSE	TRUE	FALSE	FALSE	Self > 4	0	0.004	0.013
Scan: 12554 Run: P4384_02 P1_R.DLDGMoxFIYNCcmSR.L P2_R.DIQMoxAETSPEGTKPER.R 3 13	P4384_02	12554	P4384_02.mgf	10510	4	848.881	3391.5	0.496	4	3391.5	0.5	Q9Y6X9	MORC2_HUMAN ATPase MORC2 OS=Homo sapiens OX=9606 GN=MORC2 PE=1 SV=2	FALSE	Q9Y6X9	MORC2_HUMAN ATPase MORC2 OS=Homo sapiens OX=9606 GN=MORC2 PE=1 SV=2	FALSE	DLDGMoxFIYNCcmSR	DIQMoxAETSPEGTKPER	378	222	12	16	3	13	380	234	4	SDA	82.041	0	2	0.727	29.516	FALSE	TRUE	FALSE	FALSE	Self > 4	0	0.002	0.01
Scan: 12595 Run: P4384_02 P1_K.TQEEKsda-hydroQK.Q P2_K.QLTEKsda-hydroIR.Q 6 3	P4384_02	12595	P4384_02.mgf	10548	3	687.047	2058.12	0.12	3	2058.12	0.12	Q9Y6X9	MORC2_HUMAN ATPase MORC2 OS=Homo sapiens OX=9606 GN=MORC2 PE=1 SV=2	FALSE	Q9Y6X9	MORC2_HUMAN ATPase MORC2 OS=Homo sapiens OX=9606 GN=MORC2 PE=1 SV=2	FALSE	TQEEKsda-hydroQK	QLTEKsda-hydroIR	556	563	7	7	6	3	561	565	3	SDA	82.041	0	2	0.833	19.185	FALSE	TRUE	FALSE	FALSE	Self > 4	0.012	0.012	0.008
Scan: 12792 Run: P4384_02 P1_R.QQQEKLEALQK.T P2_K.QDFADAKsda-hydroEYR.H 5 9	P4384_02	12792	P4384_02.mgf	10730	4	692.354	2765.39	0.386	4	2765.39	0.387	Q9Y6X9	MORC2_HUMAN ATPase MORC2 OS=Homo sapiens OX=9606 GN=MORC2 PE=1 SV=2	FALSE	Q9Y6X9	MORC2_HUMAN ATPase MORC2 OS=Homo sapiens OX=9606 GN=MORC2 PE=1 SV=2	FALSE	QQQEKLEALQK	QDFADAKsda-hydroEYR	570	428	11	10	5	9	574	436	4	SDA	82.041	0	2	0.722	20.671	FALSE	TRUE	FALSE	FALSE	Self > 4	0.005	0.009	0
Scan: 12817 Run: P4384_02 P1_R.VTAVEVGKHVVR.W P2_R.EWYTGR.V 8 5	P4384_02	12817	P4384_02.mgf	10753	4	547.299	2185.16	0.165	4	2185.16	0.164	Q9Y6X9	MORC2_HUMAN ATPase MORC2 OS=Homo sapiens OX=9606 GN=MORC2 PE=1 SV=2	FALSE	Q9Y6X9	MORC2_HUMAN ATPase MORC2 OS=Homo sapiens OX=9606 GN=MORC2 PE=1 SV=2	FALSE	EWYTGR	VTAVEVGKHVVR	806	812	6	12	5	8	810	819	4	SDA	82.041	0	2	0.682	18.465	FALSE	TRUE	FALSE	FALSE	Self > 4	0.012	0.012	0.014
Scan: 12820 Run: P4384_02 P1_R.VTAVEVGKHVVR.W P2_R.EWYTGR.V 10 3	P4384_02	12820	P4384_02.mgf	10756	5	438.04	2185.16	0.165	5	2185.16	0.164	Q9Y6X9	MORC2_HUMAN ATPase MORC2 OS=Homo sapiens OX=9606 GN=MORC2 PE=1 SV=2	FALSE	Q9Y6X9	MORC2_HUMAN ATPase MORC2 OS=Homo sapiens OX=9606 GN=MORC2 PE=1 SV=2	FALSE	EWYTGR	VTAVEVGKHVVR	806	812	6	12	3	10	808	821	5	SDA	82.041	0	2	0.6	15.568	FALSE	TRUE	FALSE	FALSE	Self > 4	0.042	0.042	0.273
Scan: 13582 Run: P4384_02 P1_R.KAPVISSTPK.L P2_K.FDYVPTDTTPR.D 1 2	P4384_02	13582	P4384_02.mgf	11429	4	605.824	2419.26	0.265	4	2419.26	0.263	Q9Y6X9	MORC2_HUMAN ATPase MORC2 OS=Homo sapiens OX=9606 GN=MORC2 PE=1 SV=2	FALSE	Q9Y6X9	MORC2_HUMAN ATPase MORC2 OS=Homo sapiens OX=9606 GN=MORC2 PE=1 SV=2	FALSE	FDYVPTDTTPR	KAPVISSTPK	828	643	11	10	2	1	829	643	4	SDA	82.041	1	2	0.5	17.697	FALSE	TRUE	FALSE	FALSE	Self > 4	0.015	0.015	0.045
Scan: 13705 Run: P4384_02 P1_R.LSCcmCcmLYKPR.M P2_K.DIAIAQRGIIK.F 6 5	P4384_02	13705	P4384_02.mgf	11542	4	619.595	2474.35	0.35	4	2474.35	0.35	Q9Y6X9	MORC2_HUMAN ATPase MORC2 OS=Homo sapiens OX=9606 GN=MORC2 PE=1 SV=2	FALSE	Q9Y6X9	MORC2_HUMAN ATPase MORC2 OS=Homo sapiens OX=9606 GN=MORC2 PE=1 SV=2	FALSE	DIAIAQRGIIK	LSCcmCcmLYKPR	453	267	11	9	5	6	457	272	4	SDA	82.041	0	2	0.6	20.351	FALSE	TRUE	FALSE	FALSE	Self > 4	0.01	0.01	0.021
Scan: 14578 Run: P4384_02 P1_R.QQQEKLEALQK.T P2_K.QDFADAKsda-loopEYR.H 5 9	P4384_02	14578	P4384_02.mgf	12248	4	687.852	2747.38	0.378	4	2747.38	0.376	Q9Y6X9	MORC2_HUMAN ATPase MORC2 OS=Homo sapiens OX=9606 GN=MORC2 PE=1 SV=2	FALSE	Q9Y6X9	MORC2_HUMAN ATPase MORC2 OS=Homo sapiens OX=9606 GN=MORC2 PE=1 SV=2	FALSE	QQQEKLEALQK	QDFADAKsda-loopEYR	570	428	11	10	5	9	574	436	4	SDA	82.041	0	2	0.556	15.967	FALSE	TRUE	FALSE	FALSE	Self > 4	0.031	0.031	0.092
Scan: 14835 Run: P4384_02 P1_R.Ksda-hydroAPVISSTPKLPALAAR.E P2_R.EEASTSR.L 10 6	P4384_02	14835	P4384_02.mgf	12484	4	670.878	2679.48	0.481	4	2679.48	0.48	Q9Y6X9	MORC2_HUMAN ATPase MORC2 OS=Homo sapiens OX=9606 GN=MORC2 PE=1 SV=2	FALSE	Q9Y6X9	MORC2_HUMAN ATPase MORC2 OS=Homo sapiens OX=9606 GN=MORC2 PE=1 SV=2	FALSE	EEASTSR	Ksda-hydroAPVISSTPKLPALAAR	660	643	7	17	6	10	665	652	4	SDA	82.041	0	2	0.5	18.837	FALSE	TRUE	FALSE	FALSE	Self > 4	0.012	0.012	0.011
Scan: 14869 Run: P4384_02 P1_R.Ksda-hydroAPVISSTPKLPALAAR.E P2_R.EEASTSR.L 11 4	P4384_02	14869	P4384_02.mgf	12511	4	670.878	2679.48	0.481	4	2679.48	0.48	Q9Y6X9	MORC2_HUMAN ATPase MORC2 OS=Homo sapiens OX=9606 GN=MORC2 PE=1 SV=2	FALSE	Q9Y6X9	MORC2_HUMAN ATPase MORC2 OS=Homo sapiens OX=9606 GN=MORC2 PE=1 SV=2	FALSE	EEASTSR	Ksda-hydroAPVISSTPKLPALAAR	660	643	7	17	4	11	663	653	4	SDA	82.041	0	2	0.583	19.923	FALSE	TRUE	FALSE	FALSE	Self > 4	0.011	0.012	0.033
Scan: 15192 Run: P4384_02 P1_K.QLTEKIR.Q P2_R.LSCcmCcmLYsda-loopKPR.M 5 7	P4384_02	15192	P4384_02.mgf	12788	4	562.556	2246.19	0.193	4	2246.19	0.191	Q9Y6X9	MORC2_HUMAN ATPase MORC2 OS=Homo sapiens OX=9606 GN=MORC2 PE=1 SV=2	FALSE	Q9Y6X9	MORC2_HUMAN ATPase MORC2 OS=Homo sapiens OX=9606 GN=MORC2 PE=1 SV=2	FALSE	QLTEKIR	LSCcmCcmLYsda-loopKPR	563	267	7	9	5	7	567	273	4	SDA	82.041	0	2	0.667	16.259	FALSE	TRUE	FALSE	FALSE	Self > 4	0.026	0.026	0.114
Scan: 15453 Run: P4384_02 P1_K.VIKsda-hydroTPVVK.K P2_R.EVPSPK.V 4 5	P4384_02	15453	P4384_02.mgf	13022	3	574.353	1720.04	0.038	3	1720.04	0.038	Q9Y6X9	MORC2_HUMAN ATPase MORC2 OS=Homo sapiens OX=9606 GN=MORC2 PE=1 SV=2	FALSE	Q9Y6X9	MORC2_HUMAN ATPase MORC2 OS=Homo sapiens OX=9606 GN=MORC2 PE=1 SV=2	FALSE	EVPSPK	VIKsda-hydroTPVVK	708	714	6	8	5	4	712	717	3	SDA	82.041	0	2	0.8	18.562	FALSE	TRUE	FALSE	FALSE	Self > 4	0.012	0.012	0.014
Scan: 15757 Run: P4384_02 P1_R.VTAVEVGKHVVR.W P2_K.QYEVGLQNLCcmNSYQSR.A 8 13	P4384_02	15757	P4384_02.mgf	13303	5	667.546	3332.69	0.691	5	3332.69	0.693	Q9Y6X9	MORC2_HUMAN ATPase MORC2 OS=Homo sapiens OX=9606 GN=MORC2 PE=1 SV=2	FALSE	Q9Y6X9	MORC2_HUMAN ATPase MORC2 OS=Homo sapiens OX=9606 GN=MORC2 PE=1 SV=2	FALSE	QYEVGLQNLCcmNSYQSR	VTAVEVGKHVVR	953	812	16	12	13	8	965	819	5	SDA	82.041	1	1	0.636	23.584	FALSE	TRUE	FALSE	FALSE	Self > 4	0	0.005	0.015
Scan: 15763 Run: P4384_02 P1_R.VTAVEVGKHVVR.W P2_K.QYEVGLQNLCcmNSYQSR.A 10 13	P4384_02	15763	P4384_02.mgf	13308	4	834.181	3332.7	0.695	4	3332.69	0.693	Q9Y6X9	MORC2_HUMAN ATPase MORC2 OS=Homo sapiens OX=9606 GN=MORC2 PE=1 SV=2	FALSE	Q9Y6X9	MORC2_HUMAN ATPase MORC2 OS=Homo sapiens OX=9606 GN=MORC2 PE=1 SV=2	FALSE	QYEVGLQNLCcmNSYQSR	VTAVEVGKHVVR	953	812	16	12	13	10	965	821	4	SDA	82.041	0	1	0.636	23.792	FALSE	TRUE	FALSE	FALSE	Self > 4	0	0.005	0.014
Scan: 15892 Run: P4384_02 P1_K.TESPIKLSPATPSR.K P2_K.FDYVPTDTTPR.D 6 3	P4384_02	15892	P4384_02.mgf	13427	4	719.873	2875.46	0.463	4	2875.46	0.46	Q9Y6X9	MORC2_HUMAN ATPase MORC2 OS=Homo sapiens OX=9606 GN=MORC2 PE=1 SV=2	FALSE	Q9Y6X9	MORC2_HUMAN ATPase MORC2 OS=Homo sapiens OX=9606 GN=MORC2 PE=1 SV=2	FALSE	FDYVPTDTTPR	TESPIKLSPATPSR	828	723	11	14	3	6	830	728	4	SDA	82.041	0	0	0.538	18.166	FALSE	TRUE	FALSE	FALSE	Self > 4	0.012	0.014	0.026
Scan: 16194 Run: P4384_02 P1_K.TPVVKK.T P2_R.EVPSsda-hydroPKsda-hydroVIK.T 5 8	P4384_02	16194	P4384_02.mgf	13644	3	650.403	1948.19	0.188	3	1948.18	0.185	Q9Y6X9	MORC2_HUMAN ATPase MORC2 OS=Homo sapiens OX=9606 GN=MORC2 PE=1 SV=2	FALSE	Q9Y6X9	MORC2_HUMAN ATPase MORC2 OS=Homo sapiens OX=9606 GN=MORC2 PE=1 SV=2	FALSE	EVPSsda-hydroPKsda-hydroVIK	TPVVKK	708	717	9	6	8	5	715	721	3	SDA	82.041	0	2	0.5	15.964	FALSE	TRUE	FALSE	FALSE	Self > 4	0.031	0.031	0.092
Scan: 16195 Run: P4384_02 P1_K.VPLGTFR.K P2_R.CcmEASEQKsda-loopQK.V 5 8	P4384_02	16195	P4384_02.mgf	13645	3	687.355	2059.04	0.044	3	2059.04	0.04	Q9Y6X9	MORC2_HUMAN ATPase MORC2 OS=Homo sapiens OX=9606 GN=MORC2 PE=1 SV=2	FALSE	Q9Y6X9	MORC2_HUMAN ATPase MORC2 OS=Homo sapiens OX=9606 GN=MORC2 PE=1 SV=2	FALSE	CcmEASEQKsda-loopQK	VPLGTFR	536	545	9	7	8	5	543	549	3	SDA	82.041	0	2	0.583	15.975	FALSE	TRUE	FALSE	FALSE	Self > 4	0.031	0.031	0.09
Scan: 16382 Run: P4384_02 P1_K.TPVVKsda-hydroK.T P2_K.TESPIKsda-hydroLSPATPSR.K 5 3	P4384_02	16382	P4384_02.mgf	13817	3	812.803	2435.39	0.388	3	2435.39	0.388	Q9Y6X9	MORC2_HUMAN ATPase MORC2 OS=Homo sapiens OX=9606 GN=MORC2 PE=1 SV=2	FALSE	Q9Y6X9	MORC2_HUMAN ATPase MORC2 OS=Homo sapiens OX=9606 GN=MORC2 PE=1 SV=2	FALSE	TESPIKsda-hydroLSPATPSR	TPVVKsda-hydroK	723	717	14	6	3	5	725	721	3	SDA	82.041	0	0	0.654	18.223	FALSE	TRUE	FALSE	FALSE	Self > 4	0.012	0.013	0.025
Scan: 16495 Run: P4384_02 P1_K.RTPESTsda-hydroQIGQYGNGLK.S P2_R.LSCcmCcmLYKPR.M 14 7	P4384_02	16495	P4384_02.mgf	13912	5	626.117	3125.55	0.548	5	3125.56	0.563	Q9Y6X9	MORC2_HUMAN ATPase MORC2 OS=Homo sapiens OX=9606 GN=MORC2 PE=1 SV=2	FALSE	Q9Y6X9	MORC2_HUMAN ATPase MORC2 OS=Homo sapiens OX=9606 GN=MORC2 PE=1 SV=2	FALSE	LSCcmCcmLYKPR	RTPESTsda-hydroQIGQYGNGLK	267	90	9	16	7	14	273	103	5	SDA	82.041	0	2	0.533	17.892	FALSE	TRUE	FALSE	FALSE	Self > 4	0.015	0.015	0.026
Scan: 16801 Run: P4384_02 P1_R.Ksda-loopAPVISSTPKLPALAAR.E P2_R.EEASTSR.L 10 6	P4384_02	16801	P4384_02.mgf	14188	4	666.375	2661.47	0.469	4	2661.47	0.47	Q9Y6X9	MORC2_HUMAN ATPase MORC2 OS=Homo sapiens OX=9606 GN=MORC2 PE=1 SV=2	FALSE	Q9Y6X9	MORC2_HUMAN ATPase MORC2 OS=Homo sapiens OX=9606 GN=MORC2 PE=1 SV=2	FALSE	EEASTSR	Ksda-loopAPVISSTPKLPALAAR	660	643	7	17	6	10	665	652	4	SDA	82.041	0	2	0.5	19.05	FALSE	TRUE	FALSE	FALSE	Self > 4	0.012	0.012	0.009
Scan: 17159 Run: P4384_02 P1_R.Ksda-loopAPVISSTPKLPALAAR.E P2_R.EEASTSR.L 10 5	P4384_02	17159	P4384_02.mgf	14518	4	666.375	2661.47	0.471	4	2661.47	0.47	Q9Y6X9	MORC2_HUMAN ATPase MORC2 OS=Homo sapiens OX=9606 GN=MORC2 PE=1 SV=2	FALSE	Q9Y6X9	MORC2_HUMAN ATPase MORC2 OS=Homo sapiens OX=9606 GN=MORC2 PE=1 SV=2	FALSE	EEASTSR	Ksda-loopAPVISSTPKLPALAAR	660	643	7	17	5	10	664	652	4	SDA	82.041	0	2	0.5	19.583	FALSE	TRUE	FALSE	FALSE	Self > 4	0.011	0.012	0.009
Scan: 17418 Run: P4384_02 P1_K.QQESsda-hydroAER.Ccm P2_R.Ksda-loopALDASDEEGASDSLENSKK.D 1 6	P4384_02	17418	P4384_02.mgf	14757	4	801.88	3203.49	0.491	4	3203.49	0.495	decoy:Q9Y6X9	decoy	TRUE	decoy:Q9Y6X9	decoy	TRUE	QQESsda-hydroAER	Ksda-loopALDASDEEGASDSLENSKK	491	243	7	20	1	6	491	248	4	SDA	82.041	0	0	0.342	12.626	TRUE	FALSE	FALSE	TRUE	Self > 4	0.259	0.259	0.707
Scan: 17820 Run: P4384_02 P1_R.SVAVSsda-hydroDEEEVEEEAER.R P2_R.LGGDLTRDSR.V 1 8	P4384_02	17820	P4384_02.mgf	15126	4	770.115	3076.43	0.429	4	3076.43	0.431	Q9Y6X9	MORC2_HUMAN ATPase MORC2 OS=Homo sapiens OX=9606 GN=MORC2 PE=1 SV=2	FALSE	Q9Y6X9	MORC2_HUMAN ATPase MORC2 OS=Homo sapiens OX=9606 GN=MORC2 PE=1 SV=2	FALSE	LGGDLTRDSR	SVAVSsda-hydroDEEEVEEEAER	320	739	10	16	8	1	327	739	4	SDA	82.041	0	1	0.333	16.175	FALSE	TRUE	FALSE	FALSE	Self > 4	0.026	0.027	0.099
Scan: 18250 Run: P4384_02 P1_R.TFHEEEGIDEVIVPLPTWNAR.T P2_K.KAEHVAR.I 4 1	P4384_02	18250	P4384_02.mgf	15523	5	669.547	3342.7	0.7	5	3342.7	0.699	Q9Y6X9	MORC2_HUMAN ATPase MORC2 OS=Homo sapiens OX=9606 GN=MORC2 PE=1 SV=2	FALSE	Q9Y6X9	MORC2_HUMAN ATPase MORC2 OS=Homo sapiens OX=9606 GN=MORC2 PE=1 SV=2	FALSE	KAEHVAR	TFHEEEGIDEVIVPLPTWNAR	294	133	7	21	1	4	294	136	5	SDA	82.041	0	1	0.725	24.371	FALSE	TRUE	FALSE	FALSE	Self > 4	0	0.004	0.012
Scan: 18260 Run: P4384_02 P1_R.TFHEEEGIDEVIVPLPTWNAR.T P2_K.KAEHVAR.I 4 1	P4384_02	18260	P4384_02.mgf	15532	6	558.124	3342.7	0.701	6	3342.7	0.699	Q9Y6X9	MORC2_HUMAN ATPase MORC2 OS=Homo sapiens OX=9606 GN=MORC2 PE=1 SV=2	FALSE	Q9Y6X9	MORC2_HUMAN ATPase MORC2 OS=Homo sapiens OX=9606 GN=MORC2 PE=1 SV=2	FALSE	KAEHVAR	TFHEEEGIDEVIVPLPTWNAR	294	133	7	21	1	4	294	136	6	SDA	82.041	1	1	0.6	27.575	FALSE	TRUE	FALSE	FALSE	Self > 4	0	0.003	0.01
Scan: 18268 Run: P4384_02 P1_R.TFHEEEGIDEVIVPLPTWNAR.T P2_K.KAEHVAR.I 4 1	P4384_02	18268	P4384_02.mgf	15540	4	836.682	3342.7	0.701	4	3342.7	0.699	Q9Y6X9	MORC2_HUMAN ATPase MORC2 OS=Homo sapiens OX=9606 GN=MORC2 PE=1 SV=2	FALSE	Q9Y6X9	MORC2_HUMAN ATPase MORC2 OS=Homo sapiens OX=9606 GN=MORC2 PE=1 SV=2	FALSE	KAEHVAR	TFHEEEGIDEVIVPLPTWNAR	294	133	7	21	1	4	294	136	4	SDA	82.041	0	1	0.583	21.412	FALSE	TRUE	FALSE	FALSE	Self > 4	0.005	0.006	0
Scan: 18273 Run: P4384_02 P1_K.VIKsda-hydroTPVVK.K P2_K.Ksda-loopTESPIK.L 7 4	P4384_02	18273	P4384_02.mgf	15544	3	650.403	1948.19	0.186	3	1948.18	0.185	Q9Y6X9	MORC2_HUMAN ATPase MORC2 OS=Homo sapiens OX=9606 GN=MORC2 PE=1 SV=2	FALSE	Q9Y6X9	MORC2_HUMAN ATPase MORC2 OS=Homo sapiens OX=9606 GN=MORC2 PE=1 SV=2	FALSE	Ksda-loopTESPIK	VIKsda-hydroTPVVK	722	714	7	8	4	7	725	720	3	SDA	82.041	0	1	0.786	17.797	FALSE	TRUE	FALSE	FALSE	Self > 4	0.015	0.015	0.043
Scan: 18481 Run: P4384_02 P1_K.TPVVKKTsda-hydroESsda-loopPIK.L P2_K.LSPATPSR.K 5 1	P4384_02	18481	P4384_02.mgf	15735	3	806.799	2417.38	0.375	3	2417.38	0.378	Q9Y6X9	MORC2_HUMAN ATPase MORC2 OS=Homo sapiens OX=9606 GN=MORC2 PE=1 SV=2	FALSE	Q9Y6X9	MORC2_HUMAN ATPase MORC2 OS=Homo sapiens OX=9606 GN=MORC2 PE=1 SV=2	FALSE	LSPATPSR	TPVVKKTsda-hydroESsda-loopPIK	729	717	8	12	1	5	729	721	3	SDA	82.041	0	2	0.455	16.642	FALSE	TRUE	FALSE	FALSE	Self > 4	0.019	0.02	0.045
Scan: 18702 Run: P4384_02 P1_R.TFHEEEGIDEVIVPLPTWNAR.T P2_K.KAEHVAR.I 6 1	P4384_02	18702	P4384_02.mgf	15938	5	669.544	3342.69	0.686	5	3342.7	0.699	Q9Y6X9	MORC2_HUMAN ATPase MORC2 OS=Homo sapiens OX=9606 GN=MORC2 PE=1 SV=2	FALSE	Q9Y6X9	MORC2_HUMAN ATPase MORC2 OS=Homo sapiens OX=9606 GN=MORC2 PE=1 SV=2	FALSE	KAEHVAR	TFHEEEGIDEVIVPLPTWNAR	294	133	7	21	1	6	294	138	5	SDA	82.041	0	1	0.35	15.505	FALSE	TRUE	FALSE	FALSE	Self > 4	0.047	0.049	0.302
Scan: 18728 Run: P4384_02 P1_R.SQADLKsda-loopK.L P2_K.LPLEVTTRPSTEEPVR.R 6 6	P4384_02	18728	P4384_02.mgf	15962	3	926.175	2775.5	0.503	3	2775.5	0.501	Q9Y6X9	MORC2_HUMAN ATPase MORC2 OS=Homo sapiens OX=9606 GN=MORC2 PE=1 SV=2	FALSE	Q9Y6X9	MORC2_HUMAN ATPase MORC2 OS=Homo sapiens OX=9606 GN=MORC2 PE=1 SV=2	FALSE	LPLEVTTRPSTEEPVR	SQADLKsda-loopK	593	586	16	7	6	6	598	591	3	SDA	82.041	0	2	0.533	20.809	FALSE	TRUE	FALSE	FALSE	Self > 4	0.005	0.008	0
Scan: 18970 Run: P4384_02 P1_K.VIKsda-loopTPVVKsda-hydroK.T P2_R.EVPSPK.V 4 5	P4384_02	18970	P4384_02.mgf	16185	3	644.399	1930.17	0.175	3	1930.17	0.175	Q9Y6X9	MORC2_HUMAN ATPase MORC2 OS=Homo sapiens OX=9606 GN=MORC2 PE=1 SV=2	FALSE	Q9Y6X9	MORC2_HUMAN ATPase MORC2 OS=Homo sapiens OX=9606 GN=MORC2 PE=1 SV=2	FALSE	EVPSPK	VIKsda-loopTPVVKsda-hydroK	708	714	6	9	5	4	712	717	3	SDA	82.041	0	2	0.8	18.915	FALSE	TRUE	FALSE	FALSE	Self > 4	0.012	0.012	0.01
Scan: 19554 Run: P4384_02 P1_R.TFHEEEGIDEVIVPLPTWNAR.T P2_R.AEQEVKsda-hydroKAEHVAR.I 1 2	P4384_02	19554	P4384_02.mgf	16724	5	826.425	4127.09	0.089	5	4127.1	0.096	Q9Y6X9	MORC2_HUMAN ATPase MORC2 OS=Homo sapiens OX=9606 GN=MORC2 PE=1 SV=2	FALSE	Q9Y6X9	MORC2_HUMAN ATPase MORC2 OS=Homo sapiens OX=9606 GN=MORC2 PE=1 SV=2	FALSE	AEQEVKsda-hydroKAEHVAR	TFHEEEGIDEVIVPLPTWNAR	288	133	13	21	2	1	289	133	5	SDA	82.041	0	2	0.458	19.802	FALSE	TRUE	FALSE	FALSE	Self > 4	0.011	0.012	0.008
Scan: 19841 Run: P4384_02 P1_R.TFHEEEGIDEVIVPLPTWNAR.T P2_R.EAESKAR.T 2 5	P4384_02	19841	P4384_02.mgf	16986	4	831.669	3322.65	0.649	4	3322.65	0.646	Q9Y6X9	MORC2_HUMAN ATPase MORC2 OS=Homo sapiens OX=9606 GN=MORC2 PE=1 SV=2	FALSE	Q9Y6X9	MORC2_HUMAN ATPase MORC2 OS=Homo sapiens OX=9606 GN=MORC2 PE=1 SV=2	FALSE	EAESKAR	TFHEEEGIDEVIVPLPTWNAR	308	133	7	21	5	2	312	134	4	SDA	82.041	0	2	0.333	13.009	FALSE	TRUE	FALSE	FALSE	Self > 4	0.213	0.214	0.787
Scan: 19849 Run: P4384_02 P1_R.TFHEEEGIDEVIVPLPTWNAR.T P2_R.AEQEVKK.A 11 6	P4384_02	19849	P4384_02.mgf	16993	5	673.748	3363.71	0.706	5	3363.7	0.698	Q9Y6X9	MORC2_HUMAN ATPase MORC2 OS=Homo sapiens OX=9606 GN=MORC2 PE=1 SV=2	FALSE	Q9Y6X9	MORC2_HUMAN ATPase MORC2 OS=Homo sapiens OX=9606 GN=MORC2 PE=1 SV=2	FALSE	AEQEVKK	TFHEEEGIDEVIVPLPTWNAR	288	133	7	21	6	11	293	143	5	SDA	82.041	0	1	0.5	22.654	FALSE	TRUE	FALSE	FALSE	Self > 4	0	0.005	0.02
Scan: 19902 Run: P4384_02 P1_R.LSTsda-hydroSsda-loopAER.E P2_R.KAPVISSTPKsda-loopLPALAAR.E 2 2	P4384_02	19902	P4384_02.mgf	17042	4	707.912	2827.62	0.618	4	2827.61	0.605	decoy:Q9Y6X9	decoy	TRUE	Q9Y6X9	MORC2_HUMAN ATPase MORC2 OS=Homo sapiens OX=9606 GN=MORC2 PE=1 SV=2	FALSE	LSTsda-hydroSsda-loopAER	KAPVISSTPKsda-loopLPALAAR	367	643	7	17	2	2	368	644	4	SDA	82.041	0	2	0.583	16.807	TRUE	FALSE	TRUE	FALSE	Self > 4	0.019	0.019	0.06
Scan: 19909 Run: P4384_02 P1_R.TFHEEEGIDEVIVPLPTWNAR.T P2_R.AEQEVKK.A 8 6	P4384_02	19909	P4384_02.mgf	17049	4	841.933	3363.7	0.701	4	3363.7	0.698	Q9Y6X9	MORC2_HUMAN ATPase MORC2 OS=Homo sapiens OX=9606 GN=MORC2 PE=1 SV=2	FALSE	Q9Y6X9	MORC2_HUMAN ATPase MORC2 OS=Homo sapiens OX=9606 GN=MORC2 PE=1 SV=2	FALSE	AEQEVKK	TFHEEEGIDEVIVPLPTWNAR	288	133	7	21	6	8	293	140	4	SDA	82.041	0	1	0.375	13.026	FALSE	TRUE	FALSE	FALSE	Self > 4	0.213	0.213	0.773
Scan: 20070 Run: P4384_02 P1_R.LSCcmCcmLYKPR.M P2_R.AMEIPTTIQCcmDLCcmLK.W 7 1	P4384_02	20070	P4384_02.mgf	17197	4	768.378	3069.48	0.482	4	3069.48	0.482	Q9Y6X9	MORC2_HUMAN ATPase MORC2 OS=Homo sapiens OX=9606 GN=MORC2 PE=1 SV=2	FALSE	Q9Y6X9	MORC2_HUMAN ATPase MORC2 OS=Homo sapiens OX=9606 GN=MORC2 PE=1 SV=2	FALSE	LSCcmCcmLYKPR	AMEIPTTIQCcmDLCcmLK	267	490	9	15	7	1	273	490	4	SDA	82.041	0	2	0.714	26.587	FALSE	TRUE	FALSE	FALSE	Self > 4	0	0.003	0.01
Scan: 20106 Run: P4384_02 P1_R.CcmEASEQKQKsda-hydroVPLGTFR.K P2_R.AYAAVLYIDPR.M 14 10	P4384_02	20106	P4384_02.mgf	17230	4	828.435	3309.71	0.709	4	3309.71	0.706	Q9Y6X9	MORC2_HUMAN ATPase MORC2 OS=Homo sapiens OX=9606 GN=MORC2 PE=1 SV=2	FALSE	Q9Y6X9	MORC2_HUMAN ATPase MORC2 OS=Homo sapiens OX=9606 GN=MORC2 PE=1 SV=2	FALSE	CcmEASEQKQKsda-hydroVPLGTFR	AYAAVLYIDPR	536	242	16	11	14	10	549	251	4	SDA	82.041	0	1	0.4	16.721	FALSE	TRUE	FALSE	FALSE	Self > 4	0.019	0.019	0.023
Scan: 20179 Run: P4384_02 P1_R.REEAYIDRITsda-hydroADAR.D P2_K.QKsda-loopQEEQKsda-hydroTMK.R 10 8	P4384_02	20179	P4384_02.mgf	17298	4	830.675	3318.67	0.672	4	3318.68	0.676	decoy:Q9Y6X9	decoy	TRUE	decoy:Q9Y6X9	decoy	TRUE	QKsda-loopQEEQKsda-hydroTMK	REEAYIDRITsda-hydroADAR	471	978	10	14	8	10	478	987	4	SDA	82.041	0	0	0.346	13.103	TRUE	FALSE	FALSE	TRUE	Self > 4	0.208	0.208	0.763
Scan: 20291 Run: P4384_02 P1_R.TFHEEEGIDEVIVPLPTWNAR.T P2_R.IAEEKAR.E 5 5	P4384_02	20291	P4384_02.mgf	17401	4	838.182	3348.7	0.698	4	3348.7	0.698	Q9Y6X9	MORC2_HUMAN ATPase MORC2 OS=Homo sapiens OX=9606 GN=MORC2 PE=1 SV=2	FALSE	Q9Y6X9	MORC2_HUMAN ATPase MORC2 OS=Homo sapiens OX=9606 GN=MORC2 PE=1 SV=2	FALSE	IAEEKAR	TFHEEEGIDEVIVPLPTWNAR	301	133	7	21	5	5	305	137	4	SDA	82.041	0	1	0.5	19.371	FALSE	TRUE	FALSE	FALSE	Self > 4	0.012	0.012	0.011
Scan: 20302 Run: P4384_02 P1_R.TFHEEEGIDEVIVPLPTWNAR.T P2_R.IAEEKAR.E 3 5	P4384_02	20302	P4384_02.mgf	17411	5	670.745	3348.69	0.69	5	3348.7	0.698	Q9Y6X9	MORC2_HUMAN ATPase MORC2 OS=Homo sapiens OX=9606 GN=MORC2 PE=1 SV=2	FALSE	Q9Y6X9	MORC2_HUMAN ATPase MORC2 OS=Homo sapiens OX=9606 GN=MORC2 PE=1 SV=2	FALSE	IAEEKAR	TFHEEEGIDEVIVPLPTWNAR	301	133	7	21	5	3	305	135	5	SDA	82.041	0	1	0.583	20.206	FALSE	TRUE	FALSE	FALSE	Self > 4	0.01	0.011	0.042
Scan: 20459 Run: P4384_02 P1_R.TFHEEEGIDEVIVPLPTWNAR.T P2_R.EADVKK.R 5 5	P4384_02	20459	P4384_02.mgf	17556	4	806.414	3221.63	0.628	4	3221.62	0.624	Q9Y6X9	MORC2_HUMAN ATPase MORC2 OS=Homo sapiens OX=9606 GN=MORC2 PE=1 SV=2	FALSE	Q9Y6X9	MORC2_HUMAN ATPase MORC2 OS=Homo sapiens OX=9606 GN=MORC2 PE=1 SV=2	FALSE	EADVKK	TFHEEEGIDEVIVPLPTWNAR	345	133	6	21	5	5	349	137	4	SDA	82.041	0	1	0.475	18.19	FALSE	TRUE	FALSE	FALSE	Self > 4	0.012	0.013	0.026
Scan: 20470 Run: P4384_02 P1_R.TFHEEEGIDEVIVPLPTWNAR.T P2_R.EADVKK.R 3 5	P4384_02	20470	P4384_02.mgf	17566	5	645.334	3221.63	0.631	5	3221.62	0.624	Q9Y6X9	MORC2_HUMAN ATPase MORC2 OS=Homo sapiens OX=9606 GN=MORC2 PE=1 SV=2	FALSE	Q9Y6X9	MORC2_HUMAN ATPase MORC2 OS=Homo sapiens OX=9606 GN=MORC2 PE=1 SV=2	FALSE	EADVKK	TFHEEEGIDEVIVPLPTWNAR	345	133	6	21	5	3	349	135	5	SDA	82.041	0	2	0.575	21.312	FALSE	TRUE	FALSE	FALSE	Self > 4	0.005	0.006	0
Scan: 20527 Run: P4384_02 P1_K.VIKsda-hydroTPVVKsda-hydroK.T P2_K.TESPIKsda-hydroLSPATPSR.K 8 3	P4384_02	20527	P4384_02.mgf	17619	3	959.57	2875.69	0.689	3	2875.69	0.688	Q9Y6X9	MORC2_HUMAN ATPase MORC2 OS=Homo sapiens OX=9606 GN=MORC2 PE=1 SV=2	FALSE	Q9Y6X9	MORC2_HUMAN ATPase MORC2 OS=Homo sapiens OX=9606 GN=MORC2 PE=1 SV=2	FALSE	VIKsda-hydroTPVVKsda-hydroK	TESPIKsda-hydroLSPATPSR	714	723	9	14	8	3	721	725	3	SDA	82.041	0	1	0.5	16.692	FALSE	TRUE	FALSE	FALSE	Self > 4	0.019	0.02	0.023
Scan: 20627 Run: P4384_02 P1_R.KALDASDEEGASDSLENSK.K P2_R.DRWVEKGSEDVR.L 10 8	P4384_02	20627	P4384_02.mgf	17711	4	881.417	3521.64	0.638	4	3521.64	0.639	decoy:Q9Y6X9	decoy	TRUE	Q9Y6X9	MORC2_HUMAN ATPase MORC2 OS=Homo sapiens OX=9606 GN=MORC2 PE=1 SV=2	FALSE	KALDASDEEGASDSLENSK	DRWVEKGSEDVR	243	839	19	12	10	8	252	846	4	SDA	82.041	0	1	0.444	18.106	TRUE	FALSE	TRUE	FALSE	Self > 4	0.014	0.013	0.04
Scan: 20669 Run: P4384_02 P1_K.VIKsda-loopTPVVK.K P2_K.Ksda-loopTESPIK.L 7 2	P4384_02	20669	P4384_02.mgf	17750	3	644.398	1930.17	0.173	3	1930.17	0.175	Q9Y6X9	MORC2_HUMAN ATPase MORC2 OS=Homo sapiens OX=9606 GN=MORC2 PE=1 SV=2	FALSE	Q9Y6X9	MORC2_HUMAN ATPase MORC2 OS=Homo sapiens OX=9606 GN=MORC2 PE=1 SV=2	FALSE	Ksda-loopTESPIK	VIKsda-loopTPVVK	722	714	7	8	2	7	723	720	3	SDA	82.041	0	1	0.714	15.629	FALSE	TRUE	FALSE	FALSE	Self > 4	0.037	0.037	0.23
Scan: 20790 Run: P4384_02 P1_R.TFHEEEGIDEVIVPLPTWNAR.T P2_R.AEQEVKKsda-loopAEHVAR.I 1 3	P4384_02	20790	P4384_02.mgf	17861	5	822.825	4109.09	0.091	5	4109.09	0.085	Q9Y6X9	MORC2_HUMAN ATPase MORC2 OS=Homo sapiens OX=9606 GN=MORC2 PE=1 SV=2	FALSE	Q9Y6X9	MORC2_HUMAN ATPase MORC2 OS=Homo sapiens OX=9606 GN=MORC2 PE=1 SV=2	FALSE	AEQEVKKsda-loopAEHVAR	TFHEEEGIDEVIVPLPTWNAR	288	133	13	21	3	1	290	133	5	SDA	82.041	0	1	0.575	23.377	FALSE	TRUE	FALSE	FALSE	Self > 4	0	0.005	0.016
Scan: 20811 Run: P4384_02 P1_K.LPALAAR.E P2_R.Ksda-loopAPVISSTPK.L 6 8	P4384_02	20811	P4384_02.mgf	17881	3	634.72	1901.14	0.138	3	1901.13	0.134	Q9Y6X9	MORC2_HUMAN ATPase MORC2 OS=Homo sapiens OX=9606 GN=MORC2 PE=1 SV=2	FALSE	Q9Y6X9	MORC2_HUMAN ATPase MORC2 OS=Homo sapiens OX=9606 GN=MORC2 PE=1 SV=2	FALSE	LPALAAR	Ksda-loopAPVISSTPK	653	643	7	10	6	8	658	650	3	SDA	82.041	0	1	0.667	16.229	FALSE	TRUE	FALSE	FALSE	Self > 4	0.026	0.027	0.107
Scan: 20915 Run: P4384_02 P1_R.SQADLKsda-loopK.L P2_K.LPLEVTTRPSTEEPVR.R 6 7	P4384_02	20915	P4384_02.mgf	17976	3	926.174	2775.5	0.499	3	2775.5	0.501	Q9Y6X9	MORC2_HUMAN ATPase MORC2 OS=Homo sapiens OX=9606 GN=MORC2 PE=1 SV=2	FALSE	Q9Y6X9	MORC2_HUMAN ATPase MORC2 OS=Homo sapiens OX=9606 GN=MORC2 PE=1 SV=2	FALSE	LPLEVTTRPSTEEPVR	SQADLKsda-loopK	593	586	16	7	7	6	599	591	3	SDA	82.041	0	2	0.733	21.962	FALSE	TRUE	FALSE	FALSE	Self > 4	0.005	0.005	0.056
Scan: 21219 Run: P4384_02 P1_K.TPVVKKsda-loopTsda-loopESPIK.L P2_K.LSPATPSR.K 5 1	P4384_02	21219	P4384_02.mgf	18257	3	800.796	2399.37	0.366	3	2399.37	0.367	Q9Y6X9	MORC2_HUMAN ATPase MORC2 OS=Homo sapiens OX=9606 GN=MORC2 PE=1 SV=2	FALSE	Q9Y6X9	MORC2_HUMAN ATPase MORC2 OS=Homo sapiens OX=9606 GN=MORC2 PE=1 SV=2	FALSE	LSPATPSR	TPVVKKsda-loopTsda-loopESPIK	729	717	8	12	1	5	729	721	3	SDA	82.041	0	2	0.591	16.37	FALSE	TRUE	FALSE	FALSE	Self > 4	0.025	0.026	0.078
Scan: 21385 Run: P4384_02 P1_R.SQADLKsda-loopK.L P2_K.LPLEVTTRPSTEEPVR.R 6 11	P4384_02	21385	P4384_02.mgf	18410	4	694.883	2775.5	0.503	4	2775.5	0.501	Q9Y6X9	MORC2_HUMAN ATPase MORC2 OS=Homo sapiens OX=9606 GN=MORC2 PE=1 SV=2	FALSE	Q9Y6X9	MORC2_HUMAN ATPase MORC2 OS=Homo sapiens OX=9606 GN=MORC2 PE=1 SV=2	FALSE	LPLEVTTRPSTEEPVR	SQADLKsda-loopK	593	586	16	7	11	6	603	591	4	SDA	82.041	0	2	0.567	21.815	FALSE	TRUE	FALSE	FALSE	Self > 4	0.005	0.005	0
Scan: 22158 Run: P4384_02 P1_K.VGPQLEGGMoxACcmGGVVGVVDVPYLVLEPTHNK.Q P2_K.ARTsda-loopLEVR.L 22 5	P4384_02	22158	P4384_02.mgf	19122	5	843.847	4214.2	0.197	5	4214.19	0.186	Q9Y6X9	MORC2_HUMAN ATPase MORC2 OS=Homo sapiens OX=9606 GN=MORC2 PE=1 SV=2	FALSE	Q9Y6X9	MORC2_HUMAN ATPase MORC2 OS=Homo sapiens OX=9606 GN=MORC2 PE=1 SV=2	FALSE	ARTsda-loopLEVR	VGPQLEGGMoxACcmGGVVGVVDVPYLVLEPTHNK	313	397	7	31	5	22	317	418	5	SDA	82.041	0	0	0.333	11.836	FALSE	TRUE	FALSE	FALSE	Self > 4	0.352	0.352	0.985
Scan: 22250 Run: P4384_02 P1_K.TPVVKKsda-loopTsda-loopESPIK.L P2_K.LSPATPSR.K 11 2	P4384_02	22250	P4384_02.mgf	19207	3	800.796	2399.37	0.367	3	2399.37	0.367	Q9Y6X9	MORC2_HUMAN ATPase MORC2 OS=Homo sapiens OX=9606 GN=MORC2 PE=1 SV=2	FALSE	Q9Y6X9	MORC2_HUMAN ATPase MORC2 OS=Homo sapiens OX=9606 GN=MORC2 PE=1 SV=2	FALSE	LSPATPSR	TPVVKKsda-loopTsda-loopESPIK	729	717	8	12	2	11	730	727	3	SDA	82.041	0	2	0.643	17.351	FALSE	TRUE	FALSE	FALSE	Self > 4	0.018	0.019	0.091
Scan: 22662 Run: P4384_02 P1_R.TFHEEEGIDEVIVPLPTWNAR.T P2_R.LVDESsda-loopKGEVRWR.D 1 11	P4384_02	22662	P4384_02.mgf	19586	5	818.62	4088.06	0.062	5	4088.06	0.064	Q9Y6X9	MORC2_HUMAN ATPase MORC2 OS=Homo sapiens OX=9606 GN=MORC2 PE=1 SV=2	FALSE	decoy:Q9Y6X9	decoy	TRUE	TFHEEEGIDEVIVPLPTWNAR	LVDESsda-loopKGEVRWR	133	183	21	12	1	11	133	193	5	SDA	82.041	0	0	0.318	17.525	TRUE	FALSE	TRUE	FALSE	Self > 4	0.015	0.016	0.043
Scan: 22938 Run: P4384_02 P1_K.VGPQLEGGMoxACcmGGVVGVVDVPYLVLEPTHNK.Q P2_R.IKsda-hydroEAKQR.A 30 5	P4384_02	22938	P4384_02.mgf	19832	5	853.052	4260.23	0.226	5	4260.23	0.228	Q9Y6X9	MORC2_HUMAN ATPase MORC2 OS=Homo sapiens OX=9606 GN=MORC2 PE=1 SV=2	FALSE	Q9Y6X9	MORC2_HUMAN ATPase MORC2 OS=Homo sapiens OX=9606 GN=MORC2 PE=1 SV=2	FALSE	IKsda-hydroEAKQR	VGPQLEGGMoxACcmGGVVGVVDVPYLVLEPTHNK	352	397	7	31	5	30	356	426	5	SDA	82.041	0	1	0.333	18.075	FALSE	TRUE	FALSE	FALSE	Self > 4	0.014	0.014	0.041
Scan: 23345 Run: P4384_02 P1_K.KDSNELSsda-loopDSsda-hydroAGEEDSsda-hydroADLK.R P2_R.DPNSsda-hydroIIDLEPEGNDMoxK.L 3 8	P4384_02	23345	P4384_02.mgf	20202	4	1069.74	4274.93	0.933	4	4274.91	0.915	Q9Y6X9	MORC2_HUMAN ATPase MORC2 OS=Homo sapiens OX=9606 GN=MORC2 PE=1 SV=2	FALSE	decoy:Q9Y6X9	decoy	TRUE	KDSNELSsda-loopDSsda-hydroAGEEDSsda-hydroADLK	DPNSsda-hydroIIDLEPEGNDMoxK	771	812	19	16	3	8	773	819	4	SDA	82.041	0	2	0.467	17.382	TRUE	FALSE	TRUE	FALSE	Self > 4	0.018	0.017	0.086
Scan: 23748 Run: P4384_02 P1_K.VGPQLEGGMoxACcmGGVVGVVDVPYLVLEPTHNK.Q P2_R.ALKEPK.E 28 5	P4384_02	23748	P4384_02.mgf	20574	5	795.62	3973.07	0.065	5	3973.07	0.069	Q9Y6X9	MORC2_HUMAN ATPase MORC2 OS=Homo sapiens OX=9606 GN=MORC2 PE=1 SV=2	FALSE	Q9Y6X9	MORC2_HUMAN ATPase MORC2 OS=Homo sapiens OX=9606 GN=MORC2 PE=1 SV=2	FALSE	ALKEPK	VGPQLEGGMoxACcmGGVVGVVDVPYLVLEPTHNK	359	397	6	31	5	28	363	424	5	SDA	82.041	0	0	0.4	16.128	FALSE	TRUE	FALSE	FALSE	Self > 4	0.026	0.027	0.073
Scan: 23781 Run: P4384_02 P1_K.YSPFRTsda-loopEEEVMTsda-hydroQFMK.I P2_K.RREEAEEEVEEEDSsda-loopVAVR.K 2 8	P4384_02	23781	P4384_02.mgf	20604	4	1133.03	4528.09	0.09	4	4528.09	0.093	decoy:Q9Y6X9	decoy	TRUE	Q9Y6X9	MORC2_HUMAN ATPase MORC2 OS=Homo sapiens OX=9606 GN=MORC2 PE=1 SV=2	FALSE	RREEAEEEVEEEDSsda-loopVAVR	YSPFRTsda-loopEEEVMTsda-hydroQFMK	277	175	18	16	8	2	284	176	4	SDA	82.041	0	2	0.412	16.458	TRUE	FALSE	TRUE	FALSE	Self > 4	0.024	0.024	0.028
Scan: 23855 Run: P4384_02 P1_K.VIKsda-hydroTPVVKsda-loopK.T P2_K.TESPIKsda-hydroLSPATPSR.K 8 1	P4384_02	23855	P4384_02.mgf	20673	3	953.568	2857.68	0.683	3	2857.68	0.677	Q9Y6X9	MORC2_HUMAN ATPase MORC2 OS=Homo sapiens OX=9606 GN=MORC2 PE=1 SV=2	FALSE	Q9Y6X9	MORC2_HUMAN ATPase MORC2 OS=Homo sapiens OX=9606 GN=MORC2 PE=1 SV=2	FALSE	TESPIKsda-hydroLSPATPSR	VIKsda-hydroTPVVKsda-loopK	723	714	14	9	1	8	723	721	3	SDA	82.041	0	1	0.462	15.162	FALSE	TRUE	FALSE	FALSE	Self > 4	0.066	0.066	0.333
Scan: 23947 Run: P4384_02 P1_R.YFLPPSFPISKK.Q P2_K.FDYVPTDTTPR.D 6 3	P4384_02	23947	P4384_02.mgf	20757	4	704.869	2815.45	0.448	4	2815.45	0.447	Q9Y6X9	MORC2_HUMAN ATPase MORC2 OS=Homo sapiens OX=9606 GN=MORC2 PE=1 SV=2	FALSE	Q9Y6X9	MORC2_HUMAN ATPase MORC2 OS=Homo sapiens OX=9606 GN=MORC2 PE=1 SV=2	FALSE	FDYVPTDTTPR	YFLPPSFPISKK	828	921	11	12	3	6	830	926	4	SDA	82.041	0	1	0.5	18.373	FALSE	TRUE	FALSE	FALSE	Self > 4	0.012	0.012	0.012
Scan: 24437 Run: P4384_02 P1_R.TLPFQLSSVEK.D P2_K.DYPDTWVCcmSMoxNPDPEQDR.Ccm 8 17	P4384_02	24437	P4384_02.mgf	21209	3	1190.87	3569.6	0.598	3	3569.6	0.596	Q9Y6X9	MORC2_HUMAN ATPase MORC2 OS=Homo sapiens OX=9606 GN=MORC2 PE=1 SV=2	FALSE	Q9Y6X9	MORC2_HUMAN ATPase MORC2 OS=Homo sapiens OX=9606 GN=MORC2 PE=1 SV=2	FALSE	DYPDTWVCcmSMoxNPDPEQDR	TLPFQLSSVEK	518	507	18	11	17	8	534	514	3	SDA	82.041	0	1	0.588	20.683	FALSE	TRUE	FALSE	FALSE	Self > 4	0.005	0.009	0
Scan: 25223 Run: P4384_02 P1_R.Ysda-loopLESSPPQNWNASLYGFEDWK.F P2_K.FAIETELIYKYSPFRTEEEVMoxTQFMK.I 13 19	P4384_02	25223	P4384_02.mgf	21934	6	990.969	5939.77	0.773	6	5939.79	0.794	decoy:Q9Y6X9	decoy	TRUE	Q9Y6X9	MORC2_HUMAN ATPase MORC2 OS=Homo sapiens OX=9606 GN=MORC2 PE=1 SV=2	FALSE	Ysda-loopLESSPPQNWNASLYGFEDWK	FAIETELIYKYSPFRTEEEVMoxTQFMK	549	165	21	26	13	19	561	183	6	SDA	82.041	0	1	0.28	16.971	TRUE	FALSE	TRUE	FALSE	Self > 4	0.019	0.019	0.037
Scan: 25265 Run: P4384_02 P1_K.VIKsda-loopTPVVKsda-loopK.T P2_K.TESPIKsda-hydroLSPATPSR.K 5 3	P4384_02	25265	P4384_02.mgf	21973	3	947.563	2839.67	0.667	3	2839.67	0.667	Q9Y6X9	MORC2_HUMAN ATPase MORC2 OS=Homo sapiens OX=9606 GN=MORC2 PE=1 SV=2	FALSE	Q9Y6X9	MORC2_HUMAN ATPase MORC2 OS=Homo sapiens OX=9606 GN=MORC2 PE=1 SV=2	FALSE	TESPIKsda-hydroLSPATPSR	VIKsda-loopTPVVKsda-loopK	723	714	14	9	3	5	725	718	3	SDA	82.041	1	1	0.423	15.959	FALSE	TRUE	FALSE	FALSE	Self > 4	0.031	0.031	0.083
Scan: 25532 Run: P4384_02 P1_R.KARYLESSsda-loopPPQNWNASsda-loopLYsda-hydroGFEDWK.F P2_K.EYFKQYEVGLQNLCcmNSYsda-hydroQSsda-loopR.A 15 6	P4384_02	25532	P4384_02.mgf	22219	5	1188.76	5938.79	0.786	5	5938.81	0.814	Q9Y6X9	MORC2_HUMAN ATPase MORC2 OS=Homo sapiens OX=9606 GN=MORC2 PE=1 SV=2	FALSE	decoy:Q9Y6X9	decoy	TRUE	EYFKQYEVGLQNLCcmNSYsda-hydroQSsda-loopR	KARYLESSsda-loopPPQNWNASsda-loopLYsda-hydroGFEDWK	949	546	20	24	6	15	954	560	5	SDA	82.041	0	1	0.474	19.578	TRUE	FALSE	TRUE	FALSE	Self > 4	0.012	0.012	0.009
Scan: 26102 Run: P4384_02 P1_K.VIKTsda-loopPVVKsda-loopK.T P2_K.Tsda-hydroESPIKLSPATPSR.K 3 6	P4384_02	26102	P4384_02.mgf	22743	3	947.564	2839.67	0.67	3	2839.67	0.667	Q9Y6X9	MORC2_HUMAN ATPase MORC2 OS=Homo sapiens OX=9606 GN=MORC2 PE=1 SV=2	FALSE	Q9Y6X9	MORC2_HUMAN ATPase MORC2 OS=Homo sapiens OX=9606 GN=MORC2 PE=1 SV=2	FALSE	VIKTsda-loopPVVKsda-loopK	Tsda-hydroESPIKLSPATPSR	714	723	9	14	3	6	716	728	3	SDA	82.041	1	2	0.462	17.136	FALSE	TRUE	FALSE	FALSE	Self > 4	0.019	0.019	0.092
Scan: 26577 Run: P4384_02 P1_K.VIKsda-loopTsda-loopPVVKK.T P2_K.TESPIKsda-hydroLSPATPSR.K 8 13	P4384_02	26577	P4384_02.mgf	23181	3	947.563	2839.67	0.668	3	2839.67	0.667	Q9Y6X9	MORC2_HUMAN ATPase MORC2 OS=Homo sapiens OX=9606 GN=MORC2 PE=1 SV=2	FALSE	Q9Y6X9	MORC2_HUMAN ATPase MORC2 OS=Homo sapiens OX=9606 GN=MORC2 PE=1 SV=2	FALSE	VIKsda-loopTsda-loopPVVKK	TESPIKsda-hydroLSPATPSR	714	723	9	14	8	13	721	735	3	SDA	82.041	1	2	0.385	15.909	FALSE	TRUE	FALSE	FALSE	Self > 4	0.031	0.031	0.107
Scan: 27512 Run: P4384_02 P1_K.GTsda-loopILDEIYADLEDDTsda-loopNIDIDEQK.V P2_K.EYFKQYEVGLQNLCcmNSYsda-hydroQSRADSR.A 20 23	P4384_02	27512	P4384_02.mgf	24041	6	990.637	5937.78	0.778	6	5937.76	0.757	decoy:Q9Y6X9	decoy	TRUE	Q9Y6X9	MORC2_HUMAN ATPase MORC2 OS=Homo sapiens OX=9606 GN=MORC2 PE=1 SV=2	FALSE	GTsda-loopILDEIYADLEDDTsda-loopNIDIDEQK	EYFKQYEVGLQNLCcmNSYsda-hydroQSRADSR	3	949	23	24	20	23	22	971	6	SDA	82.041	0	0	0.318	14.773	TRUE	FALSE	TRUE	FALSE	Self > 4	0.093	0.092	0.444
Scan: 28480 Run: P4384_02 P1_K.VIKsda-loopTPVVKsda-loopK.T P2_K.TESPIKsda-loopLSPATPSR.K 5 3	P4384_02	28480	P4384_02.mgf	24932	3	941.559	2821.66	0.655	3	2821.66	0.656	Q9Y6X9	MORC2_HUMAN ATPase MORC2 OS=Homo sapiens OX=9606 GN=MORC2 PE=1 SV=2	FALSE	Q9Y6X9	MORC2_HUMAN ATPase MORC2 OS=Homo sapiens OX=9606 GN=MORC2 PE=1 SV=2	FALSE	TESPIKsda-loopLSPATPSR	VIKsda-loopTPVVKsda-loopK	723	714	14	9	3	5	725	718	3	SDA	82.041	0	1	0.385	15.06	FALSE	TRUE	FALSE	FALSE	Self > 4	0.066	0.067	0.372
Scan: 29238 Run: P4384_02 P1_R.TFHEEEGIDEVIVPLPTWNAR.T P2_R.IGKDFILFTK.K 7 3	P4384_02	29238	P4384_02.mgf	25631	5	743.794	3713.93	0.935	5	3713.93	0.934	Q9Y6X9	MORC2_HUMAN ATPase MORC2 OS=Homo sapiens OX=9606 GN=MORC2 PE=1 SV=2	FALSE	Q9Y6X9	MORC2_HUMAN ATPase MORC2 OS=Homo sapiens OX=9606 GN=MORC2 PE=1 SV=2	FALSE	IGKDFILFTK	TFHEEEGIDEVIVPLPTWNAR	111	133	10	21	3	7	113	139	5	SDA	82.041	0	2	0.525	23.106	FALSE	TRUE	FALSE	FALSE	Self > 4	0	0.005	0.017
Scan: 29242 Run: P4384_02 P1_R.TFHEEEGIDEVIVPLPTWNAR.T P2_R.IGKDFILFTK.K 5 9	P4384_02	29242	P4384_02.mgf	25635	4	929.491	3713.93	0.935	4	3713.93	0.934	Q9Y6X9	MORC2_HUMAN ATPase MORC2 OS=Homo sapiens OX=9606 GN=MORC2 PE=1 SV=2	FALSE	Q9Y6X9	MORC2_HUMAN ATPase MORC2 OS=Homo sapiens OX=9606 GN=MORC2 PE=1 SV=2	FALSE	IGKDFILFTK	TFHEEEGIDEVIVPLPTWNAR	111	133	10	21	9	5	119	137	4	SDA	82.041	0	1	0.5	21.176	FALSE	TRUE	FALSE	FALSE	Self > 4	0.005	0.007	0
Scan: 30519 Run: P4384_02 P1_R.TFHEEEGIDEVIVPLPTWNAR.T P2_R.IGKDFILFTK.K 6 3	P4384_02	30519	P4384_02.mgf	26768	5	743.794	3713.93	0.933	5	3713.93	0.934	Q9Y6X9	MORC2_HUMAN ATPase MORC2 OS=Homo sapiens OX=9606 GN=MORC2 PE=1 SV=2	FALSE	Q9Y6X9	MORC2_HUMAN ATPase MORC2 OS=Homo sapiens OX=9606 GN=MORC2 PE=1 SV=2	FALSE	IGKDFILFTK	TFHEEEGIDEVIVPLPTWNAR	111	133	10	21	3	6	113	138	5	SDA	82.041	0	1	0.45	22.205	FALSE	TRUE	FALSE	FALSE	Self > 4	0	0.005	0.024
Scan: 30525 Run: P4384_02 P1_R.TFHEEEGIDEVIVPLPTWNAR.T P2_R.IGKDFILFTK.K 8 3	P4384_02	30525	P4384_02.mgf	26774	5	743.794	3713.93	0.933	5	3713.93	0.934	Q9Y6X9	MORC2_HUMAN ATPase MORC2 OS=Homo sapiens OX=9606 GN=MORC2 PE=1 SV=2	FALSE	Q9Y6X9	MORC2_HUMAN ATPase MORC2 OS=Homo sapiens OX=9606 GN=MORC2 PE=1 SV=2	FALSE	IGKDFILFTK	TFHEEEGIDEVIVPLPTWNAR	111	133	10	21	3	8	113	140	5	SDA	82.041	0	2	0.325	16.838	FALSE	TRUE	FALSE	FALSE	Self > 4	0.019	0.019	0.037
Scan: 30532 Run: P4384_02 P1_R.TFHEEEGIDEVIVPLPTWNAR.T P2_R.IGKDFILFTK.K 6 3	P4384_02	30532	P4384_02.mgf	26780	4	929.49	3713.93	0.933	4	3713.93	0.934	Q9Y6X9	MORC2_HUMAN ATPase MORC2 OS=Homo sapiens OX=9606 GN=MORC2 PE=1 SV=2	FALSE	Q9Y6X9	MORC2_HUMAN ATPase MORC2 OS=Homo sapiens OX=9606 GN=MORC2 PE=1 SV=2	FALSE	IGKDFILFTK	TFHEEEGIDEVIVPLPTWNAR	111	133	10	21	3	6	113	138	4	SDA	82.041	1	1	0.389	18.222	FALSE	TRUE	FALSE	FALSE	Self > 4	0.012	0.013	0.025
Scan: 30563 Run: P4384_02 P1_R.TFHEEEGIDEVIVPLPTWNAR.T P2_R.IGKDFILFTK.K 5 9	P4384_02	30563	P4384_02.mgf	26808	5	743.793	3713.93	0.927	5	3713.93	0.934	Q9Y6X9	MORC2_HUMAN ATPase MORC2 OS=Homo sapiens OX=9606 GN=MORC2 PE=1 SV=2	FALSE	Q9Y6X9	MORC2_HUMAN ATPase MORC2 OS=Homo sapiens OX=9606 GN=MORC2 PE=1 SV=2	FALSE	IGKDFILFTK	TFHEEEGIDEVIVPLPTWNAR	111	133	10	21	9	5	119	137	5	SDA	82.041	0	1	0.475	19.212	FALSE	TRUE	FALSE	FALSE	Self > 4	0.012	0.012	0.008
Scan: 33207 Run: P4384_02 P1_R.YFLPPSFPISsda-hydroKK.Q P2_K.QLSAMoxNSDELISFPLK.E 11 6	P4384_02	33207	P4384_02.mgf	29168	3	1138.6	3412.79	0.791	3	3412.79	0.787	Q9Y6X9	MORC2_HUMAN ATPase MORC2 OS=Homo sapiens OX=9606 GN=MORC2 PE=1 SV=2	FALSE	Q9Y6X9	MORC2_HUMAN ATPase MORC2 OS=Homo sapiens OX=9606 GN=MORC2 PE=1 SV=2	FALSE	QLSAMoxNSDELISFPLK	YFLPPSFPISsda-hydroKK	933	921	16	12	6	11	938	931	3	SDA	82.041	0	1	0.533	18.4	FALSE	TRUE	FALSE	FALSE	Self > 4	0.012	0.012	0.013
Scan: 33352 Run: P4384_02 P1_R.YFLPPSFPISsda-hydroKK.Q P2_K.QLSAMoxNSDELISFPLK.E 11 14	P4384_02	33352	P4384_02.mgf	29293	3	1138.6	3412.79	0.79	3	3412.79	0.787	Q9Y6X9	MORC2_HUMAN ATPase MORC2 OS=Homo sapiens OX=9606 GN=MORC2 PE=1 SV=2	FALSE	Q9Y6X9	MORC2_HUMAN ATPase MORC2 OS=Homo sapiens OX=9606 GN=MORC2 PE=1 SV=2	FALSE	QLSAMoxNSDELISFPLK	YFLPPSFPISsda-hydroKK	933	921	16	12	14	11	946	931	3	SDA	82.041	0	1	0.467	17.265	FALSE	TRUE	FALSE	FALSE	Self > 4	0.019	0.019	0.077
Scan: 33585 Run: P4384_02 P1_R.TPESTQIGQYGNGLKSGSMoxR.I P2_R.AQLTFEYLHTNSTTHEFLFGALAELVDNAR.D 11 14	P4384_02	33585	P4384_02.mgf	29488	6	936.96	5615.72	0.717	6	5615.73	0.726	Q9Y6X9	MORC2_HUMAN ATPase MORC2 OS=Homo sapiens OX=9606 GN=MORC2 PE=1 SV=2	FALSE	Q9Y6X9	MORC2_HUMAN ATPase MORC2 OS=Homo sapiens OX=9606 GN=MORC2 PE=1 SV=2	FALSE	TPESTQIGQYGNGLKSGSMoxR	AQLTFEYLHTNSTTHEFLFGALAELVDNAR	91	12	20	30	11	14	101	25	6	SDA	82.041	0	0	0.263	16.761	FALSE	TRUE	FALSE	FALSE	Self > 4	0.019	0.019	0.058
Scan: 33640 Run: P4384_02 P1_R.TPESTQIGQYGNGLKSGSMoxR.I P2_R.AQLTFEYLHTNSTTHEFLFGALAELVDNAR.D 10 1	P4384_02	33640	P4384_02.mgf	29535	5	1124.15	5615.71	0.712	5	5615.73	0.726	Q9Y6X9	MORC2_HUMAN ATPase MORC2 OS=Homo sapiens OX=9606 GN=MORC2 PE=1 SV=2	FALSE	Q9Y6X9	MORC2_HUMAN ATPase MORC2 OS=Homo sapiens OX=9606 GN=MORC2 PE=1 SV=2	FALSE	TPESTQIGQYGNGLKSGSMoxR	AQLTFEYLHTNSTTHEFLFGALAELVDNAR	91	12	20	30	10	1	100	12	5	SDA	82.041	0	0	0.259	16.22	FALSE	TRUE	FALSE	FALSE	Self > 4	0.026	0.027	0.103
Scan: 35292 Run: P4384_02 P1_R.YFLPPSFPISKsda-loopK.Q P2_K.QLSAMoxNSDELISFPLK.E 10 14	P4384_02	35292	P4384_02.mgf	30769	3	1132.6	3394.78	0.778	3	3394.78	0.777	Q9Y6X9	MORC2_HUMAN ATPase MORC2 OS=Homo sapiens OX=9606 GN=MORC2 PE=1 SV=2	FALSE	Q9Y6X9	MORC2_HUMAN ATPase MORC2 OS=Homo sapiens OX=9606 GN=MORC2 PE=1 SV=2	FALSE	YFLPPSFPISKsda-loopK	QLSAMoxNSDELISFPLK	921	933	12	16	10	14	930	946	3	SDA	82.041	0	2	0.533	18.971	FALSE	TRUE	FALSE	FALSE	Self > 4	0.012	0.012	0.01
Scan: 35717 Run: P4384_02 P1_R.YFLPPSFPISKsda-loopK.Q P2_K.QLSAMoxNSDELISFPLK.E 11 12	P4384_02	35717	P4384_02.mgf	31060	3	1132.6	3394.78	0.779	3	3394.78	0.777	Q9Y6X9	MORC2_HUMAN ATPase MORC2 OS=Homo sapiens OX=9606 GN=MORC2 PE=1 SV=2	FALSE	Q9Y6X9	MORC2_HUMAN ATPase MORC2 OS=Homo sapiens OX=9606 GN=MORC2 PE=1 SV=2	FALSE	YFLPPSFPISKsda-loopK	QLSAMoxNSDELISFPLK	921	933	12	16	11	12	931	944	3	SDA	82.041	0	1	0.533	17.414	FALSE	TRUE	FALSE	FALSE	Self > 4	0.015	0.017	0.072
Scan: 35853 Run: P4384_02 P1_R.YFLPPSFPISKsda-loopK.Q P2_K.QLSAMoxNSDELISFPLK.E 9 12	P4384_02	35853	P4384_02.mgf	31150	3	1132.6	3394.78	0.78	3	3394.78	0.777	Q9Y6X9	MORC2_HUMAN ATPase MORC2 OS=Homo sapiens OX=9606 GN=MORC2 PE=1 SV=2	FALSE	Q9Y6X9	MORC2_HUMAN ATPase MORC2 OS=Homo sapiens OX=9606 GN=MORC2 PE=1 SV=2	FALSE	YFLPPSFPISKsda-loopK	QLSAMoxNSDELISFPLK	921	933	12	16	9	12	929	944	3	SDA	82.041	0	2	0.533	17.708	FALSE	TRUE	FALSE	FALSE	Self > 4	0.015	0.015	0.045
Scan: 35991 Run: P4384_02 P1_R.YFLPPSFPISsda-loopKK.Q P2_K.QLSAMoxNSDELISFPLK.E 11 14	P4384_02	35991	P4384_02.mgf	31235	3	1132.6	3394.78	0.778	3	3394.78	0.777	Q9Y6X9	MORC2_HUMAN ATPase MORC2 OS=Homo sapiens OX=9606 GN=MORC2 PE=1 SV=2	FALSE	Q9Y6X9	MORC2_HUMAN ATPase MORC2 OS=Homo sapiens OX=9606 GN=MORC2 PE=1 SV=2	FALSE	YFLPPSFPISsda-loopKK	QLSAMoxNSDELISFPLK	921	933	12	16	11	14	931	946	3	SDA	82.041	0	2	0.5	19.512	FALSE	TRUE	FALSE	FALSE	Self > 4	0.012	0.012	0.01
Scan: 1127 Run: P4384_03 P1_R.READVKK.R P2_R.IAEEKAR.E 6 6	P4384_03	1127	P4384_03.mgf	787	4	436.499	1741.97	0.967	4	1741.97	0.968	Q9Y6X9	MORC2_HUMAN ATPase MORC2 OS=Homo sapiens OX=9606 GN=MORC2 PE=1 SV=2	FALSE	Q9Y6X9	MORC2_HUMAN ATPase MORC2 OS=Homo sapiens OX=9606 GN=MORC2 PE=1 SV=2	FALSE	IAEEKAR	READVKK	301	344	7	7	6	6	306	349	4	SDA	82.041	2	2	0.75	21.624	FALSE	TRUE	FALSE	FALSE	Self > 4	0.005	0.005	0
Scan: 1269 Run: P4384_03 P1_R.IAEEKAR.E P2_R.EADVKK.R 4 5	P4384_03	1269	P4384_03.mgf	906	4	397.473	1585.86	0.862	4	1585.87	0.867	Q9Y6X9	MORC2_HUMAN ATPase MORC2 OS=Homo sapiens OX=9606 GN=MORC2 PE=1 SV=2	FALSE	Q9Y6X9	MORC2_HUMAN ATPase MORC2 OS=Homo sapiens OX=9606 GN=MORC2 PE=1 SV=2	FALSE	IAEEKAR	EADVKK	301	345	7	6	4	5	304	349	4	SDA	82.041	0	2	0.75	16.655	FALSE	TRUE	FALSE	FALSE	Self > 4	0.019	0.02	0.033
Scan: 1497 Run: P4384_03 P1_K.KAEHVAR.I P2_R.AEQEVK.K 1 1	P4384_03	1497	P4384_03.mgf	1082	4	399.469	1593.85	0.847	4	1593.85	0.847	Q9Y6X9	MORC2_HUMAN ATPase MORC2 OS=Homo sapiens OX=9606 GN=MORC2 PE=1 SV=2	FALSE	Q9Y6X9	MORC2_HUMAN ATPase MORC2 OS=Homo sapiens OX=9606 GN=MORC2 PE=1 SV=2	FALSE	KAEHVAR	AEQEVK	294	288	7	6	1	1	294	288	4	SDA	82.041	1	2	0.9	20.38	FALSE	TRUE	FALSE	FALSE	Self > 4	0.01	0.01	0.023
Scan: 1566 Run: P4384_03 P1_R.IKEAKQR.A P2_R.AEQEVK.K 5 4	P4384_03	1566	P4384_03.mgf	1124	3	552.98	1655.92	0.92	3	1655.92	0.92	Q9Y6X9	MORC2_HUMAN ATPase MORC2 OS=Homo sapiens OX=9606 GN=MORC2 PE=1 SV=2	FALSE	Q9Y6X9	MORC2_HUMAN ATPase MORC2 OS=Homo sapiens OX=9606 GN=MORC2 PE=1 SV=2	FALSE	IKEAKQR	AEQEVK	352	288	7	6	5	4	356	291	3	SDA	82.041	0	2	0.667	16.849	FALSE	TRUE	FALSE	FALSE	Self > 4	0.019	0.019	0.038
Scan: 1767 Run: P4384_03 P1_K.TRAEQEVKK.A P2_K.AEHVAR.I 8 2	P4384_03	1767	P4384_03.mgf	1288	4	463.757	1851	0.997	4	1851	0.996	Q9Y6X9	MORC2_HUMAN ATPase MORC2 OS=Homo sapiens OX=9606 GN=MORC2 PE=1 SV=2	FALSE	Q9Y6X9	MORC2_HUMAN ATPase MORC2 OS=Homo sapiens OX=9606 GN=MORC2 PE=1 SV=2	FALSE	AEHVAR	TRAEQEVKK	295	286	6	9	2	8	296	293	4	SDA	82.041	1	2	0.75	20.767	FALSE	TRUE	FALSE	FALSE	Self > 4	0.005	0.008	0
Scan: 2193 Run: P4384_03 P1_K.TQEEKQK.Q P2_K.QLTEKIR.Q 5 6	P4384_03	2193	P4384_03.mgf	1612	4	465.512	1858.02	0.017	4	1858.02	0.015	Q9Y6X9	MORC2_HUMAN ATPase MORC2 OS=Homo sapiens OX=9606 GN=MORC2 PE=1 SV=2	FALSE	Q9Y6X9	MORC2_HUMAN ATPase MORC2 OS=Homo sapiens OX=9606 GN=MORC2 PE=1 SV=2	FALSE	TQEEKQK	QLTEKIR	556	563	7	7	5	6	560	568	4	SDA	82.041	0	2	0.75	17.643	FALSE	TRUE	FALSE	FALSE	Self > 4	0.015	0.015	0.03
Scan: 2353 Run: P4384_03 P1_R.READVK.K P2_R.IAEEKAR.E 4 5	P4384_03	2353	P4384_03.mgf	1736	4	404.475	1613.87	0.87	4	1613.87	0.873	Q9Y6X9	MORC2_HUMAN ATPase MORC2 OS=Homo sapiens OX=9606 GN=MORC2 PE=1 SV=2	FALSE	Q9Y6X9	MORC2_HUMAN ATPase MORC2 OS=Homo sapiens OX=9606 GN=MORC2 PE=1 SV=2	FALSE	IAEEKAR	READVK	301	344	7	6	5	4	305	347	4	SDA	82.041	0	2	0.6	13.602	FALSE	TRUE	FALSE	FALSE	Self > 4	0.168	0.168	0.557
Scan: 2437 Run: P4384_03 P1_K.TQEEKQK.Q P2_K.QLTEKIR.Q 3 5	P4384_03	2437	P4384_03.mgf	1811	4	465.511	1858.02	0.017	4	1858.02	0.015	Q9Y6X9	MORC2_HUMAN ATPase MORC2 OS=Homo sapiens OX=9606 GN=MORC2 PE=1 SV=2	FALSE	Q9Y6X9	MORC2_HUMAN ATPase MORC2 OS=Homo sapiens OX=9606 GN=MORC2 PE=1 SV=2	FALSE	TQEEKQK	QLTEKIR	556	563	7	7	3	5	558	567	4	SDA	82.041	0	1	0.667	16.508	FALSE	TRUE	FALSE	FALSE	Self > 4	0.021	0.022	0.049
Scan: 3064 Run: P4384_03 P1_R.IKEAKsda-hydroQR.A P2_K.AEHVAR.I 2 5	P4384_03	3064	P4384_03.mgf	2321	3	579.332	1734.97	0.974	3	1734.97	0.974	Q9Y6X9	MORC2_HUMAN ATPase MORC2 OS=Homo sapiens OX=9606 GN=MORC2 PE=1 SV=2	FALSE	Q9Y6X9	MORC2_HUMAN ATPase MORC2 OS=Homo sapiens OX=9606 GN=MORC2 PE=1 SV=2	FALSE	IKEAKsda-hydroQR	AEHVAR	352	295	7	6	2	5	353	299	3	SDA	82.041	0	2	0.7	16.849	FALSE	TRUE	FALSE	FALSE	Self > 4	0.019	0.019	0.038
Scan: 3500 Run: P4384_03 P1_K.LRETEEK.L P2_R.ETEEKLQK.L 1 5	P4384_03	3500	P4384_03.mgf	2677	4	498.264	1989.03	0.026	4	1989.03	0.026	Q9Y6X9	MORC2_HUMAN ATPase MORC2 OS=Homo sapiens OX=9606 GN=MORC2 PE=1 SV=2	FALSE	Q9Y6X9	MORC2_HUMAN ATPase MORC2 OS=Homo sapiens OX=9606 GN=MORC2 PE=1 SV=2	FALSE	ETEEKLQK	LRETEEK	989	987	8	7	5	1	993	987	4	SDA	82.041	1	2	0.833	20.503	FALSE	TRUE	FALSE	FALSE	Self > 4	0.005	0.009	0.02
Scan: 3724 Run: P4384_03 P1_R.IKsda-hydroEAKQR.A P2_R.AEQEVK.K 5 4	P4384_03	3724	P4384_03.mgf	2878	4	440	1755.97	0.972	4	1755.97	0.973	Q9Y6X9	MORC2_HUMAN ATPase MORC2 OS=Homo sapiens OX=9606 GN=MORC2 PE=1 SV=2	FALSE	Q9Y6X9	MORC2_HUMAN ATPase MORC2 OS=Homo sapiens OX=9606 GN=MORC2 PE=1 SV=2	FALSE	AEQEVK	IKsda-hydroEAKQR	288	352	6	7	4	5	291	356	4	SDA	82.041	1	2	0.833	19.773	FALSE	TRUE	FALSE	FALSE	Self > 4	0.011	0.012	0.008
Scan: 4457 Run: P4384_03 P1_K.KAEHVAR.I P2_R.IKsda-hydroEAKsda-hydroQR.A 1 2	P4384_03	4457	P4384_03.mgf	3479	4	491.788	1963.12	0.122	4	1963.12	0.121	Q9Y6X9	MORC2_HUMAN ATPase MORC2 OS=Homo sapiens OX=9606 GN=MORC2 PE=1 SV=2	FALSE	Q9Y6X9	MORC2_HUMAN ATPase MORC2 OS=Homo sapiens OX=9606 GN=MORC2 PE=1 SV=2	FALSE	KAEHVAR	IKsda-hydroEAKsda-hydroQR	294	352	7	7	1	2	294	353	4	SDA	82.041	1	1	0.667	15.746	FALSE	TRUE	FALSE	FALSE	Self > 4	0.031	0.032	0.238
Scan: 4721 Run: P4384_03 P1_R.ALKEPK.E P2_R.AEQEVKsda-hydroKAEHVAR.I 3 9	P4384_03	4721	P4384_03.mgf	3722	5	473.069	2360.31	0.309	5	2360.31	0.306	Q9Y6X9	MORC2_HUMAN ATPase MORC2 OS=Homo sapiens OX=9606 GN=MORC2 PE=1 SV=2	FALSE	Q9Y6X9	MORC2_HUMAN ATPase MORC2 OS=Homo sapiens OX=9606 GN=MORC2 PE=1 SV=2	FALSE	AEQEVKsda-hydroKAEHVAR	ALKEPK	288	359	13	6	9	3	296	361	5	SDA	82.041	0	2	0.667	15.119	FALSE	TRUE	FALSE	FALSE	Self > 4	0.066	0.066	0.347
Scan: 4878 Run: P4384_03 P1_R.SQADLKsda-loopK.L P2_R.SQADLKK.L 3 6	P4384_03	4878	P4384_03.mgf	3840	4	436.247	1740.96	0.96	4	1740.96	0.962	Q9Y6X9	MORC2_HUMAN ATPase MORC2 OS=Homo sapiens OX=9606 GN=MORC2 PE=1 SV=2	FALSE	Q9Y6X9	MORC2_HUMAN ATPase MORC2 OS=Homo sapiens OX=9606 GN=MORC2 PE=1 SV=2	FALSE	SQADLKK	SQADLKsda-loopK	586	586	7	7	6	3	591	588	4	SDA	82.041	0	1	0.833	17.406	FALSE	TRUE	FALSE	FALSE	Self > 4	0.017	0.017	0.087
Scan: 4972 Run: P4384_03 P1_R.KAPVISSTPK.L P2_R.EEASTSR.L 1 1	P4384_03	4972	P4384_03.mgf	3911	3	630.005	1886.99	0.994	3	1886.99	0.994	Q9Y6X9	MORC2_HUMAN ATPase MORC2 OS=Homo sapiens OX=9606 GN=MORC2 PE=1 SV=2	FALSE	Q9Y6X9	MORC2_HUMAN ATPase MORC2 OS=Homo sapiens OX=9606 GN=MORC2 PE=1 SV=2	FALSE	EEASTSR	KAPVISSTPK	660	643	7	10	1	1	660	643	3	SDA	82.041	0	2	0.5	15.795	FALSE	TRUE	FALSE	FALSE	Self > 4	0.031	0.032	0.198
Scan: 5111 Run: P4384_03 P1_R.IKsda-loopEAKQR.A P2_R.AEQEVK.K 5 2	P4384_03	5111	P4384_03.mgf	4036	4	435.498	1737.96	0.963	4	1737.96	0.962	Q9Y6X9	MORC2_HUMAN ATPase MORC2 OS=Homo sapiens OX=9606 GN=MORC2 PE=1 SV=2	FALSE	Q9Y6X9	MORC2_HUMAN ATPase MORC2 OS=Homo sapiens OX=9606 GN=MORC2 PE=1 SV=2	FALSE	AEQEVK	IKsda-loopEAKQR	288	352	6	7	2	5	289	356	4	SDA	82.041	1	2	0.9	21.072	FALSE	TRUE	FALSE	FALSE	Self > 4	0.005	0.007	0
Scan: 5287 Run: P4384_03 P1_R.IKsda-loopEAKQR.A P2_R.AEQEVK.K 5 4	P4384_03	5287	P4384_03.mgf	4181	3	580.328	1737.96	0.963	3	1737.96	0.962	Q9Y6X9	MORC2_HUMAN ATPase MORC2 OS=Homo sapiens OX=9606 GN=MORC2 PE=1 SV=2	FALSE	Q9Y6X9	MORC2_HUMAN ATPase MORC2 OS=Homo sapiens OX=9606 GN=MORC2 PE=1 SV=2	FALSE	AEQEVK	IKsda-loopEAKQR	288	352	6	7	4	5	291	356	3	SDA	82.041	1	2	0.9	21.629	FALSE	TRUE	FALSE	FALSE	Self > 4	0.005	0.005	0
Scan: 5494 Run: P4384_03 P1_K.QLTEKIR.Q P2_K.AEHVAR.I 5 2	P4384_03	5494	P4384_03.mgf	4352	4	413.487	1649.92	0.92	4	1649.92	0.921	Q9Y6X9	MORC2_HUMAN ATPase MORC2 OS=Homo sapiens OX=9606 GN=MORC2 PE=1 SV=2	FALSE	Q9Y6X9	MORC2_HUMAN ATPase MORC2 OS=Homo sapiens OX=9606 GN=MORC2 PE=1 SV=2	FALSE	AEHVAR	QLTEKIR	295	563	6	7	2	5	296	567	4	SDA	82.041	1	2	0.667	17.94	FALSE	TRUE	FALSE	FALSE	Self > 4	0.014	0.014	0.027
Scan: 5503 Run: P4384_03 P1_R.READVKsda-loopK.R P2_R.IAEEKAR.E 3 5	P4384_03	5503	P4384_03.mgf	4360	4	457.01	1824.01	0.011	4	1824.01	0.01	Q9Y6X9	MORC2_HUMAN ATPase MORC2 OS=Homo sapiens OX=9606 GN=MORC2 PE=1 SV=2	FALSE	Q9Y6X9	MORC2_HUMAN ATPase MORC2 OS=Homo sapiens OX=9606 GN=MORC2 PE=1 SV=2	FALSE	IAEEKAR	READVKsda-loopK	301	344	7	7	5	3	305	346	4	SDA	82.041	0	1	0.75	16.822	FALSE	TRUE	FALSE	FALSE	Self > 4	0.019	0.019	0.061
Scan: 5536 Run: P4384_03 P1_R.READVKsda-loopK.R P2_R.IAEEKAR.E 3 5	P4384_03	5536	P4384_03.mgf	4390	3	609.011	1824.01	0.013	3	1824.01	0.01	Q9Y6X9	MORC2_HUMAN ATPase MORC2 OS=Homo sapiens OX=9606 GN=MORC2 PE=1 SV=2	FALSE	Q9Y6X9	MORC2_HUMAN ATPase MORC2 OS=Homo sapiens OX=9606 GN=MORC2 PE=1 SV=2	FALSE	IAEEKAR	READVKsda-loopK	301	344	7	7	5	3	305	346	3	SDA	82.041	0	2	0.5	12.068	FALSE	TRUE	FALSE	FALSE	Self > 4	0.326	0.326	0.808
Scan: 6108 Run: P4384_03 P1_K.QLTEKIR.Q P2_R.AEQEVK.K 5 2	P4384_03	6108	P4384_03.mgf	4892	4	418.737	1670.92	0.921	4	1670.92	0.92	Q9Y6X9	MORC2_HUMAN ATPase MORC2 OS=Homo sapiens OX=9606 GN=MORC2 PE=1 SV=2	FALSE	Q9Y6X9	MORC2_HUMAN ATPase MORC2 OS=Homo sapiens OX=9606 GN=MORC2 PE=1 SV=2	FALSE	AEQEVK	QLTEKIR	288	563	6	7	2	5	289	567	4	SDA	82.041	0	2	0.75	19.801	FALSE	TRUE	FALSE	FALSE	Self > 4	0.011	0.012	0.008
Scan: 6171 Run: P4384_03 P1_K.QLTEKIR.Q P2_R.AEQEVK.K 5 5	P4384_03	6171	P4384_03.mgf	4931	4	418.738	1670.92	0.923	4	1670.92	0.92	Q9Y6X9	MORC2_HUMAN ATPase MORC2 OS=Homo sapiens OX=9606 GN=MORC2 PE=1 SV=2	FALSE	Q9Y6X9	MORC2_HUMAN ATPase MORC2 OS=Homo sapiens OX=9606 GN=MORC2 PE=1 SV=2	FALSE	AEQEVK	QLTEKIR	288	563	6	7	5	5	292	567	4	SDA	82.041	0	2	0.75	19.164	FALSE	TRUE	FALSE	FALSE	Self > 4	0.012	0.012	0.008
Scan: 6415 Run: P4384_03 P1_R.QVQNRAITLR.R P2_R.IAEEKAR.E 5 5	P4384_03	6415	P4384_03.mgf	5135	4	524.804	2095.19	0.188	4	2095.19	0.186	Q9Y6X9	MORC2_HUMAN ATPase MORC2 OS=Homo sapiens OX=9606 GN=MORC2 PE=1 SV=2	FALSE	Q9Y6X9	MORC2_HUMAN ATPase MORC2 OS=Homo sapiens OX=9606 GN=MORC2 PE=1 SV=2	FALSE	IAEEKAR	QVQNRAITLR	301	334	7	10	5	5	305	338	4	SDA	82.041	0	1	0.611	17.544	FALSE	TRUE	FALSE	FALSE	Self > 4	0.015	0.015	0.043
Scan: 6496 Run: P4384_03 P1_R.IAEEKAR.E P2_R.EADVKsda-loopK.R 5 4	P4384_03	6496	P4384_03.mgf	5204	3	556.977	1667.91	0.909	3	1667.91	0.909	Q9Y6X9	MORC2_HUMAN ATPase MORC2 OS=Homo sapiens OX=9606 GN=MORC2 PE=1 SV=2	FALSE	Q9Y6X9	MORC2_HUMAN ATPase MORC2 OS=Homo sapiens OX=9606 GN=MORC2 PE=1 SV=2	FALSE	IAEEKAR	EADVKsda-loopK	301	345	7	6	5	4	305	348	3	SDA	82.041	0	2	0.5	12.317	FALSE	TRUE	FALSE	FALSE	Self > 4	0.285	0.285	0.762
Scan: 6551 Run: P4384_03 P1_R.IKsda-loopEAKQR.A P2_R.AEQEVKsda-hydroK.A 5 6	P4384_03	6551	P4384_03.mgf	5255	4	492.534	1966.11	0.109	4	1966.11	0.109	Q9Y6X9	MORC2_HUMAN ATPase MORC2 OS=Homo sapiens OX=9606 GN=MORC2 PE=1 SV=2	FALSE	Q9Y6X9	MORC2_HUMAN ATPase MORC2 OS=Homo sapiens OX=9606 GN=MORC2 PE=1 SV=2	FALSE	IKsda-loopEAKQR	AEQEVKsda-hydroK	352	288	7	7	5	6	356	293	4	SDA	82.041	1	2	0.75	19.216	FALSE	TRUE	FALSE	FALSE	Self > 4	0.012	0.012	0.008
Scan: 6627 Run: P4384_03 P1_R.QQQEKLEALQK.T P2_K.AEHVAR.I 5 2	P4384_03	6627	P4384_03.mgf	5325	4	527.288	2105.12	0.123	4	2105.12	0.122	Q9Y6X9	MORC2_HUMAN ATPase MORC2 OS=Homo sapiens OX=9606 GN=MORC2 PE=1 SV=2	FALSE	Q9Y6X9	MORC2_HUMAN ATPase MORC2 OS=Homo sapiens OX=9606 GN=MORC2 PE=1 SV=2	FALSE	QQQEKLEALQK	AEHVAR	570	295	11	6	5	2	574	296	4	SDA	82.041	1	2	0.6	18.034	FALSE	TRUE	FALSE	FALSE	Self > 4	0.014	0.014	0.041
Scan: 6648 Run: P4384_03 P1_R.ALKEPK.E P2_R.AEQEVKsda-loopK.A 3 2	P4384_03	6648	P4384_03.mgf	5344	3	560.658	1678.95	0.951	3	1678.95	0.95	Q9Y6X9	MORC2_HUMAN ATPase MORC2 OS=Homo sapiens OX=9606 GN=MORC2 PE=1 SV=2	FALSE	Q9Y6X9	MORC2_HUMAN ATPase MORC2 OS=Homo sapiens OX=9606 GN=MORC2 PE=1 SV=2	FALSE	AEQEVKsda-loopK	ALKEPK	288	359	7	6	2	3	289	361	3	SDA	82.041	1	2	0.833	20.426	FALSE	TRUE	FALSE	FALSE	Self > 4	0.005	0.01	0.021
Scan: 6810 Run: P4384_03 P1_R.ALKsda-loopEPK.E P2_R.AEQEVKK.A 4 6	P4384_03	6810	P4384_03.mgf	5491	4	420.745	1678.95	0.95	4	1678.95	0.95	Q9Y6X9	MORC2_HUMAN ATPase MORC2 OS=Homo sapiens OX=9606 GN=MORC2 PE=1 SV=2	FALSE	Q9Y6X9	MORC2_HUMAN ATPase MORC2 OS=Homo sapiens OX=9606 GN=MORC2 PE=1 SV=2	FALSE	AEQEVKK	ALKsda-loopEPK	288	359	7	6	6	4	293	362	4	SDA	82.041	1	2	0.7	19.994	FALSE	TRUE	FALSE	FALSE	Self > 4	0.011	0.012	0.016
Scan: 7028 Run: P4384_03 P1_R.ALKsda-loopEPK.E P2_R.AEQEVKK.A 5 6	P4384_03	7028	P4384_03.mgf	5636	4	420.744	1678.95	0.948	4	1678.95	0.95	Q9Y6X9	MORC2_HUMAN ATPase MORC2 OS=Homo sapiens OX=9606 GN=MORC2 PE=1 SV=2	FALSE	Q9Y6X9	MORC2_HUMAN ATPase MORC2 OS=Homo sapiens OX=9606 GN=MORC2 PE=1 SV=2	FALSE	AEQEVKK	ALKsda-loopEPK	288	359	7	6	6	5	293	363	4	SDA	82.041	1	2	0.9	21.118	FALSE	TRUE	FALSE	FALSE	Self > 4	0.005	0.007	0
Scan: 7583 Run: P4384_03 P1_K.QLTEKIR.Q P2_R.AEQEVKsda-hydroK.A 5 2	P4384_03	7583	P4384_03.mgf	6111	3	634.03	1899.07	0.067	3	1899.07	0.067	Q9Y6X9	MORC2_HUMAN ATPase MORC2 OS=Homo sapiens OX=9606 GN=MORC2 PE=1 SV=2	FALSE	Q9Y6X9	MORC2_HUMAN ATPase MORC2 OS=Homo sapiens OX=9606 GN=MORC2 PE=1 SV=2	FALSE	QLTEKIR	AEQEVKsda-hydroK	563	288	7	7	5	2	567	289	3	SDA	82.041	0	2	0.75	18.59	FALSE	TRUE	FALSE	FALSE	Self > 4	0.012	0.012	0.014
Scan: 7913 Run: P4384_03 P1_R.IKEAKsda-loopQR.A P2_R.IAEEKsda-hydroAR.E 2 2	P4384_03	7913	P4384_03.mgf	6332	4	488.785	1951.11	0.11	4	1951.11	0.11	Q9Y6X9	MORC2_HUMAN ATPase MORC2 OS=Homo sapiens OX=9606 GN=MORC2 PE=1 SV=2	FALSE	Q9Y6X9	MORC2_HUMAN ATPase MORC2 OS=Homo sapiens OX=9606 GN=MORC2 PE=1 SV=2	FALSE	IAEEKsda-hydroAR	IKEAKsda-loopQR	301	352	7	7	2	2	302	353	4	SDA	82.041	1	2	0.667	16.664	FALSE	TRUE	FALSE	FALSE	Self > 4	0.019	0.02	0.033
Scan: 7945 Run: P4384_03 P1_R.IKsda-loopEAKQR.A P2_R.IAEEKsda-hydroAR.E 5 2	P4384_03	7945	P4384_03.mgf	6352	4	488.785	1951.11	0.111	4	1951.11	0.11	Q9Y6X9	MORC2_HUMAN ATPase MORC2 OS=Homo sapiens OX=9606 GN=MORC2 PE=1 SV=2	FALSE	Q9Y6X9	MORC2_HUMAN ATPase MORC2 OS=Homo sapiens OX=9606 GN=MORC2 PE=1 SV=2	FALSE	IAEEKsda-hydroAR	IKsda-loopEAKQR	301	352	7	7	2	5	302	356	4	SDA	82.041	1	2	0.833	18.012	FALSE	TRUE	FALSE	FALSE	Self > 4	0.014	0.014	0.042
Scan: 8105 Run: P4384_03 P1_R.IKEAKsda-loopQR.A P2_R.IAEEKsda-hydroAR.E 2 6	P4384_03	8105	P4384_03.mgf	6481	3	651.377	1951.11	0.11	3	1951.11	0.11	Q9Y6X9	MORC2_HUMAN ATPase MORC2 OS=Homo sapiens OX=9606 GN=MORC2 PE=1 SV=2	FALSE	Q9Y6X9	MORC2_HUMAN ATPase MORC2 OS=Homo sapiens OX=9606 GN=MORC2 PE=1 SV=2	FALSE	IAEEKsda-hydroAR	IKEAKsda-loopQR	301	352	7	7	6	2	306	353	3	SDA	82.041	1	2	0.583	15.163	FALSE	TRUE	FALSE	FALSE	Self > 4	0.066	0.066	0.339
Scan: 8562 Run: P4384_03 P1_K.QKVPLGTFR.K P2_R.MoxYKYTSSR.F 1 3	P4384_03	8562	P4384_03.mgf	6899	5	436.433	2177.13	0.13	5	2177.13	0.13	Q9Y6X9	MORC2_HUMAN ATPase MORC2 OS=Homo sapiens OX=9606 GN=MORC2 PE=1 SV=2	FALSE	Q9Y6X9	MORC2_HUMAN ATPase MORC2 OS=Homo sapiens OX=9606 GN=MORC2 PE=1 SV=2	FALSE	MoxYKYTSSR	QKVPLGTFR	276	543	8	9	3	1	278	543	5	SDA	82.041	1	1	0.643	19.012	FALSE	TRUE	FALSE	FALSE	Self > 4	0.012	0.012	0.01
Scan: 9342 Run: P4384_03 P1_R.VTAVEVGK.H P2_R.FVVKEEK.K 4 4	P4384_03	9342	P4384_03.mgf	7609	4	441.256	1760.99	0.995	4	1760.99	0.992	Q9Y6X9	MORC2_HUMAN ATPase MORC2 OS=Homo sapiens OX=9606 GN=MORC2 PE=1 SV=2	FALSE	Q9Y6X9	MORC2_HUMAN ATPase MORC2 OS=Homo sapiens OX=9606 GN=MORC2 PE=1 SV=2	FALSE	VTAVEVGK	FVVKEEK	812	764	8	7	4	4	815	767	4	SDA	82.041	0	2	0.714	16.226	FALSE	TRUE	FALSE	FALSE	Self > 4	0.026	0.027	0.108
Scan: 9767 Run: P4384_03 P1_R.TLEVRLGGDLTR.D P2_R.EAESKAR.T 5 4	P4384_03	9767	P4384_03.mgf	7969	4	551.052	2200.18	0.181	4	2200.18	0.181	Q9Y6X9	MORC2_HUMAN ATPase MORC2 OS=Homo sapiens OX=9606 GN=MORC2 PE=1 SV=2	FALSE	Q9Y6X9	MORC2_HUMAN ATPase MORC2 OS=Homo sapiens OX=9606 GN=MORC2 PE=1 SV=2	FALSE	EAESKAR	TLEVRLGGDLTR	308	315	7	12	4	5	311	319	4	SDA	82.041	0	2	0.667	18.567	FALSE	TRUE	FALSE	FALSE	Self > 4	0.012	0.012	0.014
Scan: 9786 Run: P4384_03 P1_R.TPESTQIGQYGNGLK.S P2_R.EADVKK.R 14 5	P4384_03	9786	P4384_03.mgf	7986	4	591.558	2362.2	0.202	4	2362.2	0.201	Q9Y6X9	MORC2_HUMAN ATPase MORC2 OS=Homo sapiens OX=9606 GN=MORC2 PE=1 SV=2	FALSE	Q9Y6X9	MORC2_HUMAN ATPase MORC2 OS=Homo sapiens OX=9606 GN=MORC2 PE=1 SV=2	FALSE	EADVKK	TPESTQIGQYGNGLK	345	91	6	15	5	14	349	104	4	SDA	82.041	1	2	0.643	19.396	FALSE	TRUE	FALSE	FALSE	Self > 4	0.012	0.012	0.011
Scan: 9788 Run: P4384_03 P1_K.TRAEQEVK.K P2_K.Ksda-loopAEHVAR.I 1 1	P4384_03	9788	P4384_03.mgf	7988	3	645.354	1933.04	0.04	3	1933.04	0.038	Q9Y6X9	MORC2_HUMAN ATPase MORC2 OS=Homo sapiens OX=9606 GN=MORC2 PE=1 SV=2	FALSE	Q9Y6X9	MORC2_HUMAN ATPase MORC2 OS=Homo sapiens OX=9606 GN=MORC2 PE=1 SV=2	FALSE	TRAEQEVK	Ksda-loopAEHVAR	286	294	8	7	1	1	286	294	3	SDA	82.041	0	2	0.5	16.473	FALSE	TRUE	FALSE	FALSE	Self > 4	0.024	0.024	0.038
Scan: 9795 Run: P4384_03 P1_K.QDFADAKEYR.H P2_R.DIQMoxAETSPEGTKPER.R 9 14	P4384_03	9795	P4384_03.mgf	7994	5	626.495	3127.44	0.44	5	3127.44	0.44	Q9Y6X9	MORC2_HUMAN ATPase MORC2 OS=Homo sapiens OX=9606 GN=MORC2 PE=1 SV=2	FALSE	Q9Y6X9	MORC2_HUMAN ATPase MORC2 OS=Homo sapiens OX=9606 GN=MORC2 PE=1 SV=2	FALSE	DIQMoxAETSPEGTKPER	QDFADAKEYR	222	428	16	10	14	9	235	436	5	SDA	82.041	0	2	0.556	20.332	FALSE	TRUE	FALSE	FALSE	Self > 4	0.01	0.01	0.02
Scan: 9872 Run: P4384_03 P1_R.ALKEPK.E P2_R.AEQEVKsda-loopKsda-hydroAEHVAR.I 3 2	P4384_03	9872	P4384_03.mgf	8065	4	611.594	2442.35	0.347	4	2442.35	0.348	Q9Y6X9	MORC2_HUMAN ATPase MORC2 OS=Homo sapiens OX=9606 GN=MORC2 PE=1 SV=2	FALSE	Q9Y6X9	MORC2_HUMAN ATPase MORC2 OS=Homo sapiens OX=9606 GN=MORC2 PE=1 SV=2	FALSE	ALKEPK	AEQEVKsda-loopKsda-hydroAEHVAR	359	288	6	13	3	2	361	289	4	SDA	82.041	0	2	0.792	19.487	FALSE	TRUE	FALSE	FALSE	Self > 4	0.012	0.012	0.01
Scan: 9925 Run: P4384_03 P1_R.VTAVEVGKHVVR.W P2_K.ASEESLR.T 7 5	P4384_03	9925	P4384_03.mgf	8114	4	542.303	2165.18	0.181	4	2165.18	0.18	Q9Y6X9	MORC2_HUMAN ATPase MORC2 OS=Homo sapiens OX=9606 GN=MORC2 PE=1 SV=2	FALSE	Q9Y6X9	MORC2_HUMAN ATPase MORC2 OS=Homo sapiens OX=9606 GN=MORC2 PE=1 SV=2	FALSE	ASEESLR	VTAVEVGKHVVR	975	812	7	12	5	7	979	818	4	SDA	82.041	0	2	0.667	18.727	FALSE	TRUE	FALSE	FALSE	Self > 4	0.012	0.012	0.013
Scan: 10120 Run: P4384_03 P1_R.DLDGMoxFIYsda-loopNCcmSR.L P2_R.DIQMoxAETSPEGTKPER.R 8 13	P4384_03	10120	P4384_03.mgf	8294	5	695.717	3473.55	0.547	5	3473.54	0.542	Q9Y6X9	MORC2_HUMAN ATPase MORC2 OS=Homo sapiens OX=9606 GN=MORC2 PE=1 SV=2	FALSE	Q9Y6X9	MORC2_HUMAN ATPase MORC2 OS=Homo sapiens OX=9606 GN=MORC2 PE=1 SV=2	FALSE	DIQMoxAETSPEGTKPER	DLDGMoxFIYsda-loopNCcmSR	222	378	16	12	13	8	234	385	5	SDA	82.041	0	1	0.6	18.907	FALSE	TRUE	FALSE	FALSE	Self > 4	0.012	0.012	0.01
Scan: 10230 Run: P4384_03 P1_K.FDYVPTDTTPR.D P2_R.EAESKAR.T 3 5	P4384_03	10230	P4384_03.mgf	8395	4	546.521	2182.06	0.057	4	2182.05	0.054	Q9Y6X9	MORC2_HUMAN ATPase MORC2 OS=Homo sapiens OX=9606 GN=MORC2 PE=1 SV=2	FALSE	Q9Y6X9	MORC2_HUMAN ATPase MORC2 OS=Homo sapiens OX=9606 GN=MORC2 PE=1 SV=2	FALSE	EAESKAR	FDYVPTDTTPR	308	828	7	11	5	3	312	830	4	SDA	82.041	0	2	0.6	17.907	FALSE	TRUE	FALSE	FALSE	Self > 4	0.015	0.015	0.027
Scan: 10459 Run: P4384_03 P1_R.ALKEPK.E P2_R.AEQEVKsda-loopKsda-hydroAEHVAR.I 3 9	P4384_03	10459	P4384_03.mgf	8603	5	489.477	2442.35	0.347	5	2442.35	0.348	Q9Y6X9	MORC2_HUMAN ATPase MORC2 OS=Homo sapiens OX=9606 GN=MORC2 PE=1 SV=2	FALSE	Q9Y6X9	MORC2_HUMAN ATPase MORC2 OS=Homo sapiens OX=9606 GN=MORC2 PE=1 SV=2	FALSE	ALKEPK	AEQEVKsda-loopKsda-hydroAEHVAR	359	288	6	13	3	9	361	296	5	SDA	82.041	0	2	0.708	20.912	FALSE	TRUE	FALSE	FALSE	Self > 4	0.005	0.008	0
Scan: 10462 Run: P4384_03 P1_R.VTAVEVGKHVVR.W P2_R.DRWVEK.G 8 5	P4384_03	10462	P4384_03.mgf	8606	4	552.563	2206.22	0.222	4	2206.22	0.222	Q9Y6X9	MORC2_HUMAN ATPase MORC2 OS=Homo sapiens OX=9606 GN=MORC2 PE=1 SV=2	FALSE	Q9Y6X9	MORC2_HUMAN ATPase MORC2 OS=Homo sapiens OX=9606 GN=MORC2 PE=1 SV=2	FALSE	VTAVEVGKHVVR	DRWVEK	812	839	12	6	8	5	819	843	4	SDA	82.041	0	2	0.773	17.989	FALSE	TRUE	FALSE	FALSE	Self > 4	0.014	0.014	0
Scan: 10479 Run: P4384_03 P1_R.VTAVEVGKHVVR.W P2_R.DRWVEK.G 8 5	P4384_03	10479	P4384_03.mgf	8622	5	442.252	2206.22	0.222	5	2206.22	0.222	Q9Y6X9	MORC2_HUMAN ATPase MORC2 OS=Homo sapiens OX=9606 GN=MORC2 PE=1 SV=2	FALSE	Q9Y6X9	MORC2_HUMAN ATPase MORC2 OS=Homo sapiens OX=9606 GN=MORC2 PE=1 SV=2	FALSE	VTAVEVGKHVVR	DRWVEK	812	839	12	6	8	5	819	843	5	SDA	82.041	0	2	0.7	19.19	FALSE	TRUE	FALSE	FALSE	Self > 4	0.012	0.012	0.008
Scan: 10935 Run: P4384_03 P1_K.TPVVKsda-hydroK.T P2_K.TESPIK.L 4 3	P4384_03	10935	P4384_03.mgf	9028	3	509.639	1525.9	0.896	3	1525.9	0.896	Q9Y6X9	MORC2_HUMAN ATPase MORC2 OS=Homo sapiens OX=9606 GN=MORC2 PE=1 SV=2	FALSE	Q9Y6X9	MORC2_HUMAN ATPase MORC2 OS=Homo sapiens OX=9606 GN=MORC2 PE=1 SV=2	FALSE	TESPIK	TPVVKsda-hydroK	723	717	6	6	3	4	725	720	3	SDA	82.041	0	2	0.8	16.669	FALSE	TRUE	FALSE	FALSE	Self > 4	0.019	0.02	0.022
Scan: 11076 Run: P4384_03 P1_R.IKsda-loopEAKsda-loopQR.A P2_R.AEQEVKKsda-hydroAEHVAR.I 4 6	P4384_03	11076	P4384_03.mgf	9158	5	543.307	2711.5	0.498	5	2711.5	0.496	Q9Y6X9	MORC2_HUMAN ATPase MORC2 OS=Homo sapiens OX=9606 GN=MORC2 PE=1 SV=2	FALSE	Q9Y6X9	MORC2_HUMAN ATPase MORC2 OS=Homo sapiens OX=9606 GN=MORC2 PE=1 SV=2	FALSE	AEQEVKKsda-hydroAEHVAR	IKsda-loopEAKsda-loopQR	288	352	13	7	6	4	293	355	5	SDA	82.041	0	2	0.667	15.141	FALSE	TRUE	FALSE	FALSE	Self > 4	0.066	0.066	0.35
Scan: 11081 Run: P4384_03 P1_R.IKsda-loopEAKQR.A P2_R.AEQEVKsda-hydroKsda-loopAEHVAR.I 5 12	P4384_03	11081	P4384_03.mgf	9163	4	678.882	2711.5	0.498	4	2711.5	0.496	Q9Y6X9	MORC2_HUMAN ATPase MORC2 OS=Homo sapiens OX=9606 GN=MORC2 PE=1 SV=2	FALSE	Q9Y6X9	MORC2_HUMAN ATPase MORC2 OS=Homo sapiens OX=9606 GN=MORC2 PE=1 SV=2	FALSE	IKsda-loopEAKQR	AEQEVKsda-hydroKsda-loopAEHVAR	352	288	7	13	5	12	356	299	4	SDA	82.041	1	2	0.542	15.427	FALSE	TRUE	FALSE	FALSE	Self > 4	0.051	0.051	0.299
Scan: 11127 Run: P4384_03 P1_R.SQADLKK.L P2_K.LPLEVTTRPSTEEPVR.R 6 4	P4384_03	11127	P4384_03.mgf	9205	4	674.372	2693.46	0.46	4	2693.46	0.459	Q9Y6X9	MORC2_HUMAN ATPase MORC2 OS=Homo sapiens OX=9606 GN=MORC2 PE=1 SV=2	FALSE	Q9Y6X9	MORC2_HUMAN ATPase MORC2 OS=Homo sapiens OX=9606 GN=MORC2 PE=1 SV=2	FALSE	SQADLKK	LPLEVTTRPSTEEPVR	586	593	7	16	6	4	591	596	4	SDA	82.041	0	2	0.9	25.58	FALSE	TRUE	FALSE	FALSE	Self > 4	0	0.004	0.011
Scan: 11442 Run: P4384_03 P1_R.ALKEPK.E P2_R.AEQEVKsda-loopKsda-loopAEHVAR.I 3 9	P4384_03	11442	P4384_03.mgf	9492	5	485.875	2424.34	0.337	5	2424.34	0.337	Q9Y6X9	MORC2_HUMAN ATPase MORC2 OS=Homo sapiens OX=9606 GN=MORC2 PE=1 SV=2	FALSE	Q9Y6X9	MORC2_HUMAN ATPase MORC2 OS=Homo sapiens OX=9606 GN=MORC2 PE=1 SV=2	FALSE	ALKEPK	AEQEVKsda-loopKsda-loopAEHVAR	359	288	6	13	3	9	361	296	5	SDA	82.041	0	2	0.75	21.233	FALSE	TRUE	FALSE	FALSE	Self > 4	0.005	0.007	0
Scan: 12352 Run: P4384_03 P1_R.CcmEASEQKQK.V P2_R.AYAAVLYIDPR.M 7 10	P4384_03	12352	P4384_03.mgf	10291	4	610.81	2439.21	0.21	4	2439.21	0.21	Q9Y6X9	MORC2_HUMAN ATPase MORC2 OS=Homo sapiens OX=9606 GN=MORC2 PE=1 SV=2	FALSE	Q9Y6X9	MORC2_HUMAN ATPase MORC2 OS=Homo sapiens OX=9606 GN=MORC2 PE=1 SV=2	FALSE	CcmEASEQKQK	AYAAVLYIDPR	536	242	9	11	7	10	542	251	4	SDA	82.041	1	2	0.8	26.238	FALSE	TRUE	FALSE	FALSE	Self > 4	0	0.004	0.01
Scan: 12359 Run: P4384_03 P1_R.CcmEASEQKQK.V P2_R.AYAAVLYIDPR.M 7 9	P4384_03	12359	P4384_03.mgf	10298	3	814.077	2439.21	0.21	3	2439.21	0.21	Q9Y6X9	MORC2_HUMAN ATPase MORC2 OS=Homo sapiens OX=9606 GN=MORC2 PE=1 SV=2	FALSE	Q9Y6X9	MORC2_HUMAN ATPase MORC2 OS=Homo sapiens OX=9606 GN=MORC2 PE=1 SV=2	FALSE	CcmEASEQKQK	AYAAVLYIDPR	536	242	9	11	7	9	542	250	3	SDA	82.041	0	2	0.5	19.536	FALSE	TRUE	FALSE	FALSE	Self > 4	0.012	0.012	0.009
Scan: 12381 Run: P4384_03 P1_R.KAPVISSTPKLPALAAR.E P2_R.EEASTSR.L 10 2	P4384_03	12381	P4384_03.mgf	10318	4	645.865	2579.43	0.429	4	2579.43	0.428	Q9Y6X9	MORC2_HUMAN ATPase MORC2 OS=Homo sapiens OX=9606 GN=MORC2 PE=1 SV=2	FALSE	Q9Y6X9	MORC2_HUMAN ATPase MORC2 OS=Homo sapiens OX=9606 GN=MORC2 PE=1 SV=2	FALSE	EEASTSR	KAPVISSTPKLPALAAR	660	643	7	17	2	10	661	652	4	SDA	82.041	1	2	0.833	25.784	FALSE	TRUE	FALSE	FALSE	Self > 4	0	0.004	0.011
Scan: 12398 Run: P4384_03 P1_R.KAPVISSTPKLPALAAR.E P2_R.EEASTSR.L 10 3	P4384_03	12398	P4384_03.mgf	10334	5	516.893	2579.43	0.429	5	2579.43	0.428	Q9Y6X9	MORC2_HUMAN ATPase MORC2 OS=Homo sapiens OX=9606 GN=MORC2 PE=1 SV=2	FALSE	Q9Y6X9	MORC2_HUMAN ATPase MORC2 OS=Homo sapiens OX=9606 GN=MORC2 PE=1 SV=2	FALSE	EEASTSR	KAPVISSTPKLPALAAR	660	643	7	17	3	10	662	652	5	SDA	82.041	1	2	0.667	19.016	FALSE	TRUE	FALSE	FALSE	Self > 4	0.012	0.012	0.01
Scan: 12903 Run: P4384_03 P1_R.VTAVEVGKHVVR.W P2_R.EWYTGR.V 8 5	P4384_03	12903	P4384_03.mgf	10793	5	438.04	2185.16	0.165	5	2185.16	0.164	Q9Y6X9	MORC2_HUMAN ATPase MORC2 OS=Homo sapiens OX=9606 GN=MORC2 PE=1 SV=2	FALSE	Q9Y6X9	MORC2_HUMAN ATPase MORC2 OS=Homo sapiens OX=9606 GN=MORC2 PE=1 SV=2	FALSE	EWYTGR	VTAVEVGKHVVR	806	812	6	12	5	8	810	819	5	SDA	82.041	0	2	0.5	13.668	FALSE	TRUE	FALSE	FALSE	Self > 4	0.168	0.168	0.46
Scan: 13367 Run: P4384_03 P1_K.TPVVKK.T P2_K.TESPIKsda-loopLSPATPSR.K 5 2	P4384_03	13367	P4384_03.mgf	11195	4	580.339	2317.33	0.326	4	2317.32	0.325	Q9Y6X9	MORC2_HUMAN ATPase MORC2 OS=Homo sapiens OX=9606 GN=MORC2 PE=1 SV=2	FALSE	Q9Y6X9	MORC2_HUMAN ATPase MORC2 OS=Homo sapiens OX=9606 GN=MORC2 PE=1 SV=2	FALSE	TPVVKK	TESPIKsda-loopLSPATPSR	717	723	6	14	5	2	721	724	4	SDA	82.041	0	2	0.731	19.775	FALSE	TRUE	FALSE	FALSE	Self > 4	0.011	0.012	0.008
Scan: 13795 Run: P4384_03 P1_R.LSCcmCcmLYKPR.M P2_K.DIAIAQRGIIK.F 7 8	P4384_03	13795	P4384_03.mgf	11585	4	619.594	2474.35	0.349	4	2474.35	0.35	Q9Y6X9	MORC2_HUMAN ATPase MORC2 OS=Homo sapiens OX=9606 GN=MORC2 PE=1 SV=2	FALSE	Q9Y6X9	MORC2_HUMAN ATPase MORC2 OS=Homo sapiens OX=9606 GN=MORC2 PE=1 SV=2	FALSE	DIAIAQRGIIK	LSCcmCcmLYKPR	453	267	11	9	8	7	460	273	4	SDA	82.041	0	1	0.7	22.236	FALSE	TRUE	FALSE	FALSE	Self > 4	0	0.005	0.023
Scan: 13809 Run: P4384_03 P1_K.QYEVGLQNLCcmNSYQSR.A P2_R.AKASEESLR.T 15 4	P4384_03	13809	P4384_03.mgf	11598	4	758.37	3029.45	0.45	4	3029.45	0.451	Q9Y6X9	MORC2_HUMAN ATPase MORC2 OS=Homo sapiens OX=9606 GN=MORC2 PE=1 SV=2	FALSE	Q9Y6X9	MORC2_HUMAN ATPase MORC2 OS=Homo sapiens OX=9606 GN=MORC2 PE=1 SV=2	FALSE	QYEVGLQNLCcmNSYQSR	AKASEESLR	953	973	16	9	15	4	967	976	4	SDA	82.041	0	1	0.433	16.239	FALSE	TRUE	FALSE	FALSE	Self > 4	0.026	0.027	0.119
Scan: 15071 Run: P4384_03 P1_R.VTAVEVGKsda-hydroHVVR.W P2_R.EWYTGR.V 2 5	P4384_03	15071	P4384_03.mgf	12644	4	572.311	2285.22	0.216	4	2285.22	0.216	Q9Y6X9	MORC2_HUMAN ATPase MORC2 OS=Homo sapiens OX=9606 GN=MORC2 PE=1 SV=2	FALSE	Q9Y6X9	MORC2_HUMAN ATPase MORC2 OS=Homo sapiens OX=9606 GN=MORC2 PE=1 SV=2	FALSE	EWYTGR	VTAVEVGKsda-hydroHVVR	806	812	6	12	5	2	810	813	4	SDA	82.041	0	1	0.6	16.109	FALSE	TRUE	FALSE	FALSE	Self > 4	0.026	0.028	0.067
Scan: 15287 Run: P4384_03 P1_K.QLTEKIR.Q P2_R.LSCcmCcmLYKsda-loopPR.M 5 7	P4384_03	15287	P4384_03.mgf	12838	4	562.555	2246.19	0.191	4	2246.19	0.191	Q9Y6X9	MORC2_HUMAN ATPase MORC2 OS=Homo sapiens OX=9606 GN=MORC2 PE=1 SV=2	FALSE	Q9Y6X9	MORC2_HUMAN ATPase MORC2 OS=Homo sapiens OX=9606 GN=MORC2 PE=1 SV=2	FALSE	QLTEKIR	LSCcmCcmLYKsda-loopPR	563	267	7	9	5	7	567	273	4	SDA	82.041	0	2	0.667	16.209	FALSE	TRUE	FALSE	FALSE	Self > 4	0.026	0.027	0.103
Scan: 16309 Run: P4384_03 P1_K.VIKsda-hydroTPVVKsda-hydroK.T P2_R.EVPSPK.V 4 5	P4384_03	16309	P4384_03.mgf	13705	3	650.403	1948.19	0.188	3	1948.18	0.185	Q9Y6X9	MORC2_HUMAN ATPase MORC2 OS=Homo sapiens OX=9606 GN=MORC2 PE=1 SV=2	FALSE	Q9Y6X9	MORC2_HUMAN ATPase MORC2 OS=Homo sapiens OX=9606 GN=MORC2 PE=1 SV=2	FALSE	EVPSPK	VIKsda-hydroTPVVKsda-hydroK	708	714	6	9	5	4	712	717	3	SDA	82.041	0	1	0.8	18.061	FALSE	TRUE	FALSE	FALSE	Self > 4	0.014	0.014	0.041
Scan: 17040 Run: P4384_03 P1_K.QYEVGLQNLCcmNSYQSR.A P2_R.KDMKTQEEK.Q 12 8	P4384_03	17040	P4384_03.mgf	14368	3	1059.5	3175.48	0.48	3	3175.49	0.491	Q9Y6X9	MORC2_HUMAN ATPase MORC2 OS=Homo sapiens OX=9606 GN=MORC2 PE=1 SV=2	FALSE	Q9Y6X9	MORC2_HUMAN ATPase MORC2 OS=Homo sapiens OX=9606 GN=MORC2 PE=1 SV=2	FALSE	QYEVGLQNLCcmNSYQSR	KDMKTQEEK	953	552	16	9	12	8	964	559	3	SDA	82.041	0	0	0.433	11.833	FALSE	TRUE	FALSE	FALSE	Self > 4	0.352	0.352	0.985
Scan: 18300 Run: P4384_03 P1_R.SQADLKsda-hydroK.L P2_K.LPLEVTTRPSTEEPVR.R 6 7	P4384_03	18300	P4384_03.mgf	15527	3	932.178	2793.51	0.512	3	2793.51	0.512	Q9Y6X9	MORC2_HUMAN ATPase MORC2 OS=Homo sapiens OX=9606 GN=MORC2 PE=1 SV=2	FALSE	Q9Y6X9	MORC2_HUMAN ATPase MORC2 OS=Homo sapiens OX=9606 GN=MORC2 PE=1 SV=2	FALSE	LPLEVTTRPSTEEPVR	SQADLKsda-hydroK	593	586	16	7	7	6	599	591	3	SDA	82.041	0	1	0.767	20.892	FALSE	TRUE	FALSE	FALSE	Self > 4	0.005	0.008	0
Scan: 18302 Run: P4384_03 P1_R.SQADLKsda-hydroK.L P2_K.LPLEVTTRPSTEEPVR.R 6 6	P4384_03	18302	P4384_03.mgf	15529	3	932.178	2793.51	0.512	3	2793.51	0.512	Q9Y6X9	MORC2_HUMAN ATPase MORC2 OS=Homo sapiens OX=9606 GN=MORC2 PE=1 SV=2	FALSE	Q9Y6X9	MORC2_HUMAN ATPase MORC2 OS=Homo sapiens OX=9606 GN=MORC2 PE=1 SV=2	FALSE	LPLEVTTRPSTEEPVR	SQADLKsda-hydroK	593	586	16	7	6	6	598	591	3	SDA	82.041	0	2	0.7	21.148	FALSE	TRUE	FALSE	FALSE	Self > 4	0.005	0.007	0
Scan: 18390 Run: P4384_03 P1_R.TFHEEEGIDEVIVPLPTWNAR.T P2_K.KAEHVAR.I 5 1	P4384_03	18390	P4384_03.mgf	15611	4	836.682	3342.7	0.7	4	3342.7	0.699	Q9Y6X9	MORC2_HUMAN ATPase MORC2 OS=Homo sapiens OX=9606 GN=MORC2 PE=1 SV=2	FALSE	Q9Y6X9	MORC2_HUMAN ATPase MORC2 OS=Homo sapiens OX=9606 GN=MORC2 PE=1 SV=2	FALSE	KAEHVAR	TFHEEEGIDEVIVPLPTWNAR	294	133	7	21	1	5	294	137	4	SDA	82.041	0	1	0.417	17.803	FALSE	TRUE	FALSE	FALSE	Self > 4	0.015	0.015	0.044
Scan: 18452 Run: P4384_03 P1_R.SQADLKsda-hydroK.L P2_K.LPLEVTTRPSTEEPVR.R 6 11	P4384_03	18452	P4384_03.mgf	15668	3	932.178	2793.51	0.513	3	2793.51	0.512	Q9Y6X9	MORC2_HUMAN ATPase MORC2 OS=Homo sapiens OX=9606 GN=MORC2 PE=1 SV=2	FALSE	Q9Y6X9	MORC2_HUMAN ATPase MORC2 OS=Homo sapiens OX=9606 GN=MORC2 PE=1 SV=2	FALSE	LPLEVTTRPSTEEPVR	SQADLKsda-hydroK	593	586	16	7	11	6	603	591	3	SDA	82.041	0	1	0.3	16.504	FALSE	TRUE	FALSE	FALSE	Self > 4	0.021	0.022	0.048
Scan: 18762 Run: P4384_03 P1_K.TPVVKsda-loopK.T P2_K.TESPIKsda-hydroLSPATPSR.K 5 1	P4384_03	18762	P4384_03.mgf	15951	3	806.8	2417.38	0.378	3	2417.38	0.378	Q9Y6X9	MORC2_HUMAN ATPase MORC2 OS=Homo sapiens OX=9606 GN=MORC2 PE=1 SV=2	FALSE	Q9Y6X9	MORC2_HUMAN ATPase MORC2 OS=Homo sapiens OX=9606 GN=MORC2 PE=1 SV=2	FALSE	TPVVKsda-loopK	TESPIKsda-hydroLSPATPSR	717	723	6	14	5	1	721	723	3	SDA	82.041	0	0	0.846	21.85	FALSE	TRUE	FALSE	FALSE	Self > 4	0.005	0.005	0.067
Scan: 18835 Run: P4384_03 P1_K.VPLGTFR.K P2_K.DYPDTWVCcmSMoxNPDPEQDRCcmEASEQKsda-hydroQK.V 5 26	P4384_03	18835	P4384_03.mgf	16018	4	1075.74	4298.92	0.922	4	4298.92	0.919	Q9Y6X9	MORC2_HUMAN ATPase MORC2 OS=Homo sapiens OX=9606 GN=MORC2 PE=1 SV=2	FALSE	Q9Y6X9	MORC2_HUMAN ATPase MORC2 OS=Homo sapiens OX=9606 GN=MORC2 PE=1 SV=2	FALSE	VPLGTFR	DYPDTWVCcmSMoxNPDPEQDRCcmEASEQKsda-hydroQK	545	518	7	27	5	26	549	543	4	SDA	82.041	0	1	0.442	18.091	FALSE	TRUE	FALSE	FALSE	Self > 4	0.014	0.014	0.04
Scan: 18948 Run: P4384_03 P1_K.TPVVKsda-hydroK.T P2_R.EVPSPKsda-loopVIK.T 1 8	P4384_03	18948	P4384_03.mgf	16122	3	644.399	1930.17	0.175	3	1930.17	0.175	Q9Y6X9	MORC2_HUMAN ATPase MORC2 OS=Homo sapiens OX=9606 GN=MORC2 PE=1 SV=2	FALSE	Q9Y6X9	MORC2_HUMAN ATPase MORC2 OS=Homo sapiens OX=9606 GN=MORC2 PE=1 SV=2	FALSE	TPVVKsda-hydroK	EVPSPKsda-loopVIK	717	708	6	9	1	8	717	715	3	SDA	82.041	0	2	0.812	20.8	FALSE	TRUE	FALSE	FALSE	Self > 4	0.005	0.008	0
Scan: 19210 Run: P4384_03 P1_R.LLQPPEAPR.K P2_R.Ksda-hydroAPVISSTPKLPALAAR.E 6 10	P4384_03	19210	P4384_03.mgf	16364	4	731.185	2920.71	0.713	4	2920.71	0.711	Q9Y6X9	MORC2_HUMAN ATPase MORC2 OS=Homo sapiens OX=9606 GN=MORC2 PE=1 SV=2	FALSE	Q9Y6X9	MORC2_HUMAN ATPase MORC2 OS=Homo sapiens OX=9606 GN=MORC2 PE=1 SV=2	FALSE	LLQPPEAPR	Ksda-hydroAPVISSTPKLPALAAR	667	643	9	17	6	10	672	652	4	SDA	82.041	0	1	0.438	17.204	FALSE	TRUE	FALSE	FALSE	Self > 4	0.019	0.019	0.086
Scan: 19259 Run: P4384_03 P1_R.SQADLK.K P2_K.Ksda-hydroLPLEVTTRPSTEEPVR.R 5 7	P4384_03	19259	P4384_03.mgf	16409	3	932.178	2793.51	0.511	3	2793.51	0.512	Q9Y6X9	MORC2_HUMAN ATPase MORC2 OS=Homo sapiens OX=9606 GN=MORC2 PE=1 SV=2	FALSE	Q9Y6X9	MORC2_HUMAN ATPase MORC2 OS=Homo sapiens OX=9606 GN=MORC2 PE=1 SV=2	FALSE	SQADLK	Ksda-hydroLPLEVTTRPSTEEPVR	586	592	6	17	5	7	590	598	3	SDA	82.041	0	2	0.656	19.343	FALSE	TRUE	FALSE	FALSE	Self > 4	0.012	0.012	0.011
Scan: 19267 Run: P4384_03 P1_R.SQADLKsda-hydroK.L P2_K.LPLEVTTRPSTEEPVR.R 6 11	P4384_03	19267	P4384_03.mgf	16417	4	699.385	2793.51	0.511	4	2793.51	0.512	Q9Y6X9	MORC2_HUMAN ATPase MORC2 OS=Homo sapiens OX=9606 GN=MORC2 PE=1 SV=2	FALSE	Q9Y6X9	MORC2_HUMAN ATPase MORC2 OS=Homo sapiens OX=9606 GN=MORC2 PE=1 SV=2	FALSE	LPLEVTTRPSTEEPVR	SQADLKsda-hydroK	593	586	16	7	11	6	603	591	4	SDA	82.041	0	2	0.467	17.717	FALSE	TRUE	FALSE	FALSE	Self > 4	0.015	0.015	0.045
Scan: 20063 Run: P4384_03 P1_K.QKVPLGTFR.K P2_R.LSCcmCcmLYsda-loopKPRMYKYTSSR.F 2 14	P4384_03	20063	P4384_03.mgf	17148	5	685.157	3420.75	0.749	5	3420.75	0.75	Q9Y6X9	MORC2_HUMAN ATPase MORC2 OS=Homo sapiens OX=9606 GN=MORC2 PE=1 SV=2	FALSE	Q9Y6X9	MORC2_HUMAN ATPase MORC2 OS=Homo sapiens OX=9606 GN=MORC2 PE=1 SV=2	FALSE	QKVPLGTFR	LSCcmCcmLYsda-loopKPRMYKYTSSR	543	267	9	17	2	14	544	280	5	SDA	82.041	0	1	0.5	18.095	FALSE	TRUE	FALSE	FALSE	Self > 4	0.014	0.014	0.04
Scan: 20078 Run: P4384_03 P1_K.DIAIAQR.G P2_R.AMoxGEHLAQYWK.D 1 9	P4384_03	20078	P4384_03.mgf	17162	3	739.704	2216.09	0.091	3	2216.1	0.104	Q9Y6X9	MORC2_HUMAN ATPase MORC2 OS=Homo sapiens OX=9606 GN=MORC2 PE=1 SV=2	FALSE	Q9Y6X9	MORC2_HUMAN ATPase MORC2 OS=Homo sapiens OX=9606 GN=MORC2 PE=1 SV=2	FALSE	AMoxGEHLAQYWK	DIAIAQR	442	453	11	7	9	1	450	453	3	SDA	82.041	0	2	0.55	19.079	FALSE	TRUE	FALSE	FALSE	Self > 4	0.012	0.012	0.009
Scan: 20236 Run: P4384_03 P1_R.SQADLKsda-loopK.L P2_K.LPLEVTTRPSTEEPVR.R 6 7	P4384_03	20236	P4384_03.mgf	17308	4	694.883	2775.5	0.502	4	2775.5	0.501	Q9Y6X9	MORC2_HUMAN ATPase MORC2 OS=Homo sapiens OX=9606 GN=MORC2 PE=1 SV=2	FALSE	Q9Y6X9	MORC2_HUMAN ATPase MORC2 OS=Homo sapiens OX=9606 GN=MORC2 PE=1 SV=2	FALSE	LPLEVTTRPSTEEPVR	SQADLKsda-loopK	593	586	16	7	7	6	599	591	4	SDA	82.041	0	2	0.567	21.177	FALSE	TRUE	FALSE	FALSE	Self > 4	0.005	0.007	0
Scan: 20347 Run: P4384_03 P1_R.SQADLK.K P2_K.Ksda-loopLPLEVTTRPSTEEPVR.R 5 8	P4384_03	20347	P4384_03.mgf	17410	3	926.175	2775.5	0.502	3	2775.5	0.501	Q9Y6X9	MORC2_HUMAN ATPase MORC2 OS=Homo sapiens OX=9606 GN=MORC2 PE=1 SV=2	FALSE	Q9Y6X9	MORC2_HUMAN ATPase MORC2 OS=Homo sapiens OX=9606 GN=MORC2 PE=1 SV=2	FALSE	SQADLK	Ksda-loopLPLEVTTRPSTEEPVR	586	592	6	17	5	8	590	599	3	SDA	82.041	0	2	0.688	20.611	FALSE	TRUE	FALSE	FALSE	Self > 4	0.005	0.009	0
Scan: 20401 Run: P4384_03 P1_R.TFHEEEGIDEVIVPLPTWNAR.T P2_R.IAEEKAR.E 5 5	P4384_03	20401	P4384_03.mgf	17460	5	670.747	3348.7	0.7	5	3348.7	0.698	Q9Y6X9	MORC2_HUMAN ATPase MORC2 OS=Homo sapiens OX=9606 GN=MORC2 PE=1 SV=2	FALSE	Q9Y6X9	MORC2_HUMAN ATPase MORC2 OS=Homo sapiens OX=9606 GN=MORC2 PE=1 SV=2	FALSE	IAEEKAR	TFHEEEGIDEVIVPLPTWNAR	301	133	7	21	5	5	305	137	5	SDA	82.041	0	1	0.625	23.607	FALSE	TRUE	FALSE	FALSE	Self > 4	0	0.005	0.014
Scan: 20410 Run: P4384_03 P1_R.TFHEEEGIDEVIVPLPTWNAR.T P2_R.IAEEKAR.E 1 4	P4384_03	20410	P4384_03.mgf	17468	4	838.182	3348.7	0.7	4	3348.7	0.698	Q9Y6X9	MORC2_HUMAN ATPase MORC2 OS=Homo sapiens OX=9606 GN=MORC2 PE=1 SV=2	FALSE	Q9Y6X9	MORC2_HUMAN ATPase MORC2 OS=Homo sapiens OX=9606 GN=MORC2 PE=1 SV=2	FALSE	IAEEKAR	TFHEEEGIDEVIVPLPTWNAR	301	133	7	21	4	1	304	133	4	SDA	82.041	0	1	0.575	19.124	FALSE	TRUE	FALSE	FALSE	Self > 4	0.012	0.012	0.009
Scan: 20625 Run: P4384_03 P1_R.TFHEEEGIDEVIVPLPTWNAR.T P2_R.EADVKK.R 4 5	P4384_03	20625	P4384_03.mgf	17667	4	806.414	3221.63	0.627	4	3221.62	0.624	Q9Y6X9	MORC2_HUMAN ATPase MORC2 OS=Homo sapiens OX=9606 GN=MORC2 PE=1 SV=2	FALSE	Q9Y6X9	MORC2_HUMAN ATPase MORC2 OS=Homo sapiens OX=9606 GN=MORC2 PE=1 SV=2	FALSE	EADVKK	TFHEEEGIDEVIVPLPTWNAR	345	133	6	21	5	4	349	136	4	SDA	82.041	0	2	0.5	17.318	FALSE	TRUE	FALSE	FALSE	Self > 4	0.018	0.019	0.106
Scan: 20639 Run: P4384_03 P1_R.TFHEEEGIDEVIVPLPTWNAR.T P2_R.EADVKK.R 6 5	P4384_03	20639	P4384_03.mgf	17680	5	645.332	3221.62	0.623	5	3221.62	0.624	Q9Y6X9	MORC2_HUMAN ATPase MORC2 OS=Homo sapiens OX=9606 GN=MORC2 PE=1 SV=2	FALSE	Q9Y6X9	MORC2_HUMAN ATPase MORC2 OS=Homo sapiens OX=9606 GN=MORC2 PE=1 SV=2	FALSE	EADVKK	TFHEEEGIDEVIVPLPTWNAR	345	133	6	21	5	6	349	138	5	SDA	82.041	0	1	0.55	20.575	FALSE	TRUE	FALSE	FALSE	Self > 4	0.005	0.009	0
Scan: 20976 Run: P4384_03 P1_K.VGPQLEGGMoxACcmGGVVGVVDVPYLVLEPTHNK.Q P2_K.KAEHVAR.I 29 1	P4384_03	20976	P4384_03.mgf	17990	5	820.628	4098.1	0.102	5	4098.1	0.102	Q9Y6X9	MORC2_HUMAN ATPase MORC2 OS=Homo sapiens OX=9606 GN=MORC2 PE=1 SV=2	FALSE	Q9Y6X9	MORC2_HUMAN ATPase MORC2 OS=Homo sapiens OX=9606 GN=MORC2 PE=1 SV=2	FALSE	KAEHVAR	VGPQLEGGMoxACcmGGVVGVVDVPYLVLEPTHNK	294	397	7	31	1	29	294	425	5	SDA	82.041	0	1	0.333	18.324	FALSE	TRUE	FALSE	FALSE	Self > 4	0.012	0.012	0.024
Scan: 21077 Run: P4384_03 P1_R.TLPFQLSSVEKsda-hydroDYPDTWVCcmSMNPDPEQDRCcmEASEQK.Q P2_R.TLPFQLSSVEKDYPDTWVCcmSsda-loopMNPDPEQDRCcmEASsda-loopEQK.Q 35 1	P4384_03	21077	P4384_03.mgf	18083	8	1115.75	8917.96	0.962	8	8917.95	0.953	Q9Y6X9	MORC2_HUMAN ATPase MORC2 OS=Homo sapiens OX=9606 GN=MORC2 PE=1 SV=2	FALSE	Q9Y6X9	MORC2_HUMAN ATPase MORC2 OS=Homo sapiens OX=9606 GN=MORC2 PE=1 SV=2	FALSE	TLPFQLSSVEKDYPDTWVCcmSsda-loopMNPDPEQDRCcmEASsda-loopEQK	TLPFQLSSVEKsda-hydroDYPDTWVCcmSMNPDPEQDRCcmEASEQK	507	507	36	36	1	35	507	541	8	SDA	82.041	0	0	0.243	17.243	FALSE	TRUE	FALSE	FALSE	Self > 4	0.019	0.019	0.074
Scan: 21114 Run: P4384_03 P1_K.VPLGTFR.K P2_K.DYPDTWVCcmSMoxNPDPEQDRCcmEASEQKsda-loopQK.V 5 26	P4384_03	21114	P4384_03.mgf	18117	4	1071.23	4280.91	0.909	4	4280.91	0.908	Q9Y6X9	MORC2_HUMAN ATPase MORC2 OS=Homo sapiens OX=9606 GN=MORC2 PE=1 SV=2	FALSE	Q9Y6X9	MORC2_HUMAN ATPase MORC2 OS=Homo sapiens OX=9606 GN=MORC2 PE=1 SV=2	FALSE	VPLGTFR	DYPDTWVCcmSMoxNPDPEQDRCcmEASEQKsda-loopQK	545	518	7	27	5	26	549	543	4	SDA	82.041	0	1	0.25	15.383	FALSE	TRUE	FALSE	FALSE	Self > 4	0.051	0.052	0.323
Scan: 21377 Run: P4384_03 P1_K.LPALAAR.E P2_R.Ksda-loopAPVISSTPK.L 4 8	P4384_03	21377	P4384_03.mgf	18360	3	634.719	1901.13	0.135	3	1901.13	0.134	Q9Y6X9	MORC2_HUMAN ATPase MORC2 OS=Homo sapiens OX=9606 GN=MORC2 PE=1 SV=2	FALSE	Q9Y6X9	MORC2_HUMAN ATPase MORC2 OS=Homo sapiens OX=9606 GN=MORC2 PE=1 SV=2	FALSE	LPALAAR	Ksda-loopAPVISSTPK	653	643	7	10	4	8	656	650	3	SDA	82.041	0	2	0.722	20.677	FALSE	TRUE	FALSE	FALSE	Self > 4	0.005	0.009	0
Scan: 21895 Run: P4384_03 P1_K.TPVVKsda-loopK.T P2_K.TESPIKsda-loopLSPATPSR.K 5 1	P4384_03	21895	P4384_03.mgf	18837	3	800.797	2399.37	0.369	3	2399.37	0.367	Q9Y6X9	MORC2_HUMAN ATPase MORC2 OS=Homo sapiens OX=9606 GN=MORC2 PE=1 SV=2	FALSE	Q9Y6X9	MORC2_HUMAN ATPase MORC2 OS=Homo sapiens OX=9606 GN=MORC2 PE=1 SV=2	FALSE	TPVVKsda-loopK	TESPIKsda-loopLSPATPSR	717	723	6	14	5	1	721	723	3	SDA	82.041	0	1	0.769	19.21	FALSE	TRUE	FALSE	FALSE	Self > 4	0.012	0.012	0.008
Scan: 22258 Run: P4384_03 P1_K.VGPQLEGGMoxACcmGGVVGVVDVPYLVLEPTHNK.Q P2_K.ARTsda-loopLEVR.L 22 3	P4384_03	22258	P4384_03.mgf	19172	5	843.846	4214.19	0.193	5	4214.19	0.186	Q9Y6X9	MORC2_HUMAN ATPase MORC2 OS=Homo sapiens OX=9606 GN=MORC2 PE=1 SV=2	FALSE	Q9Y6X9	MORC2_HUMAN ATPase MORC2 OS=Homo sapiens OX=9606 GN=MORC2 PE=1 SV=2	FALSE	ARTsda-loopLEVR	VGPQLEGGMoxACcmGGVVGVVDVPYLVLEPTHNK	313	397	7	31	3	22	315	418	5	SDA	82.041	0	0	0.333	11.77	FALSE	TRUE	FALSE	FALSE	Self > 4	0.361	0.362	1.056
Scan: 22482 Run: P4384_03 P1_K.VIKsda-loopTPVVKsda-loopK.T P2_R.EVPSPK.V 4 5	P4384_03	22482	P4384_03.mgf	19378	3	638.396	1912.16	0.165	3	1912.16	0.164	Q9Y6X9	MORC2_HUMAN ATPase MORC2 OS=Homo sapiens OX=9606 GN=MORC2 PE=1 SV=2	FALSE	Q9Y6X9	MORC2_HUMAN ATPase MORC2 OS=Homo sapiens OX=9606 GN=MORC2 PE=1 SV=2	FALSE	EVPSPK	VIKsda-loopTPVVKsda-loopK	708	714	6	9	5	4	712	717	3	SDA	82.041	0	2	0.8	18.887	FALSE	TRUE	FALSE	FALSE	Self > 4	0.012	0.012	0.011
Scan: 22680 Run: P4384_03 P1_R.TLPFQLSSVEK.D P2_K.DYPDTWVCcmSMoxNPDPEQDRCcmEASEQK.Q 10 22	P4384_03	22680	P4384_03.mgf	19559	4	1101.49	4401.93	0.932	4	4401.94	0.935	Q9Y6X9	MORC2_HUMAN ATPase MORC2 OS=Homo sapiens OX=9606 GN=MORC2 PE=1 SV=2	FALSE	Q9Y6X9	MORC2_HUMAN ATPase MORC2 OS=Homo sapiens OX=9606 GN=MORC2 PE=1 SV=2	FALSE	TLPFQLSSVEK	DYPDTWVCcmSMoxNPDPEQDRCcmEASEQK	507	518	11	25	10	22	516	539	4	SDA	82.041	0	1	0.542	23.036	FALSE	TRUE	FALSE	FALSE	Self > 4	0	0.005	0.017
Scan: 22713 Run: P4384_03 P1_R.TLPFQLSSVEK.D P2_K.DYPDTWVCcmSMoxNPDPEQDRCcmEASEQKsda-hydroQK.V 4 22	P4384_03	22713	P4384_03.mgf	19589	4	1190.54	4758.14	0.139	4	4758.14	0.141	Q9Y6X9	MORC2_HUMAN ATPase MORC2 OS=Homo sapiens OX=9606 GN=MORC2 PE=1 SV=2	FALSE	Q9Y6X9	MORC2_HUMAN ATPase MORC2 OS=Homo sapiens OX=9606 GN=MORC2 PE=1 SV=2	FALSE	TLPFQLSSVEK	DYPDTWVCcmSMoxNPDPEQDRCcmEASEQKsda-hydroQK	507	518	11	27	4	22	510	539	4	SDA	82.041	0	0	0.365	17.306	FALSE	TRUE	FALSE	FALSE	Self > 4	0.018	0.019	0.103
Scan: 22760 Run: P4384_03 P1_R.TFHEEEGIDEVIVPLPTWNAR.T P2_R.LVDESsda-loopKGEVRWR.D 1 9	P4384_03	22760	P4384_03.mgf	19633	5	818.62	4088.07	0.065	5	4088.06	0.064	Q9Y6X9	MORC2_HUMAN ATPase MORC2 OS=Homo sapiens OX=9606 GN=MORC2 PE=1 SV=2	FALSE	decoy:Q9Y6X9	decoy	TRUE	TFHEEEGIDEVIVPLPTWNAR	LVDESsda-loopKGEVRWR	133	183	21	12	1	9	133	191	5	SDA	82.041	0	0	0.455	18.765	TRUE	FALSE	TRUE	FALSE	Self > 4	0.012	0.012	0.012
Scan: 23019 Run: P4384_03 P1_K.VGPQLEGGMoxACcmGGVVGVVDVPYLVLEPTHNK.Q P2_R.IKEAKsda-hydroQR.A 28 1	P4384_03	23019	P4384_03.mgf	19866	5	853.051	4260.22	0.218	5	4260.23	0.228	Q9Y6X9	MORC2_HUMAN ATPase MORC2 OS=Homo sapiens OX=9606 GN=MORC2 PE=1 SV=2	FALSE	Q9Y6X9	MORC2_HUMAN ATPase MORC2 OS=Homo sapiens OX=9606 GN=MORC2 PE=1 SV=2	FALSE	IKEAKsda-hydroQR	VGPQLEGGMoxACcmGGVVGVVDVPYLVLEPTHNK	352	397	7	31	1	28	352	424	5	SDA	82.041	0	0	0.333	17.447	FALSE	TRUE	FALSE	FALSE	Self > 4	0.015	0.016	0.072
Scan: 24084 Run: P4384_03 P1_R.YFLPPSFPISKK.Q P2_K.FDYVPTDTTPR.D 6 2	P4384_03	24084	P4384_03.mgf	20844	4	704.869	2815.45	0.448	4	2815.45	0.447	Q9Y6X9	MORC2_HUMAN ATPase MORC2 OS=Homo sapiens OX=9606 GN=MORC2 PE=1 SV=2	FALSE	Q9Y6X9	MORC2_HUMAN ATPase MORC2 OS=Homo sapiens OX=9606 GN=MORC2 PE=1 SV=2	FALSE	FDYVPTDTTPR	YFLPPSFPISKK	828	921	11	12	2	6	829	926	4	SDA	82.041	0	2	0.5	18.437	FALSE	TRUE	FALSE	FALSE	Self > 4	0.012	0.012	0.026
Scan: 24346 Run: P4384_03 P1_K.KTsda-hydroESPIK.L P2_R.EVPSPKsda-hydroVIKsda-loopTPVVK.K 4 13	P4384_03	24346	P4384_03.mgf	21086	3	896.201	2685.58	0.581	3	2685.58	0.581	Q9Y6X9	MORC2_HUMAN ATPase MORC2 OS=Homo sapiens OX=9606 GN=MORC2 PE=1 SV=2	FALSE	Q9Y6X9	MORC2_HUMAN ATPase MORC2 OS=Homo sapiens OX=9606 GN=MORC2 PE=1 SV=2	FALSE	KTsda-hydroESPIK	EVPSPKsda-hydroVIKsda-loopTPVVK	722	708	7	14	4	13	725	720	3	SDA	82.041	0	1	0.577	14.679	FALSE	TRUE	FALSE	FALSE	Self > 4	0.099	0.099	0.516
Scan: 25188 Run: P4384_03 P1_K.VIKTsda-loopPVVKsda-loopK.T P2_K.Tsda-hydroESPIKLSPATPSR.K 3 8	P4384_03	25188	P4384_03.mgf	21863	3	947.564	2839.67	0.669	3	2839.67	0.667	Q9Y6X9	MORC2_HUMAN ATPase MORC2 OS=Homo sapiens OX=9606 GN=MORC2 PE=1 SV=2	FALSE	Q9Y6X9	MORC2_HUMAN ATPase MORC2 OS=Homo sapiens OX=9606 GN=MORC2 PE=1 SV=2	FALSE	VIKTsda-loopPVVKsda-loopK	Tsda-hydroESPIKLSPATPSR	714	723	9	14	3	8	716	730	3	SDA	82.041	0	1	0.423	16.178	FALSE	TRUE	FALSE	FALSE	Self > 4	0.026	0.027	0.099
Scan: 25571 Run: P4384_03 P1_R.RSEKPTGEPSTEAMQIRDPNSsda-loopIIDLEPEGNDMK.L P2_R.KALDASDEEGASDSsda-hydroLENSsda-loopK.K 2 9	P4384_03	25571	P4384_03.mgf	22216	6	1000.14	5994.8	0.797	6	5994.8	0.799	decoy:Q9Y6X9	decoy	TRUE	decoy:Q9Y6X9	decoy	TRUE	KALDASDEEGASDSsda-hydroLENSsda-loopK	RSEKPTGEPSTEAMQIRDPNSsda-loopIIDLEPEGNDMK	243	795	19	33	9	2	251	796	6	SDA	82.041	0	0	0.297	16.673	TRUE	FALSE	FALSE	TRUE	Self > 4	0.019	0.02	0.022
Scan: 25830 Run: P4384_03 P1_K.VIKTsda-loopPVVKsda-loopK.T P2_K.TESPIKsda-hydroLSPATPSR.K 3 8	P4384_03	25830	P4384_03.mgf	22455	3	947.564	2839.67	0.67	3	2839.67	0.667	Q9Y6X9	MORC2_HUMAN ATPase MORC2 OS=Homo sapiens OX=9606 GN=MORC2 PE=1 SV=2	FALSE	Q9Y6X9	MORC2_HUMAN ATPase MORC2 OS=Homo sapiens OX=9606 GN=MORC2 PE=1 SV=2	FALSE	VIKTsda-loopPVVKsda-loopK	TESPIKsda-hydroLSPATPSR	714	723	9	14	3	8	716	730	3	SDA	82.041	0	2	0.423	16.449	FALSE	TRUE	FALSE	FALSE	Self > 4	0.024	0.024	0.028
Scan: 26019 Run: P4384_03 P1_K.VIKsda-hydroTPVVKsda-loopK.T P2_K.TESsda-loopPIKLSPATPSR.K 8 13	P4384_03	26019	P4384_03.mgf	22629	3	947.565	2839.67	0.672	3	2839.67	0.667	Q9Y6X9	MORC2_HUMAN ATPase MORC2 OS=Homo sapiens OX=9606 GN=MORC2 PE=1 SV=2	FALSE	Q9Y6X9	MORC2_HUMAN ATPase MORC2 OS=Homo sapiens OX=9606 GN=MORC2 PE=1 SV=2	FALSE	VIKsda-hydroTPVVKsda-loopK	TESsda-loopPIKLSPATPSR	714	723	9	14	8	13	721	735	3	SDA	82.041	0	1	0.5	15.201	FALSE	TRUE	FALSE	FALSE	Self > 4	0.066	0.066	0.333
Scan: 26149 Run: P4384_03 P1_K.GTsda-loopILDEIYsda-hydroADLEDDTNIDIDEQK.V P2_K.EYFKsda-loopQYEVGLQNLCcmNSYQSRADSR.A 18 23	P4384_03	26149	P4384_03.mgf	22748	6	990.634	5937.76	0.761	6	5937.76	0.757	decoy:Q9Y6X9	decoy	TRUE	Q9Y6X9	MORC2_HUMAN ATPase MORC2 OS=Homo sapiens OX=9606 GN=MORC2 PE=1 SV=2	FALSE	GTsda-loopILDEIYsda-hydroADLEDDTNIDIDEQK	EYFKsda-loopQYEVGLQNLCcmNSYQSRADSR	3	949	23	24	18	23	20	971	6	SDA	82.041	0	0	0.341	16.298	TRUE	FALSE	TRUE	FALSE	Self > 4	0.026	0.026	0.136
Scan: 26197 Run: P4384_03 P1_K.VIKsda-hydroTPVVKsda-loopK.T P2_K.TESPIKsda-loopLSPATPSR.K 8 13	P4384_03	26197	P4384_03.mgf	22793	3	947.562	2839.66	0.663	3	2839.67	0.667	Q9Y6X9	MORC2_HUMAN ATPase MORC2 OS=Homo sapiens OX=9606 GN=MORC2 PE=1 SV=2	FALSE	Q9Y6X9	MORC2_HUMAN ATPase MORC2 OS=Homo sapiens OX=9606 GN=MORC2 PE=1 SV=2	FALSE	VIKsda-hydroTPVVKsda-loopK	TESPIKsda-loopLSPATPSR	714	723	9	14	8	13	721	735	3	SDA	82.041	0	1	0.385	15.798	FALSE	TRUE	FALSE	FALSE	Self > 4	0.031	0.032	0.196
Scan: 26226 Run: P4384_03 P1_K.VIKTsda-loopPVVKsda-loopK.T P2_K.Tsda-hydroESPIKLSPATPSR.K 8 13	P4384_03	26226	P4384_03.mgf	22819	3	947.563	2839.67	0.668	3	2839.67	0.667	Q9Y6X9	MORC2_HUMAN ATPase MORC2 OS=Homo sapiens OX=9606 GN=MORC2 PE=1 SV=2	FALSE	Q9Y6X9	MORC2_HUMAN ATPase MORC2 OS=Homo sapiens OX=9606 GN=MORC2 PE=1 SV=2	FALSE	VIKTsda-loopPVVKsda-loopK	Tsda-hydroESPIKLSPATPSR	714	723	9	14	8	13	721	735	3	SDA	82.041	0	2	0.423	17.621	FALSE	TRUE	FALSE	FALSE	Self > 4	0.015	0.015	0.045
Scan: 26927 Run: P4384_03 P1_K.Ksda-hydroTESPIK.L P2_R.EVPSPKsda-loopVIKsda-loopTPVVK.K 4 13	P4384_03	26927	P4384_03.mgf	23465	3	890.196	2667.57	0.566	3	2667.57	0.571	Q9Y6X9	MORC2_HUMAN ATPase MORC2 OS=Homo sapiens OX=9606 GN=MORC2 PE=1 SV=2	FALSE	Q9Y6X9	MORC2_HUMAN ATPase MORC2 OS=Homo sapiens OX=9606 GN=MORC2 PE=1 SV=2	FALSE	Ksda-hydroTESPIK	EVPSPKsda-loopVIKsda-loopTPVVK	722	708	7	14	4	13	725	720	3	SDA	82.041	0	1	0.538	15.911	FALSE	TRUE	FALSE	FALSE	Self > 4	0.031	0.031	0.107
Scan: 28275 Run: P4384_03 P1_K.VIKsda-loopTPVVKsda-loopK.T P2_K.TESPIKsda-loopLSPATPSR.K 8 13	P4384_03	28275	P4384_03.mgf	24706	3	941.56	2821.66	0.659	3	2821.66	0.656	Q9Y6X9	MORC2_HUMAN ATPase MORC2 OS=Homo sapiens OX=9606 GN=MORC2 PE=1 SV=2	FALSE	Q9Y6X9	MORC2_HUMAN ATPase MORC2 OS=Homo sapiens OX=9606 GN=MORC2 PE=1 SV=2	FALSE	TESPIKsda-loopLSPATPSR	VIKsda-loopTPVVKsda-loopK	723	714	14	9	13	8	735	721	3	SDA	82.041	0	1	0.385	14.774	FALSE	TRUE	FALSE	FALSE	Self > 4	0.091	0.092	0.441
Scan: 28420 Run: P4384_03 P1_K.SGFQIVSAADSsda-hydroPDMGAGDDLFCcmLMFGRGLDR.R P2_K.DGRIMSGKSLGNGYQGIQTSEPR.K 12 9	P4384_03	28420	P4384_03.mgf	24839	6	990.47	5936.78	0.779	6	5936.79	0.786	decoy:Q9Y6X9	decoy	TRUE	decoy:Q9Y6X9	decoy	TRUE	SGFQIVSAADSsda-hydroPDMGAGDDLFCcmLMFGRGLDR	DGRIMSGKSLGNGYQGIQTSEPR	947	920	31	23	12	9	958	928	6	SDA	82.041	0	0	0.267	16.987	TRUE	FALSE	FALSE	TRUE	Self > 4	0.019	0.019	0.036
Scan: 28652 Run: P4384_03 P1_K.VIKsda-loopTPVVKsda-loopK.T P2_K.TESPIKsda-loopLSPATPSR.K 8 3	P4384_03	28652	P4384_03.mgf	25053	3	941.559	2821.66	0.656	3	2821.66	0.656	Q9Y6X9	MORC2_HUMAN ATPase MORC2 OS=Homo sapiens OX=9606 GN=MORC2 PE=1 SV=2	FALSE	Q9Y6X9	MORC2_HUMAN ATPase MORC2 OS=Homo sapiens OX=9606 GN=MORC2 PE=1 SV=2	FALSE	TESPIKsda-loopLSPATPSR	VIKsda-loopTPVVKsda-loopK	723	714	14	9	3	8	725	721	3	SDA	82.041	0	2	0.462	18.5	FALSE	TRUE	FALSE	FALSE	Self > 4	0.012	0.012	0.014
Scan: 30738 Run: P4384_03 P1_R.VGTYWR.E P2_R.IEPDTTALSTNHETIDLLVQILR.N 2 6	P4384_03	30738	P4384_03.mgf	26929	4	864.461	3453.81	0.813	4	3453.81	0.814	decoy:Q9Y6X9	decoy	TRUE	Q9Y6X9	MORC2_HUMAN ATPase MORC2 OS=Homo sapiens OX=9606 GN=MORC2 PE=1 SV=2	FALSE	VGTYWR	IEPDTTALSTNHETIDLLVQILR	222	894	6	23	2	6	223	899	4	SDA	82.041	0	1	0.4	18.345	TRUE	FALSE	TRUE	FALSE	Self > 4	0.012	0.012	0.024
Scan: 30859 Run: P4384_03 P1_R.TFHEEEGIDEVIVPLPTWNAR.T P2_R.IGKDFILFTK.K 3 9	P4384_03	30859	P4384_03.mgf	27040	5	743.793	3713.93	0.93	5	3713.93	0.934	Q9Y6X9	MORC2_HUMAN ATPase MORC2 OS=Homo sapiens OX=9606 GN=MORC2 PE=1 SV=2	FALSE	Q9Y6X9	MORC2_HUMAN ATPase MORC2 OS=Homo sapiens OX=9606 GN=MORC2 PE=1 SV=2	FALSE	IGKDFILFTK	TFHEEEGIDEVIVPLPTWNAR	111	133	10	21	9	3	119	135	5	SDA	82.041	0	1	0.4	17.663	FALSE	TRUE	FALSE	FALSE	Self > 4	0.015	0.015	0.046
Scan: 30870 Run: P4384_03 P1_R.TFHEEEGIDEVIVPLPTWNAR.T P2_R.IGKDFILFTK.K 8 9	P4384_03	30870	P4384_03.mgf	27050	5	743.794	3713.93	0.932	5	3713.93	0.934	Q9Y6X9	MORC2_HUMAN ATPase MORC2 OS=Homo sapiens OX=9606 GN=MORC2 PE=1 SV=2	FALSE	Q9Y6X9	MORC2_HUMAN ATPase MORC2 OS=Homo sapiens OX=9606 GN=MORC2 PE=1 SV=2	FALSE	IGKDFILFTK	TFHEEEGIDEVIVPLPTWNAR	111	133	10	21	9	8	119	140	5	SDA	82.041	0	1	0.389	16.49	FALSE	TRUE	FALSE	FALSE	Self > 4	0.022	0.023	0.039
Scan: 33381 Run: P4384_03 P1_R.YFLPPSFPISKsda-hydroK.Q P2_K.QLSAMoxNSDELISFPLK.E 11 12	P4384_03	33381	P4384_03.mgf	29178	3	1138.6	3412.79	0.79	3	3412.79	0.787	Q9Y6X9	MORC2_HUMAN ATPase MORC2 OS=Homo sapiens OX=9606 GN=MORC2 PE=1 SV=2	FALSE	Q9Y6X9	MORC2_HUMAN ATPase MORC2 OS=Homo sapiens OX=9606 GN=MORC2 PE=1 SV=2	FALSE	QLSAMoxNSDELISFPLK	YFLPPSFPISKsda-hydroK	933	921	16	12	12	11	944	931	3	SDA	82.041	0	1	0.5	17.98	FALSE	TRUE	FALSE	FALSE	Self > 4	0.014	0.014	0.029
Scan: 33433 Run: P4384_03 P1_R.YFLPPSFPISsda-hydroK.K P2_K.KQLSAMoxNSDELISFPLK.E 10 1	P4384_03	33433	P4384_03.mgf	29218	4	854.205	3412.79	0.79	4	3412.79	0.787	Q9Y6X9	MORC2_HUMAN ATPase MORC2 OS=Homo sapiens OX=9606 GN=MORC2 PE=1 SV=2	FALSE	Q9Y6X9	MORC2_HUMAN ATPase MORC2 OS=Homo sapiens OX=9606 GN=MORC2 PE=1 SV=2	FALSE	KQLSAMoxNSDELISFPLK	YFLPPSFPISsda-hydroK	932	921	17	11	1	10	932	930	4	SDA	82.041	0	0	0.35	14.061	FALSE	TRUE	FALSE	FALSE	Self > 4	0.146	0.147	0.454
Scan: 33524 Run: P4384_03 P1_R.YFLPPSFPISsda-hydroK.K P2_K.KQLSAMoxNSDELISFPLK.E 9 1	P4384_03	33524	P4384_03.mgf	29291	3	1138.6	3412.79	0.791	3	3412.79	0.787	Q9Y6X9	MORC2_HUMAN ATPase MORC2 OS=Homo sapiens OX=9606 GN=MORC2 PE=1 SV=2	FALSE	Q9Y6X9	MORC2_HUMAN ATPase MORC2 OS=Homo sapiens OX=9606 GN=MORC2 PE=1 SV=2	FALSE	KQLSAMoxNSDELISFPLK	YFLPPSFPISsda-hydroK	932	921	17	11	1	9	932	929	3	SDA	82.041	0	1	0.45	15.231	FALSE	TRUE	FALSE	FALSE	Self > 4	0.062	0.063	0.392
Scan: 2387 Run: P4384_04 P1_R.READVK.K P2_R.IAEEKAR.E 1 5	P4384_04	2387	P4384_04.mgf	1729	3	538.965	1613.87	0.873	3	1613.87	0.873	Q9Y6X9	MORC2_HUMAN ATPase MORC2 OS=Homo sapiens OX=9606 GN=MORC2 PE=1 SV=2	FALSE	Q9Y6X9	MORC2_HUMAN ATPase MORC2 OS=Homo sapiens OX=9606 GN=MORC2 PE=1 SV=2	FALSE	IAEEKAR	READVK	301	344	7	6	5	1	305	344	3	SDA	82.041	0	2	0.5	13.646	FALSE	TRUE	FALSE	FALSE	Self > 4	0.168	0.168	0.515
Scan: 2978 Run: P4384_04 P1_R.ALKEPK.E P2_K.AEHVAR.I 3 1	P4384_04	2978	P4384_04.mgf	2198	3	483.612	1447.81	0.814	3	1447.81	0.814	Q9Y6X9	MORC2_HUMAN ATPase MORC2 OS=Homo sapiens OX=9606 GN=MORC2 PE=1 SV=2	FALSE	Q9Y6X9	MORC2_HUMAN ATPase MORC2 OS=Homo sapiens OX=9606 GN=MORC2 PE=1 SV=2	FALSE	AEHVAR	ALKEPK	295	359	6	6	1	3	295	361	3	SDA	82.041	0	2	0.7	16.257	FALSE	TRUE	FALSE	FALSE	Self > 4	0.026	0.026	0.114
Scan: 4497 Run: P4384_04 P1_K.Ksda-hydroAEHVAR.I P2_R.ALKEPK.E 3 3	P4384_04	4497	P4384_04.mgf	3391	4	419.998	1675.96	0.962	4	1675.96	0.962	Q9Y6X9	MORC2_HUMAN ATPase MORC2 OS=Homo sapiens OX=9606 GN=MORC2 PE=1 SV=2	FALSE	Q9Y6X9	MORC2_HUMAN ATPase MORC2 OS=Homo sapiens OX=9606 GN=MORC2 PE=1 SV=2	FALSE	Ksda-hydroAEHVAR	ALKEPK	294	359	7	6	3	3	296	361	4	SDA	82.041	1	2	0.833	20.023	FALSE	TRUE	FALSE	FALSE	Self > 4	0.011	0.012	0.014
Scan: 5101 Run: P4384_04 P1_R.ALKEPK.E P2_R.AEQEVKsda-hydroKAEHVAR.I 3 12	P4384_04	5101	P4384_04.mgf	3849	5	473.069	2360.31	0.308	5	2360.31	0.306	Q9Y6X9	MORC2_HUMAN ATPase MORC2 OS=Homo sapiens OX=9606 GN=MORC2 PE=1 SV=2	FALSE	Q9Y6X9	MORC2_HUMAN ATPase MORC2 OS=Homo sapiens OX=9606 GN=MORC2 PE=1 SV=2	FALSE	AEQEVKsda-hydroKAEHVAR	ALKEPK	288	359	13	6	12	3	299	361	5	SDA	82.041	0	2	0.583	18.337	FALSE	TRUE	FALSE	FALSE	Self > 4	0.012	0.012	0.024
Scan: 5209 Run: P4384_04 P1_R.IAEEKsda-hydroAR.E P2_R.IAEEKAR.E 3 5	P4384_04	5209	P4384_04.mgf	3933	3	605.338	1812.99	0.993	3	1812.99	0.994	Q9Y6X9	MORC2_HUMAN ATPase MORC2 OS=Homo sapiens OX=9606 GN=MORC2 PE=1 SV=2	FALSE	Q9Y6X9	MORC2_HUMAN ATPase MORC2 OS=Homo sapiens OX=9606 GN=MORC2 PE=1 SV=2	FALSE	IAEEKAR	IAEEKsda-hydroAR	301	301	7	7	5	3	305	303	3	SDA	82.041	0	2	0.583	16.967	FALSE	TRUE	FALSE	FALSE	Self > 4	0.019	0.019	0.037
Scan: 5498 Run: P4384_04 P1_R.IKEAKsda-loopQR.A P2_R.AEQEVK.K 2 3	P4384_04	5498	P4384_04.mgf	4147	4	435.498	1737.96	0.962	4	1737.96	0.962	Q9Y6X9	MORC2_HUMAN ATPase MORC2 OS=Homo sapiens OX=9606 GN=MORC2 PE=1 SV=2	FALSE	Q9Y6X9	MORC2_HUMAN ATPase MORC2 OS=Homo sapiens OX=9606 GN=MORC2 PE=1 SV=2	FALSE	AEQEVK	IKEAKsda-loopQR	288	352	6	7	3	2	290	353	4	SDA	82.041	1	2	0.75	19.267	FALSE	TRUE	FALSE	FALSE	Self > 4	0.012	0.012	0.013
Scan: 5710 Run: P4384_04 P1_R.IKsda-loopEAKQR.A P2_R.AEQEVK.K 5 4	P4384_04	5710	P4384_04.mgf	4331	4	435.498	1737.96	0.962	4	1737.96	0.962	Q9Y6X9	MORC2_HUMAN ATPase MORC2 OS=Homo sapiens OX=9606 GN=MORC2 PE=1 SV=2	FALSE	Q9Y6X9	MORC2_HUMAN ATPase MORC2 OS=Homo sapiens OX=9606 GN=MORC2 PE=1 SV=2	FALSE	AEQEVK	IKsda-loopEAKQR	288	352	6	7	4	5	291	356	4	SDA	82.041	1	2	0.833	20.893	FALSE	TRUE	FALSE	FALSE	Self > 4	0.005	0.008	0
Scan: 5722 Run: P4384_04 P1_K.TPVVKK.T P2_K.TESPIK.L 5 5	P4384_04	5722	P4384_04.mgf	4342	3	476.289	1425.85	0.845	3	1425.84	0.844	Q9Y6X9	MORC2_HUMAN ATPase MORC2 OS=Homo sapiens OX=9606 GN=MORC2 PE=1 SV=2	FALSE	Q9Y6X9	MORC2_HUMAN ATPase MORC2 OS=Homo sapiens OX=9606 GN=MORC2 PE=1 SV=2	FALSE	TESPIK	TPVVKK	723	717	6	6	5	5	727	721	3	SDA	82.041	0	2	0.8	16.574	FALSE	TRUE	FALSE	FALSE	Self > 4	0.021	0.021	0.03
Scan: 5837 Run: P4384_04 P1_R.IKsda-loopEAKQR.A P2_K.AVEQER.A 5 2	P4384_04	5837	P4384_04.mgf	4445	4	442.5	1765.97	0.97	4	1765.97	0.968	Q9Y6X9	MORC2_HUMAN ATPase MORC2 OS=Homo sapiens OX=9606 GN=MORC2 PE=1 SV=2	FALSE	decoy:Q9Y6X9	decoy	TRUE	IKsda-loopEAKQR	AVEQER	352	740	7	6	5	2	356	741	4	SDA	82.041	1	1	0.5	13.95	TRUE	FALSE	TRUE	FALSE	Self > 4	0.148	0.148	0.448
Scan: 5927 Run: P4384_04 P1_R.READVKsda-loopK.R P2_R.IAEEKAR.E 2 5	P4384_04	5927	P4384_04.mgf	4528	4	457.01	1824.01	0.011	4	1824.01	0.01	Q9Y6X9	MORC2_HUMAN ATPase MORC2 OS=Homo sapiens OX=9606 GN=MORC2 PE=1 SV=2	FALSE	Q9Y6X9	MORC2_HUMAN ATPase MORC2 OS=Homo sapiens OX=9606 GN=MORC2 PE=1 SV=2	FALSE	IAEEKAR	READVKsda-loopK	301	344	7	7	5	2	305	345	4	SDA	82.041	0	2	0.75	17.772	FALSE	TRUE	FALSE	FALSE	Self > 4	0.015	0.015	0.043
Scan: 5930 Run: P4384_04 P1_K.ASEESLR.T P2_R.AKASEESLR.T 6 2	P4384_04	5930	P4384_04.mgf	4531	4	466.492	1861.94	0.941	4	1861.94	0.938	Q9Y6X9	MORC2_HUMAN ATPase MORC2 OS=Homo sapiens OX=9606 GN=MORC2 PE=1 SV=2	FALSE	Q9Y6X9	MORC2_HUMAN ATPase MORC2 OS=Homo sapiens OX=9606 GN=MORC2 PE=1 SV=2	FALSE	ASEESLR	AKASEESLR	975	973	7	9	6	2	980	974	4	SDA	82.041	0	2	0.667	16.576	FALSE	TRUE	FALSE	FALSE	Self > 4	0.021	0.021	0.031
Scan: 6676 Run: P4384_04 P1_R.ALKsda-loopEPK.E P2_R.AEQEVKK.A 2 6	P4384_04	6676	P4384_04.mgf	5165	3	560.658	1678.95	0.951	3	1678.95	0.95	Q9Y6X9	MORC2_HUMAN ATPase MORC2 OS=Homo sapiens OX=9606 GN=MORC2 PE=1 SV=2	FALSE	Q9Y6X9	MORC2_HUMAN ATPase MORC2 OS=Homo sapiens OX=9606 GN=MORC2 PE=1 SV=2	FALSE	AEQEVKK	ALKsda-loopEPK	288	359	7	6	6	2	293	360	3	SDA	82.041	0	2	0.7	15.566	FALSE	TRUE	FALSE	FALSE	Self > 4	0.042	0.043	0.273
Scan: 7035 Run: P4384_04 P1_R.ALKsda-loopEPK.E P2_R.AEQEVKK.A 2 6	P4384_04	7035	P4384_04.mgf	5437	4	420.745	1678.95	0.951	4	1678.95	0.95	Q9Y6X9	MORC2_HUMAN ATPase MORC2 OS=Homo sapiens OX=9606 GN=MORC2 PE=1 SV=2	FALSE	Q9Y6X9	MORC2_HUMAN ATPase MORC2 OS=Homo sapiens OX=9606 GN=MORC2 PE=1 SV=2	FALSE	AEQEVKK	ALKsda-loopEPK	288	359	7	6	6	2	293	360	4	SDA	82.041	1	2	0.8	19.838	FALSE	TRUE	FALSE	FALSE	Self > 4	0.011	0.012	0.031
Scan: 8331 Run: P4384_04 P1_R.IKsda-loopEAKsda-loopQR.A P2_R.AEQEVKK.A 6 6	P4384_04	8331	P4384_04.mgf	6463	4	488.032	1948.1	0.099	4	1948.1	0.099	Q9Y6X9	MORC2_HUMAN ATPase MORC2 OS=Homo sapiens OX=9606 GN=MORC2 PE=1 SV=2	FALSE	Q9Y6X9	MORC2_HUMAN ATPase MORC2 OS=Homo sapiens OX=9606 GN=MORC2 PE=1 SV=2	FALSE	AEQEVKK	IKsda-loopEAKsda-loopQR	288	352	7	7	6	6	293	357	4	SDA	82.041	0	2	0.5	14.866	FALSE	TRUE	FALSE	FALSE	Self > 4	0.081	0.081	0.414
Scan: 8696 Run: P4384_04 P1_K.QKVPLGTFR.K P2_R.MoxYKYTSSR.F 1 7	P4384_04	8696	P4384_04.mgf	6797	4	545.29	2177.13	0.13	4	2177.13	0.13	Q9Y6X9	MORC2_HUMAN ATPase MORC2 OS=Homo sapiens OX=9606 GN=MORC2 PE=1 SV=2	FALSE	Q9Y6X9	MORC2_HUMAN ATPase MORC2 OS=Homo sapiens OX=9606 GN=MORC2 PE=1 SV=2	FALSE	MoxYKYTSSR	QKVPLGTFR	276	543	8	9	7	1	282	543	4	SDA	82.041	1	2	0.357	13.944	FALSE	TRUE	FALSE	FALSE	Self > 4	0.148	0.148	0.448
Scan: 9610 Run: P4384_04 P1_K.QDFADAKEYR.H P2_R.DIQMoxAETSPEGTKPER.R 7 11	P4384_04	9610	P4384_04.mgf	7605	5	626.495	3127.44	0.441	5	3127.44	0.44	Q9Y6X9	MORC2_HUMAN ATPase MORC2 OS=Homo sapiens OX=9606 GN=MORC2 PE=1 SV=2	FALSE	Q9Y6X9	MORC2_HUMAN ATPase MORC2 OS=Homo sapiens OX=9606 GN=MORC2 PE=1 SV=2	FALSE	DIQMoxAETSPEGTKPER	QDFADAKEYR	222	428	16	10	11	7	232	434	5	SDA	82.041	0	2	0.611	21.392	FALSE	TRUE	FALSE	FALSE	Self > 4	0.005	0.006	0
Scan: 9627 Run: P4384_04 P1_K.QDFADAKEYR.H P2_R.DIQMoxAETSPEGTKPER.R 7 6	P4384_04	9627	P4384_04.mgf	7620	4	782.867	3127.44	0.439	4	3127.44	0.44	Q9Y6X9	MORC2_HUMAN ATPase MORC2 OS=Homo sapiens OX=9606 GN=MORC2 PE=1 SV=2	FALSE	Q9Y6X9	MORC2_HUMAN ATPase MORC2 OS=Homo sapiens OX=9606 GN=MORC2 PE=1 SV=2	FALSE	DIQMoxAETSPEGTKPER	QDFADAKEYR	222	428	16	10	6	7	227	434	4	SDA	82.041	0	2	0.4	20.071	FALSE	TRUE	FALSE	FALSE	Self > 4	0.011	0.012	0.036
Scan: 9772 Run: P4384_04 P1_R.ALKsda-loopEPK.E P2_R.AEQEVKKsda-hydroAEHVAR.I 4 6	P4384_04	9772	P4384_04.mgf	7754	4	611.594	2442.35	0.349	4	2442.35	0.348	Q9Y6X9	MORC2_HUMAN ATPase MORC2 OS=Homo sapiens OX=9606 GN=MORC2 PE=1 SV=2	FALSE	Q9Y6X9	MORC2_HUMAN ATPase MORC2 OS=Homo sapiens OX=9606 GN=MORC2 PE=1 SV=2	FALSE	AEQEVKKsda-hydroAEHVAR	ALKsda-loopEPK	288	359	13	6	6	4	293	362	4	SDA	82.041	0	2	0.6	16.061	FALSE	TRUE	FALSE	FALSE	Self > 4	0.03	0.031	0.057
Scan: 10367 Run: P4384_04 P1_R.ALKsda-loopEPK.E P2_R.AEQEVKsda-hydroKAEHVAR.I 5 7	P4384_04	10367	P4384_04.mgf	8300	4	611.593	2442.34	0.344	4	2442.35	0.348	Q9Y6X9	MORC2_HUMAN ATPase MORC2 OS=Homo sapiens OX=9606 GN=MORC2 PE=1 SV=2	FALSE	Q9Y6X9	MORC2_HUMAN ATPase MORC2 OS=Homo sapiens OX=9606 GN=MORC2 PE=1 SV=2	FALSE	AEQEVKsda-hydroKAEHVAR	ALKsda-loopEPK	288	359	13	6	7	5	294	363	4	SDA	82.041	0	2	0.7	15.256	FALSE	TRUE	FALSE	FALSE	Self > 4	0.062	0.063	0.4
Scan: 10814 Run: P4384_04 P1_R.IKEAKsda-loopQR.A P2_R.AEQEVKsda-hydroKsda-loopAEHVAR.I 2 12	P4384_04	10814	P4384_04.mgf	8703	5	543.306	2711.5	0.496	5	2711.5	0.496	Q9Y6X9	MORC2_HUMAN ATPase MORC2 OS=Homo sapiens OX=9606 GN=MORC2 PE=1 SV=2	FALSE	Q9Y6X9	MORC2_HUMAN ATPase MORC2 OS=Homo sapiens OX=9606 GN=MORC2 PE=1 SV=2	FALSE	IKEAKsda-loopQR	AEQEVKsda-hydroKsda-loopAEHVAR	352	288	7	13	2	12	353	299	5	SDA	82.041	1	1	0.417	14.843	FALSE	TRUE	FALSE	FALSE	Self > 4	0.083	0.084	0.411
Scan: 10944 Run: P4384_04 P1_R.VTAVEVGKsda-loopHVVR.W P2_R.EKAEEAR.I 3 2	P4384_04	10944	P4384_04.mgf	8823	5	458.655	2288.24	0.237	5	2288.25	0.248	decoy:Q9Y6X9	decoy	TRUE	Q9Y6X9	MORC2_HUMAN ATPase MORC2 OS=Homo sapiens OX=9606 GN=MORC2 PE=1 SV=2	FALSE	EKAEEAR	VTAVEVGKsda-loopHVVR	726	812	7	12	2	3	727	814	5	SDA	82.041	0	1	0.583	16.312	TRUE	FALSE	TRUE	FALSE	Self > 4	0.026	0.026	0.133
Scan: 11081 Run: P4384_04 P1_R.ALKsda-loopEPK.E P2_R.AEQEVKsda-loopKAEHVAR.I 3 7	P4384_04	11081	P4384_04.mgf	8948	4	607.092	2424.34	0.337	4	2424.34	0.337	Q9Y6X9	MORC2_HUMAN ATPase MORC2 OS=Homo sapiens OX=9606 GN=MORC2 PE=1 SV=2	FALSE	Q9Y6X9	MORC2_HUMAN ATPase MORC2 OS=Homo sapiens OX=9606 GN=MORC2 PE=1 SV=2	FALSE	ALKsda-loopEPK	AEQEVKsda-loopKAEHVAR	359	288	6	13	3	7	361	294	4	SDA	82.041	0	2	0.625	15.392	FALSE	TRUE	FALSE	FALSE	Self > 4	0.051	0.051	0.316
Scan: 11169 Run: P4384_04 P1_R.ALKEPK.E P2_R.AEQEVKsda-loopKsda-loopAEHVAR.I 3 12	P4384_04	11169	P4384_04.mgf	9027	5	485.875	2424.34	0.338	5	2424.34	0.337	Q9Y6X9	MORC2_HUMAN ATPase MORC2 OS=Homo sapiens OX=9606 GN=MORC2 PE=1 SV=2	FALSE	Q9Y6X9	MORC2_HUMAN ATPase MORC2 OS=Homo sapiens OX=9606 GN=MORC2 PE=1 SV=2	FALSE	ALKEPK	AEQEVKsda-loopKsda-loopAEHVAR	359	288	6	13	3	12	361	299	5	SDA	82.041	1	2	0.625	21.24	FALSE	TRUE	FALSE	FALSE	Self > 4	0.005	0.007	0
Scan: 11238 Run: P4384_04 P1_R.ALKEPK.E P2_R.AEQEVKsda-loopKsda-loopAEHVAR.I 3 7	P4384_04	11238	P4384_04.mgf	9090	4	607.092	2424.34	0.337	4	2424.34	0.337	Q9Y6X9	MORC2_HUMAN ATPase MORC2 OS=Homo sapiens OX=9606 GN=MORC2 PE=1 SV=2	FALSE	Q9Y6X9	MORC2_HUMAN ATPase MORC2 OS=Homo sapiens OX=9606 GN=MORC2 PE=1 SV=2	FALSE	ALKEPK	AEQEVKsda-loopKsda-loopAEHVAR	359	288	6	13	3	7	361	294	4	SDA	82.041	0	2	0.6	14.955	FALSE	TRUE	FALSE	FALSE	Self > 4	0.072	0.073	0.413
Scan: 12049 Run: P4384_04 P1_K.LSPATPSR.K P2_K.Ksda-hydroTESPIK.L 1 4	P4384_04	12049	P4384_04.mgf	9813	3	604.676	1811.01	0.005	3	1811	0.003	Q9Y6X9	MORC2_HUMAN ATPase MORC2 OS=Homo sapiens OX=9606 GN=MORC2 PE=1 SV=2	FALSE	Q9Y6X9	MORC2_HUMAN ATPase MORC2 OS=Homo sapiens OX=9606 GN=MORC2 PE=1 SV=2	FALSE	LSPATPSR	Ksda-hydroTESPIK	729	722	8	7	1	4	729	725	3	SDA	82.041	0	2	0.786	18.654	FALSE	TRUE	FALSE	FALSE	Self > 4	0.012	0.012	0.028
Scan: 12092 Run: P4384_04 P1_R.KAPVISSTPKLPALAAR.E P2_R.EEASTSR.L 10 1	P4384_04	12092	P4384_04.mgf	9853	4	645.863	2579.42	0.424	4	2579.43	0.428	Q9Y6X9	MORC2_HUMAN ATPase MORC2 OS=Homo sapiens OX=9606 GN=MORC2 PE=1 SV=2	FALSE	Q9Y6X9	MORC2_HUMAN ATPase MORC2 OS=Homo sapiens OX=9606 GN=MORC2 PE=1 SV=2	FALSE	EEASTSR	KAPVISSTPKLPALAAR	660	643	7	17	1	10	660	652	4	SDA	82.041	0	2	0.583	21.956	FALSE	TRUE	FALSE	FALSE	Self > 4	0.005	0.005	0.056
Scan: 12099 Run: P4384_04 P1_R.KAPVISSTPKLPALAAR.E P2_R.EEASTSR.L 10 6	P4384_04	12099	P4384_04.mgf	9860	4	645.863	2579.42	0.424	4	2579.43	0.428	Q9Y6X9	MORC2_HUMAN ATPase MORC2 OS=Homo sapiens OX=9606 GN=MORC2 PE=1 SV=2	FALSE	Q9Y6X9	MORC2_HUMAN ATPase MORC2 OS=Homo sapiens OX=9606 GN=MORC2 PE=1 SV=2	FALSE	EEASTSR	KAPVISSTPKLPALAAR	660	643	7	17	6	10	665	652	4	SDA	82.041	0	2	0.5	19.042	FALSE	TRUE	FALSE	FALSE	Self > 4	0.012	0.012	0.009
Scan: 12143 Run: P4384_04 P1_R.DLDGMoxFIYNCcmSR.L P2_R.DIQMoxAETSPEGTKPER.R 11 15	P4384_04	12143	P4384_04.mgf	9900	4	848.882	3391.5	0.499	4	3391.5	0.5	Q9Y6X9	MORC2_HUMAN ATPase MORC2 OS=Homo sapiens OX=9606 GN=MORC2 PE=1 SV=2	FALSE	Q9Y6X9	MORC2_HUMAN ATPase MORC2 OS=Homo sapiens OX=9606 GN=MORC2 PE=1 SV=2	FALSE	DLDGMoxFIYNCcmSR	DIQMoxAETSPEGTKPER	378	222	12	16	11	15	388	236	4	SDA	82.041	0	2	0.409	16.896	FALSE	TRUE	FALSE	FALSE	Self > 4	0.019	0.019	0.038
Scan: 12296 Run: P4384_04 P1_R.DLDGMoxFIYNCcmSR.L P2_R.DIQMoxAETSPEGTKPER.R 4 13	P4384_04	12296	P4384_04.mgf	10036	4	848.882	3391.5	0.498	4	3391.5	0.5	Q9Y6X9	MORC2_HUMAN ATPase MORC2 OS=Homo sapiens OX=9606 GN=MORC2 PE=1 SV=2	FALSE	Q9Y6X9	MORC2_HUMAN ATPase MORC2 OS=Homo sapiens OX=9606 GN=MORC2 PE=1 SV=2	FALSE	DLDGMoxFIYNCcmSR	DIQMoxAETSPEGTKPER	378	222	12	16	4	13	381	234	4	SDA	82.041	0	2	0.545	22.494	FALSE	TRUE	FALSE	FALSE	Self > 4	0	0.005	0.021
Scan: 12317 Run: P4384_04 P1_K.TQEEKsda-hydroQK.Q P2_K.QLTsda-hydroEKIR.Q 6 5	P4384_04	12317	P4384_04.mgf	10055	3	687.047	2058.12	0.119	3	2058.12	0.12	Q9Y6X9	MORC2_HUMAN ATPase MORC2 OS=Homo sapiens OX=9606 GN=MORC2 PE=1 SV=2	FALSE	Q9Y6X9	MORC2_HUMAN ATPase MORC2 OS=Homo sapiens OX=9606 GN=MORC2 PE=1 SV=2	FALSE	TQEEKsda-hydroQK	QLTsda-hydroEKIR	556	563	7	7	6	5	561	567	3	SDA	82.041	0	2	0.5	15.105	FALSE	TRUE	FALSE	FALSE	Self > 4	0.066	0.066	0.358
Scan: 12709 Run: P4384_04 P1_R.VTAVEVGKHVVR.W P2_R.EWYTGR.V 10 4	P4384_04	12709	P4384_04.mgf	10396	4	547.298	2185.16	0.165	4	2185.16	0.164	Q9Y6X9	MORC2_HUMAN ATPase MORC2 OS=Homo sapiens OX=9606 GN=MORC2 PE=1 SV=2	FALSE	Q9Y6X9	MORC2_HUMAN ATPase MORC2 OS=Homo sapiens OX=9606 GN=MORC2 PE=1 SV=2	FALSE	EWYTGR	VTAVEVGKHVVR	806	812	6	12	4	10	809	821	4	SDA	82.041	0	2	0.4	14.035	FALSE	TRUE	FALSE	FALSE	Self > 4	0.148	0.148	0.439
Scan: 13954 Run: P4384_04 P1_K.LSPATPSR.K P2_K.KTsda-loopESPIK.L 2 6	P4384_04	13954	P4384_04.mgf	11494	3	598.672	1792.99	0.994	3	1792.99	0.993	Q9Y6X9	MORC2_HUMAN ATPase MORC2 OS=Homo sapiens OX=9606 GN=MORC2 PE=1 SV=2	FALSE	Q9Y6X9	MORC2_HUMAN ATPase MORC2 OS=Homo sapiens OX=9606 GN=MORC2 PE=1 SV=2	FALSE	LSPATPSR	KTsda-loopESPIK	729	722	8	7	2	6	730	727	3	SDA	82.041	0	2	0.643	19.263	FALSE	TRUE	FALSE	FALSE	Self > 4	0.012	0.012	0.013
Scan: 17896 Run: P4384_04 P1_R.SQADLK.K P2_K.Ksda-hydroLPLEVTTRPSTEEPVR.R 1 1	P4384_04	17896	P4384_04.mgf	14953	4	699.385	2793.51	0.512	4	2793.51	0.512	Q9Y6X9	MORC2_HUMAN ATPase MORC2 OS=Homo sapiens OX=9606 GN=MORC2 PE=1 SV=2	FALSE	Q9Y6X9	MORC2_HUMAN ATPase MORC2 OS=Homo sapiens OX=9606 GN=MORC2 PE=1 SV=2	FALSE	SQADLK	Ksda-hydroLPLEVTTRPSTEEPVR	586	592	6	17	1	1	586	592	4	SDA	82.041	0	1	0.5	16.625	FALSE	TRUE	FALSE	FALSE	Self > 4	0.019	0.02	0.054
Scan: 18218 Run: P4384_04 P1_K.LPALAAR.E P2_R.Ksda-hydroAPVISSTPK.L 4 8	P4384_04	18218	P4384_04.mgf	15247	3	640.723	1919.15	0.146	3	1919.14	0.145	Q9Y6X9	MORC2_HUMAN ATPase MORC2 OS=Homo sapiens OX=9606 GN=MORC2 PE=1 SV=2	FALSE	Q9Y6X9	MORC2_HUMAN ATPase MORC2 OS=Homo sapiens OX=9606 GN=MORC2 PE=1 SV=2	FALSE	LPALAAR	Ksda-hydroAPVISSTPK	653	643	7	10	4	8	656	650	3	SDA	82.041	1	2	0.667	17.594	FALSE	TRUE	FALSE	FALSE	Self > 4	0.015	0.015	0.043
Scan: 18842 Run: P4384_04 P1_R.SQADLK.K P2_K.Ksda-hydroLPLEVTTRPSTEEPVR.R 5 12	P4384_04	18842	P4384_04.mgf	15823	4	699.385	2793.51	0.512	4	2793.51	0.512	Q9Y6X9	MORC2_HUMAN ATPase MORC2 OS=Homo sapiens OX=9606 GN=MORC2 PE=1 SV=2	FALSE	Q9Y6X9	MORC2_HUMAN ATPase MORC2 OS=Homo sapiens OX=9606 GN=MORC2 PE=1 SV=2	FALSE	SQADLK	Ksda-hydroLPLEVTTRPSTEEPVR	586	592	6	17	5	12	590	603	4	SDA	82.041	0	1	0.344	12.67	FALSE	TRUE	FALSE	FALSE	Self > 4	0.253	0.253	0.715
Scan: 1051 Run: P4384_05 P1_R.AEQEVKK.A P2_K.AEHVAR.I 6 5	P4384_05	1051	P4384_05.mgf	719	3	532.29	1593.85	0.849	3	1593.85	0.847	Q9Y6X9	MORC2_HUMAN ATPase MORC2 OS=Homo sapiens OX=9606 GN=MORC2 PE=1 SV=2	FALSE	Q9Y6X9	MORC2_HUMAN ATPase MORC2 OS=Homo sapiens OX=9606 GN=MORC2 PE=1 SV=2	FALSE	AEQEVKK	AEHVAR	288	295	7	6	6	5	293	299	3	SDA	82.041	0	2	0.833	20.145	FALSE	TRUE	FALSE	FALSE	Self > 4	0.011	0.012	0.04
Scan: 1642 Run: P4384_05 P1_K.KAEHVAR.I P2_R.AEQEVK.K 1 3	P4384_05	1642	P4384_05.mgf	1156	3	532.29	1593.85	0.848	3	1593.85	0.847	Q9Y6X9	MORC2_HUMAN ATPase MORC2 OS=Homo sapiens OX=9606 GN=MORC2 PE=1 SV=2	FALSE	Q9Y6X9	MORC2_HUMAN ATPase MORC2 OS=Homo sapiens OX=9606 GN=MORC2 PE=1 SV=2	FALSE	KAEHVAR	AEQEVK	294	288	7	6	1	3	294	290	3	SDA	82.041	1	2	0.9	21.642	FALSE	TRUE	FALSE	FALSE	Self > 4	0.005	0.005	0
Scan: 1713 Run: P4384_05 P1_R.IKEAKQR.A P2_R.AEQEVK.K 5 1	P4384_05	1713	P4384_05.mgf	1211	4	414.988	1655.92	0.924	4	1655.92	0.92	Q9Y6X9	MORC2_HUMAN ATPase MORC2 OS=Homo sapiens OX=9606 GN=MORC2 PE=1 SV=2	FALSE	Q9Y6X9	MORC2_HUMAN ATPase MORC2 OS=Homo sapiens OX=9606 GN=MORC2 PE=1 SV=2	FALSE	IKEAKQR	AEQEVK	352	288	7	6	5	1	356	288	4	SDA	82.041	0	2	0.75	18.079	FALSE	TRUE	FALSE	FALSE	Self > 4	0.014	0.014	0.041
Scan: 2223 Run: P4384_05 P1_K.KAEHVAR.I P2_R.ALKEPK.E 6 3	P4384_05	2223	P4384_05.mgf	1610	4	394.985	1575.91	0.909	4	1575.91	0.909	Q9Y6X9	MORC2_HUMAN ATPase MORC2 OS=Homo sapiens OX=9606 GN=MORC2 PE=1 SV=2	FALSE	Q9Y6X9	MORC2_HUMAN ATPase MORC2 OS=Homo sapiens OX=9606 GN=MORC2 PE=1 SV=2	FALSE	KAEHVAR	ALKEPK	294	359	7	6	6	3	299	361	4	SDA	82.041	1	2	0.9	20.266	FALSE	TRUE	FALSE	FALSE	Self > 4	0.01	0.011	0.022
Scan: 2375 Run: P4384_05 P1_R.READVK.K P2_R.IAEEKAR.E 2 5	P4384_05	2375	P4384_05.mgf	1734	4	404.475	1613.87	0.873	4	1613.87	0.873	Q9Y6X9	MORC2_HUMAN ATPase MORC2 OS=Homo sapiens OX=9606 GN=MORC2 PE=1 SV=2	FALSE	Q9Y6X9	MORC2_HUMAN ATPase MORC2 OS=Homo sapiens OX=9606 GN=MORC2 PE=1 SV=2	FALSE	IAEEKAR	READVK	301	344	7	6	5	2	305	345	4	SDA	82.041	0	2	0.8	16.891	FALSE	TRUE	FALSE	FALSE	Self > 4	0.019	0.019	0.037
Scan: 2483 Run: P4384_05 P1_K.TQEEKQK.Q P2_K.QLTEKIR.Q 4 5	P4384_05	2483	P4384_05.mgf	1831	4	465.511	1858.02	0.015	4	1858.02	0.015	Q9Y6X9	MORC2_HUMAN ATPase MORC2 OS=Homo sapiens OX=9606 GN=MORC2 PE=1 SV=2	FALSE	Q9Y6X9	MORC2_HUMAN ATPase MORC2 OS=Homo sapiens OX=9606 GN=MORC2 PE=1 SV=2	FALSE	TQEEKQK	QLTEKIR	556	563	7	7	4	5	559	567	4	SDA	82.041	1	1	0.667	16.974	FALSE	TRUE	FALSE	FALSE	Self > 4	0.019	0.019	0.037
Scan: 2899 Run: P4384_05 P1_R.ALKsda-loopEPK.E P2_R.ALKEPK.E 5 3	P4384_05	2899	P4384_05.mgf	2179	4	384.237	1532.92	0.919	4	1532.92	0.917	Q9Y6X9	MORC2_HUMAN ATPase MORC2 OS=Homo sapiens OX=9606 GN=MORC2 PE=1 SV=2	FALSE	Q9Y6X9	MORC2_HUMAN ATPase MORC2 OS=Homo sapiens OX=9606 GN=MORC2 PE=1 SV=2	FALSE	ALKsda-loopEPK	ALKEPK	359	359	6	6	5	3	363	361	4	SDA	82.041	0	1	0.9	18.344	FALSE	TRUE	FALSE	FALSE	Self > 4	0.012	0.012	0.024
Scan: 2954 Run: P4384_05 P1_K.RIKsda-loopEAK.Q P2_R.EADVKK.R 1 5	P4384_05	2954	P4384_05.mgf	2206	4	399.99	1595.93	0.929	4	1595.92	0.924	Q9Y6X9	MORC2_HUMAN ATPase MORC2 OS=Homo sapiens OX=9606 GN=MORC2 PE=1 SV=2	FALSE	Q9Y6X9	MORC2_HUMAN ATPase MORC2 OS=Homo sapiens OX=9606 GN=MORC2 PE=1 SV=2	FALSE	EADVKK	RIKsda-loopEAK	345	351	6	6	5	1	349	351	4	SDA	82.041	0	1	0.7	14.359	FALSE	TRUE	FALSE	FALSE	Self > 4	0.124	0.124	0.496
Scan: 3309 Run: P4384_05 P1_R.ALKEPK.E P2_R.AEQEVK.K 3 1	P4384_05	3309	P4384_05.mgf	2494	3	490.612	1468.82	0.815	3	1468.81	0.813	Q9Y6X9	MORC2_HUMAN ATPase MORC2 OS=Homo sapiens OX=9606 GN=MORC2 PE=1 SV=2	FALSE	Q9Y6X9	MORC2_HUMAN ATPase MORC2 OS=Homo sapiens OX=9606 GN=MORC2 PE=1 SV=2	FALSE	AEQEVK	ALKEPK	288	359	6	6	1	3	288	361	3	SDA	82.041	1	2	0.9	21.443	FALSE	TRUE	FALSE	FALSE	Self > 4	0.005	0.006	0
Scan: 3770 Run: P4384_05 P1_R.IKsda-hydroEAKQR.A P2_R.AEQEVK.K 5 4	P4384_05	3770	P4384_05.mgf	2885	3	586.332	1755.97	0.973	3	1755.97	0.973	Q9Y6X9	MORC2_HUMAN ATPase MORC2 OS=Homo sapiens OX=9606 GN=MORC2 PE=1 SV=2	FALSE	Q9Y6X9	MORC2_HUMAN ATPase MORC2 OS=Homo sapiens OX=9606 GN=MORC2 PE=1 SV=2	FALSE	AEQEVK	IKsda-hydroEAKQR	288	352	6	7	4	5	291	356	3	SDA	82.041	0	2	0.9	21.078	FALSE	TRUE	FALSE	FALSE	Self > 4	0.005	0.007	0
Scan: 3920 Run: P4384_05 P1_R.IAEEKAR.E P2_R.EADVKKsda-loopR.I 6 5	P4384_05	3920	P4384_05.mgf	3018	4	457.01	1824.01	0.011	4	1824.01	0.01	Q9Y6X9	MORC2_HUMAN ATPase MORC2 OS=Homo sapiens OX=9606 GN=MORC2 PE=1 SV=2	FALSE	Q9Y6X9	MORC2_HUMAN ATPase MORC2 OS=Homo sapiens OX=9606 GN=MORC2 PE=1 SV=2	FALSE	IAEEKAR	EADVKKsda-loopR	301	345	7	7	6	5	306	349	4	SDA	82.041	0	1	0.667	15.626	FALSE	TRUE	FALSE	FALSE	Self > 4	0.037	0.037	0.23
Scan: 4103 Run: P4384_05 P1_R.IAEEKsda-hydroAR.E P2_R.EADVKKR.I 5 5	P4384_05	4103	P4384_05.mgf	3175	4	461.513	1842.02	0.022	4	1842.02	0.021	Q9Y6X9	MORC2_HUMAN ATPase MORC2 OS=Homo sapiens OX=9606 GN=MORC2 PE=1 SV=2	FALSE	Q9Y6X9	MORC2_HUMAN ATPase MORC2 OS=Homo sapiens OX=9606 GN=MORC2 PE=1 SV=2	FALSE	IAEEKsda-hydroAR	EADVKKR	301	345	7	7	5	5	305	349	4	SDA	82.041	1	1	0.417	15.215	FALSE	TRUE	FALSE	FALSE	Self > 4	0.066	0.066	0.333
Scan: 4236 Run: P4384_05 P1_R.KPANTLVK.T P2_R.EEASTSR.L 1 6	P4384_05	4236	P4384_05.mgf	3225	4	433.488	1729.92	0.921	4	1729.92	0.92	Q9Y6X9	MORC2_HUMAN ATPase MORC2 OS=Homo sapiens OX=9606 GN=MORC2 PE=1 SV=2	FALSE	Q9Y6X9	MORC2_HUMAN ATPase MORC2 OS=Homo sapiens OX=9606 GN=MORC2 PE=1 SV=2	FALSE	EEASTSR	KPANTLVK	660	676	7	8	6	1	665	676	4	SDA	82.041	2	2	0.583	16.796	FALSE	TRUE	FALSE	FALSE	Self > 4	0.019	0.019	0.048
Scan: 4436 Run: P4384_05 P1_K.Ksda-hydroAEHVAR.I P2_R.ALKEPK.E 6 3	P4384_05	4436	P4384_05.mgf	3399	4	419.998	1675.96	0.961	4	1675.96	0.962	Q9Y6X9	MORC2_HUMAN ATPase MORC2 OS=Homo sapiens OX=9606 GN=MORC2 PE=1 SV=2	FALSE	Q9Y6X9	MORC2_HUMAN ATPase MORC2 OS=Homo sapiens OX=9606 GN=MORC2 PE=1 SV=2	FALSE	Ksda-hydroAEHVAR	ALKEPK	294	359	7	6	6	3	299	361	4	SDA	82.041	1	2	0.833	19.642	FALSE	TRUE	FALSE	FALSE	Self > 4	0.011	0.012	0.008
Scan: 4584 Run: P4384_05 P1_R.IAEEKsda-hydroAR.E P2_R.EADVKK.R 5 5	P4384_05	4584	P4384_05.mgf	3534	4	422.487	1685.92	0.92	4	1685.92	0.919	Q9Y6X9	MORC2_HUMAN ATPase MORC2 OS=Homo sapiens OX=9606 GN=MORC2 PE=1 SV=2	FALSE	Q9Y6X9	MORC2_HUMAN ATPase MORC2 OS=Homo sapiens OX=9606 GN=MORC2 PE=1 SV=2	FALSE	EADVKK	IAEEKsda-hydroAR	345	301	6	7	5	5	349	305	4	SDA	82.041	0	2	0.7	15.38	FALSE	TRUE	FALSE	FALSE	Self > 4	0.051	0.052	0.323
Scan: 4852 Run: P4384_05 P1_R.IKEAKsda-loopQR.A P2_K.AEHVAR.I 2 1	P4384_05	4852	P4384_05.mgf	3747	4	430.249	1716.97	0.966	4	1716.96	0.963	Q9Y6X9	MORC2_HUMAN ATPase MORC2 OS=Homo sapiens OX=9606 GN=MORC2 PE=1 SV=2	FALSE	Q9Y6X9	MORC2_HUMAN ATPase MORC2 OS=Homo sapiens OX=9606 GN=MORC2 PE=1 SV=2	FALSE	AEHVAR	IKEAKsda-loopQR	295	352	6	7	1	2	295	353	4	SDA	82.041	2	2	0.7	17.733	FALSE	TRUE	FALSE	FALSE	Self > 4	0.015	0.015	0.044
Scan: 5201 Run: P4384_05 P1_R.IAEEKsda-hydroAR.E P2_R.IAEEKAR.E 6 5	P4384_05	5201	P4384_05.mgf	4012	3	605.338	1812.99	0.994	3	1812.99	0.994	Q9Y6X9	MORC2_HUMAN ATPase MORC2 OS=Homo sapiens OX=9606 GN=MORC2 PE=1 SV=2	FALSE	Q9Y6X9	MORC2_HUMAN ATPase MORC2 OS=Homo sapiens OX=9606 GN=MORC2 PE=1 SV=2	FALSE	IAEEKAR	IAEEKsda-hydroAR	301	301	7	7	5	6	305	306	3	SDA	82.041	0	2	0.75	19.211	FALSE	TRUE	FALSE	FALSE	Self > 4	0.012	0.012	0.008
Scan: 5818 Run: P4384_05 P1_R.IKsda-loopEAKQR.A P2_K.AVEQER.A 5 3	P4384_05	5818	P4384_05.mgf	4529	3	589.663	1765.97	0.969	3	1765.97	0.968	Q9Y6X9	MORC2_HUMAN ATPase MORC2 OS=Homo sapiens OX=9606 GN=MORC2 PE=1 SV=2	FALSE	decoy:Q9Y6X9	decoy	TRUE	IKsda-loopEAKQR	AVEQER	352	740	7	6	5	3	356	742	3	SDA	82.041	1	1	0.6	12.888	TRUE	FALSE	TRUE	FALSE	Self > 4	0.231	0.231	0.789
Scan: 6427 Run: P4384_05 P1_R.IAEEKAR.E P2_R.EADVKsda-loopK.R 5 1	P4384_05	6427	P4384_05.mgf	5025	3	556.978	1667.91	0.913	3	1667.91	0.909	Q9Y6X9	MORC2_HUMAN ATPase MORC2 OS=Homo sapiens OX=9606 GN=MORC2 PE=1 SV=2	FALSE	Q9Y6X9	MORC2_HUMAN ATPase MORC2 OS=Homo sapiens OX=9606 GN=MORC2 PE=1 SV=2	FALSE	IAEEKAR	EADVKsda-loopK	301	345	7	6	5	1	305	345	3	SDA	82.041	1	2	0.7	15.366	FALSE	TRUE	FALSE	FALSE	Self > 4	0.051	0.052	0.34
Scan: 6450 Run: P4384_05 P1_R.QVQNRAITLR.R P2_R.IAEEKAR.E 6 5	P4384_05	6450	P4384_05.mgf	5045	4	524.804	2095.19	0.187	4	2095.19	0.186	Q9Y6X9	MORC2_HUMAN ATPase MORC2 OS=Homo sapiens OX=9606 GN=MORC2 PE=1 SV=2	FALSE	Q9Y6X9	MORC2_HUMAN ATPase MORC2 OS=Homo sapiens OX=9606 GN=MORC2 PE=1 SV=2	FALSE	IAEEKAR	QVQNRAITLR	301	334	7	10	5	6	305	339	4	SDA	82.041	0	1	0.667	16.613	FALSE	TRUE	FALSE	FALSE	Self > 4	0.019	0.02	0.043
Scan: 6553 Run: P4384_05 P1_R.IKsda-loopEAKQR.A P2_R.AEQEVKsda-hydroK.A 5 4	P4384_05	6553	P4384_05.mgf	5141	4	492.535	1966.11	0.111	4	1966.11	0.109	Q9Y6X9	MORC2_HUMAN ATPase MORC2 OS=Homo sapiens OX=9606 GN=MORC2 PE=1 SV=2	FALSE	Q9Y6X9	MORC2_HUMAN ATPase MORC2 OS=Homo sapiens OX=9606 GN=MORC2 PE=1 SV=2	FALSE	IKsda-loopEAKQR	AEQEVKsda-hydroK	352	288	7	7	5	4	356	291	4	SDA	82.041	1	2	0.75	17.584	FALSE	TRUE	FALSE	FALSE	Self > 4	0.015	0.015	0.058
Scan: 6692 Run: P4384_05 P1_R.QQQEKLEALQK.T P2_K.AEHVAR.I 5 5	P4384_05	6692	P4384_05.mgf	5268	5	422.032	2105.12	0.124	5	2105.12	0.122	Q9Y6X9	MORC2_HUMAN ATPase MORC2 OS=Homo sapiens OX=9606 GN=MORC2 PE=1 SV=2	FALSE	Q9Y6X9	MORC2_HUMAN ATPase MORC2 OS=Homo sapiens OX=9606 GN=MORC2 PE=1 SV=2	FALSE	QQQEKLEALQK	AEHVAR	570	295	11	6	5	5	574	299	5	SDA	82.041	1	1	0.7	19.868	FALSE	TRUE	FALSE	FALSE	Self > 4	0.011	0.012	0.032
Scan: 6699 Run: P4384_05 P1_R.IKEAKsda-loopQR.A P2_R.AEQEVKsda-hydroK.A 2 4	P4384_05	6699	P4384_05.mgf	5274	4	492.535	1966.11	0.109	4	1966.11	0.109	Q9Y6X9	MORC2_HUMAN ATPase MORC2 OS=Homo sapiens OX=9606 GN=MORC2 PE=1 SV=2	FALSE	Q9Y6X9	MORC2_HUMAN ATPase MORC2 OS=Homo sapiens OX=9606 GN=MORC2 PE=1 SV=2	FALSE	AEQEVKsda-hydroK	IKEAKsda-loopQR	288	352	7	7	4	2	291	353	4	SDA	82.041	1	2	0.75	16.076	FALSE	TRUE	FALSE	FALSE	Self > 4	0.029	0.03	0.058
Scan: 7704 Run: P4384_05 P1_R.IKsda-hydroEAKsda-loopQR.A P2_R.IAEEKAR.E 2 5	P4384_05	7704	P4384_05.mgf	6051	4	488.785	1951.11	0.11	4	1951.11	0.11	Q9Y6X9	MORC2_HUMAN ATPase MORC2 OS=Homo sapiens OX=9606 GN=MORC2 PE=1 SV=2	FALSE	Q9Y6X9	MORC2_HUMAN ATPase MORC2 OS=Homo sapiens OX=9606 GN=MORC2 PE=1 SV=2	FALSE	IAEEKAR	IKsda-hydroEAKsda-loopQR	301	352	7	7	5	2	305	353	4	SDA	82.041	1	2	0.75	18.039	FALSE	TRUE	FALSE	FALSE	Self > 4	0.014	0.014	0.041
Scan: 8769 Run: P4384_05 P1_R.ALKEPK.E P2_R.AEQEVKsda-hydroKsda-hydroAEHVAR.I 3 12	P4384_05	8769	P4384_05.mgf	6940	4	616.097	2460.36	0.359	4	2460.36	0.358	Q9Y6X9	MORC2_HUMAN ATPase MORC2 OS=Homo sapiens OX=9606 GN=MORC2 PE=1 SV=2	FALSE	Q9Y6X9	MORC2_HUMAN ATPase MORC2 OS=Homo sapiens OX=9606 GN=MORC2 PE=1 SV=2	FALSE	ALKEPK	AEQEVKsda-hydroKsda-hydroAEHVAR	359	288	6	13	3	12	361	299	4	SDA	82.041	0	2	0.667	21.281	FALSE	TRUE	FALSE	FALSE	Self > 4	0.005	0.006	0
Scan: 8775 Run: P4384_05 P1_R.ALKEPK.E P2_R.AEQEVKsda-hydroKsda-hydroAEHVAR.I 3 7	P4384_05	8775	P4384_05.mgf	6946	5	493.079	2460.36	0.359	5	2460.36	0.358	Q9Y6X9	MORC2_HUMAN ATPase MORC2 OS=Homo sapiens OX=9606 GN=MORC2 PE=1 SV=2	FALSE	Q9Y6X9	MORC2_HUMAN ATPase MORC2 OS=Homo sapiens OX=9606 GN=MORC2 PE=1 SV=2	FALSE	ALKEPK	AEQEVKsda-hydroKsda-hydroAEHVAR	359	288	6	13	3	7	361	294	5	SDA	82.041	0	2	0.583	19.96	FALSE	TRUE	FALSE	FALSE	Self > 4	0.011	0.012	0.016
Scan: 9028 Run: P4384_05 P1_R.TPESTQIGQYGNGLK.S P2_R.EADVKK.R 3 5	P4384_05	9028	P4384_05.mgf	7174	4	591.558	2362.2	0.204	4	2362.2	0.201	Q9Y6X9	MORC2_HUMAN ATPase MORC2 OS=Homo sapiens OX=9606 GN=MORC2 PE=1 SV=2	FALSE	Q9Y6X9	MORC2_HUMAN ATPase MORC2 OS=Homo sapiens OX=9606 GN=MORC2 PE=1 SV=2	FALSE	EADVKK	TPESTQIGQYGNGLK	345	91	6	15	5	3	349	93	4	SDA	82.041	2	2	0.5	16.817	FALSE	TRUE	FALSE	FALSE	Self > 4	0.019	0.019	0.06
Scan: 9218 Run: P4384_05 P1_R.VTAVEVGK.H P2_R.FVVKEEK.K 4 4	P4384_05	9218	P4384_05.mgf	7345	3	588.005	1760.99	0.992	3	1760.99	0.992	Q9Y6X9	MORC2_HUMAN ATPase MORC2 OS=Homo sapiens OX=9606 GN=MORC2 PE=1 SV=2	FALSE	Q9Y6X9	MORC2_HUMAN ATPase MORC2 OS=Homo sapiens OX=9606 GN=MORC2 PE=1 SV=2	FALSE	VTAVEVGK	FVVKEEK	812	764	8	7	4	4	815	767	3	SDA	82.041	0	2	0.571	11.782	FALSE	TRUE	FALSE	FALSE	Self > 4	0.358	0.358	1.103
Scan: 9647 Run: P4384_05 P1_K.QDFADAKEYR.H P2_R.DIQMoxAETSPEGTKPER.R 6 12	P4384_05	9647	P4384_05.mgf	7706	5	626.495	3127.44	0.44	5	3127.44	0.44	Q9Y6X9	MORC2_HUMAN ATPase MORC2 OS=Homo sapiens OX=9606 GN=MORC2 PE=1 SV=2	FALSE	Q9Y6X9	MORC2_HUMAN ATPase MORC2 OS=Homo sapiens OX=9606 GN=MORC2 PE=1 SV=2	FALSE	DIQMoxAETSPEGTKPER	QDFADAKEYR	222	428	16	10	12	6	233	433	5	SDA	82.041	0	2	0.533	21.534	FALSE	TRUE	FALSE	FALSE	Self > 4	0.005	0.006	0
Scan: 9689 Run: P4384_05 P1_R.VTAVEVGKHVVR.W P2_K.ASEESLR.T 8 3	P4384_05	9689	P4384_05.mgf	7744	4	542.303	2165.18	0.181	4	2165.18	0.18	Q9Y6X9	MORC2_HUMAN ATPase MORC2 OS=Homo sapiens OX=9606 GN=MORC2 PE=1 SV=2	FALSE	Q9Y6X9	MORC2_HUMAN ATPase MORC2 OS=Homo sapiens OX=9606 GN=MORC2 PE=1 SV=2	FALSE	ASEESLR	VTAVEVGKHVVR	975	812	7	12	3	8	977	819	4	SDA	82.041	1	2	0.75	23.411	FALSE	TRUE	FALSE	FALSE	Self > 4	0	0.005	0.016
Scan: 9705 Run: P4384_05 P1_R.VTAVEVGKHVVR.W P2_K.ASEESLR.T 10 5	P4384_05	9705	P4384_05.mgf	7759	5	434.044	2165.18	0.182	5	2165.18	0.18	Q9Y6X9	MORC2_HUMAN ATPase MORC2 OS=Homo sapiens OX=9606 GN=MORC2 PE=1 SV=2	FALSE	Q9Y6X9	MORC2_HUMAN ATPase MORC2 OS=Homo sapiens OX=9606 GN=MORC2 PE=1 SV=2	FALSE	ASEESLR	VTAVEVGKHVVR	975	812	7	12	5	10	979	821	5	SDA	82.041	1	2	0.75	19.069	FALSE	TRUE	FALSE	FALSE	Self > 4	0.012	0.012	0.009
Scan: 9745 Run: P4384_05 P1_R.IKsda-loopEAKsda-loopQR.A P2_R.IAEEKAR.E 2 5	P4384_05	9745	P4384_05.mgf	7796	4	484.282	1933.1	0.098	4	1933.1	0.099	Q9Y6X9	MORC2_HUMAN ATPase MORC2 OS=Homo sapiens OX=9606 GN=MORC2 PE=1 SV=2	FALSE	Q9Y6X9	MORC2_HUMAN ATPase MORC2 OS=Homo sapiens OX=9606 GN=MORC2 PE=1 SV=2	FALSE	IAEEKAR	IKsda-loopEAKsda-loopQR	301	352	7	7	5	2	305	353	4	SDA	82.041	0	2	0.75	17.705	FALSE	TRUE	FALSE	FALSE	Self > 4	0.015	0.015	0.045
Scan: 9786 Run: P4384_05 P1_R.ALKsda-loopEPK.E P2_R.AEQEVKKsda-hydroAEHVAR.I 4 6	P4384_05	9786	P4384_05.mgf	7834	5	489.477	2442.35	0.348	5	2442.35	0.348	Q9Y6X9	MORC2_HUMAN ATPase MORC2 OS=Homo sapiens OX=9606 GN=MORC2 PE=1 SV=2	FALSE	Q9Y6X9	MORC2_HUMAN ATPase MORC2 OS=Homo sapiens OX=9606 GN=MORC2 PE=1 SV=2	FALSE	AEQEVKKsda-hydroAEHVAR	ALKsda-loopEPK	288	359	13	6	6	4	293	362	5	SDA	82.041	0	2	0.625	16.169	FALSE	TRUE	FALSE	FALSE	Self > 4	0.026	0.027	0.099
Scan: 9984 Run: P4384_05 P1_R.ALKEPK.E P2_R.AEQEVKsda-hydroKsda-loopAEHVAR.I 3 10	P4384_05	9984	P4384_05.mgf	8016	4	611.594	2442.35	0.346	4	2442.35	0.348	Q9Y6X9	MORC2_HUMAN ATPase MORC2 OS=Homo sapiens OX=9606 GN=MORC2 PE=1 SV=2	FALSE	Q9Y6X9	MORC2_HUMAN ATPase MORC2 OS=Homo sapiens OX=9606 GN=MORC2 PE=1 SV=2	FALSE	ALKEPK	AEQEVKsda-hydroKsda-loopAEHVAR	359	288	6	13	3	10	361	297	4	SDA	82.041	0	2	0.708	21.04	FALSE	TRUE	FALSE	FALSE	Self > 4	0.005	0.007	0
Scan: 9985 Run: P4384_05 P1_R.ALKEPK.E P2_R.AEQEVKsda-hydroKsda-loopAEHVAR.I 3 9	P4384_05	9985	P4384_05.mgf	8017	5	489.477	2442.35	0.349	5	2442.35	0.348	Q9Y6X9	MORC2_HUMAN ATPase MORC2 OS=Homo sapiens OX=9606 GN=MORC2 PE=1 SV=2	FALSE	Q9Y6X9	MORC2_HUMAN ATPase MORC2 OS=Homo sapiens OX=9606 GN=MORC2 PE=1 SV=2	FALSE	ALKEPK	AEQEVKsda-hydroKsda-loopAEHVAR	359	288	6	13	3	9	361	296	5	SDA	82.041	0	2	0.542	14.839	FALSE	TRUE	FALSE	FALSE	Self > 4	0.085	0.085	0.408
Scan: 10148 Run: P4384_05 P1_R.ALKEPK.E P2_R.AEQEVKsda-hydroKsda-loopAEHVAR.I 3 12	P4384_05	10148	P4384_05.mgf	8166	4	611.595	2442.35	0.349	4	2442.35	0.348	Q9Y6X9	MORC2_HUMAN ATPase MORC2 OS=Homo sapiens OX=9606 GN=MORC2 PE=1 SV=2	FALSE	Q9Y6X9	MORC2_HUMAN ATPase MORC2 OS=Homo sapiens OX=9606 GN=MORC2 PE=1 SV=2	FALSE	ALKEPK	AEQEVKsda-hydroKsda-loopAEHVAR	359	288	6	13	3	12	361	299	4	SDA	82.041	0	2	0.75	21.688	FALSE	TRUE	FALSE	FALSE	Self > 4	0.005	0.005	0
Scan: 10354 Run: P4384_05 P1_R.ALKsda-loopEPK.E P2_R.AEQEVKsda-hydroKAEHVAR.I 3 7	P4384_05	10354	P4384_05.mgf	8354	5	489.477	2442.35	0.349	5	2442.35	0.348	Q9Y6X9	MORC2_HUMAN ATPase MORC2 OS=Homo sapiens OX=9606 GN=MORC2 PE=1 SV=2	FALSE	Q9Y6X9	MORC2_HUMAN ATPase MORC2 OS=Homo sapiens OX=9606 GN=MORC2 PE=1 SV=2	FALSE	AEQEVKsda-hydroKAEHVAR	ALKsda-loopEPK	288	359	13	6	7	3	294	361	5	SDA	82.041	0	2	0.75	20.542	FALSE	TRUE	FALSE	FALSE	Self > 4	0.005	0.009	0
Scan: 10425 Run: P4384_05 P1_R.VTAVEVGKHVVR.W P2_R.DRWVEK.G 8 4	P4384_05	10425	P4384_05.mgf	8420	5	442.252	2206.22	0.225	5	2206.22	0.222	Q9Y6X9	MORC2_HUMAN ATPase MORC2 OS=Homo sapiens OX=9606 GN=MORC2 PE=1 SV=2	FALSE	Q9Y6X9	MORC2_HUMAN ATPase MORC2 OS=Homo sapiens OX=9606 GN=MORC2 PE=1 SV=2	FALSE	VTAVEVGKHVVR	DRWVEK	812	839	12	6	8	4	819	842	5	SDA	82.041	0	1	0.6	16.113	FALSE	TRUE	FALSE	FALSE	Self > 4	0.026	0.028	0.067
Scan: 10732 Run: P4384_05 P1_R.VTAVEVGKHVVR.W P2_R.AKsda-hydroASEESLR.T 8 7	P4384_05	10732	P4384_05.mgf	8688	4	617.098	2464.36	0.364	4	2464.36	0.364	Q9Y6X9	MORC2_HUMAN ATPase MORC2 OS=Homo sapiens OX=9606 GN=MORC2 PE=1 SV=2	FALSE	Q9Y6X9	MORC2_HUMAN ATPase MORC2 OS=Homo sapiens OX=9606 GN=MORC2 PE=1 SV=2	FALSE	AKsda-hydroASEESLR	VTAVEVGKHVVR	973	812	9	12	7	8	979	819	4	SDA	82.041	0	2	0.625	17.941	FALSE	TRUE	FALSE	FALSE	Self > 4	0.014	0.014	0.027
Scan: 10783 Run: P4384_05 P1_R.IKsda-loopEAKsda-loopQR.A P2_R.AEQEVKKsda-hydroAEHVAR.I 4 6	P4384_05	10783	P4384_05.mgf	8735	4	678.882	2711.5	0.497	4	2711.5	0.496	Q9Y6X9	MORC2_HUMAN ATPase MORC2 OS=Homo sapiens OX=9606 GN=MORC2 PE=1 SV=2	FALSE	Q9Y6X9	MORC2_HUMAN ATPase MORC2 OS=Homo sapiens OX=9606 GN=MORC2 PE=1 SV=2	FALSE	AEQEVKKsda-hydroAEHVAR	IKsda-loopEAKsda-loopQR	288	352	13	7	6	4	293	355	4	SDA	82.041	0	2	0.333	12.489	FALSE	TRUE	FALSE	FALSE	Self > 4	0.278	0.278	0.703
Scan: 10987 Run: P4384_05 P1_R.SQADLKK.L P2_K.LPLEVTTRPSTEEPVR.R 5 6	P4384_05	10987	P4384_05.mgf	8923	4	674.372	2693.46	0.459	4	2693.46	0.459	Q9Y6X9	MORC2_HUMAN ATPase MORC2 OS=Homo sapiens OX=9606 GN=MORC2 PE=1 SV=2	FALSE	Q9Y6X9	MORC2_HUMAN ATPase MORC2 OS=Homo sapiens OX=9606 GN=MORC2 PE=1 SV=2	FALSE	SQADLKK	LPLEVTTRPSTEEPVR	586	593	7	16	5	6	590	598	4	SDA	82.041	1	2	0.833	24.454	FALSE	TRUE	FALSE	FALSE	Self > 4	0	0.004	0.012
Scan: 11121 Run: P4384_05 P1_R.LLQPPEAPR.K P2_R.KPANTLVK.T 6 1	P4384_05	11121	P4384_05.mgf	9043	4	493.795	1971.15	0.152	4	1971.15	0.151	Q9Y6X9	MORC2_HUMAN ATPase MORC2 OS=Homo sapiens OX=9606 GN=MORC2 PE=1 SV=2	FALSE	Q9Y6X9	MORC2_HUMAN ATPase MORC2 OS=Homo sapiens OX=9606 GN=MORC2 PE=1 SV=2	FALSE	LLQPPEAPR	KPANTLVK	667	676	9	8	6	1	672	676	4	SDA	82.041	1	2	0.812	25.08	FALSE	TRUE	FALSE	FALSE	Self > 4	0	0.004	0.011
Scan: 11150 Run: P4384_05 P1_R.ALKEPK.E P2_R.AEQEVKsda-loopKsda-loopAEHVAR.I 3 2	P4384_05	11150	P4384_05.mgf	9070	5	485.875	2424.34	0.338	5	2424.34	0.337	Q9Y6X9	MORC2_HUMAN ATPase MORC2 OS=Homo sapiens OX=9606 GN=MORC2 PE=1 SV=2	FALSE	Q9Y6X9	MORC2_HUMAN ATPase MORC2 OS=Homo sapiens OX=9606 GN=MORC2 PE=1 SV=2	FALSE	ALKEPK	AEQEVKsda-loopKsda-loopAEHVAR	359	288	6	13	3	2	361	289	5	SDA	82.041	0	2	0.625	17.796	FALSE	TRUE	FALSE	FALSE	Self > 4	0.015	0.015	0.043
Scan: 11276 Run: P4384_05 P1_R.LLQPPEAPR.K P2_R.KPANTLVK.T 7 1	P4384_05	11276	P4384_05.mgf	9180	4	493.796	1971.15	0.153	4	1971.15	0.151	Q9Y6X9	MORC2_HUMAN ATPase MORC2 OS=Homo sapiens OX=9606 GN=MORC2 PE=1 SV=2	FALSE	Q9Y6X9	MORC2_HUMAN ATPase MORC2 OS=Homo sapiens OX=9606 GN=MORC2 PE=1 SV=2	FALSE	LLQPPEAPR	KPANTLVK	667	676	9	8	7	1	673	676	4	SDA	82.041	0	2	0.875	25.115	FALSE	TRUE	FALSE	FALSE	Self > 4	0	0.004	0.011
Scan: 11295 Run: P4384_05 P1_R.ALKsda-loopEPK.E P2_R.AEQEVKKsda-loopAEHVAR.I 3 6	P4384_05	11295	P4384_05.mgf	9198	4	607.092	2424.34	0.339	4	2424.34	0.337	Q9Y6X9	MORC2_HUMAN ATPase MORC2 OS=Homo sapiens OX=9606 GN=MORC2 PE=1 SV=2	FALSE	Q9Y6X9	MORC2_HUMAN ATPase MORC2 OS=Homo sapiens OX=9606 GN=MORC2 PE=1 SV=2	FALSE	ALKsda-loopEPK	AEQEVKKsda-loopAEHVAR	359	288	6	13	3	6	361	293	4	SDA	82.041	0	2	0.5	12.693	FALSE	TRUE	FALSE	FALSE	Self > 4	0.251	0.251	0.726
Scan: 11344 Run: P4384_05 P1_R.ALKEPK.E P2_R.AEQEVKsda-loopKsda-loopAEHVAR.I 3 10	P4384_05	11344	P4384_05.mgf	9242	5	485.875	2424.34	0.339	5	2424.34	0.337	Q9Y6X9	MORC2_HUMAN ATPase MORC2 OS=Homo sapiens OX=9606 GN=MORC2 PE=1 SV=2	FALSE	Q9Y6X9	MORC2_HUMAN ATPase MORC2 OS=Homo sapiens OX=9606 GN=MORC2 PE=1 SV=2	FALSE	ALKEPK	AEQEVKsda-loopKsda-loopAEHVAR	359	288	6	13	3	10	361	297	5	SDA	82.041	0	2	0.667	21.045	FALSE	TRUE	FALSE	FALSE	Self > 4	0.005	0.007	0
Scan: 11595 Run: P4384_05 P1_R.SQADLKK.L P2_K.LPLEVTTRPSTEEPVR.R 6 13	P4384_05	11595	P4384_05.mgf	9458	4	674.371	2693.46	0.456	4	2693.46	0.459	Q9Y6X9	MORC2_HUMAN ATPase MORC2 OS=Homo sapiens OX=9606 GN=MORC2 PE=1 SV=2	FALSE	Q9Y6X9	MORC2_HUMAN ATPase MORC2 OS=Homo sapiens OX=9606 GN=MORC2 PE=1 SV=2	FALSE	SQADLKK	LPLEVTTRPSTEEPVR	586	593	7	16	6	13	591	605	4	SDA	82.041	0	2	0.5	18.461	FALSE	TRUE	FALSE	FALSE	Self > 4	0.012	0.012	0.014
Scan: 11899 Run: P4384_05 P1_K.QLTEKIR.Q P2_K.QDFADAKsda-hydroEYR.H 6 9	P4384_05	11899	P4384_05.mgf	9716	4	578.554	2310.19	0.186	4	2310.18	0.185	Q9Y6X9	MORC2_HUMAN ATPase MORC2 OS=Homo sapiens OX=9606 GN=MORC2 PE=1 SV=2	FALSE	Q9Y6X9	MORC2_HUMAN ATPase MORC2 OS=Homo sapiens OX=9606 GN=MORC2 PE=1 SV=2	FALSE	QLTEKIR	QDFADAKsda-hydroEYR	563	428	7	10	6	9	568	436	4	SDA	82.041	0	2	0.583	16.468	FALSE	TRUE	FALSE	FALSE	Self > 4	0.024	0.024	0.038
Scan: 12243 Run: P4384_05 P1_R.KAPVISSTPKLPALAAR.E P2_R.EEASTSR.L 10 5	P4384_05	12243	P4384_05.mgf	10026	5	516.893	2579.43	0.43	5	2579.43	0.428	Q9Y6X9	MORC2_HUMAN ATPase MORC2 OS=Homo sapiens OX=9606 GN=MORC2 PE=1 SV=2	FALSE	Q9Y6X9	MORC2_HUMAN ATPase MORC2 OS=Homo sapiens OX=9606 GN=MORC2 PE=1 SV=2	FALSE	EEASTSR	KAPVISSTPKLPALAAR	660	643	7	17	5	10	664	652	5	SDA	82.041	0	1	0.417	14.872	FALSE	TRUE	FALSE	FALSE	Self > 4	0.081	0.081	0.417
Scan: 12428 Run: P4384_05 P1_R.DLDGMoxFIYNCcmSR.L P2_R.DIQMoxAETSPEGTKPER.R 6 13	P4384_05	12428	P4384_05.mgf	10194	4	848.882	3391.5	0.497	4	3391.5	0.5	Q9Y6X9	MORC2_HUMAN ATPase MORC2 OS=Homo sapiens OX=9606 GN=MORC2 PE=1 SV=2	FALSE	Q9Y6X9	MORC2_HUMAN ATPase MORC2 OS=Homo sapiens OX=9606 GN=MORC2 PE=1 SV=2	FALSE	DLDGMoxFIYNCcmSR	DIQMoxAETSPEGTKPER	378	222	12	16	6	13	383	234	4	SDA	82.041	0	2	0.591	24.036	FALSE	TRUE	FALSE	FALSE	Self > 4	0	0.004	0.013
Scan: 12429 Run: P4384_05 P1_R.VTAVEVGK.H P2_R.EWYTGR.V 2 5	P4384_05	12429	P4384_05.mgf	10195	3	565.631	1693.87	0.87	3	1693.87	0.867	Q9Y6X9	MORC2_HUMAN ATPase MORC2 OS=Homo sapiens OX=9606 GN=MORC2 PE=1 SV=2	FALSE	Q9Y6X9	MORC2_HUMAN ATPase MORC2 OS=Homo sapiens OX=9606 GN=MORC2 PE=1 SV=2	FALSE	EWYTGR	VTAVEVGK	806	812	6	8	5	2	810	813	3	SDA	82.041	0	1	0.7	16.867	FALSE	TRUE	FALSE	FALSE	Self > 4	0.019	0.019	0.038
Scan: 12456 Run: P4384_05 P1_R.IKsda-loopEAKQR.A P2_R.AEQEVKsda-loopKsda-loopAEHVAR.I 5 3	P4384_05	12456	P4384_05.mgf	10220	4	674.379	2693.49	0.488	4	2693.49	0.486	Q9Y6X9	MORC2_HUMAN ATPase MORC2 OS=Homo sapiens OX=9606 GN=MORC2 PE=1 SV=2	FALSE	Q9Y6X9	MORC2_HUMAN ATPase MORC2 OS=Homo sapiens OX=9606 GN=MORC2 PE=1 SV=2	FALSE	IKsda-loopEAKQR	AEQEVKsda-loopKsda-loopAEHVAR	352	288	7	13	5	3	356	290	4	SDA	82.041	0	2	0.417	15.968	FALSE	TRUE	FALSE	FALSE	Self > 4	0.031	0.031	0.092
Scan: 13198 Run: P4384_05 P1_R.VTAVEVGKsda-loopHVVR.W P2_R.FVVKEEK.K 5 4	P4384_05	13198	P4384_05.mgf	10878	4	584.59	2334.33	0.332	4	2334.33	0.331	Q9Y6X9	MORC2_HUMAN ATPase MORC2 OS=Homo sapiens OX=9606 GN=MORC2 PE=1 SV=2	FALSE	Q9Y6X9	MORC2_HUMAN ATPase MORC2 OS=Homo sapiens OX=9606 GN=MORC2 PE=1 SV=2	FALSE	FVVKEEK	VTAVEVGKsda-loopHVVR	764	812	7	12	4	5	767	816	4	SDA	82.041	0	2	0.455	15.202	FALSE	TRUE	FALSE	FALSE	Self > 4	0.066	0.066	0.336
Scan: 13199 Run: P4384_05 P1_R.VTAVEVGKsda-loopHVVR.W P2_R.FVVKEEK.K 2 5	P4384_05	13199	P4384_05.mgf	10879	5	467.874	2334.33	0.332	5	2334.33	0.331	Q9Y6X9	MORC2_HUMAN ATPase MORC2 OS=Homo sapiens OX=9606 GN=MORC2 PE=1 SV=2	FALSE	Q9Y6X9	MORC2_HUMAN ATPase MORC2 OS=Homo sapiens OX=9606 GN=MORC2 PE=1 SV=2	FALSE	FVVKEEK	VTAVEVGKsda-loopHVVR	764	812	7	12	5	2	768	813	5	SDA	82.041	0	1	0.667	16.123	FALSE	TRUE	FALSE	FALSE	Self > 4	0.026	0.027	0.073
Scan: 13616 Run: P4384_05 P1_R.EEASTSR.L P2_K.APVISSTPKLPALAAR.E 4 9	P4384_05	13616	P4384_05.mgf	11257	4	613.841	2451.34	0.335	4	2451.33	0.333	Q9Y6X9	MORC2_HUMAN ATPase MORC2 OS=Homo sapiens OX=9606 GN=MORC2 PE=1 SV=2	FALSE	Q9Y6X9	MORC2_HUMAN ATPase MORC2 OS=Homo sapiens OX=9606 GN=MORC2 PE=1 SV=2	FALSE	EEASTSR	APVISSTPKLPALAAR	660	644	7	16	4	9	663	652	4	SDA	82.041	0	2	0.417	15.086	FALSE	TRUE	FALSE	FALSE	Self > 4	0.066	0.066	0.374
Scan: 13635 Run: P4384_05 P1_K.QYEVGLQNLCcmNSYQSR.A P2_R.AKASEESLR.T 15 1	P4384_05	13635	P4384_05.mgf	11274	4	758.369	3029.45	0.447	4	3029.45	0.451	Q9Y6X9	MORC2_HUMAN ATPase MORC2 OS=Homo sapiens OX=9606 GN=MORC2 PE=1 SV=2	FALSE	Q9Y6X9	MORC2_HUMAN ATPase MORC2 OS=Homo sapiens OX=9606 GN=MORC2 PE=1 SV=2	FALSE	QYEVGLQNLCcmNSYQSR	AKASEESLR	953	973	16	9	15	1	967	973	4	SDA	82.041	0	2	0.562	18.65	FALSE	TRUE	FALSE	FALSE	Self > 4	0.012	0.012	0.027
Scan: 14251 Run: P4384_05 P1_K.LSPATPSR.K P2_K.Ksda-loopTESPIK.L 2 6	P4384_05	14251	P4384_05.mgf	11772	3	598.671	1792.99	0.99	3	1792.99	0.993	Q9Y6X9	MORC2_HUMAN ATPase MORC2 OS=Homo sapiens OX=9606 GN=MORC2 PE=1 SV=2	FALSE	Q9Y6X9	MORC2_HUMAN ATPase MORC2 OS=Homo sapiens OX=9606 GN=MORC2 PE=1 SV=2	FALSE	LSPATPSR	Ksda-loopTESPIK	729	722	8	7	2	6	730	727	3	SDA	82.041	0	2	0.643	18.618	FALSE	TRUE	FALSE	FALSE	Self > 4	0.012	0.012	0.014
Scan: 14521 Run: P4384_05 P1_R.DLDGMFIYNCcmSR.L P2_R.DIQMoxAETSPEGTKPER.R 4 12	P4384_05	14521	P4384_05.mgf	11994	4	844.883	3375.5	0.502	4	3375.51	0.505	Q9Y6X9	MORC2_HUMAN ATPase MORC2 OS=Homo sapiens OX=9606 GN=MORC2 PE=1 SV=2	FALSE	Q9Y6X9	MORC2_HUMAN ATPase MORC2 OS=Homo sapiens OX=9606 GN=MORC2 PE=1 SV=2	FALSE	DIQMoxAETSPEGTKPER	DLDGMFIYNCcmSR	222	378	16	12	12	4	233	381	4	SDA	82.041	0	2	0.455	18.412	FALSE	TRUE	FALSE	FALSE	Self > 4	0.012	0.012	0.013
Scan: 14646 Run: P4384_05 P1_K.TQEEKsda-loopQK.Q P2_K.QLTEKsda-hydroIR.Q 6 3	P4384_05	14646	P4384_05.mgf	12106	3	681.044	2040.11	0.111	3	2040.11	0.11	Q9Y6X9	MORC2_HUMAN ATPase MORC2 OS=Homo sapiens OX=9606 GN=MORC2 PE=1 SV=2	FALSE	Q9Y6X9	MORC2_HUMAN ATPase MORC2 OS=Homo sapiens OX=9606 GN=MORC2 PE=1 SV=2	FALSE	TQEEKsda-loopQK	QLTEKsda-hydroIR	556	563	7	7	6	3	561	565	3	SDA	82.041	0	2	0.75	19.722	FALSE	TRUE	FALSE	FALSE	Self > 4	0.011	0.012	0.008
Scan: 14686 Run: P4384_05 P1_R.Ksda-hydroAPVISSTPKLPALAAR.E P2_R.EEASTSR.L 10 1	P4384_05	14686	P4384_05.mgf	12143	4	670.878	2679.48	0.481	4	2679.48	0.48	Q9Y6X9	MORC2_HUMAN ATPase MORC2 OS=Homo sapiens OX=9606 GN=MORC2 PE=1 SV=2	FALSE	Q9Y6X9	MORC2_HUMAN ATPase MORC2 OS=Homo sapiens OX=9606 GN=MORC2 PE=1 SV=2	FALSE	EEASTSR	Ksda-hydroAPVISSTPKLPALAAR	660	643	7	17	1	10	660	652	4	SDA	82.041	1	2	0.667	19.994	FALSE	TRUE	FALSE	FALSE	Self > 4	0.011	0.012	0.016
Scan: 15126 Run: P4384_05 P1_K.TQEEKsda-hydroQK.Q P2_K.QLTEKsda-loopIR.Q 6 3	P4384_05	15126	P4384_05.mgf	12530	3	681.045	2040.11	0.112	3	2040.11	0.11	Q9Y6X9	MORC2_HUMAN ATPase MORC2 OS=Homo sapiens OX=9606 GN=MORC2 PE=1 SV=2	FALSE	Q9Y6X9	MORC2_HUMAN ATPase MORC2 OS=Homo sapiens OX=9606 GN=MORC2 PE=1 SV=2	FALSE	TQEEKsda-hydroQK	QLTEKsda-loopIR	556	563	7	7	6	3	561	565	3	SDA	82.041	0	2	0.75	17.836	FALSE	TRUE	FALSE	FALSE	Self > 4	0.015	0.015	0.043
Scan: 15689 Run: P4384_05 P1_R.VTAVEVGKHVVR.W P2_K.QYEVGLQNLCcmNSYQSR.A 8 12	P4384_05	15689	P4384_05.mgf	13025	5	667.546	3332.7	0.695	5	3332.69	0.693	Q9Y6X9	MORC2_HUMAN ATPase MORC2 OS=Homo sapiens OX=9606 GN=MORC2 PE=1 SV=2	FALSE	Q9Y6X9	MORC2_HUMAN ATPase MORC2 OS=Homo sapiens OX=9606 GN=MORC2 PE=1 SV=2	FALSE	QYEVGLQNLCcmNSYQSR	VTAVEVGKHVVR	953	812	16	12	12	8	964	819	5	SDA	82.041	0	1	0.5	21.048	FALSE	TRUE	FALSE	FALSE	Self > 4	0.005	0.007	0
Scan: 15700 Run: P4384_05 P1_R.VTAVEVGKHVVR.W P2_K.QYEVGLQNLCcmNSYQSR.A 11 12	P4384_05	15700	P4384_05.mgf	13035	4	834.181	3332.7	0.695	4	3332.69	0.693	Q9Y6X9	MORC2_HUMAN ATPase MORC2 OS=Homo sapiens OX=9606 GN=MORC2 PE=1 SV=2	FALSE	Q9Y6X9	MORC2_HUMAN ATPase MORC2 OS=Homo sapiens OX=9606 GN=MORC2 PE=1 SV=2	FALSE	QYEVGLQNLCcmNSYQSR	VTAVEVGKHVVR	953	812	16	12	12	11	964	822	4	SDA	82.041	0	1	0.591	21.859	FALSE	TRUE	FALSE	FALSE	Self > 4	0.005	0.005	0.065
Scan: 16246 Run: P4384_05 P1_K.TPVVKsda-hydroK.T P2_K.TESPIKsda-hydroLSPATPSR.K 5 1	P4384_05	16246	P4384_05.mgf	13486	3	812.803	2435.39	0.389	3	2435.39	0.388	Q9Y6X9	MORC2_HUMAN ATPase MORC2 OS=Homo sapiens OX=9606 GN=MORC2 PE=1 SV=2	FALSE	Q9Y6X9	MORC2_HUMAN ATPase MORC2 OS=Homo sapiens OX=9606 GN=MORC2 PE=1 SV=2	FALSE	TESPIKsda-hydroLSPATPSR	TPVVKsda-hydroK	723	717	14	6	1	5	723	721	3	SDA	82.041	0	0	0.731	20.657	FALSE	TRUE	FALSE	FALSE	Self > 4	0.005	0.009	0
Scan: 16973 Run: P4384_05 P1_K.QYEVGLQNLCcmNSYQSR.A P2_R.KDMKTQEEK.Q 12 8	P4384_05	16973	P4384_05.mgf	14128	4	794.877	3175.48	0.478	4	3175.49	0.491	Q9Y6X9	MORC2_HUMAN ATPase MORC2 OS=Homo sapiens OX=9606 GN=MORC2 PE=1 SV=2	FALSE	Q9Y6X9	MORC2_HUMAN ATPase MORC2 OS=Homo sapiens OX=9606 GN=MORC2 PE=1 SV=2	FALSE	QYEVGLQNLCcmNSYQSR	KDMKTQEEK	953	552	16	9	12	8	964	559	4	SDA	82.041	0	0	0.3	11.838	FALSE	TRUE	FALSE	FALSE	Self > 4	0.352	0.352	0.989
Scan: 17324 Run: P4384_05 P1_K.QQESsda-hydroAER.Ccm P2_R.Ksda-loopALDASDEEGASDSLENSKK.D 1 6	P4384_05	17324	P4384_05.mgf	14451	3	1068.84	3203.49	0.493	3	3203.49	0.495	decoy:Q9Y6X9	decoy	TRUE	decoy:Q9Y6X9	decoy	TRUE	QQESsda-hydroAER	Ksda-loopALDASDEEGASDSLENSKK	491	243	7	20	1	6	491	248	3	SDA	82.041	0	0	0.368	12.206	TRUE	FALSE	FALSE	TRUE	Self > 4	0.304	0.304	0.783
Scan: 17817 Run: P4384_05 P1_R.KALDASDEEGASDSLENSK.K P2_R.EPVTDNVEK.F 12 8	P4384_05	17817	P4384_05.mgf	14894	3	1026.48	3076.43	0.429	3	3076.42	0.42	decoy:Q9Y6X9	decoy	TRUE	Q9Y6X9	MORC2_HUMAN ATPase MORC2 OS=Homo sapiens OX=9606 GN=MORC2 PE=1 SV=2	FALSE	KALDASDEEGASDSLENSK	EPVTDNVEK	243	156	19	9	12	8	254	163	3	SDA	82.041	0	1	0.278	11.88	TRUE	FALSE	TRUE	FALSE	Self > 4	0.344	0.345	0.974
Scan: 18027 Run: P4384_05 P1_K.TQEEKsda-loopQK.Q P2_K.QLTEKsda-loopIR.Q 6 3	P4384_05	18027	P4384_05.mgf	15087	3	675.04	2022.1	0.099	3	2022.1	0.099	Q9Y6X9	MORC2_HUMAN ATPase MORC2 OS=Homo sapiens OX=9606 GN=MORC2 PE=1 SV=2	FALSE	Q9Y6X9	MORC2_HUMAN ATPase MORC2 OS=Homo sapiens OX=9606 GN=MORC2 PE=1 SV=2	FALSE	TQEEKsda-loopQK	QLTEKsda-loopIR	556	563	7	7	6	3	561	565	3	SDA	82.041	0	2	0.917	22.136	FALSE	TRUE	FALSE	FALSE	Self > 4	0.005	0.005	0.024
Scan: 18069 Run: P4384_05 P1_R.SQADLK.K P2_K.Ksda-hydroLPLEVTTRPSTEEPVR.R 5 8	P4384_05	18069	P4384_05.mgf	15126	3	932.178	2793.51	0.512	3	2793.51	0.512	Q9Y6X9	MORC2_HUMAN ATPase MORC2 OS=Homo sapiens OX=9606 GN=MORC2 PE=1 SV=2	FALSE	Q9Y6X9	MORC2_HUMAN ATPase MORC2 OS=Homo sapiens OX=9606 GN=MORC2 PE=1 SV=2	FALSE	SQADLK	Ksda-hydroLPLEVTTRPSTEEPVR	586	592	6	17	5	8	590	599	3	SDA	82.041	0	2	0.594	19.62	FALSE	TRUE	FALSE	FALSE	Self > 4	0.011	0.012	0.009
Scan: 18343 Run: P4384_05 P1_R.TFHEEEGIDEVIVPLPTWNAR.T P2_K.KAEHVAR.I 6 1	P4384_05	18343	P4384_05.mgf	15378	4	836.683	3342.7	0.702	4	3342.7	0.699	Q9Y6X9	MORC2_HUMAN ATPase MORC2 OS=Homo sapiens OX=9606 GN=MORC2 PE=1 SV=2	FALSE	Q9Y6X9	MORC2_HUMAN ATPase MORC2 OS=Homo sapiens OX=9606 GN=MORC2 PE=1 SV=2	FALSE	KAEHVAR	TFHEEEGIDEVIVPLPTWNAR	294	133	7	21	1	6	294	138	4	SDA	82.041	0	1	0.417	16.222	FALSE	TRUE	FALSE	FALSE	Self > 4	0.026	0.027	0.103
Scan: 18737 Run: P4384_05 P1_K.VIKsda-hydroTPVVKsda-loopK.T P2_K.TESPIK.L 8 3	P4384_05	18737	P4384_05.mgf	15741	3	650.403	1948.19	0.186	3	1948.18	0.185	Q9Y6X9	MORC2_HUMAN ATPase MORC2 OS=Homo sapiens OX=9606 GN=MORC2 PE=1 SV=2	FALSE	Q9Y6X9	MORC2_HUMAN ATPase MORC2 OS=Homo sapiens OX=9606 GN=MORC2 PE=1 SV=2	FALSE	TESPIK	VIKsda-hydroTPVVKsda-loopK	723	714	6	9	3	8	725	721	3	SDA	82.041	0	1	0.6	14.632	FALSE	TRUE	FALSE	FALSE	Self > 4	0.103	0.103	0.52
Scan: 18850 Run: P4384_05 P1_K.Tsda-loopPVVKK.T P2_R.EVPSPKsda-hydroVIK.T 5 8	P4384_05	18850	P4384_05.mgf	15845	3	644.399	1930.17	0.175	3	1930.17	0.175	Q9Y6X9	MORC2_HUMAN ATPase MORC2 OS=Homo sapiens OX=9606 GN=MORC2 PE=1 SV=2	FALSE	Q9Y6X9	MORC2_HUMAN ATPase MORC2 OS=Homo sapiens OX=9606 GN=MORC2 PE=1 SV=2	FALSE	EVPSPKsda-hydroVIK	Tsda-loopPVVKK	708	717	9	6	8	5	715	721	3	SDA	82.041	1	1	0.5	16.324	FALSE	TRUE	FALSE	FALSE	Self > 4	0.026	0.026	0.097
Scan: 19143 Run: P4384_05 P1_K.TPVVKsda-loopK.T P2_R.EVPSPKsda-hydroVIK.T 1 8	P4384_05	19143	P4384_05.mgf	16115	3	644.399	1930.18	0.176	3	1930.17	0.175	Q9Y6X9	MORC2_HUMAN ATPase MORC2 OS=Homo sapiens OX=9606 GN=MORC2 PE=1 SV=2	FALSE	Q9Y6X9	MORC2_HUMAN ATPase MORC2 OS=Homo sapiens OX=9606 GN=MORC2 PE=1 SV=2	FALSE	TPVVKsda-loopK	EVPSPKsda-hydroVIK	717	708	6	9	1	8	717	715	3	SDA	82.041	1	1	0.75	16.149	FALSE	TRUE	FALSE	FALSE	Self > 4	0.026	0.027	0.098
Scan: 20142 Run: P4384_05 P1_R.REEAYIDRITsda-hydroADAR.D P2_K.QKsda-loopQEEQKsda-hydroTMK.R 10 8	P4384_05	20142	P4384_05.mgf	17034	5	664.743	3318.68	0.677	5	3318.68	0.676	decoy:Q9Y6X9	decoy	TRUE	decoy:Q9Y6X9	decoy	TRUE	QKsda-loopQEEQKsda-hydroTMK	REEAYIDRITsda-hydroADAR	471	978	10	14	8	10	478	987	5	SDA	82.041	0	0	0.423	13.583	TRUE	FALSE	FALSE	TRUE	Self > 4	0.168	0.169	0.58
Scan: 20215 Run: P4384_05 P1_R.TFHEEEGIDEVIVPLPTWNAR.T P2_R.IAEEKAR.E 1 6	P4384_05	20215	P4384_05.mgf	17101	4	838.183	3348.7	0.704	4	3348.7	0.698	Q9Y6X9	MORC2_HUMAN ATPase MORC2 OS=Homo sapiens OX=9606 GN=MORC2 PE=1 SV=2	FALSE	Q9Y6X9	MORC2_HUMAN ATPase MORC2 OS=Homo sapiens OX=9606 GN=MORC2 PE=1 SV=2	FALSE	IAEEKAR	TFHEEEGIDEVIVPLPTWNAR	301	133	7	21	6	1	306	133	4	SDA	82.041	0	1	0.5	17.591	FALSE	TRUE	FALSE	FALSE	Self > 4	0.015	0.015	0.057
Scan: 20714 Run: P4384_05 P1_R.TFHEEEGIDEVIVPLPTWNAR.T P2_R.AEQEVKsda-loopKAEHVAR.I 1 2	P4384_05	20714	P4384_05.mgf	17562	5	822.826	4109.09	0.093	5	4109.09	0.085	Q9Y6X9	MORC2_HUMAN ATPase MORC2 OS=Homo sapiens OX=9606 GN=MORC2 PE=1 SV=2	FALSE	Q9Y6X9	MORC2_HUMAN ATPase MORC2 OS=Homo sapiens OX=9606 GN=MORC2 PE=1 SV=2	FALSE	AEQEVKsda-loopKAEHVAR	TFHEEEGIDEVIVPLPTWNAR	288	133	13	21	2	1	289	133	5	SDA	82.041	0	1	0.292	16.191	FALSE	TRUE	FALSE	FALSE	Self > 4	0.026	0.027	0.099
Scan: 20904 Run: P4384_05 P1_R.TFHEEEGIDEVIVPLPTWNAR.T P2_R.AEQEVKKsda-loopAEHVAR.I 1 12	P4384_05	20904	P4384_05.mgf	17737	5	822.823	4109.08	0.08	5	4109.09	0.085	Q9Y6X9	MORC2_HUMAN ATPase MORC2 OS=Homo sapiens OX=9606 GN=MORC2 PE=1 SV=2	FALSE	Q9Y6X9	MORC2_HUMAN ATPase MORC2 OS=Homo sapiens OX=9606 GN=MORC2 PE=1 SV=2	FALSE	AEQEVKKsda-loopAEHVAR	TFHEEEGIDEVIVPLPTWNAR	288	133	13	21	12	1	299	133	5	SDA	82.041	0	1	0.292	16.687	FALSE	TRUE	FALSE	FALSE	Self > 4	0.019	0.02	0.024
Scan: 20973 Run: P4384_05 P1_R.TFHEEEGIDEVIVPLPTWNAR.T P2_R.AEQEVKsda-loopKAEHVAR.I 1 12	P4384_05	20973	P4384_05.mgf	17800	5	822.824	4109.08	0.083	5	4109.09	0.085	Q9Y6X9	MORC2_HUMAN ATPase MORC2 OS=Homo sapiens OX=9606 GN=MORC2 PE=1 SV=2	FALSE	Q9Y6X9	MORC2_HUMAN ATPase MORC2 OS=Homo sapiens OX=9606 GN=MORC2 PE=1 SV=2	FALSE	AEQEVKsda-loopKAEHVAR	TFHEEEGIDEVIVPLPTWNAR	288	133	13	21	12	1	299	133	5	SDA	82.041	0	1	0.5	20.735	FALSE	TRUE	FALSE	FALSE	Self > 4	0.005	0.008	0
Scan: 21287 Run: P4384_05 P1_K.LPALAAR.E P2_R.KAPVISSsda-loopTPK.L 1 1	P4384_05	21287	P4384_05.mgf	18090	3	634.719	1901.13	0.135	3	1901.13	0.134	Q9Y6X9	MORC2_HUMAN ATPase MORC2 OS=Homo sapiens OX=9606 GN=MORC2 PE=1 SV=2	FALSE	Q9Y6X9	MORC2_HUMAN ATPase MORC2 OS=Homo sapiens OX=9606 GN=MORC2 PE=1 SV=2	FALSE	LPALAAR	KAPVISSsda-loopTPK	653	643	7	10	1	1	653	643	3	SDA	82.041	0	2	0.5	16.403	FALSE	TRUE	FALSE	FALSE	Self > 4	0.024	0.025	0.053
Scan: 22147 Run: P4384_05 P1_K.VGPQLEGGMoxACcmGGVVGVVDVPYLVLEPTHNK.Q P2_K.ARTsda-loopLEVR.L 22 5	P4384_05	22147	P4384_05.mgf	18882	6	703.372	4214.19	0.187	6	4214.19	0.186	Q9Y6X9	MORC2_HUMAN ATPase MORC2 OS=Homo sapiens OX=9606 GN=MORC2 PE=1 SV=2	FALSE	Q9Y6X9	MORC2_HUMAN ATPase MORC2 OS=Homo sapiens OX=9606 GN=MORC2 PE=1 SV=2	FALSE	ARTsda-loopLEVR	VGPQLEGGMoxACcmGGVVGVVDVPYLVLEPTHNK	313	397	7	31	5	22	317	418	6	SDA	82.041	0	0	0.3	11.878	FALSE	TRUE	FALSE	FALSE	Self > 4	0.344	0.345	0.981
Scan: 23629 Run: P4384_05 P1_R.TPESTQIGQYGNGLKSsda-loopGSsda-loopMoxR.I P2_R.KALDASDEEGASDSLENSsda-hydroK.K 4 11	P4384_05	23629	P4384_05.mgf	20234	4	1110.28	4437.08	0.079	4	4437.06	0.065	Q9Y6X9	MORC2_HUMAN ATPase MORC2 OS=Homo sapiens OX=9606 GN=MORC2 PE=1 SV=2	FALSE	decoy:Q9Y6X9	decoy	TRUE	TPESTQIGQYGNGLKSsda-loopGSsda-loopMoxR	KALDASDEEGASDSLENSsda-hydroK	91	243	20	19	4	11	94	253	4	SDA	82.041	0	1	0.421	16.991	TRUE	FALSE	TRUE	FALSE	Self > 4	0.019	0.019	0.036
Scan: 24028 Run: P4384_05 P1_K.VGPQLEGGMoxACcmGGVVGVVDVPYLVLEPTHNK.Q P2_K.QLTEKIR.Q 6 5	P4384_05	24028	P4384_05.mgf	20602	5	836.042	4175.18	0.175	5	4175.18	0.175	Q9Y6X9	MORC2_HUMAN ATPase MORC2 OS=Homo sapiens OX=9606 GN=MORC2 PE=1 SV=2	FALSE	Q9Y6X9	MORC2_HUMAN ATPase MORC2 OS=Homo sapiens OX=9606 GN=MORC2 PE=1 SV=2	FALSE	QLTEKIR	VGPQLEGGMoxACcmGGVVGVVDVPYLVLEPTHNK	563	397	7	31	5	6	567	402	5	SDA	82.041	0	2	0.667	23.957	FALSE	TRUE	FALSE	FALSE	Self > 4	0	0.005	0.013
Scan: 24275 Run: P4384_05 P1_R.TLPFQLSSVEK.D P2_K.DYPDTWVCcmSMoxNPDPEQDR.Ccm 8 1	P4384_05	24275	P4384_05.mgf	20829	4	893.407	3569.6	0.598	4	3569.6	0.596	Q9Y6X9	MORC2_HUMAN ATPase MORC2 OS=Homo sapiens OX=9606 GN=MORC2 PE=1 SV=2	FALSE	Q9Y6X9	MORC2_HUMAN ATPase MORC2 OS=Homo sapiens OX=9606 GN=MORC2 PE=1 SV=2	FALSE	DYPDTWVCcmSMoxNPDPEQDR	TLPFQLSSVEK	518	507	18	11	1	8	518	514	4	SDA	82.041	0	1	0.65	21.885	FALSE	TRUE	FALSE	FALSE	Self > 4	0.005	0.005	0.062
Scan: 24310 Run: P4384_05 P1_K.VGPQLEGGMoxACcmGGVVGVVDVPYLVLEPTHNK.Q P2_R.QQQEKLEALQK.T 9 5	P4384_05	24310	P4384_05.mgf	20861	5	927.084	4630.38	0.382	5	4630.38	0.377	Q9Y6X9	MORC2_HUMAN ATPase MORC2 OS=Homo sapiens OX=9606 GN=MORC2 PE=1 SV=2	FALSE	Q9Y6X9	MORC2_HUMAN ATPase MORC2 OS=Homo sapiens OX=9606 GN=MORC2 PE=1 SV=2	FALSE	QQQEKLEALQK	VGPQLEGGMoxACcmGGVVGVVDVPYLVLEPTHNK	570	397	11	31	5	9	574	405	5	SDA	82.041	0	1	0.45	19.137	FALSE	TRUE	FALSE	FALSE	Self > 4	0.012	0.012	0.009
Scan: 24408 Run: P4384_05 P1_K.VGPQLEGGMoxACcmGGVVGVVDVPYLVLEPTHNK.Q P2_R.IKEAKsda-loopQR.A 30 2	P4384_05	24408	P4384_05.mgf	20951	5	849.451	4242.22	0.218	5	4242.22	0.218	Q9Y6X9	MORC2_HUMAN ATPase MORC2 OS=Homo sapiens OX=9606 GN=MORC2 PE=1 SV=2	FALSE	Q9Y6X9	MORC2_HUMAN ATPase MORC2 OS=Homo sapiens OX=9606 GN=MORC2 PE=1 SV=2	FALSE	IKEAKsda-loopQR	VGPQLEGGMoxACcmGGVVGVVDVPYLVLEPTHNK	352	397	7	31	2	30	353	426	5	SDA	82.041	0	1	0.5	18.886	FALSE	TRUE	FALSE	FALSE	Self > 4	0.012	0.012	0.011
Scan: 24560 Run: P4384_05 P1_K.VGPQLEGGMoxACcmGGVVGVVDVPYLVLEPTHNK.Q P2_R.IKsda-loopEAKQR.A 28 1	P4384_05	24560	P4384_05.mgf	21091	5	849.451	4242.22	0.217	5	4242.22	0.218	Q9Y6X9	MORC2_HUMAN ATPase MORC2 OS=Homo sapiens OX=9606 GN=MORC2 PE=1 SV=2	FALSE	Q9Y6X9	MORC2_HUMAN ATPase MORC2 OS=Homo sapiens OX=9606 GN=MORC2 PE=1 SV=2	FALSE	IKsda-loopEAKQR	VGPQLEGGMoxACcmGGVVGVVDVPYLVLEPTHNK	352	397	7	31	1	28	352	424	5	SDA	82.041	0	1	0.417	15.409	FALSE	TRUE	FALSE	FALSE	Self > 4	0.051	0.051	0.303
Scan: 25096 Run: P4384_05 P1_K.FAIETELIYKYSPFRTEEEVMoxTQFMoxK.I P2_K.EEKKDSNELSDSsda-hydroAGEEDSsda-hydroADLK.R 16 14	P4384_05	25096	P4384_05.mgf	21585	6	990.801	5938.76	0.76	6	5938.76	0.759	Q9Y6X9	MORC2_HUMAN ATPase MORC2 OS=Homo sapiens OX=9606 GN=MORC2 PE=1 SV=2	FALSE	Q9Y6X9	MORC2_HUMAN ATPase MORC2 OS=Homo sapiens OX=9606 GN=MORC2 PE=1 SV=2	FALSE	EEKKDSNELSDSsda-hydroAGEEDSsda-hydroADLK	FAIETELIYKYSPFRTEEEVMoxTQFMoxK	768	165	22	26	14	16	781	180	6	SDA	82.041	0	1	0.34	20.275	FALSE	TRUE	FALSE	FALSE	Self > 4	0.01	0.011	0.022
Scan: 25418 Run: P4384_05 P1_R.YLESSsda-loopPPQNWNASLYsda-hydroGFEDWK.F P2_-.MKGTsda-loopILDEIYsda-loopADLEDDTsda-loopNIDIDEQK.V 13 10	P4384_05	25418	P4384_05.mgf	21882	5	1188.36	5936.78	0.782	5	5936.76	0.759	decoy:Q9Y6X9	decoy	TRUE	decoy:Q9Y6X9	decoy	TRUE	MKGTsda-loopILDEIYsda-loopADLEDDTsda-loopNIDIDEQK	YLESSsda-loopPPQNWNASLYsda-hydroGFEDWK	1	549	25	21	10	13	10	561	5	SDA	82.041	0	1	0.333	17.946	TRUE	FALSE	FALSE	TRUE	Self > 4	0.014	0.014	0.027
Scan: 25431 Run: P4384_05 P1_-.MKGTsda-loopILDEIYsda-hydroADLEDDTsda-hydroNIDIDEQK.V P2_K.EEKKDSNELSsda-loopDSsda-loopAGEEDSsda-hydroADLK.R 24 4	P4384_05	25431	P4384_05.mgf	21894	6	987.629	5919.73	0.733	6	5919.73	0.729	Q9Y6X9	MORC2_HUMAN ATPase MORC2 OS=Homo sapiens OX=9606 GN=MORC2 PE=1 SV=2	FALSE	decoy:Q9Y6X9	decoy	TRUE	EEKKDSNELSsda-loopDSsda-loopAGEEDSsda-hydroADLK	MKGTsda-loopILDEIYsda-hydroADLEDDTsda-hydroNIDIDEQK	768	1	22	25	4	24	771	24	6	SDA	82.041	0	1	0.312	16.72	TRUE	FALSE	TRUE	FALSE	Self > 4	0.019	0.02	0.023
Scan: 25472 Run: P4384_05 P1_K.GTsda-loopILDEIYsda-hydroADLEDDTsda-hydroNIDIDEQK.V P2_K.ARYLESSPPQNWNASsda-loopLYsda-loopGFEDWK.F 18 6	P4384_05	25472	P4384_05.mgf	21932	6	988.14	5922.8	0.795	6	5922.77	0.772	decoy:Q9Y6X9	decoy	TRUE	decoy:Q9Y6X9	decoy	TRUE	ARYLESSPPQNWNASsda-loopLYsda-loopGFEDWK	GTsda-loopILDEIYsda-hydroADLEDDTsda-hydroNIDIDEQK	547	3	23	23	6	18	552	20	6	SDA	82.041	0	1	0.341	16.51	TRUE	FALSE	FALSE	TRUE	Self > 4	0.021	0.022	0.048
Scan: 25686 Run: P4384_05 P1_R.RSEKPTGEPSTEAMoxQIRDPNSsda-loopIIDLEPEGNDMoxK.L P2_K.QYEVGLQNLCcmNSsda-hydroYQSR.A 28 13	P4384_05	25686	P4384_05.mgf	22129	6	990.638	5937.78	0.782	6	5937.76	0.761	Q9Y6X9	MORC2_HUMAN ATPase MORC2 OS=Homo sapiens OX=9606 GN=MORC2 PE=1 SV=2	FALSE	decoy:Q9Y6X9	decoy	TRUE	QYEVGLQNLCcmNSsda-hydroYQSR	RSEKPTGEPSTEAMoxQIRDPNSsda-loopIIDLEPEGNDMoxK	953	795	16	33	13	28	965	822	6	SDA	82.041	0	1	0.234	14.912	TRUE	FALSE	TRUE	FALSE	Self > 4	0.081	0.08	0.398
Scan: 25751 Run: P4384_05 P1_K.QYsda-hydroEVGLQNLCcmNSYQSRADSRAK.A P2_K.ELNFVFGVNIEHRDLDGMFIYsda-hydroNCcmSsda-loopR.L 12 20	P4384_05	25751	P4384_05.mgf	22189	6	1000.14	5994.81	0.806	6	5994.84	0.84	Q9Y6X9	MORC2_HUMAN ATPase MORC2 OS=Homo sapiens OX=9606 GN=MORC2 PE=1 SV=2	FALSE	Q9Y6X9	MORC2_HUMAN ATPase MORC2 OS=Homo sapiens OX=9606 GN=MORC2 PE=1 SV=2	FALSE	ELNFVFGVNIEHRDLDGMFIYsda-hydroNCcmSsda-loopR	QYsda-hydroEVGLQNLCcmNSYQSRADSRAK	365	953	25	22	20	12	384	964	6	SDA	82.041	1	2	0.333	17.425	FALSE	TRUE	FALSE	FALSE	Self > 4	0.015	0.017	0.072
Scan: 25752 Run: P4384_05 P1_K.TAKSGFQIVSAADSPDMGAGDDLFCcmLMoxFGRGLDR.R P2_R.KALDASDEEGASDSLENSsda-hydroKsda-hydroK.D 22 6	P4384_05	25752	P4384_05.mgf	22190	5	1200.17	5995.79	0.794	5	5995.79	0.792	decoy:Q9Y6X9	decoy	TRUE	decoy:Q9Y6X9	decoy	TRUE	KALDASDEEGASDSLENSsda-hydroKsda-hydroK	TAKSGFQIVSAADSPDMGAGDDLFCcmLMoxFGRGLDR	243	944	20	34	6	22	248	965	5	SDA	82.041	0	0	0.242	16.768	TRUE	FALSE	FALSE	TRUE	Self > 4	0.019	0.019	0.059
Scan: 25898 Run: P4384_05 P1_R.RSEKPTGEPSTEAMoxQIRDPNSsda-hydroIIDLEPEGNDMoxK.L P2_K.QYEVGLQNLCcmNSsda-loopYQSR.A 10 10	P4384_05	25898	P4384_05.mgf	22324	5	1188.56	5937.77	0.765	5	5937.76	0.761	Q9Y6X9	MORC2_HUMAN ATPase MORC2 OS=Homo sapiens OX=9606 GN=MORC2 PE=1 SV=2	FALSE	decoy:Q9Y6X9	decoy	TRUE	QYEVGLQNLCcmNSsda-loopYQSR	RSEKPTGEPSTEAMoxQIRDPNSsda-hydroIIDLEPEGNDMoxK	953	795	16	33	10	10	962	804	5	SDA	82.041	0	0	0.297	16.577	TRUE	FALSE	TRUE	FALSE	Self > 4	0.021	0.021	0.031
Scan: 26025 Run: P4384_05 P1_R.KTsda-hydroAKSGFQIVSAADSPDMGAGDDLFCcmLMFGR.G P2_K.DQRKALDASDEEGASsda-hydroDSLENSK.K 15 5	P4384_05	26025	P4384_05.mgf	22441	6	990.635	5937.77	0.766	6	5937.75	0.75	decoy:Q9Y6X9	decoy	TRUE	decoy:Q9Y6X9	decoy	TRUE	DQRKALDASDEEGASsda-hydroDSLENSK	KTsda-hydroAKSGFQIVSAADSPDMGAGDDLFCcmLMFGR	240	943	22	31	5	15	244	957	6	SDA	82.041	0	1	0.283	16.694	TRUE	FALSE	FALSE	TRUE	Self > 4	0.019	0.02	0.023
Scan: 29283 Run: P4384_05 P1_R.TFHEEEGIDEVIVPLPTWNAR.T P2_R.IGKDFILFTK.K 7 3	P4384_05	29283	P4384_05.mgf	25416	4	929.491	3713.93	0.935	4	3713.93	0.934	Q9Y6X9	MORC2_HUMAN ATPase MORC2 OS=Homo sapiens OX=9606 GN=MORC2 PE=1 SV=2	FALSE	Q9Y6X9	MORC2_HUMAN ATPase MORC2 OS=Homo sapiens OX=9606 GN=MORC2 PE=1 SV=2	FALSE	IGKDFILFTK	TFHEEEGIDEVIVPLPTWNAR	111	133	10	21	3	7	113	139	4	SDA	82.041	0	1	0.475	19.585	FALSE	TRUE	FALSE	FALSE	Self > 4	0.011	0.012	0.009
Scan: 29424 Run: P4384_05 P1_R.TFHEEEGIDEVIVPLPTWNAR.T P2_R.IGKDFILFTK.K 1 7	P4384_05	29424	P4384_05.mgf	25543	4	929.491	3713.94	0.937	4	3713.93	0.934	Q9Y6X9	MORC2_HUMAN ATPase MORC2 OS=Homo sapiens OX=9606 GN=MORC2 PE=1 SV=2	FALSE	Q9Y6X9	MORC2_HUMAN ATPase MORC2 OS=Homo sapiens OX=9606 GN=MORC2 PE=1 SV=2	FALSE	IGKDFILFTK	TFHEEEGIDEVIVPLPTWNAR	111	133	10	21	7	1	117	133	4	SDA	82.041	0	1	0.275	12.798	FALSE	TRUE	FALSE	FALSE	Self > 4	0.241	0.241	0.807
Scan: 31425 Run: P4384_05 P1_R.TFHEEEGIDEVIVPLPTWNAR.T P2_R.IGKDFILFTK.K 1 9	P4384_05	31425	P4384_05.mgf	27274	5	743.794	3713.93	0.935	5	3713.93	0.934	Q9Y6X9	MORC2_HUMAN ATPase MORC2 OS=Homo sapiens OX=9606 GN=MORC2 PE=1 SV=2	FALSE	Q9Y6X9	MORC2_HUMAN ATPase MORC2 OS=Homo sapiens OX=9606 GN=MORC2 PE=1 SV=2	FALSE	IGKDFILFTK	TFHEEEGIDEVIVPLPTWNAR	111	133	10	21	9	1	119	133	5	SDA	82.041	0	1	0.55	22.619	FALSE	TRUE	FALSE	FALSE	Self > 4	0	0.005	0.02
Scan: 31438 Run: P4384_05 P1_R.TFHEEEGIDEVIVPLPTWNAR.T P2_R.IGKDFILFTK.K 1 4	P4384_05	31438	P4384_05.mgf	27285	4	929.491	3713.94	0.937	4	3713.93	0.934	Q9Y6X9	MORC2_HUMAN ATPase MORC2 OS=Homo sapiens OX=9606 GN=MORC2 PE=1 SV=2	FALSE	Q9Y6X9	MORC2_HUMAN ATPase MORC2 OS=Homo sapiens OX=9606 GN=MORC2 PE=1 SV=2	FALSE	IGKDFILFTK	TFHEEEGIDEVIVPLPTWNAR	111	133	10	21	4	1	114	133	4	SDA	82.041	0	1	0.525	22.568	FALSE	TRUE	FALSE	FALSE	Self > 4	0	0.005	0.02
Scan: 31571 Run: P4384_05 P1_R.TFHEEEGIDEVIVPLPTWNAR.T P2_R.IGKDFILFTK.K 1 1	P4384_05	31571	P4384_05.mgf	27396	4	929.49	3713.93	0.932	4	3713.93	0.934	Q9Y6X9	MORC2_HUMAN ATPase MORC2 OS=Homo sapiens OX=9606 GN=MORC2 PE=1 SV=2	FALSE	Q9Y6X9	MORC2_HUMAN ATPase MORC2 OS=Homo sapiens OX=9606 GN=MORC2 PE=1 SV=2	FALSE	IGKDFILFTK	TFHEEEGIDEVIVPLPTWNAR	111	133	10	21	1	1	111	133	4	SDA	82.041	0	1	0.278	15.05	FALSE	TRUE	FALSE	FALSE	Self > 4	0.067	0.067	0.375
Scan: 34172 Run: P4384_05 P1_R.TPESTQIGQYGNGLKSGSMoxR.I P2_R.AQLTFEYLHTNSTTHEFLFGALAELVDNAR.D 2 13	P4384_05	34172	P4384_05.mgf	29421	6	936.959	5615.71	0.713	6	5615.73	0.726	Q9Y6X9	MORC2_HUMAN ATPase MORC2 OS=Homo sapiens OX=9606 GN=MORC2 PE=1 SV=2	FALSE	Q9Y6X9	MORC2_HUMAN ATPase MORC2 OS=Homo sapiens OX=9606 GN=MORC2 PE=1 SV=2	FALSE	TPESTQIGQYGNGLKSGSMoxR	AQLTFEYLHTNSTTHEFLFGALAELVDNAR	91	12	20	30	2	13	92	24	6	SDA	82.041	0	1	0.414	22.126	FALSE	TRUE	FALSE	FALSE	Self > 4	0.005	0.005	0.025
Scan: 34188 Run: P4384_05 P1_R.TPESTQIGQYGNGLKSGSMoxR.I P2_R.AQLTFEYLHTNSTTHEFLFGALAELVDNAR.D 18 29	P4384_05	34188	P4384_05.mgf	29435	5	1124.15	5615.72	0.718	5	5615.73	0.726	Q9Y6X9	MORC2_HUMAN ATPase MORC2 OS=Homo sapiens OX=9606 GN=MORC2 PE=1 SV=2	FALSE	Q9Y6X9	MORC2_HUMAN ATPase MORC2 OS=Homo sapiens OX=9606 GN=MORC2 PE=1 SV=2	FALSE	TPESTQIGQYGNGLKSGSMoxR	AQLTFEYLHTNSTTHEFLFGALAELVDNAR	91	12	20	30	18	29	108	40	5	SDA	82.041	0	1	0.342	18.675	FALSE	TRUE	FALSE	FALSE	Self > 4	0.012	0.012	0.026
Scan: 34196 Run: P4384_05 P1_R.TPESTQIGQYGNGLKSGSMoxR.I P2_R.AQLTFEYLHTNSTTHEFLFGALAELVDNAR.D 2 14	P4384_05	34196	P4384_05.mgf	29442	5	1124.15	5615.71	0.714	5	5615.73	0.726	Q9Y6X9	MORC2_HUMAN ATPase MORC2 OS=Homo sapiens OX=9606 GN=MORC2 PE=1 SV=2	FALSE	Q9Y6X9	MORC2_HUMAN ATPase MORC2 OS=Homo sapiens OX=9606 GN=MORC2 PE=1 SV=2	FALSE	TPESTQIGQYGNGLKSGSMoxR	AQLTFEYLHTNSTTHEFLFGALAELVDNAR	91	12	20	30	2	14	92	25	5	SDA	82.041	0	0	0.342	18.026	FALSE	TRUE	FALSE	FALSE	Self > 4	0.014	0.014	0.042
Scan: 34200 Run: P4384_05 P1_R.TPESTQIGQYGNGLKSGSMoxR.I P2_R.AQLTFEYLHTNSTTHEFLFGALAELVDNAR.D 11 12	P4384_05	34200	P4384_05.mgf	29445	6	936.959	5615.71	0.711	6	5615.73	0.726	Q9Y6X9	MORC2_HUMAN ATPase MORC2 OS=Homo sapiens OX=9606 GN=MORC2 PE=1 SV=2	FALSE	Q9Y6X9	MORC2_HUMAN ATPase MORC2 OS=Homo sapiens OX=9606 GN=MORC2 PE=1 SV=2	FALSE	TPESTQIGQYGNGLKSGSMoxR	AQLTFEYLHTNSTTHEFLFGALAELVDNAR	91	12	20	30	11	12	101	23	6	SDA	82.041	0	1	0.431	23.18	FALSE	TRUE	FALSE	FALSE	Self > 4	0	0.005	0.017
Scan: 34201 Run: P4384_05 P1_R.TPESTQIGQYGNGLKSGSMoxR.I P2_R.AQLTFEYLHTNSTTHEFLFGALAELVDNAR.D 18 29	P4384_05	34201	P4384_05.mgf	29446	6	936.959	5615.71	0.711	6	5615.73	0.726	Q9Y6X9	MORC2_HUMAN ATPase MORC2 OS=Homo sapiens OX=9606 GN=MORC2 PE=1 SV=2	FALSE	Q9Y6X9	MORC2_HUMAN ATPase MORC2 OS=Homo sapiens OX=9606 GN=MORC2 PE=1 SV=2	FALSE	TPESTQIGQYGNGLKSGSMoxR	AQLTFEYLHTNSTTHEFLFGALAELVDNAR	91	12	20	30	18	29	108	40	6	SDA	82.041	0	1	0.259	16.108	FALSE	TRUE	FALSE	FALSE	Self > 4	0.026	0.028	0.067
Scan: 35865 Run: P4384_05 P1_R.YFLPPSFPISsda-loopKK.Q P2_K.QLSAMoxNSDELISFPLK.E 11 12	P4384_05	35865	P4384_05.mgf	30498	3	1132.6	3394.78	0.778	3	3394.78	0.777	Q9Y6X9	MORC2_HUMAN ATPase MORC2 OS=Homo sapiens OX=9606 GN=MORC2 PE=1 SV=2	FALSE	Q9Y6X9	MORC2_HUMAN ATPase MORC2 OS=Homo sapiens OX=9606 GN=MORC2 PE=1 SV=2	FALSE	YFLPPSFPISsda-loopKK	QLSAMoxNSDELISFPLK	921	933	12	16	11	12	931	944	3	SDA	82.041	0	2	0.533	18.664	FALSE	TRUE	FALSE	FALSE	Self > 4	0.012	0.012	0.027
Scan: 39454 Run: P4384_05 P1_K.VQEDIDINTDDELDAYIEDLITK.G P2_R.TNIVALLQK.V 1 1	P4384_05	39454	P4384_05.mgf	32100	3	1254.31	3759.92	0.919	3	3759.92	0.919	Q9Y6X9	MORC2_HUMAN ATPase MORC2 OS=Homo sapiens OX=9606 GN=MORC2 PE=1 SV=2	FALSE	Q9Y6X9	MORC2_HUMAN ATPase MORC2 OS=Homo sapiens OX=9606 GN=MORC2 PE=1 SV=2	FALSE	TNIVALLQK	VQEDIDINTDDELDAYIEDLITK	999	1008	9	23	1	1	999	1008	3	SDA	82.041	0	1	0.5	18.469	FALSE	TRUE	FALSE	FALSE	Self > 4	0.012	0.012	0.014
Scan: 1112 Run: P4384_06 P1_R.READVKK.R P2_R.IAEEKAR.E 6 5	P4384_06	1112	P4384_06.mgf	731	4	436.499	1741.97	0.967	4	1741.97	0.968	Q9Y6X9	MORC2_HUMAN ATPase MORC2 OS=Homo sapiens OX=9606 GN=MORC2 PE=1 SV=2	FALSE	Q9Y6X9	MORC2_HUMAN ATPase MORC2 OS=Homo sapiens OX=9606 GN=MORC2 PE=1 SV=2	FALSE	IAEEKAR	READVKK	301	344	7	7	5	6	305	349	4	SDA	82.041	1	2	0.667	21.494	FALSE	TRUE	FALSE	FALSE	Self > 4	0.005	0.006	0
Scan: 1248 Run: P4384_06 P1_R.IAEEKAR.E P2_R.EADVKK.R 6 5	P4384_06	1248	P4384_06.mgf	841	3	529.63	1585.87	0.869	3	1585.87	0.867	Q9Y6X9	MORC2_HUMAN ATPase MORC2 OS=Homo sapiens OX=9606 GN=MORC2 PE=1 SV=2	FALSE	Q9Y6X9	MORC2_HUMAN ATPase MORC2 OS=Homo sapiens OX=9606 GN=MORC2 PE=1 SV=2	FALSE	IAEEKAR	EADVKK	301	345	7	6	6	5	306	349	3	SDA	82.041	2	2	0.833	23.966	FALSE	TRUE	FALSE	FALSE	Self > 4	0	0.005	0.013
Scan: 1252 Run: P4384_06 P1_R.IAEEKAR.E P2_R.EADVKK.R 6 5	P4384_06	1252	P4384_06.mgf	844	4	397.474	1585.87	0.868	4	1585.87	0.867	Q9Y6X9	MORC2_HUMAN ATPase MORC2 OS=Homo sapiens OX=9606 GN=MORC2 PE=1 SV=2	FALSE	Q9Y6X9	MORC2_HUMAN ATPase MORC2 OS=Homo sapiens OX=9606 GN=MORC2 PE=1 SV=2	FALSE	IAEEKAR	EADVKK	301	345	7	6	6	5	306	349	4	SDA	82.041	2	2	0.75	24.423	FALSE	TRUE	FALSE	FALSE	Self > 4	0	0.004	0.012
Scan: 1512 Run: P4384_06 P1_K.KAEHVAR.I P2_R.AEQEVK.K 1 4	P4384_06	1512	P4384_06.mgf	1056	3	532.29	1593.85	0.848	3	1593.85	0.847	Q9Y6X9	MORC2_HUMAN ATPase MORC2 OS=Homo sapiens OX=9606 GN=MORC2 PE=1 SV=2	FALSE	Q9Y6X9	MORC2_HUMAN ATPase MORC2 OS=Homo sapiens OX=9606 GN=MORC2 PE=1 SV=2	FALSE	KAEHVAR	AEQEVK	294	288	7	6	1	4	294	291	3	SDA	82.041	0	2	0.9	21.006	FALSE	TRUE	FALSE	FALSE	Self > 4	0.005	0.007	0
Scan: 3745 Run: P4384_06 P1_R.IKsda-hydroEAKQR.A P2_R.AEQEVK.K 5 3	P4384_06	3745	P4384_06.mgf	2878	3	586.332	1755.97	0.974	3	1755.97	0.973	Q9Y6X9	MORC2_HUMAN ATPase MORC2 OS=Homo sapiens OX=9606 GN=MORC2 PE=1 SV=2	FALSE	Q9Y6X9	MORC2_HUMAN ATPase MORC2 OS=Homo sapiens OX=9606 GN=MORC2 PE=1 SV=2	FALSE	AEQEVK	IKsda-hydroEAKQR	288	352	6	7	3	5	290	356	3	SDA	82.041	0	2	0.667	17.394	FALSE	TRUE	FALSE	FALSE	Self > 4	0.017	0.018	0.086
Scan: 3922 Run: P4384_06 P1_R.IKsda-hydroEAKQR.A P2_R.AEQEVK.K 5 5	P4384_06	3922	P4384_06.mgf	3022	3	586.331	1755.97	0.971	3	1755.97	0.973	Q9Y6X9	MORC2_HUMAN ATPase MORC2 OS=Homo sapiens OX=9606 GN=MORC2 PE=1 SV=2	FALSE	Q9Y6X9	MORC2_HUMAN ATPase MORC2 OS=Homo sapiens OX=9606 GN=MORC2 PE=1 SV=2	FALSE	AEQEVK	IKsda-hydroEAKQR	288	352	6	7	5	5	292	356	3	SDA	82.041	0	2	0.6	13.133	FALSE	TRUE	FALSE	FALSE	Self > 4	0.206	0.206	0.731
Scan: 4469 Run: P4384_06 P1_K.Ksda-hydroAEHVAR.I P2_R.ALKEPK.E 4 3	P4384_06	4469	P4384_06.mgf	3429	4	419.998	1675.96	0.962	4	1675.96	0.962	Q9Y6X9	MORC2_HUMAN ATPase MORC2 OS=Homo sapiens OX=9606 GN=MORC2 PE=1 SV=2	FALSE	Q9Y6X9	MORC2_HUMAN ATPase MORC2 OS=Homo sapiens OX=9606 GN=MORC2 PE=1 SV=2	FALSE	Ksda-hydroAEHVAR	ALKEPK	294	359	7	6	4	3	297	361	4	SDA	82.041	2	2	0.833	19.909	FALSE	TRUE	FALSE	FALSE	Self > 4	0.011	0.012	0.033
Scan: 4482 Run: P4384_06 P1_K.Ksda-hydroAEHVAR.I P2_R.ALKEPK.E 4 3	P4384_06	4482	P4384_06.mgf	3441	3	559.661	1675.96	0.962	3	1675.96	0.962	Q9Y6X9	MORC2_HUMAN ATPase MORC2 OS=Homo sapiens OX=9606 GN=MORC2 PE=1 SV=2	FALSE	Q9Y6X9	MORC2_HUMAN ATPase MORC2 OS=Homo sapiens OX=9606 GN=MORC2 PE=1 SV=2	FALSE	Ksda-hydroAEHVAR	ALKEPK	294	359	7	6	4	3	297	361	3	SDA	82.041	0	2	0.75	17.208	FALSE	TRUE	FALSE	FALSE	Self > 4	0.019	0.019	0.072
Scan: 4870 Run: P4384_06 P1_R.IKEAKsda-loopQR.A P2_K.AEHVAR.I 2 5	P4384_06	4870	P4384_06.mgf	3744	4	430.246	1716.96	0.957	4	1716.96	0.963	Q9Y6X9	MORC2_HUMAN ATPase MORC2 OS=Homo sapiens OX=9606 GN=MORC2 PE=1 SV=2	FALSE	Q9Y6X9	MORC2_HUMAN ATPase MORC2 OS=Homo sapiens OX=9606 GN=MORC2 PE=1 SV=2	FALSE	AEHVAR	IKEAKsda-loopQR	295	352	6	7	5	2	299	353	4	SDA	82.041	1	2	0.75	16.664	FALSE	TRUE	FALSE	FALSE	Self > 4	0.019	0.02	0.033
Scan: 4883 Run: P4384_06 P1_R.IKEAKsda-loopQR.A P2_K.AEHVAR.I 2 2	P4384_06	4883	P4384_06.mgf	3753	4	430.248	1716.96	0.964	4	1716.96	0.963	Q9Y6X9	MORC2_HUMAN ATPase MORC2 OS=Homo sapiens OX=9606 GN=MORC2 PE=1 SV=2	FALSE	Q9Y6X9	MORC2_HUMAN ATPase MORC2 OS=Homo sapiens OX=9606 GN=MORC2 PE=1 SV=2	FALSE	AEHVAR	IKEAKsda-loopQR	295	352	6	7	2	2	296	353	4	SDA	82.041	1	2	0.75	17.584	FALSE	TRUE	FALSE	FALSE	Self > 4	0.015	0.015	0.058
Scan: 5041 Run: P4384_06 P1_R.KAPVISSTPK.L P2_R.EEASTSR.L 2 6	P4384_06	5041	P4384_06.mgf	3877	3	630.005	1886.99	0.993	3	1886.99	0.994	Q9Y6X9	MORC2_HUMAN ATPase MORC2 OS=Homo sapiens OX=9606 GN=MORC2 PE=1 SV=2	FALSE	Q9Y6X9	MORC2_HUMAN ATPase MORC2 OS=Homo sapiens OX=9606 GN=MORC2 PE=1 SV=2	FALSE	EEASTSR	KAPVISSTPK	660	643	7	10	6	2	665	644	3	SDA	82.041	0	2	0.5	15.862	FALSE	TRUE	FALSE	FALSE	Self > 4	0.031	0.031	0.149
Scan: 5044 Run: P4384_06 P1_R.ALKsda-hydroEPK.E P2_R.AEQEVKK.A 5 6	P4384_06	5044	P4384_06.mgf	3879	4	425.247	1696.96	0.959	4	1696.96	0.961	Q9Y6X9	MORC2_HUMAN ATPase MORC2 OS=Homo sapiens OX=9606 GN=MORC2 PE=1 SV=2	FALSE	Q9Y6X9	MORC2_HUMAN ATPase MORC2 OS=Homo sapiens OX=9606 GN=MORC2 PE=1 SV=2	FALSE	AEQEVKK	ALKsda-hydroEPK	288	359	7	6	6	5	293	363	4	SDA	82.041	1	2	0.7	15.232	FALSE	TRUE	FALSE	FALSE	Self > 4	0.062	0.063	0.396
Scan: 5559 Run: P4384_06 P1_R.IKsda-loopEAKQR.A P2_K.AVEQER.A 5 3	P4384_06	5559	P4384_06.mgf	4292	4	442.499	1765.97	0.968	4	1765.97	0.968	Q9Y6X9	MORC2_HUMAN ATPase MORC2 OS=Homo sapiens OX=9606 GN=MORC2 PE=1 SV=2	FALSE	decoy:Q9Y6X9	decoy	TRUE	IKsda-loopEAKQR	AVEQER	352	740	7	6	5	3	356	742	4	SDA	82.041	1	1	0.5	13.737	TRUE	FALSE	TRUE	FALSE	Self > 4	0.159	0.159	0.393
Scan: 6011 Run: P4384_06 P1_K.KAEHVAR.I P2_R.ALKsda-loopEPK.E 1 3	P4384_06	6011	P4384_06.mgf	4690	4	415.495	1657.95	0.951	4	1657.95	0.951	Q9Y6X9	MORC2_HUMAN ATPase MORC2 OS=Homo sapiens OX=9606 GN=MORC2 PE=1 SV=2	FALSE	Q9Y6X9	MORC2_HUMAN ATPase MORC2 OS=Homo sapiens OX=9606 GN=MORC2 PE=1 SV=2	FALSE	KAEHVAR	ALKsda-loopEPK	294	359	7	6	1	3	294	361	4	SDA	82.041	1	2	0.9	21.743	FALSE	TRUE	FALSE	FALSE	Self > 4	0.005	0.005	0
Scan: 6143 Run: P4384_06 P1_K.QLTEKIR.Q P2_R.AEQEVK.K 5 2	P4384_06	6143	P4384_06.mgf	4767	3	557.981	1670.92	0.922	3	1670.92	0.92	Q9Y6X9	MORC2_HUMAN ATPase MORC2 OS=Homo sapiens OX=9606 GN=MORC2 PE=1 SV=2	FALSE	Q9Y6X9	MORC2_HUMAN ATPase MORC2 OS=Homo sapiens OX=9606 GN=MORC2 PE=1 SV=2	FALSE	AEQEVK	QLTEKIR	288	563	6	7	2	5	289	567	3	SDA	82.041	0	2	0.8	18.382	FALSE	TRUE	FALSE	FALSE	Self > 4	0.012	0.012	0.012
Scan: 6151 Run: P4384_06 P1_R.IKEAKsda-hydroQR.A P2_R.IAEEKsda-hydroAR.E 2 2	P4384_06	6151	P4384_06.mgf	4773	4	493.288	1969.12	0.123	4	1969.12	0.12	Q9Y6X9	MORC2_HUMAN ATPase MORC2 OS=Homo sapiens OX=9606 GN=MORC2 PE=1 SV=2	FALSE	Q9Y6X9	MORC2_HUMAN ATPase MORC2 OS=Homo sapiens OX=9606 GN=MORC2 PE=1 SV=2	FALSE	IKEAKsda-hydroQR	IAEEKsda-hydroAR	352	301	7	7	2	2	353	302	4	SDA	82.041	2	2	0.583	15.405	FALSE	TRUE	FALSE	FALSE	Self > 4	0.051	0.051	0.32
Scan: 6162 Run: P4384_06 P1_R.IKEAKsda-hydroQR.A P2_R.IAEEKsda-hydroAR.E 2 6	P4384_06	6162	P4384_06.mgf	4782	3	657.381	1969.12	0.122	3	1969.12	0.12	Q9Y6X9	MORC2_HUMAN ATPase MORC2 OS=Homo sapiens OX=9606 GN=MORC2 PE=1 SV=2	FALSE	Q9Y6X9	MORC2_HUMAN ATPase MORC2 OS=Homo sapiens OX=9606 GN=MORC2 PE=1 SV=2	FALSE	IKEAKsda-hydroQR	IAEEKsda-hydroAR	352	301	7	7	2	6	353	306	3	SDA	82.041	0	2	0.583	15.077	FALSE	TRUE	FALSE	FALSE	Self > 4	0.066	0.066	0.369
Scan: 6287 Run: P4384_06 P1_K.KAEHVAR.I P2_R.ALKsda-loopEPK.E 1 5	P4384_06	6287	P4384_06.mgf	4897	4	415.495	1657.95	0.951	4	1657.95	0.951	Q9Y6X9	MORC2_HUMAN ATPase MORC2 OS=Homo sapiens OX=9606 GN=MORC2 PE=1 SV=2	FALSE	Q9Y6X9	MORC2_HUMAN ATPase MORC2 OS=Homo sapiens OX=9606 GN=MORC2 PE=1 SV=2	FALSE	KAEHVAR	ALKsda-loopEPK	294	359	7	6	1	5	294	363	4	SDA	82.041	1	2	0.8	19.435	FALSE	TRUE	FALSE	FALSE	Self > 4	0.012	0.012	0.01
Scan: 7510 Run: P4384_06 P1_K.QLTEKIR.Q P2_R.AEQEVKsda-hydroK.A 5 1	P4384_06	7510	P4384_06.mgf	5895	4	475.774	1899.07	0.068	4	1899.07	0.067	Q9Y6X9	MORC2_HUMAN ATPase MORC2 OS=Homo sapiens OX=9606 GN=MORC2 PE=1 SV=2	FALSE	Q9Y6X9	MORC2_HUMAN ATPase MORC2 OS=Homo sapiens OX=9606 GN=MORC2 PE=1 SV=2	FALSE	QLTEKIR	AEQEVKsda-hydroK	563	288	7	7	5	1	567	288	4	SDA	82.041	0	2	0.583	14.82	FALSE	TRUE	FALSE	FALSE	Self > 4	0.086	0.086	0.429
Scan: 7654 Run: P4384_06 P1_R.IKsda-loopEAKQR.A P2_R.IAEEKsda-hydroAR.E 5 3	P4384_06	7654	P4384_06.mgf	6006	4	488.785	1951.11	0.112	4	1951.11	0.11	Q9Y6X9	MORC2_HUMAN ATPase MORC2 OS=Homo sapiens OX=9606 GN=MORC2 PE=1 SV=2	FALSE	Q9Y6X9	MORC2_HUMAN ATPase MORC2 OS=Homo sapiens OX=9606 GN=MORC2 PE=1 SV=2	FALSE	IAEEKsda-hydroAR	IKsda-loopEAKQR	301	352	7	7	3	5	303	356	4	SDA	82.041	1	2	0.583	14.219	FALSE	TRUE	FALSE	FALSE	Self > 4	0.132	0.132	0.457
Scan: 8432 Run: P4384_06 P1_R.IKEAKsda-loopQR.A P2_R.AEQEVKsda-loopK.A 2 6	P4384_06	8432	P4384_06.mgf	6641	4	488.032	1948.1	0.099	4	1948.1	0.099	Q9Y6X9	MORC2_HUMAN ATPase MORC2 OS=Homo sapiens OX=9606 GN=MORC2 PE=1 SV=2	FALSE	Q9Y6X9	MORC2_HUMAN ATPase MORC2 OS=Homo sapiens OX=9606 GN=MORC2 PE=1 SV=2	FALSE	AEQEVKsda-loopK	IKEAKsda-loopQR	288	352	7	7	6	2	293	353	4	SDA	82.041	1	2	0.667	14.872	FALSE	TRUE	FALSE	FALSE	Self > 4	0.081	0.081	0.417
Scan: 9619 Run: P4384_06 P1_K.QDFADAKEYR.H P2_R.DIQMoxAETSPEGTKPER.R 7 10	P4384_06	9619	P4384_06.mgf	7691	5	626.495	3127.44	0.439	5	3127.44	0.44	Q9Y6X9	MORC2_HUMAN ATPase MORC2 OS=Homo sapiens OX=9606 GN=MORC2 PE=1 SV=2	FALSE	Q9Y6X9	MORC2_HUMAN ATPase MORC2 OS=Homo sapiens OX=9606 GN=MORC2 PE=1 SV=2	FALSE	DIQMoxAETSPEGTKPER	QDFADAKEYR	222	428	16	10	10	7	231	434	5	SDA	82.041	0	2	0.667	23.845	FALSE	TRUE	FALSE	FALSE	Self > 4	0	0.005	0.014
Scan: 9627 Run: P4384_06 P1_K.QDFADAKEYR.H P2_R.DIQMoxAETSPEGTKPER.R 8 8	P4384_06	9627	P4384_06.mgf	7699	4	782.867	3127.44	0.439	4	3127.44	0.44	Q9Y6X9	MORC2_HUMAN ATPase MORC2 OS=Homo sapiens OX=9606 GN=MORC2 PE=1 SV=2	FALSE	Q9Y6X9	MORC2_HUMAN ATPase MORC2 OS=Homo sapiens OX=9606 GN=MORC2 PE=1 SV=2	FALSE	DIQMoxAETSPEGTKPER	QDFADAKEYR	222	428	16	10	8	8	229	435	4	SDA	82.041	0	2	0.367	18.024	FALSE	TRUE	FALSE	FALSE	Self > 4	0.014	0.014	0.042
Scan: 9647 Run: P4384_06 P1_R.VTAVEVGKHVVR.W P2_K.ASEESLR.T 11 2	P4384_06	9647	P4384_06.mgf	7717	5	434.043	2165.18	0.18	5	2165.18	0.18	Q9Y6X9	MORC2_HUMAN ATPase MORC2 OS=Homo sapiens OX=9606 GN=MORC2 PE=1 SV=2	FALSE	Q9Y6X9	MORC2_HUMAN ATPase MORC2 OS=Homo sapiens OX=9606 GN=MORC2 PE=1 SV=2	FALSE	ASEESLR	VTAVEVGKHVVR	975	812	7	12	2	11	976	822	5	SDA	82.041	1	2	0.636	20.022	FALSE	TRUE	FALSE	FALSE	Self > 4	0.011	0.012	0.014
Scan: 10280 Run: P4384_06 P1_R.ALKEPK.E P2_R.AEQEVKsda-hydroKsda-loopAEHVAR.I 3 12	P4384_06	10280	P4384_06.mgf	8294	5	489.477	2442.35	0.348	5	2442.35	0.348	Q9Y6X9	MORC2_HUMAN ATPase MORC2 OS=Homo sapiens OX=9606 GN=MORC2 PE=1 SV=2	FALSE	Q9Y6X9	MORC2_HUMAN ATPase MORC2 OS=Homo sapiens OX=9606 GN=MORC2 PE=1 SV=2	FALSE	ALKEPK	AEQEVKsda-hydroKsda-loopAEHVAR	359	288	6	13	3	12	361	299	5	SDA	82.041	0	2	0.708	20.885	FALSE	TRUE	FALSE	FALSE	Self > 4	0.005	0.008	0
Scan: 10369 Run: P4384_06 P1_R.ALKsda-loopEPK.E P2_R.AEQEVKsda-hydroKAEHVAR.I 2 7	P4384_06	10369	P4384_06.mgf	8376	5	489.476	2442.35	0.346	5	2442.35	0.348	Q9Y6X9	MORC2_HUMAN ATPase MORC2 OS=Homo sapiens OX=9606 GN=MORC2 PE=1 SV=2	FALSE	Q9Y6X9	MORC2_HUMAN ATPase MORC2 OS=Homo sapiens OX=9606 GN=MORC2 PE=1 SV=2	FALSE	AEQEVKsda-hydroKAEHVAR	ALKsda-loopEPK	288	359	13	6	7	2	294	360	5	SDA	82.041	0	2	0.542	15.776	FALSE	TRUE	FALSE	FALSE	Self > 4	0.031	0.032	0.213
Scan: 10915 Run: P4384_06 P1_R.SQADLKK.L P2_K.LPLEVTTRPSTEEPVR.R 6 15	P4384_06	10915	P4384_06.mgf	8872	4	674.372	2693.46	0.46	4	2693.46	0.459	Q9Y6X9	MORC2_HUMAN ATPase MORC2 OS=Homo sapiens OX=9606 GN=MORC2 PE=1 SV=2	FALSE	Q9Y6X9	MORC2_HUMAN ATPase MORC2 OS=Homo sapiens OX=9606 GN=MORC2 PE=1 SV=2	FALSE	SQADLKK	LPLEVTTRPSTEEPVR	586	593	7	16	6	15	591	607	4	SDA	82.041	0	2	0.333	16.155	FALSE	TRUE	FALSE	FALSE	Self > 4	0.026	0.027	0.107
Scan: 11214 Run: P4384_06 P1_R.SQADLK.K P2_K.KLPLEVTTRPSTEEPVR.R 3 1	P4384_06	11214	P4384_06.mgf	9143	5	539.699	2693.46	0.46	5	2693.46	0.459	Q9Y6X9	MORC2_HUMAN ATPase MORC2 OS=Homo sapiens OX=9606 GN=MORC2 PE=1 SV=2	FALSE	Q9Y6X9	MORC2_HUMAN ATPase MORC2 OS=Homo sapiens OX=9606 GN=MORC2 PE=1 SV=2	FALSE	SQADLK	KLPLEVTTRPSTEEPVR	586	592	6	17	3	1	588	592	5	SDA	82.041	0	1	0.5	14.139	FALSE	TRUE	FALSE	FALSE	Self > 4	0.138	0.139	0.45
Scan: 11269 Run: P4384_06 P1_R.ALKEPK.E P2_R.AEQEVKsda-loopKsda-loopAEHVAR.I 3 9	P4384_06	11269	P4384_06.mgf	9190	4	607.091	2424.34	0.337	4	2424.34	0.337	Q9Y6X9	MORC2_HUMAN ATPase MORC2 OS=Homo sapiens OX=9606 GN=MORC2 PE=1 SV=2	FALSE	Q9Y6X9	MORC2_HUMAN ATPase MORC2 OS=Homo sapiens OX=9606 GN=MORC2 PE=1 SV=2	FALSE	ALKEPK	AEQEVKsda-loopKsda-loopAEHVAR	359	288	6	13	3	9	361	296	4	SDA	82.041	0	2	0.667	20.746	FALSE	TRUE	FALSE	FALSE	Self > 4	0.005	0.008	0
Scan: 11623 Run: P4384_06 P1_R.CcmEASEQKQK.V P2_R.AYAAVLYIDPR.M 7 9	P4384_06	11623	P4384_06.mgf	9494	4	610.809	2439.21	0.208	4	2439.21	0.21	Q9Y6X9	MORC2_HUMAN ATPase MORC2 OS=Homo sapiens OX=9606 GN=MORC2 PE=1 SV=2	FALSE	Q9Y6X9	MORC2_HUMAN ATPase MORC2 OS=Homo sapiens OX=9606 GN=MORC2 PE=1 SV=2	FALSE	CcmEASEQKQK	AYAAVLYIDPR	536	242	9	11	7	9	542	250	4	SDA	82.041	0	1	0.375	14.795	FALSE	TRUE	FALSE	FALSE	Self > 4	0.089	0.09	0.456
Scan: 11684 Run: P4384_06 P1_R.ALKsda-loopEPK.E P2_R.AEQEVKsda-loopKAEHVAR.I 2 7	P4384_06	11684	P4384_06.mgf	9550	4	607.092	2424.34	0.34	4	2424.34	0.337	Q9Y6X9	MORC2_HUMAN ATPase MORC2 OS=Homo sapiens OX=9606 GN=MORC2 PE=1 SV=2	FALSE	Q9Y6X9	MORC2_HUMAN ATPase MORC2 OS=Homo sapiens OX=9606 GN=MORC2 PE=1 SV=2	FALSE	ALKsda-loopEPK	AEQEVKsda-loopKAEHVAR	359	288	6	13	2	7	360	294	4	SDA	82.041	0	2	0.5	11.852	FALSE	TRUE	FALSE	FALSE	Self > 4	0.352	0.352	0.974
Scan: 11846 Run: P4384_06 P1_R.LSCcmCcmLYsda-loopKPR.M P2_R.LSCcmCcmLYKPR.M 7 7	P4384_06	11846	P4384_06.mgf	9698	4	639.821	2555.26	0.255	4	2555.25	0.252	Q9Y6X9	MORC2_HUMAN ATPase MORC2 OS=Homo sapiens OX=9606 GN=MORC2 PE=1 SV=2	FALSE	Q9Y6X9	MORC2_HUMAN ATPase MORC2 OS=Homo sapiens OX=9606 GN=MORC2 PE=1 SV=2	FALSE	LSCcmCcmLYKPR	LSCcmCcmLYsda-loopKPR	267	267	9	9	7	7	273	273	4	SDA	82.041	1	2	0.812	18.418	FALSE	TRUE	FALSE	FALSE	Self > 4	0.012	0.012	0.026
Scan: 12528 Run: P4384_06 P1_K.QLTEKIR.Q P2_R.AMoxGEHLAQYWK.D 5 5	P4384_06	12528	P4384_06.mgf	10319	5	464.444	2317.18	0.185	5	2317.19	0.188	Q9Y6X9	MORC2_HUMAN ATPase MORC2 OS=Homo sapiens OX=9606 GN=MORC2 PE=1 SV=2	FALSE	Q9Y6X9	MORC2_HUMAN ATPase MORC2 OS=Homo sapiens OX=9606 GN=MORC2 PE=1 SV=2	FALSE	AMoxGEHLAQYWK	QLTEKIR	442	563	11	7	5	5	446	567	5	SDA	82.041	0	2	0.5	13.653	FALSE	TRUE	FALSE	FALSE	Self > 4	0.168	0.168	0.519
Scan: 13326 Run: P4384_06 P1_R.KAPVISSTPK.L P2_K.FDYVPTDTTPR.D 2 3	P4384_06	13326	P4384_06.mgf	11020	4	605.824	2419.26	0.265	4	2419.26	0.263	Q9Y6X9	MORC2_HUMAN ATPase MORC2 OS=Homo sapiens OX=9606 GN=MORC2 PE=1 SV=2	FALSE	Q9Y6X9	MORC2_HUMAN ATPase MORC2 OS=Homo sapiens OX=9606 GN=MORC2 PE=1 SV=2	FALSE	FDYVPTDTTPR	KAPVISSTPK	828	643	11	10	3	2	830	644	4	SDA	82.041	0	1	0.55	18.041	FALSE	TRUE	FALSE	FALSE	Self > 4	0.014	0.014	0.041
Scan: 14430 Run: P4384_06 P1_R.DLDGMFIYNCcmSR.L P2_R.DIQMoxAETSPEGTKPER.R 6 13	P4384_06	14430	P4384_06.mgf	11936	4	844.884	3375.51	0.505	4	3375.51	0.505	Q9Y6X9	MORC2_HUMAN ATPase MORC2 OS=Homo sapiens OX=9606 GN=MORC2 PE=1 SV=2	FALSE	Q9Y6X9	MORC2_HUMAN ATPase MORC2 OS=Homo sapiens OX=9606 GN=MORC2 PE=1 SV=2	FALSE	DIQMoxAETSPEGTKPER	DLDGMFIYNCcmSR	222	378	16	12	13	6	234	383	4	SDA	82.041	0	2	0.455	17.717	FALSE	TRUE	FALSE	FALSE	Self > 4	0.015	0.015	0.045
Scan: 15558 Run: P4384_06 P1_R.VTAVEVGKHVVR.W P2_K.QYEVGLQNLCcmNSYQSR.A 3 15	P4384_06	15558	P4384_06.mgf	12934	5	667.546	3332.69	0.691	5	3332.69	0.693	Q9Y6X9	MORC2_HUMAN ATPase MORC2 OS=Homo sapiens OX=9606 GN=MORC2 PE=1 SV=2	FALSE	Q9Y6X9	MORC2_HUMAN ATPase MORC2 OS=Homo sapiens OX=9606 GN=MORC2 PE=1 SV=2	FALSE	QYEVGLQNLCcmNSYQSR	VTAVEVGKHVVR	953	812	16	12	15	3	967	814	5	SDA	82.041	0	1	0.409	19.191	FALSE	TRUE	FALSE	FALSE	Self > 4	0.012	0.012	0.008
Scan: 15881 Run: P4384_06 P1_K.TPVVKsda-hydroK.T P2_R.EVPSPKsda-hydroVIK.T 1 8	P4384_06	15881	P4384_06.mgf	13181	3	650.404	1948.19	0.189	3	1948.18	0.185	Q9Y6X9	MORC2_HUMAN ATPase MORC2 OS=Homo sapiens OX=9606 GN=MORC2 PE=1 SV=2	FALSE	Q9Y6X9	MORC2_HUMAN ATPase MORC2 OS=Homo sapiens OX=9606 GN=MORC2 PE=1 SV=2	FALSE	TPVVKsda-hydroK	EVPSPKsda-hydroVIK	717	708	6	9	1	8	717	715	3	SDA	82.041	0	2	0.75	18.054	FALSE	TRUE	FALSE	FALSE	Self > 4	0.014	0.014	0.04
Scan: 16507 Run: P4384_06 P1_R.Ksda-loopAPVISSTPKLPALAAR.E P2_R.EEASTSR.L 10 1	P4384_06	16507	P4384_06.mgf	13730	4	666.375	2661.47	0.472	4	2661.47	0.47	Q9Y6X9	MORC2_HUMAN ATPase MORC2 OS=Homo sapiens OX=9606 GN=MORC2 PE=1 SV=2	FALSE	Q9Y6X9	MORC2_HUMAN ATPase MORC2 OS=Homo sapiens OX=9606 GN=MORC2 PE=1 SV=2	FALSE	EEASTSR	Ksda-loopAPVISSTPKLPALAAR	660	643	7	17	1	10	660	652	4	SDA	82.041	0	2	0.583	19.443	FALSE	TRUE	FALSE	FALSE	Self > 4	0.012	0.012	0.01
Scan: 16658 Run: P4384_06 P1_R.Ksda-loopAPVISSTPKLPALAAR.E P2_R.EEASTSR.L 14 4	P4384_06	16658	P4384_06.mgf	13869	4	666.375	2661.47	0.469	4	2661.47	0.47	Q9Y6X9	MORC2_HUMAN ATPase MORC2 OS=Homo sapiens OX=9606 GN=MORC2 PE=1 SV=2	FALSE	Q9Y6X9	MORC2_HUMAN ATPase MORC2 OS=Homo sapiens OX=9606 GN=MORC2 PE=1 SV=2	FALSE	EEASTSR	Ksda-loopAPVISSTPKLPALAAR	660	643	7	17	4	14	663	656	4	SDA	82.041	0	1	0.5	16.694	FALSE	TRUE	FALSE	FALSE	Self > 4	0.019	0.02	0.023
Scan: 16884 Run: P4384_06 P1_R.Ksda-loopAPVISSTPKLPALAAR.E P2_R.EEASTSR.L 11 4	P4384_06	16884	P4384_06.mgf	14076	4	666.374	2661.47	0.468	4	2661.47	0.47	Q9Y6X9	MORC2_HUMAN ATPase MORC2 OS=Homo sapiens OX=9606 GN=MORC2 PE=1 SV=2	FALSE	Q9Y6X9	MORC2_HUMAN ATPase MORC2 OS=Homo sapiens OX=9606 GN=MORC2 PE=1 SV=2	FALSE	EEASTSR	Ksda-loopAPVISSTPKLPALAAR	660	643	7	17	4	11	663	653	4	SDA	82.041	0	1	0.417	17.471	FALSE	TRUE	FALSE	FALSE	Self > 4	0.015	0.016	0.043
Scan: 18238 Run: P4384_06 P1_K.LPALAAR.E P2_R.Ksda-hydroAPVISSTPK.L 1 8	P4384_06	18238	P4384_06.mgf	15312	3	640.723	1919.15	0.148	3	1919.14	0.145	Q9Y6X9	MORC2_HUMAN ATPase MORC2 OS=Homo sapiens OX=9606 GN=MORC2 PE=1 SV=2	FALSE	Q9Y6X9	MORC2_HUMAN ATPase MORC2 OS=Homo sapiens OX=9606 GN=MORC2 PE=1 SV=2	FALSE	LPALAAR	Ksda-hydroAPVISSTPK	653	643	7	10	1	8	653	650	3	SDA	82.041	1	2	0.778	19.518	FALSE	TRUE	FALSE	FALSE	Self > 4	0.012	0.012	0.009
Scan: 18337 Run: P4384_06 P1_R.TFHEEEGIDEVIVPLPTWNAR.T P2_K.KAEHVAR.I 7 1	P4384_06	18337	P4384_06.mgf	15402	5	669.547	3342.7	0.697	5	3342.7	0.699	Q9Y6X9	MORC2_HUMAN ATPase MORC2 OS=Homo sapiens OX=9606 GN=MORC2 PE=1 SV=2	FALSE	Q9Y6X9	MORC2_HUMAN ATPase MORC2 OS=Homo sapiens OX=9606 GN=MORC2 PE=1 SV=2	FALSE	KAEHVAR	TFHEEEGIDEVIVPLPTWNAR	294	133	7	21	1	7	294	139	5	SDA	82.041	0	1	0.475	18.409	FALSE	TRUE	FALSE	FALSE	Self > 4	0.012	0.012	0.013
Scan: 18849 Run: P4384_06 P1_R.SQADLK.K P2_K.Ksda-hydroLPLEVTTRPSTEEPVR.R 5 11	P4384_06	18849	P4384_06.mgf	15874	3	932.178	2793.51	0.513	3	2793.51	0.512	Q9Y6X9	MORC2_HUMAN ATPase MORC2 OS=Homo sapiens OX=9606 GN=MORC2 PE=1 SV=2	FALSE	Q9Y6X9	MORC2_HUMAN ATPase MORC2 OS=Homo sapiens OX=9606 GN=MORC2 PE=1 SV=2	FALSE	SQADLK	Ksda-hydroLPLEVTTRPSTEEPVR	586	592	6	17	5	11	590	602	3	SDA	82.041	0	2	0.594	19.649	FALSE	TRUE	FALSE	FALSE	Self > 4	0.011	0.012	0.008
Scan: 19620 Run: P4384_06 P1_R.TFHEEEGIDEVIVPLPTWNAR.T P2_R.AEQEVKK.A 8 6	P4384_06	19620	P4384_06.mgf	16584	5	673.746	3363.69	0.693	5	3363.7	0.698	Q9Y6X9	MORC2_HUMAN ATPase MORC2 OS=Homo sapiens OX=9606 GN=MORC2 PE=1 SV=2	FALSE	Q9Y6X9	MORC2_HUMAN ATPase MORC2 OS=Homo sapiens OX=9606 GN=MORC2 PE=1 SV=2	FALSE	AEQEVKK	TFHEEEGIDEVIVPLPTWNAR	288	133	7	21	6	8	293	140	5	SDA	82.041	0	1	0.35	14.664	FALSE	TRUE	FALSE	FALSE	Self > 4	0.101	0.101	0.492
Scan: 20096 Run: P4384_06 P1_R.TFHEEEGIDEVIVPLPTWNAR.T P2_R.IAEEKAR.E 4 5	P4384_06	20096	P4384_06.mgf	17023	4	838.182	3348.7	0.698	4	3348.7	0.698	Q9Y6X9	MORC2_HUMAN ATPase MORC2 OS=Homo sapiens OX=9606 GN=MORC2 PE=1 SV=2	FALSE	Q9Y6X9	MORC2_HUMAN ATPase MORC2 OS=Homo sapiens OX=9606 GN=MORC2 PE=1 SV=2	FALSE	IAEEKAR	TFHEEEGIDEVIVPLPTWNAR	301	133	7	21	5	4	305	136	4	SDA	82.041	0	1	0.333	17.207	FALSE	TRUE	FALSE	FALSE	Self > 4	0.019	0.019	0.087
Scan: 20100 Run: P4384_06 P1_R.TFHEEEGIDEVIVPLPTWNAR.T P2_R.IAEEKAR.E 1 6	P4384_06	20100	P4384_06.mgf	17026	5	670.747	3348.7	0.7	5	3348.7	0.698	Q9Y6X9	MORC2_HUMAN ATPase MORC2 OS=Homo sapiens OX=9606 GN=MORC2 PE=1 SV=2	FALSE	Q9Y6X9	MORC2_HUMAN ATPase MORC2 OS=Homo sapiens OX=9606 GN=MORC2 PE=1 SV=2	FALSE	IAEEKAR	TFHEEEGIDEVIVPLPTWNAR	301	133	7	21	6	1	306	133	5	SDA	82.041	0	1	0.55	21.632	FALSE	TRUE	FALSE	FALSE	Self > 4	0.005	0.005	0
Scan: 20214 Run: P4384_06 P1_R.TFHEEEGIDEVIVPLPTWNAR.T P2_R.EADVKK.R 8 5	P4384_06	20214	P4384_06.mgf	17131	5	645.331	3221.62	0.621	5	3221.62	0.624	Q9Y6X9	MORC2_HUMAN ATPase MORC2 OS=Homo sapiens OX=9606 GN=MORC2 PE=1 SV=2	FALSE	Q9Y6X9	MORC2_HUMAN ATPase MORC2 OS=Homo sapiens OX=9606 GN=MORC2 PE=1 SV=2	FALSE	EADVKK	TFHEEEGIDEVIVPLPTWNAR	345	133	6	21	5	8	349	140	5	SDA	82.041	0	1	0.375	16.402	FALSE	TRUE	FALSE	FALSE	Self > 4	0.024	0.025	0.061
Scan: 20226 Run: P4384_06 P1_R.TFHEEEGIDEVIVPLPTWNAR.T P2_R.EADVKK.R 6 5	P4384_06	20226	P4384_06.mgf	17142	4	806.412	3221.62	0.621	4	3221.62	0.624	Q9Y6X9	MORC2_HUMAN ATPase MORC2 OS=Homo sapiens OX=9606 GN=MORC2 PE=1 SV=2	FALSE	Q9Y6X9	MORC2_HUMAN ATPase MORC2 OS=Homo sapiens OX=9606 GN=MORC2 PE=1 SV=2	FALSE	EADVKK	TFHEEEGIDEVIVPLPTWNAR	345	133	6	21	5	6	349	138	4	SDA	82.041	0	1	0.2	11.944	FALSE	TRUE	FALSE	FALSE	Self > 4	0.336	0.336	0.97
Scan: 21223 Run: P4384_06 P1_K.LPALAAR.E P2_R.Ksda-loopAPVISSTPK.L 5 8	P4384_06	21223	P4384_06.mgf	18061	3	634.719	1901.14	0.136	3	1901.13	0.134	Q9Y6X9	MORC2_HUMAN ATPase MORC2 OS=Homo sapiens OX=9606 GN=MORC2 PE=1 SV=2	FALSE	Q9Y6X9	MORC2_HUMAN ATPase MORC2 OS=Homo sapiens OX=9606 GN=MORC2 PE=1 SV=2	FALSE	LPALAAR	Ksda-loopAPVISSTPK	653	643	7	10	5	8	657	650	3	SDA	82.041	1	2	0.833	22.059	FALSE	TRUE	FALSE	FALSE	Self > 4	0.005	0.005	0.026
Scan: 22627 Run: P4384_06 P1_K.VGPQLEGGMoxACcmGGVVGVVDVPYLVLEPTHNK.Q P2_R.IKEAKsda-hydroQR.A 28 6	P4384_06	22627	P4384_06.mgf	19342	5	853.053	4260.23	0.229	5	4260.23	0.228	Q9Y6X9	MORC2_HUMAN ATPase MORC2 OS=Homo sapiens OX=9606 GN=MORC2 PE=1 SV=2	FALSE	Q9Y6X9	MORC2_HUMAN ATPase MORC2 OS=Homo sapiens OX=9606 GN=MORC2 PE=1 SV=2	FALSE	IKEAKsda-hydroQR	VGPQLEGGMoxACcmGGVVGVVDVPYLVLEPTHNK	352	397	7	31	6	28	357	424	5	SDA	82.041	0	1	0.25	15.953	FALSE	TRUE	FALSE	FALSE	Self > 4	0.031	0.031	0.083
Scan: 24059 Run: P4384_06 P1_R.TLPFQLSSVEK.D P2_K.DYPDTWVCcmSMoxNPDPEQDR.Ccm 7 1	P4384_06	24059	P4384_06.mgf	20659	3	1190.87	3569.6	0.597	3	3569.6	0.596	Q9Y6X9	MORC2_HUMAN ATPase MORC2 OS=Homo sapiens OX=9606 GN=MORC2 PE=1 SV=2	FALSE	Q9Y6X9	MORC2_HUMAN ATPase MORC2 OS=Homo sapiens OX=9606 GN=MORC2 PE=1 SV=2	FALSE	DYPDTWVCcmSMoxNPDPEQDR	TLPFQLSSVEK	518	507	18	11	1	7	518	513	3	SDA	82.041	0	1	0.55	20.256	FALSE	TRUE	FALSE	FALSE	Self > 4	0.01	0.011	0.021
Scan: 24136 Run: P4384_06 P1_K.VGPQLEGGMoxACcmGGVVGVVDVPYLVLEPTHNK.Q P2_R.QQQEKLEALQK.T 11 5	P4384_06	24136	P4384_06.mgf	20730	5	927.083	4630.38	0.38	5	4630.38	0.377	Q9Y6X9	MORC2_HUMAN ATPase MORC2 OS=Homo sapiens OX=9606 GN=MORC2 PE=1 SV=2	FALSE	Q9Y6X9	MORC2_HUMAN ATPase MORC2 OS=Homo sapiens OX=9606 GN=MORC2 PE=1 SV=2	FALSE	QQQEKLEALQK	VGPQLEGGMoxACcmGGVVGVVDVPYLVLEPTHNK	570	397	11	31	5	11	574	407	5	SDA	82.041	0	2	0.35	17.103	FALSE	TRUE	FALSE	FALSE	Self > 4	0.019	0.019	0.092
Scan: 24999 Run: P4384_06 P1_K.TAKSGFQIVSAADSsda-hydroPDMGAGDDLFCcmLMoxFGRGLDR.R P2_R.ASQYsda-loopSsda-hydroNCcmLNQLGVEYsda-loopK.Q 10 13	P4384_06	24999	P4384_06.mgf	21525	6	990.969	5939.77	0.772	6	5939.77	0.767	decoy:Q9Y6X9	decoy	TRUE	decoy:Q9Y6X9	decoy	TRUE	TAKSGFQIVSAADSsda-hydroPDMGAGDDLFCcmLMoxFGRGLDR	ASQYsda-loopSsda-hydroNCcmLNQLGVEYsda-loopK	944	65	34	16	10	13	953	77	6	SDA	82.041	0	0	0.333	16.925	TRUE	FALSE	FALSE	TRUE	Self > 4	0.019	0.019	0.037
Scan: 25006 Run: P4384_06 P1_K.VEYKMoxIRLSCcmNYIFMGDLR.D P2_R.EDLRGGFMLCcmFLDDGAGMoxDPSsda-hydroDAASVIQFGK.S 12 24	P4384_06	25006	P4384_06.mgf	21532	6	990.969	5939.77	0.772	6	5939.77	0.768	decoy:Q9Y6X9	decoy	TRUE	Q9Y6X9	MORC2_HUMAN ATPase MORC2 OS=Homo sapiens OX=9606 GN=MORC2 PE=1 SV=2	FALSE	VEYKMoxIRLSCcmNYIFMGDLR	EDLRGGFMLCcmFLDDGAGMoxDPSsda-hydroDAASVIQFGK	637	56	19	31	12	24	648	79	6	SDA	82.041	0	1	0.283	17.996	TRUE	FALSE	TRUE	FALSE	Self > 4	0.014	0.014	0.042
Scan: 25250 Run: P4384_06 P1_R.RSEKPTGEPSTEAMQIRDPNSsda-loopIIDLEPEGNDMK.L P2_R.KALDASDEEGASDSsda-hydroLENSsda-loopK.K 32 12	P4384_06	25250	P4384_06.mgf	21756	6	1000.14	5994.8	0.801	6	5994.8	0.799	decoy:Q9Y6X9	decoy	TRUE	decoy:Q9Y6X9	decoy	TRUE	KALDASDEEGASDSsda-hydroLENSsda-loopK	RSEKPTGEPSTEAMQIRDPNSsda-loopIIDLEPEGNDMK	243	795	19	33	12	32	254	826	6	SDA	82.041	0	2	0.297	16.75	TRUE	FALSE	FALSE	TRUE	Self > 4	0.019	0.019	0.023
Scan: 25254 Run: P4384_06 P1_K.EYFKQYEVGLQNLCcmNSsda-hydroYQSRADSR.A P2_K.ARYLESSPPQNWNASsda-hydroLYGFEDWK.F 16 3	P4384_06	25254	P4384_06.mgf	21760	6	999.974	5993.8	0.798	6	5993.79	0.79	Q9Y6X9	MORC2_HUMAN ATPase MORC2 OS=Homo sapiens OX=9606 GN=MORC2 PE=1 SV=2	FALSE	decoy:Q9Y6X9	decoy	TRUE	EYFKQYEVGLQNLCcmNSsda-hydroYQSRADSR	ARYLESSPPQNWNASsda-hydroLYGFEDWK	949	547	24	23	16	3	964	549	6	SDA	82.041	0	0	0.341	16.471	TRUE	FALSE	TRUE	FALSE	Self > 4	0.024	0.024	0.038
Scan: 25302 Run: P4384_06 P1_R.KTsda-hydroAKSGFQIVSAADSPDMGAGDDLFCcmLMFGR.G P2_R.ASDRASQYsda-loopSNCcmLNQLGVEYsda-loopK.Q 1 17	P4384_06	25302	P4384_06.mgf	21804	6	990.97	5939.77	0.775	6	5939.78	0.779	decoy:Q9Y6X9	decoy	TRUE	decoy:Q9Y6X9	decoy	TRUE	KTsda-hydroAKSGFQIVSAADSPDMGAGDDLFCcmLMFGR	ASDRASQYsda-loopSNCcmLNQLGVEYsda-loopK	943	61	31	20	1	17	943	77	6	SDA	82.041	0	1	0.233	16.455	TRUE	FALSE	FALSE	TRUE	Self > 4	0.024	0.024	0.028
Scan: 25310 Run: P4384_06 P1_K.TAKSGFQIVSAADSsda-loopPDMoxGAGDDLFCcmLMoxFGRGLDR.R P2_R.IMoxSGKSLGNGYQGIQTSEPR.K 3 11	P4384_06	25310	P4384_06.mgf	21812	5	1188.76	5938.77	0.772	5	5938.79	0.79	decoy:Q9Y6X9	decoy	TRUE	decoy:Q9Y6X9	decoy	TRUE	IMoxSGKSLGNGYQGIQTSEPR	TAKSGFQIVSAADSsda-loopPDMoxGAGDDLFCcmLMoxFGRGLDR	923	944	20	34	11	3	933	946	5	SDA	82.041	0	0	0.227	16.667	TRUE	FALSE	FALSE	TRUE	Self > 4	0.019	0.02	0.022
Scan: 25313 Run: P4384_06 P1_R.KTAKsda-hydroSGFQIVSAADSPDMGAGDDLFCcmLMFGR.G P2_K.DQRKALDASDEEGASDSLENSsda-hydroK.K 15 7	P4384_06	25313	P4384_06.mgf	21815	6	990.635	5937.77	0.769	6	5937.75	0.75	decoy:Q9Y6X9	decoy	TRUE	decoy:Q9Y6X9	decoy	TRUE	DQRKALDASDEEGASDSLENSsda-hydroK	KTAKsda-hydroSGFQIVSAADSPDMGAGDDLFCcmLMFGR	240	943	22	31	7	15	246	957	6	SDA	82.041	0	0	0.383	20.572	TRUE	FALSE	FALSE	TRUE	Self > 4	0.005	0.009	0
Scan: 25341 Run: P4384_06 P1_K.GTsda-loopILDEIYADLEDDTNIDIDEQK.V P2_K.EYFKQYEVGLQNLCcmNSYsda-loopQSsda-hydroRADSR.A 8 1	P4384_06	25341	P4384_06.mgf	21840	5	1188.56	5937.77	0.773	5	5937.76	0.757	decoy:Q9Y6X9	decoy	TRUE	Q9Y6X9	MORC2_HUMAN ATPase MORC2 OS=Homo sapiens OX=9606 GN=MORC2 PE=1 SV=2	FALSE	GTsda-loopILDEIYADLEDDTNIDIDEQK	EYFKQYEVGLQNLCcmNSYsda-loopQSsda-hydroRADSR	3	949	23	24	8	1	10	949	5	SDA	82.041	0	0	0.326	16.752	TRUE	FALSE	TRUE	FALSE	Self > 4	0.019	0.019	0.022
Scan: 25410 Run: P4384_06 P1_K.GTsda-loopILDEIYsda-loopADLEDDTNIDIDEQK.V P2_K.EYFKQYsda-hydroEVGLQNLCcmNSYQSRADSR.A 20 2	P4384_06	25410	P4384_06.mgf	21903	6	990.638	5937.79	0.786	6	5937.76	0.757	decoy:Q9Y6X9	decoy	TRUE	Q9Y6X9	MORC2_HUMAN ATPase MORC2 OS=Homo sapiens OX=9606 GN=MORC2 PE=1 SV=2	FALSE	GTsda-loopILDEIYsda-loopADLEDDTNIDIDEQK	EYFKQYsda-hydroEVGLQNLCcmNSYQSRADSR	3	949	23	24	20	2	22	950	6	SDA	82.041	0	0	0.386	16.815	TRUE	FALSE	TRUE	FALSE	Self > 4	0.019	0.019	0.06
Scan: 25758 Run: P4384_06 P1_K.GTsda-hydroILDEIYsda-loopADLEDDTNIDIDEQK.V P2_K.EYFKsda-loopQYEVGLQNLCcmNSYQSRADSR.A 16 6	P4384_06	25758	P4384_06.mgf	22223	6	990.635	5937.76	0.764	6	5937.76	0.757	decoy:Q9Y6X9	decoy	TRUE	Q9Y6X9	MORC2_HUMAN ATPase MORC2 OS=Homo sapiens OX=9606 GN=MORC2 PE=1 SV=2	FALSE	GTsda-hydroILDEIYsda-loopADLEDDTNIDIDEQK	EYFKsda-loopQYEVGLQNLCcmNSYQSRADSR	3	949	23	24	16	6	18	954	6	SDA	82.041	0	1	0.478	22.178	TRUE	FALSE	TRUE	FALSE	Self > 4	0.005	0.005	0.024
Scan: 28440 Run: P4384_06 P1_K.RTPESTQIGQYGNGLKSGSsda-loopMoxR.I P2_R.REDLRGGFMoxLCcmFLDDGAGMDPSDAASVIQFGK.S 11 7	P4384_06	28440	P4384_06.mgf	24648	6	990.47	5936.78	0.777	6	5936.79	0.786	Q9Y6X9	MORC2_HUMAN ATPase MORC2 OS=Homo sapiens OX=9606 GN=MORC2 PE=1 SV=2	FALSE	Q9Y6X9	MORC2_HUMAN ATPase MORC2 OS=Homo sapiens OX=9606 GN=MORC2 PE=1 SV=2	FALSE	RTPESTQIGQYGNGLKSGSsda-loopMoxR	REDLRGGFMoxLCcmFLDDGAGMDPSDAASVIQFGK	90	55	21	32	11	7	100	61	6	SDA	82.041	0	0	0.29	16.885	FALSE	TRUE	FALSE	FALSE	Self > 4	0.019	0.019	0.038
Scan: 28867 Run: P4384_06 P1_K.SGFQIVSAADSsda-hydroPDMGAGDDLFCcmLMFGRGLDR.R P2_K.DGRIMSGKSLGNGYQGIQTSEPR.K 13 9	P4384_06	28867	P4384_06.mgf	25004	6	990.471	5936.78	0.781	6	5936.79	0.786	decoy:Q9Y6X9	decoy	TRUE	decoy:Q9Y6X9	decoy	TRUE	SGFQIVSAADSsda-hydroPDMGAGDDLFCcmLMFGRGLDR	DGRIMSGKSLGNGYQGIQTSEPR	947	920	31	23	13	9	959	928	6	SDA	82.041	0	0	0.295	16.139	TRUE	FALSE	FALSE	TRUE	Self > 4	0.026	0.027	0.097
Scan: 29167 Run: P4384_06 P1_R.TFHEEEGIDEVIVPLPTWNAR.T P2_R.IGKDFILFTK.K 8 9	P4384_06	29167	P4384_06.mgf	25260	4	929.492	3713.94	0.937	4	3713.93	0.934	Q9Y6X9	MORC2_HUMAN ATPase MORC2 OS=Homo sapiens OX=9606 GN=MORC2 PE=1 SV=2	FALSE	Q9Y6X9	MORC2_HUMAN ATPase MORC2 OS=Homo sapiens OX=9606 GN=MORC2 PE=1 SV=2	FALSE	IGKDFILFTK	TFHEEEGIDEVIVPLPTWNAR	111	133	10	21	9	8	119	140	4	SDA	82.041	0	1	0.3	15.716	FALSE	TRUE	FALSE	FALSE	Self > 4	0.031	0.032	0.187
Scan: 29780 Run: P4384_06 P1_R.VGTYWR.E P2_R.IEPDTTALSTNHETIDLLVQILR.N 3 7	P4384_06	29780	P4384_06.mgf	25776	4	864.465	3453.83	0.831	4	3453.81	0.814	decoy:Q9Y6X9	decoy	TRUE	Q9Y6X9	MORC2_HUMAN ATPase MORC2 OS=Homo sapiens OX=9606 GN=MORC2 PE=1 SV=2	FALSE	VGTYWR	IEPDTTALSTNHETIDLLVQILR	222	894	6	23	3	7	224	900	4	SDA	82.041	0	1	0.4	17.102	TRUE	FALSE	TRUE	FALSE	Self > 4	0.019	0.019	0.078
Scan: 33022 Run: P4384_06 P1_R.YFLPPSsda-hydroFPISK.K P2_K.KQLSAMoxNSDELISFPLK.E 9 1	P4384_06	33022	P4384_06.mgf	28305	3	1138.6	3412.79	0.79	3	3412.79	0.787	Q9Y6X9	MORC2_HUMAN ATPase MORC2 OS=Homo sapiens OX=9606 GN=MORC2 PE=1 SV=2	FALSE	Q9Y6X9	MORC2_HUMAN ATPase MORC2 OS=Homo sapiens OX=9606 GN=MORC2 PE=1 SV=2	FALSE	KQLSAMoxNSDELISFPLK	YFLPPSsda-hydroFPISK	932	921	17	11	1	9	932	929	3	SDA	82.041	0	0	0.45	14.896	FALSE	TRUE	FALSE	FALSE	Self > 4	0.081	0.081	0.415
Scan: 34112 Run: P4384_06 P1_R.TPESTQIGQYGNGLKSGSMoxR.I P2_R.AQLTFEYLHTNSTTHEFLFGALAELVDNAR.D 4 13	P4384_06	34112	P4384_06.mgf	28983	6	936.96	5615.72	0.719	6	5615.73	0.726	Q9Y6X9	MORC2_HUMAN ATPase MORC2 OS=Homo sapiens OX=9606 GN=MORC2 PE=1 SV=2	FALSE	Q9Y6X9	MORC2_HUMAN ATPase MORC2 OS=Homo sapiens OX=9606 GN=MORC2 PE=1 SV=2	FALSE	TPESTQIGQYGNGLKSGSMoxR	AQLTFEYLHTNSTTHEFLFGALAELVDNAR	91	12	20	30	4	13	94	24	6	SDA	82.041	0	1	0.379	20.966	FALSE	TRUE	FALSE	FALSE	Self > 4	0.005	0.008	0
Scan: 34189 Run: P4384_06 P1_R.TPESTQIGQYGNGLKSGSMoxR.I P2_R.AQLTFEYLHTNSTTHEFLFGALAELVDNAR.D 10 2	P4384_06	34189	P4384_06.mgf	29043	5	1124.15	5615.72	0.717	5	5615.73	0.726	Q9Y6X9	MORC2_HUMAN ATPase MORC2 OS=Homo sapiens OX=9606 GN=MORC2 PE=1 SV=2	FALSE	Q9Y6X9	MORC2_HUMAN ATPase MORC2 OS=Homo sapiens OX=9606 GN=MORC2 PE=1 SV=2	FALSE	TPESTQIGQYGNGLKSGSMoxR	AQLTFEYLHTNSTTHEFLFGALAELVDNAR	91	12	20	30	10	2	100	13	5	SDA	82.041	0	0	0.395	19.616	FALSE	TRUE	FALSE	FALSE	Self > 4	0.011	0.012	0.009
Scan: 34190 Run: P4384_06 P1_R.TPESTQIGQYGNGLKSGSMoxR.I P2_R.AQLTFEYLHTNSTTHEFLFGALAELVDNAR.D 1 6	P4384_06	34190	P4384_06.mgf	29044	5	1124.15	5615.72	0.717	5	5615.73	0.726	Q9Y6X9	MORC2_HUMAN ATPase MORC2 OS=Homo sapiens OX=9606 GN=MORC2 PE=1 SV=2	FALSE	Q9Y6X9	MORC2_HUMAN ATPase MORC2 OS=Homo sapiens OX=9606 GN=MORC2 PE=1 SV=2	FALSE	TPESTQIGQYGNGLKSGSMoxR	AQLTFEYLHTNSTTHEFLFGALAELVDNAR	91	12	20	30	1	6	91	17	5	SDA	82.041	0	0	0.263	16.138	FALSE	TRUE	FALSE	FALSE	Self > 4	0.026	0.027	0.098
Scan: 34204 Run: P4384_06 P1_R.TPESTQIGQYGNGLKSGSMoxR.I P2_R.AQLTFEYLHTNSTTHEFLFGALAELVDNAR.D 18 1	P4384_06	34204	P4384_06.mgf	29056	5	1124.15	5615.72	0.718	5	5615.73	0.726	Q9Y6X9	MORC2_HUMAN ATPase MORC2 OS=Homo sapiens OX=9606 GN=MORC2 PE=1 SV=2	FALSE	Q9Y6X9	MORC2_HUMAN ATPase MORC2 OS=Homo sapiens OX=9606 GN=MORC2 PE=1 SV=2	FALSE	TPESTQIGQYGNGLKSGSMoxR	AQLTFEYLHTNSTTHEFLFGALAELVDNAR	91	12	20	30	18	1	108	12	5	SDA	82.041	0	1	0.395	20.624	FALSE	TRUE	FALSE	FALSE	Self > 4	0.005	0.009	0
Scan: 34246 Run: P4384_06 P1_R.TPESTQIGQYGNGLKSGSMoxR.I P2_R.AQLTFEYLHTNSTTHEFLFGALAELVDNAR.D 10 1	P4384_06	34246	P4384_06.mgf	29085	6	936.958	5615.71	0.707	6	5615.73	0.726	Q9Y6X9	MORC2_HUMAN ATPase MORC2 OS=Homo sapiens OX=9606 GN=MORC2 PE=1 SV=2	FALSE	Q9Y6X9	MORC2_HUMAN ATPase MORC2 OS=Homo sapiens OX=9606 GN=MORC2 PE=1 SV=2	FALSE	TPESTQIGQYGNGLKSGSMoxR	AQLTFEYLHTNSTTHEFLFGALAELVDNAR	91	12	20	30	10	1	100	12	6	SDA	82.041	0	1	0.342	18.559	FALSE	TRUE	FALSE	FALSE	Self > 4	0.012	0.012	0.015
Scan: 1135 Run: P4384_07 P1_R.SQADLKsda-loopK.L P2_R.SQADLKK.L 2 6	P4384_07	1135	P4384_07.mgf	768	4	436.248	1740.96	0.965	4	1740.96	0.962	Q9Y6X9	MORC2_HUMAN ATPase MORC2 OS=Homo sapiens OX=9606 GN=MORC2 PE=1 SV=2	FALSE	Q9Y6X9	MORC2_HUMAN ATPase MORC2 OS=Homo sapiens OX=9606 GN=MORC2 PE=1 SV=2	FALSE	SQADLKK	SQADLKsda-loopK	586	586	7	7	6	2	591	587	4	SDA	82.041	0	2	0.833	16.373	FALSE	TRUE	FALSE	FALSE	Self > 4	0.025	0.026	0.078
Scan: 1241 Run: P4384_07 P1_R.IAEEKAR.E P2_R.EADVKK.R 5 5	P4384_07	1241	P4384_07.mgf	832	4	397.474	1585.87	0.867	4	1585.87	0.867	Q9Y6X9	MORC2_HUMAN ATPase MORC2 OS=Homo sapiens OX=9606 GN=MORC2 PE=1 SV=2	FALSE	Q9Y6X9	MORC2_HUMAN ATPase MORC2 OS=Homo sapiens OX=9606 GN=MORC2 PE=1 SV=2	FALSE	IAEEKAR	EADVKK	301	345	7	6	5	5	305	349	4	SDA	82.041	1	2	0.75	23.708	FALSE	TRUE	FALSE	FALSE	Self > 4	0	0.005	0.014
Scan: 1242 Run: P4384_07 P1_R.IAEEKAR.E P2_R.EADVKK.R 5 5	P4384_07	1242	P4384_07.mgf	833	3	529.63	1585.87	0.869	3	1585.87	0.867	Q9Y6X9	MORC2_HUMAN ATPase MORC2 OS=Homo sapiens OX=9606 GN=MORC2 PE=1 SV=2	FALSE	Q9Y6X9	MORC2_HUMAN ATPase MORC2 OS=Homo sapiens OX=9606 GN=MORC2 PE=1 SV=2	FALSE	IAEEKAR	EADVKK	301	345	7	6	5	5	305	349	3	SDA	82.041	2	2	0.9	23.971	FALSE	TRUE	FALSE	FALSE	Self > 4	0	0.005	0.013
Scan: 1504 Run: P4384_07 P1_K.KAEHVAR.I P2_R.AEQEVK.K 1 3	P4384_07	1504	P4384_07.mgf	1028	4	399.469	1593.85	0.847	4	1593.85	0.847	Q9Y6X9	MORC2_HUMAN ATPase MORC2 OS=Homo sapiens OX=9606 GN=MORC2 PE=1 SV=2	FALSE	Q9Y6X9	MORC2_HUMAN ATPase MORC2 OS=Homo sapiens OX=9606 GN=MORC2 PE=1 SV=2	FALSE	KAEHVAR	AEQEVK	294	288	7	6	1	3	294	290	4	SDA	82.041	1	2	0.9	21.186	FALSE	TRUE	FALSE	FALSE	Self > 4	0.005	0.007	0
Scan: 2391 Run: P4384_07 P1_R.READVK.K P2_R.IAEEKAR.E 4 5	P4384_07	2391	P4384_07.mgf	1719	3	538.965	1613.87	0.874	3	1613.87	0.873	Q9Y6X9	MORC2_HUMAN ATPase MORC2 OS=Homo sapiens OX=9606 GN=MORC2 PE=1 SV=2	FALSE	Q9Y6X9	MORC2_HUMAN ATPase MORC2 OS=Homo sapiens OX=9606 GN=MORC2 PE=1 SV=2	FALSE	IAEEKAR	READVK	301	344	7	6	5	4	305	347	3	SDA	82.041	0	2	0.4	11.854	FALSE	TRUE	FALSE	FALSE	Self > 4	0.351	0.351	0.974
Scan: 3524 Run: P4384_07 P1_R.EADVKsda-hydroKR.I P2_K.AEHVAR.I 6 5	P4384_07	3524	P4384_07.mgf	2630	4	427.989	1707.93	0.927	4	1707.93	0.926	Q9Y6X9	MORC2_HUMAN ATPase MORC2 OS=Homo sapiens OX=9606 GN=MORC2 PE=1 SV=2	FALSE	Q9Y6X9	MORC2_HUMAN ATPase MORC2 OS=Homo sapiens OX=9606 GN=MORC2 PE=1 SV=2	FALSE	EADVKsda-hydroKR	AEHVAR	345	295	7	6	6	5	350	299	4	SDA	82.041	0	2	0.667	16.571	FALSE	TRUE	FALSE	FALSE	Self > 4	0.021	0.021	0.04
Scan: 3630 Run: P4384_07 P1_K.KAEHVAR.I P2_R.IAEEKsda-hydroAR.E 1 6	P4384_07	3630	P4384_07.mgf	2721	4	452.756	1806.99	0.995	4	1806.99	0.995	Q9Y6X9	MORC2_HUMAN ATPase MORC2 OS=Homo sapiens OX=9606 GN=MORC2 PE=1 SV=2	FALSE	Q9Y6X9	MORC2_HUMAN ATPase MORC2 OS=Homo sapiens OX=9606 GN=MORC2 PE=1 SV=2	FALSE	KAEHVAR	IAEEKsda-hydroAR	294	301	7	7	1	6	294	306	4	SDA	82.041	1	2	0.667	16.903	FALSE	TRUE	FALSE	FALSE	Self > 4	0.019	0.019	0.038
Scan: 4171 Run: P4384_07 P1_R.READVKsda-hydroK.R P2_R.IAEEKAR.E 2 5	P4384_07	4171	P4384_07.mgf	3125	4	461.512	1842.02	0.021	4	1842.02	0.021	Q9Y6X9	MORC2_HUMAN ATPase MORC2 OS=Homo sapiens OX=9606 GN=MORC2 PE=1 SV=2	FALSE	Q9Y6X9	MORC2_HUMAN ATPase MORC2 OS=Homo sapiens OX=9606 GN=MORC2 PE=1 SV=2	FALSE	IAEEKAR	READVKsda-hydroK	301	344	7	7	5	2	305	345	4	SDA	82.041	0	2	0.667	16.044	FALSE	TRUE	FALSE	FALSE	Self > 4	0.031	0.031	0.076
Scan: 4260 Run: P4384_07 P1_R.KPANTLVK.T P2_R.EEASTSR.L 1 2	P4384_07	4260	P4384_07.mgf	3191	4	433.488	1729.92	0.921	4	1729.92	0.92	Q9Y6X9	MORC2_HUMAN ATPase MORC2 OS=Homo sapiens OX=9606 GN=MORC2 PE=1 SV=2	FALSE	Q9Y6X9	MORC2_HUMAN ATPase MORC2 OS=Homo sapiens OX=9606 GN=MORC2 PE=1 SV=2	FALSE	EEASTSR	KPANTLVK	660	676	7	8	2	1	661	676	4	SDA	82.041	2	2	0.667	18.132	FALSE	TRUE	FALSE	FALSE	Self > 4	0.012	0.014	0.038
Scan: 4525 Run: P4384_07 P1_K.KAEHVAR.I P2_R.ALKsda-hydroEPK.E 1 3	P4384_07	4525	P4384_07.mgf	3420	4	419.998	1675.96	0.963	4	1675.96	0.962	Q9Y6X9	MORC2_HUMAN ATPase MORC2 OS=Homo sapiens OX=9606 GN=MORC2 PE=1 SV=2	FALSE	Q9Y6X9	MORC2_HUMAN ATPase MORC2 OS=Homo sapiens OX=9606 GN=MORC2 PE=1 SV=2	FALSE	KAEHVAR	ALKsda-hydroEPK	294	359	7	6	1	3	294	361	4	SDA	82.041	1	2	0.9	19.95	FALSE	TRUE	FALSE	FALSE	Self > 4	0.011	0.012	0.016
Scan: 4539 Run: P4384_07 P1_K.Ksda-hydroAEHVAR.I P2_R.ALKEPK.E 6 3	P4384_07	4539	P4384_07.mgf	3433	3	559.661	1675.96	0.961	3	1675.96	0.962	Q9Y6X9	MORC2_HUMAN ATPase MORC2 OS=Homo sapiens OX=9606 GN=MORC2 PE=1 SV=2	FALSE	Q9Y6X9	MORC2_HUMAN ATPase MORC2 OS=Homo sapiens OX=9606 GN=MORC2 PE=1 SV=2	FALSE	Ksda-hydroAEHVAR	ALKEPK	294	359	7	6	6	3	299	361	3	SDA	82.041	0	2	0.583	15.976	FALSE	TRUE	FALSE	FALSE	Self > 4	0.031	0.031	0.091
Scan: 4594 Run: P4384_07 P1_R.IKsda-loopEAKQR.A P2_K.AEHVAR.I 5 2	P4384_07	4594	P4384_07.mgf	3483	4	430.248	1716.96	0.963	4	1716.96	0.963	Q9Y6X9	MORC2_HUMAN ATPase MORC2 OS=Homo sapiens OX=9606 GN=MORC2 PE=1 SV=2	FALSE	Q9Y6X9	MORC2_HUMAN ATPase MORC2 OS=Homo sapiens OX=9606 GN=MORC2 PE=1 SV=2	FALSE	AEHVAR	IKsda-loopEAKQR	295	352	6	7	2	5	296	356	4	SDA	82.041	2	2	0.6	14.975	FALSE	TRUE	FALSE	FALSE	Self > 4	0.071	0.072	0.426
Scan: 5037 Run: P4384_07 P1_R.KAPVISSTPK.L P2_R.EEASTSR.L 2 6	P4384_07	5037	P4384_07.mgf	3797	4	472.756	1886.99	0.994	4	1886.99	0.994	Q9Y6X9	MORC2_HUMAN ATPase MORC2 OS=Homo sapiens OX=9606 GN=MORC2 PE=1 SV=2	FALSE	Q9Y6X9	MORC2_HUMAN ATPase MORC2 OS=Homo sapiens OX=9606 GN=MORC2 PE=1 SV=2	FALSE	EEASTSR	KAPVISSTPK	660	643	7	10	6	2	665	644	4	SDA	82.041	1	2	0.417	15.626	FALSE	TRUE	FALSE	FALSE	Self > 4	0.037	0.037	0.23
Scan: 5313 Run: P4384_07 P1_R.IAEEKsda-loopAR.E P2_R.EAESKAR.T 6 5	P4384_07	5313	P4384_07.mgf	3999	3	590.651	1768.93	0.931	3	1768.93	0.931	Q9Y6X9	MORC2_HUMAN ATPase MORC2 OS=Homo sapiens OX=9606 GN=MORC2 PE=1 SV=2	FALSE	Q9Y6X9	MORC2_HUMAN ATPase MORC2 OS=Homo sapiens OX=9606 GN=MORC2 PE=1 SV=2	FALSE	EAESKAR	IAEEKsda-loopAR	308	301	7	7	5	6	312	306	3	SDA	82.041	0	2	0.583	14.567	FALSE	TRUE	FALSE	FALSE	Self > 4	0.111	0.112	0.489
Scan: 5452 Run: P4384_07 P1_R.IKsda-loopEAKQR.A P2_R.AEQEVK.K 5 5	P4384_07	5452	P4384_07.mgf	4110	3	580.328	1737.96	0.961	3	1737.96	0.962	Q9Y6X9	MORC2_HUMAN ATPase MORC2 OS=Homo sapiens OX=9606 GN=MORC2 PE=1 SV=2	FALSE	Q9Y6X9	MORC2_HUMAN ATPase MORC2 OS=Homo sapiens OX=9606 GN=MORC2 PE=1 SV=2	FALSE	AEQEVK	IKsda-loopEAKQR	288	352	6	7	5	5	292	356	3	SDA	82.041	1	2	0.833	21.243	FALSE	TRUE	FALSE	FALSE	Self > 4	0.005	0.007	0
Scan: 5702 Run: P4384_07 P1_R.READVKsda-loopK.R P2_R.IAEEKAR.E 2 5	P4384_07	5702	P4384_07.mgf	4330	3	609.011	1824.01	0.011	3	1824.01	0.01	Q9Y6X9	MORC2_HUMAN ATPase MORC2 OS=Homo sapiens OX=9606 GN=MORC2 PE=1 SV=2	FALSE	Q9Y6X9	MORC2_HUMAN ATPase MORC2 OS=Homo sapiens OX=9606 GN=MORC2 PE=1 SV=2	FALSE	IAEEKAR	READVKsda-loopK	301	344	7	7	5	2	305	345	3	SDA	82.041	0	2	0.5	13.063	FALSE	TRUE	FALSE	FALSE	Self > 4	0.21	0.21	0.766
Scan: 5789 Run: P4384_07 P1_K.QLTEKIR.Q P2_K.AEHVAR.I 5 5	P4384_07	5789	P4384_07.mgf	4410	4	413.488	1649.92	0.922	4	1649.92	0.921	Q9Y6X9	MORC2_HUMAN ATPase MORC2 OS=Homo sapiens OX=9606 GN=MORC2 PE=1 SV=2	FALSE	Q9Y6X9	MORC2_HUMAN ATPase MORC2 OS=Homo sapiens OX=9606 GN=MORC2 PE=1 SV=2	FALSE	AEHVAR	QLTEKIR	295	563	6	7	5	5	299	567	4	SDA	82.041	0	2	0.583	16.423	FALSE	TRUE	FALSE	FALSE	Self > 4	0.024	0.024	0.037
Scan: 5916 Run: P4384_07 P1_K.ASEESLR.T P2_R.AKASEESLR.T 6 2	P4384_07	5916	P4384_07.mgf	4526	3	621.653	1861.94	0.938	3	1861.94	0.938	Q9Y6X9	MORC2_HUMAN ATPase MORC2 OS=Homo sapiens OX=9606 GN=MORC2 PE=1 SV=2	FALSE	Q9Y6X9	MORC2_HUMAN ATPase MORC2 OS=Homo sapiens OX=9606 GN=MORC2 PE=1 SV=2	FALSE	ASEESLR	AKASEESLR	975	973	7	9	6	2	980	974	3	SDA	82.041	0	2	0.583	16.058	FALSE	TRUE	FALSE	FALSE	Self > 4	0.03	0.031	0.057
Scan: 6046 Run: P4384_07 P1_R.IAEEKsda-loopAR.E P2_R.EADVKK.R 6 5	P4384_07	6046	P4384_07.mgf	4635	4	417.985	1667.91	0.909	4	1667.91	0.909	Q9Y6X9	MORC2_HUMAN ATPase MORC2 OS=Homo sapiens OX=9606 GN=MORC2 PE=1 SV=2	FALSE	Q9Y6X9	MORC2_HUMAN ATPase MORC2 OS=Homo sapiens OX=9606 GN=MORC2 PE=1 SV=2	FALSE	EADVKK	IAEEKsda-loopAR	345	301	6	7	5	6	349	306	4	SDA	82.041	0	1	0.5	15.068	FALSE	TRUE	FALSE	FALSE	Self > 4	0.066	0.067	0.375
Scan: 6174 Run: P4384_07 P1_R.IKEAKsda-hydroQR.A P2_R.IAEEKsda-hydroAR.E 2 3	P4384_07	6174	P4384_07.mgf	4703	4	493.288	1969.12	0.122	4	1969.12	0.12	Q9Y6X9	MORC2_HUMAN ATPase MORC2 OS=Homo sapiens OX=9606 GN=MORC2 PE=1 SV=2	FALSE	Q9Y6X9	MORC2_HUMAN ATPase MORC2 OS=Homo sapiens OX=9606 GN=MORC2 PE=1 SV=2	FALSE	IKEAKsda-hydroQR	IAEEKsda-hydroAR	352	301	7	7	2	3	353	303	4	SDA	82.041	2	2	0.833	19.319	FALSE	TRUE	FALSE	FALSE	Self > 4	0.012	0.012	0.011
Scan: 6189 Run: P4384_07 P1_R.IKEAKsda-hydroQR.A P2_R.IAEEKsda-hydroAR.E 2 3	P4384_07	6189	P4384_07.mgf	4717	3	657.381	1969.12	0.121	3	1969.12	0.12	Q9Y6X9	MORC2_HUMAN ATPase MORC2 OS=Homo sapiens OX=9606 GN=MORC2 PE=1 SV=2	FALSE	Q9Y6X9	MORC2_HUMAN ATPase MORC2 OS=Homo sapiens OX=9606 GN=MORC2 PE=1 SV=2	FALSE	IKEAKsda-hydroQR	IAEEKsda-hydroAR	352	301	7	7	2	3	353	303	3	SDA	82.041	0	2	0.667	16.861	FALSE	TRUE	FALSE	FALSE	Self > 4	0.019	0.019	0.025
Scan: 6190 Run: P4384_07 P1_K.QLTEKIR.Q P2_R.AEQEVK.K 5 3	P4384_07	6190	P4384_07.mgf	4718	4	418.737	1670.92	0.921	4	1670.92	0.92	Q9Y6X9	MORC2_HUMAN ATPase MORC2 OS=Homo sapiens OX=9606 GN=MORC2 PE=1 SV=2	FALSE	Q9Y6X9	MORC2_HUMAN ATPase MORC2 OS=Homo sapiens OX=9606 GN=MORC2 PE=1 SV=2	FALSE	AEQEVK	QLTEKIR	288	563	6	7	3	5	290	567	4	SDA	82.041	1	2	0.75	19.464	FALSE	TRUE	FALSE	FALSE	Self > 4	0.012	0.012	0.01
Scan: 6265 Run: P4384_07 P1_R.IAEEKAR.E P2_R.EADVKsda-loopK.R 5 1	P4384_07	6265	P4384_07.mgf	4787	4	417.985	1667.91	0.912	4	1667.91	0.909	Q9Y6X9	MORC2_HUMAN ATPase MORC2 OS=Homo sapiens OX=9606 GN=MORC2 PE=1 SV=2	FALSE	Q9Y6X9	MORC2_HUMAN ATPase MORC2 OS=Homo sapiens OX=9606 GN=MORC2 PE=1 SV=2	FALSE	IAEEKAR	EADVKsda-loopK	301	345	7	6	5	1	305	345	4	SDA	82.041	0	2	0.583	14.211	FALSE	TRUE	FALSE	FALSE	Self > 4	0.132	0.132	0.46
Scan: 6431 Run: P4384_07 P1_R.IAEEKsda-loopAR.E P2_R.EADVKK.R 6 5	P4384_07	6431	P4384_07.mgf	4936	3	556.977	1667.91	0.908	3	1667.91	0.909	Q9Y6X9	MORC2_HUMAN ATPase MORC2 OS=Homo sapiens OX=9606 GN=MORC2 PE=1 SV=2	FALSE	Q9Y6X9	MORC2_HUMAN ATPase MORC2 OS=Homo sapiens OX=9606 GN=MORC2 PE=1 SV=2	FALSE	EADVKK	IAEEKsda-loopAR	345	301	6	7	5	6	349	306	3	SDA	82.041	0	2	0.5	12.899	FALSE	TRUE	FALSE	FALSE	Self > 4	0.23	0.23	0.731
Scan: 6658 Run: P4384_07 P1_R.IAVHEK.K P2_R.IAEEKAR.E 5 5	P4384_07	6658	P4384_07.mgf	5141	4	399.231	1592.9	0.897	4	1592.89	0.888	Q9Y6X9	MORC2_HUMAN ATPase MORC2 OS=Homo sapiens OX=9606 GN=MORC2 PE=1 SV=2	FALSE	decoy:Q9Y6X9	decoy	TRUE	IAEEKAR	IAVHEK	301	733	7	6	5	5	305	737	4	SDA	82.041	1	1	0.9	16.099	TRUE	FALSE	TRUE	FALSE	Self > 4	0.028	0.029	0.074
Scan: 6679 Run: P4384_07 P1_R.IAEEKsda-loopAR.E P2_R.IAEEKAR.E 6 5	P4384_07	6679	P4384_07.mgf	5161	4	449.753	1794.98	0.985	4	1794.98	0.983	Q9Y6X9	MORC2_HUMAN ATPase MORC2 OS=Homo sapiens OX=9606 GN=MORC2 PE=1 SV=2	FALSE	Q9Y6X9	MORC2_HUMAN ATPase MORC2 OS=Homo sapiens OX=9606 GN=MORC2 PE=1 SV=2	FALSE	IAEEKAR	IAEEKsda-loopAR	301	301	7	7	5	6	305	306	4	SDA	82.041	0	2	0.667	16.257	FALSE	TRUE	FALSE	FALSE	Self > 4	0.026	0.026	0.114
Scan: 6683 Run: P4384_07 P1_R.IAEEKsda-loopAR.E P2_R.IAEEKAR.E 6 5	P4384_07	6683	P4384_07.mgf	5164	3	599.336	1794.99	0.986	3	1794.98	0.983	Q9Y6X9	MORC2_HUMAN ATPase MORC2 OS=Homo sapiens OX=9606 GN=MORC2 PE=1 SV=2	FALSE	Q9Y6X9	MORC2_HUMAN ATPase MORC2 OS=Homo sapiens OX=9606 GN=MORC2 PE=1 SV=2	FALSE	IAEEKAR	IAEEKsda-loopAR	301	301	7	7	5	6	305	306	3	SDA	82.041	0	2	0.667	15.469	FALSE	TRUE	FALSE	FALSE	Self > 4	0.05	0.051	0.299
Scan: 7404 Run: P4384_07 P1_K.QDFADAKEYR.H P2_R.AEQEVK.K 7 1	P4384_07	7404	P4384_07.mgf	5710	4	507.498	2025.96	0.962	4	2025.96	0.964	Q9Y6X9	MORC2_HUMAN ATPase MORC2 OS=Homo sapiens OX=9606 GN=MORC2 PE=1 SV=2	FALSE	Q9Y6X9	MORC2_HUMAN ATPase MORC2 OS=Homo sapiens OX=9606 GN=MORC2 PE=1 SV=2	FALSE	AEQEVK	QDFADAKEYR	288	428	6	10	1	7	288	434	4	SDA	82.041	0	2	0.778	19.965	FALSE	TRUE	FALSE	FALSE	Self > 4	0.011	0.012	0.016
Scan: 7648 Run: P4384_07 P1_K.QDFADAKEYR.H P2_R.AEQEVK.K 7 3	P4384_07	7648	P4384_07.mgf	5883	4	507.499	2025.97	0.969	4	2025.96	0.964	Q9Y6X9	MORC2_HUMAN ATPase MORC2 OS=Homo sapiens OX=9606 GN=MORC2 PE=1 SV=2	FALSE	Q9Y6X9	MORC2_HUMAN ATPase MORC2 OS=Homo sapiens OX=9606 GN=MORC2 PE=1 SV=2	FALSE	AEQEVK	QDFADAKEYR	288	428	6	10	3	7	290	434	4	SDA	82.041	0	2	0.778	20.326	FALSE	TRUE	FALSE	FALSE	Self > 4	0.01	0.01	0.02
Scan: 8516 Run: P4384_07 P1_K.QDFADAKEYR.H P2_R.AEQEVKsda-hydroK.A 7 2	P4384_07	8516	P4384_07.mgf	6604	4	564.535	2254.11	0.111	4	2254.11	0.111	Q9Y6X9	MORC2_HUMAN ATPase MORC2 OS=Homo sapiens OX=9606 GN=MORC2 PE=1 SV=2	FALSE	Q9Y6X9	MORC2_HUMAN ATPase MORC2 OS=Homo sapiens OX=9606 GN=MORC2 PE=1 SV=2	FALSE	QDFADAKEYR	AEQEVKsda-hydroK	428	288	10	7	7	2	434	289	4	SDA	82.041	0	2	0.556	16.175	FALSE	TRUE	FALSE	FALSE	Self > 4	0.026	0.027	0.099
Scan: 8774 Run: P4384_07 P1_R.ALKEPK.E P2_R.AEQEVKsda-hydroKsda-hydroAEHVAR.I 3 10	P4384_07	8774	P4384_07.mgf	6839	4	616.096	2460.36	0.355	4	2460.36	0.358	Q9Y6X9	MORC2_HUMAN ATPase MORC2 OS=Homo sapiens OX=9606 GN=MORC2 PE=1 SV=2	FALSE	Q9Y6X9	MORC2_HUMAN ATPase MORC2 OS=Homo sapiens OX=9606 GN=MORC2 PE=1 SV=2	FALSE	ALKEPK	AEQEVKsda-hydroKsda-hydroAEHVAR	359	288	6	13	3	10	361	297	4	SDA	82.041	0	2	0.625	19.2	FALSE	TRUE	FALSE	FALSE	Self > 4	0.012	0.012	0.008
Scan: 9112 Run: P4384_07 P1_R.VTAVEVGK.H P2_R.FVVKEEK.K 7 4	P4384_07	9112	P4384_07.mgf	7137	3	588.005	1760.99	0.994	3	1760.99	0.992	Q9Y6X9	MORC2_HUMAN ATPase MORC2 OS=Homo sapiens OX=9606 GN=MORC2 PE=1 SV=2	FALSE	Q9Y6X9	MORC2_HUMAN ATPase MORC2 OS=Homo sapiens OX=9606 GN=MORC2 PE=1 SV=2	FALSE	VTAVEVGK	FVVKEEK	812	764	8	7	7	4	818	767	3	SDA	82.041	0	2	0.75	18.579	FALSE	TRUE	FALSE	FALSE	Self > 4	0.012	0.012	0.015
Scan: 9371 Run: P4384_07 P1_R.WVEKGSEDVR.L P2_R.AQKsda-hydroDKGLHVEVR.V 4 8	P4384_07	9371	P4384_07.mgf	7357	5	553.897	2764.45	0.448	5	2764.45	0.45	Q9Y6X9	MORC2_HUMAN ATPase MORC2 OS=Homo sapiens OX=9606 GN=MORC2 PE=1 SV=2	FALSE	Q9Y6X9	MORC2_HUMAN ATPase MORC2 OS=Homo sapiens OX=9606 GN=MORC2 PE=1 SV=2	FALSE	WVEKGSEDVR	AQKsda-hydroDKGLHVEVR	841	791	10	12	4	8	844	798	5	SDA	82.041	1	2	0.591	20.657	FALSE	TRUE	FALSE	FALSE	Self > 4	0.005	0.009	0
Scan: 9430 Run: P4384_07 P1_K.QLTEKIR.Q P2_R.AEQEVKsda-loopK.A 5 1	P4384_07	9430	P4384_07.mgf	7411	4	471.271	1881.06	0.057	4	1881.06	0.057	Q9Y6X9	MORC2_HUMAN ATPase MORC2 OS=Homo sapiens OX=9606 GN=MORC2 PE=1 SV=2	FALSE	Q9Y6X9	MORC2_HUMAN ATPase MORC2 OS=Homo sapiens OX=9606 GN=MORC2 PE=1 SV=2	FALSE	AEQEVKsda-loopK	QLTEKIR	288	563	7	7	1	5	288	567	4	SDA	82.041	0	2	0.75	18.35	FALSE	TRUE	FALSE	FALSE	Self > 4	0.012	0.012	0.012
Scan: 9453 Run: P4384_07 P1_K.QLTEKIR.Q P2_R.AEQEVKsda-loopK.A 5 1	P4384_07	9453	P4384_07.mgf	7432	3	628.026	1881.06	0.055	3	1881.06	0.057	Q9Y6X9	MORC2_HUMAN ATPase MORC2 OS=Homo sapiens OX=9606 GN=MORC2 PE=1 SV=2	FALSE	Q9Y6X9	MORC2_HUMAN ATPase MORC2 OS=Homo sapiens OX=9606 GN=MORC2 PE=1 SV=2	FALSE	AEQEVKsda-loopK	QLTEKIR	288	563	7	7	1	5	288	567	3	SDA	82.041	0	2	0.417	13.231	FALSE	TRUE	FALSE	FALSE	Self > 4	0.2	0.201	0.685
Scan: 9592 Run: P4384_07 P1_R.TPESTQIGQYGNGLK.S P2_R.EADVKK.R 11 5	P4384_07	9592	P4384_07.mgf	7559	4	591.558	2362.2	0.202	4	2362.2	0.201	Q9Y6X9	MORC2_HUMAN ATPase MORC2 OS=Homo sapiens OX=9606 GN=MORC2 PE=1 SV=2	FALSE	Q9Y6X9	MORC2_HUMAN ATPase MORC2 OS=Homo sapiens OX=9606 GN=MORC2 PE=1 SV=2	FALSE	EADVKK	TPESTQIGQYGNGLK	345	91	6	15	5	11	349	101	4	SDA	82.041	0	2	0.75	20.982	FALSE	TRUE	FALSE	FALSE	Self > 4	0.005	0.008	0
Scan: 9601 Run: P4384_07 P1_R.TPESTQIGQYGNGLK.S P2_R.EADVKK.R 10 5	P4384_07	9601	P4384_07.mgf	7567	4	591.554	2362.19	0.187	4	2362.2	0.201	Q9Y6X9	MORC2_HUMAN ATPase MORC2 OS=Homo sapiens OX=9606 GN=MORC2 PE=1 SV=2	FALSE	Q9Y6X9	MORC2_HUMAN ATPase MORC2 OS=Homo sapiens OX=9606 GN=MORC2 PE=1 SV=2	FALSE	EADVKK	TPESTQIGQYGNGLK	345	91	6	15	5	10	349	100	4	SDA	82.041	0	2	0.821	20.718	FALSE	TRUE	FALSE	FALSE	Self > 4	0.005	0.009	0
Scan: 9608 Run: P4384_07 P1_R.TPESTQIGQYGNGLK.S P2_R.EADVKK.R 10 5	P4384_07	9608	P4384_07.mgf	7574	3	788.403	2362.19	0.187	3	2362.2	0.201	Q9Y6X9	MORC2_HUMAN ATPase MORC2 OS=Homo sapiens OX=9606 GN=MORC2 PE=1 SV=2	FALSE	Q9Y6X9	MORC2_HUMAN ATPase MORC2 OS=Homo sapiens OX=9606 GN=MORC2 PE=1 SV=2	FALSE	EADVKK	TPESTQIGQYGNGLK	345	91	6	15	5	10	349	100	3	SDA	82.041	0	1	0.7	16.352	FALSE	TRUE	FALSE	FALSE	Self > 4	0.026	0.026	0.07
Scan: 9655 Run: P4384_07 P1_R.IKEAKsda-loopQR.A P2_R.IAEEKsda-loopAR.E 2 5	P4384_07	9655	P4384_07.mgf	7617	4	484.282	1933.1	0.1	4	1933.1	0.099	Q9Y6X9	MORC2_HUMAN ATPase MORC2 OS=Homo sapiens OX=9606 GN=MORC2 PE=1 SV=2	FALSE	Q9Y6X9	MORC2_HUMAN ATPase MORC2 OS=Homo sapiens OX=9606 GN=MORC2 PE=1 SV=2	FALSE	IAEEKsda-loopAR	IKEAKsda-loopQR	301	352	7	7	5	2	305	353	4	SDA	82.041	2	2	0.833	19.748	FALSE	TRUE	FALSE	FALSE	Self > 4	0.011	0.012	0.008
Scan: 9702 Run: P4384_07 P1_R.VTAVEVGKHVVR.W P2_K.ASEESLR.T 8 1	P4384_07	9702	P4384_07.mgf	7660	5	434.043	2165.18	0.178	5	2165.18	0.18	Q9Y6X9	MORC2_HUMAN ATPase MORC2 OS=Homo sapiens OX=9606 GN=MORC2 PE=1 SV=2	FALSE	Q9Y6X9	MORC2_HUMAN ATPase MORC2 OS=Homo sapiens OX=9606 GN=MORC2 PE=1 SV=2	FALSE	ASEESLR	VTAVEVGKHVVR	975	812	7	12	1	8	975	819	5	SDA	82.041	1	2	0.636	17.701	FALSE	TRUE	FALSE	FALSE	Self > 4	0.015	0.015	0.045
Scan: 9842 Run: P4384_07 P1_R.IKEAKsda-loopQR.A P2_R.IAEEKsda-loopAR.E 2 3	P4384_07	9842	P4384_07.mgf	7788	3	645.373	1933.1	0.098	3	1933.1	0.099	Q9Y6X9	MORC2_HUMAN ATPase MORC2 OS=Homo sapiens OX=9606 GN=MORC2 PE=1 SV=2	FALSE	Q9Y6X9	MORC2_HUMAN ATPase MORC2 OS=Homo sapiens OX=9606 GN=MORC2 PE=1 SV=2	FALSE	IAEEKsda-loopAR	IKEAKsda-loopQR	301	352	7	7	3	2	303	353	3	SDA	82.041	0	2	0.667	16.054	FALSE	TRUE	FALSE	FALSE	Self > 4	0.03	0.031	0.066
Scan: 10193 Run: P4384_07 P1_K.QDFADAKEYR.H P2_R.AEQEVKsda-loopK.A 7 1	P4384_07	10193	P4384_07.mgf	8110	4	560.033	2236.1	0.103	4	2236.1	0.101	Q9Y6X9	MORC2_HUMAN ATPase MORC2 OS=Homo sapiens OX=9606 GN=MORC2 PE=1 SV=2	FALSE	Q9Y6X9	MORC2_HUMAN ATPase MORC2 OS=Homo sapiens OX=9606 GN=MORC2 PE=1 SV=2	FALSE	AEQEVKsda-loopK	QDFADAKEYR	288	428	7	10	1	7	288	434	4	SDA	82.041	0	2	0.5	16.054	FALSE	TRUE	FALSE	FALSE	Self > 4	0.03	0.031	0.066
Scan: 10204 Run: P4384_07 P1_R.ALKEPK.E P2_R.AEQEVKsda-hydroKsda-loopAEHVAR.I 3 8	P4384_07	10204	P4384_07.mgf	8120	4	611.594	2442.35	0.349	4	2442.35	0.348	Q9Y6X9	MORC2_HUMAN ATPase MORC2 OS=Homo sapiens OX=9606 GN=MORC2 PE=1 SV=2	FALSE	Q9Y6X9	MORC2_HUMAN ATPase MORC2 OS=Homo sapiens OX=9606 GN=MORC2 PE=1 SV=2	FALSE	ALKEPK	AEQEVKsda-hydroKsda-loopAEHVAR	359	288	6	13	3	8	361	295	4	SDA	82.041	0	2	0.708	19.918	FALSE	TRUE	FALSE	FALSE	Self > 4	0.011	0.012	0.033
Scan: 10205 Run: P4384_07 P1_R.ALKEPK.E P2_R.AEQEVKsda-hydroKsda-loopAEHVAR.I 3 6	P4384_07	10205	P4384_07.mgf	8121	5	489.477	2442.35	0.349	5	2442.35	0.348	Q9Y6X9	MORC2_HUMAN ATPase MORC2 OS=Homo sapiens OX=9606 GN=MORC2 PE=1 SV=2	FALSE	Q9Y6X9	MORC2_HUMAN ATPase MORC2 OS=Homo sapiens OX=9606 GN=MORC2 PE=1 SV=2	FALSE	ALKEPK	AEQEVKsda-hydroKsda-loopAEHVAR	359	288	6	13	3	6	361	293	5	SDA	82.041	0	2	0.625	19.838	FALSE	TRUE	FALSE	FALSE	Self > 4	0.011	0.012	0.031
Scan: 10356 Run: P4384_07 P1_R.ALKsda-hydroEPK.E P2_R.AEQEVKKsda-loopAEHVAR.I 3 6	P4384_07	10356	P4384_07.mgf	8260	4	611.594	2442.35	0.348	4	2442.35	0.348	Q9Y6X9	MORC2_HUMAN ATPase MORC2 OS=Homo sapiens OX=9606 GN=MORC2 PE=1 SV=2	FALSE	Q9Y6X9	MORC2_HUMAN ATPase MORC2 OS=Homo sapiens OX=9606 GN=MORC2 PE=1 SV=2	FALSE	AEQEVKKsda-loopAEHVAR	ALKsda-hydroEPK	288	359	13	6	6	3	293	361	4	SDA	82.041	1	2	0.708	18.251	FALSE	TRUE	FALSE	FALSE	Self > 4	0.012	0.013	0.024
Scan: 10365 Run: P4384_07 P1_R.QQQEKLEALQK.T P2_R.AEQEVKsda-loopK.A 5 2	P4384_07	10365	P4384_07.mgf	8269	4	585.072	2336.26	0.258	4	2336.26	0.258	Q9Y6X9	MORC2_HUMAN ATPase MORC2 OS=Homo sapiens OX=9606 GN=MORC2 PE=1 SV=2	FALSE	Q9Y6X9	MORC2_HUMAN ATPase MORC2 OS=Homo sapiens OX=9606 GN=MORC2 PE=1 SV=2	FALSE	QQQEKLEALQK	AEQEVKsda-loopK	570	288	11	7	5	2	574	289	4	SDA	82.041	0	2	0.75	18.434	FALSE	TRUE	FALSE	FALSE	Self > 4	0.012	0.012	0.026
Scan: 10374 Run: P4384_07 P1_K.TRAEQEVK.K P2_K.Ksda-loopAEHVAR.I 1 1	P4384_07	10374	P4384_07.mgf	8277	4	484.267	1933.04	0.039	4	1933.04	0.038	Q9Y6X9	MORC2_HUMAN ATPase MORC2 OS=Homo sapiens OX=9606 GN=MORC2 PE=1 SV=2	FALSE	Q9Y6X9	MORC2_HUMAN ATPase MORC2 OS=Homo sapiens OX=9606 GN=MORC2 PE=1 SV=2	FALSE	TRAEQEVK	Ksda-loopAEHVAR	286	294	8	7	1	1	286	294	4	SDA	82.041	1	1	0.643	16.056	FALSE	TRUE	FALSE	FALSE	Self > 4	0.03	0.031	0.066
Scan: 10505 Run: P4384_07 P1_K.TRAEQEVK.K P2_K.Ksda-loopAEHVAR.I 1 2	P4384_07	10505	P4384_07.mgf	8398	3	645.353	1933.04	0.037	3	1933.04	0.038	Q9Y6X9	MORC2_HUMAN ATPase MORC2 OS=Homo sapiens OX=9606 GN=MORC2 PE=1 SV=2	FALSE	Q9Y6X9	MORC2_HUMAN ATPase MORC2 OS=Homo sapiens OX=9606 GN=MORC2 PE=1 SV=2	FALSE	TRAEQEVK	Ksda-loopAEHVAR	286	294	8	7	1	2	286	295	3	SDA	82.041	0	1	0.429	13.734	FALSE	TRUE	FALSE	FALSE	Self > 4	0.159	0.159	0.41
Scan: 11179 Run: P4384_07 P1_R.LLQPPEAPR.K P2_R.KPANTLVK.T 6 5	P4384_07	11179	P4384_07.mgf	9004	4	493.795	1971.15	0.15	4	1971.15	0.151	Q9Y6X9	MORC2_HUMAN ATPase MORC2 OS=Homo sapiens OX=9606 GN=MORC2 PE=1 SV=2	FALSE	Q9Y6X9	MORC2_HUMAN ATPase MORC2 OS=Homo sapiens OX=9606 GN=MORC2 PE=1 SV=2	FALSE	LLQPPEAPR	KPANTLVK	667	676	9	8	6	5	672	680	4	SDA	82.041	1	2	0.688	21.278	FALSE	TRUE	FALSE	FALSE	Self > 4	0.005	0.006	0
Scan: 11199 Run: P4384_07 P1_R.ALKsda-loopEPK.E P2_R.AEQEVKKsda-loopAEHVAR.I 3 6	P4384_07	11199	P4384_07.mgf	9022	5	485.874	2424.34	0.335	5	2424.34	0.337	Q9Y6X9	MORC2_HUMAN ATPase MORC2 OS=Homo sapiens OX=9606 GN=MORC2 PE=1 SV=2	FALSE	Q9Y6X9	MORC2_HUMAN ATPase MORC2 OS=Homo sapiens OX=9606 GN=MORC2 PE=1 SV=2	FALSE	ALKsda-loopEPK	AEQEVKKsda-loopAEHVAR	359	288	6	13	3	6	361	293	5	SDA	82.041	0	2	0.667	20.152	FALSE	TRUE	FALSE	FALSE	Self > 4	0.011	0.011	0.039
Scan: 11380 Run: P4384_07 P1_R.ALKEPK.E P2_R.AEQEVKsda-loopKsda-loopAEHVAR.I 3 8	P4384_07	11380	P4384_07.mgf	9178	4	607.091	2424.34	0.336	4	2424.34	0.337	Q9Y6X9	MORC2_HUMAN ATPase MORC2 OS=Homo sapiens OX=9606 GN=MORC2 PE=1 SV=2	FALSE	Q9Y6X9	MORC2_HUMAN ATPase MORC2 OS=Homo sapiens OX=9606 GN=MORC2 PE=1 SV=2	FALSE	ALKEPK	AEQEVKsda-loopKsda-loopAEHVAR	359	288	6	13	3	8	361	295	4	SDA	82.041	0	2	0.833	21.442	FALSE	TRUE	FALSE	FALSE	Self > 4	0.005	0.006	0
Scan: 11575 Run: P4384_07 P1_R.SQADLKK.L P2_K.LPLEVTTRPSTEEPVR.R 6 10	P4384_07	11575	P4384_07.mgf	9345	4	674.372	2693.46	0.458	4	2693.46	0.459	Q9Y6X9	MORC2_HUMAN ATPase MORC2 OS=Homo sapiens OX=9606 GN=MORC2 PE=1 SV=2	FALSE	Q9Y6X9	MORC2_HUMAN ATPase MORC2 OS=Homo sapiens OX=9606 GN=MORC2 PE=1 SV=2	FALSE	SQADLKK	LPLEVTTRPSTEEPVR	586	593	7	16	6	10	591	602	4	SDA	82.041	1	2	0.467	18.97	FALSE	TRUE	FALSE	FALSE	Self > 4	0.012	0.012	0.01
Scan: 11612 Run: P4384_07 P1_R.ALKEPK.E P2_R.AEQEVKsda-loopKsda-loopAEHVAR.I 3 8	P4384_07	11612	P4384_07.mgf	9379	5	485.875	2424.34	0.34	5	2424.34	0.337	Q9Y6X9	MORC2_HUMAN ATPase MORC2 OS=Homo sapiens OX=9606 GN=MORC2 PE=1 SV=2	FALSE	Q9Y6X9	MORC2_HUMAN ATPase MORC2 OS=Homo sapiens OX=9606 GN=MORC2 PE=1 SV=2	FALSE	ALKEPK	AEQEVKsda-loopKsda-loopAEHVAR	359	288	6	13	3	8	361	295	5	SDA	82.041	0	2	0.625	21.456	FALSE	TRUE	FALSE	FALSE	Self > 4	0.005	0.006	0
Scan: 11617 Run: P4384_07 P1_R.ALKsda-loopEPK.E P2_R.AEQEVKsda-loopKAEHVAR.I 3 7	P4384_07	11617	P4384_07.mgf	9383	5	485.875	2424.34	0.339	5	2424.34	0.337	Q9Y6X9	MORC2_HUMAN ATPase MORC2 OS=Homo sapiens OX=9606 GN=MORC2 PE=1 SV=2	FALSE	Q9Y6X9	MORC2_HUMAN ATPase MORC2 OS=Homo sapiens OX=9606 GN=MORC2 PE=1 SV=2	FALSE	ALKsda-loopEPK	AEQEVKsda-loopKAEHVAR	359	288	6	13	3	7	361	294	5	SDA	82.041	0	2	0.667	21.371	FALSE	TRUE	FALSE	FALSE	Self > 4	0.005	0.006	0
Scan: 11646 Run: P4384_07 P1_R.CcmEASEQKQK.V P2_R.AYAAVLYIDPR.M 4 10	P4384_07	11646	P4384_07.mgf	9410	4	610.81	2439.21	0.212	4	2439.21	0.21	Q9Y6X9	MORC2_HUMAN ATPase MORC2 OS=Homo sapiens OX=9606 GN=MORC2 PE=1 SV=2	FALSE	Q9Y6X9	MORC2_HUMAN ATPase MORC2 OS=Homo sapiens OX=9606 GN=MORC2 PE=1 SV=2	FALSE	CcmEASEQKQK	AYAAVLYIDPR	536	242	9	11	4	10	539	251	4	SDA	82.041	0	2	0.562	20.447	FALSE	TRUE	FALSE	FALSE	Self > 4	0.005	0.01	0.021
Scan: 12053 Run: P4384_07 P1_K.LSPATPSR.K P2_K.Ksda-hydroTESPIK.L 2 6	P4384_07	12053	P4384_07.mgf	9784	3	604.675	1811	0.004	3	1811	0.003	Q9Y6X9	MORC2_HUMAN ATPase MORC2 OS=Homo sapiens OX=9606 GN=MORC2 PE=1 SV=2	FALSE	Q9Y6X9	MORC2_HUMAN ATPase MORC2 OS=Homo sapiens OX=9606 GN=MORC2 PE=1 SV=2	FALSE	LSPATPSR	Ksda-hydroTESPIK	729	722	8	7	2	6	730	727	3	SDA	82.041	0	2	0.714	19.625	FALSE	TRUE	FALSE	FALSE	Self > 4	0.011	0.012	0.009
Scan: 12125 Run: P4384_07 P1_R.KAPVISSTPKLPALAAR.E P2_R.EEASTSR.L 10 6	P4384_07	12125	P4384_07.mgf	9850	5	516.893	2579.43	0.429	5	2579.43	0.428	Q9Y6X9	MORC2_HUMAN ATPase MORC2 OS=Homo sapiens OX=9606 GN=MORC2 PE=1 SV=2	FALSE	Q9Y6X9	MORC2_HUMAN ATPase MORC2 OS=Homo sapiens OX=9606 GN=MORC2 PE=1 SV=2	FALSE	EEASTSR	KAPVISSTPKLPALAAR	660	643	7	17	6	10	665	652	5	SDA	82.041	0	2	0.5	18.768	FALSE	TRUE	FALSE	FALSE	Self > 4	0.012	0.012	0.012
Scan: 12398 Run: P4384_07 P1_R.IKsda-loopEAKQR.A P2_R.AEQEVKsda-loopKsda-loopAEHVAR.I 5 9	P4384_07	12398	P4384_07.mgf	10101	4	674.379	2693.49	0.487	4	2693.49	0.486	Q9Y6X9	MORC2_HUMAN ATPase MORC2 OS=Homo sapiens OX=9606 GN=MORC2 PE=1 SV=2	FALSE	Q9Y6X9	MORC2_HUMAN ATPase MORC2 OS=Homo sapiens OX=9606 GN=MORC2 PE=1 SV=2	FALSE	IKsda-loopEAKQR	AEQEVKsda-loopKsda-loopAEHVAR	352	288	7	13	5	9	356	296	4	SDA	82.041	0	2	0.5	16.008	FALSE	TRUE	FALSE	FALSE	Self > 4	0.031	0.031	0.093
Scan: 12465 Run: P4384_07 P1_R.IKsda-loopEAKsda-loopQR.A P2_R.AEQEVKKsda-loopAEHVAR.I 6 6	P4384_07	12465	P4384_07.mgf	10163	4	674.379	2693.49	0.485	4	2693.49	0.486	Q9Y6X9	MORC2_HUMAN ATPase MORC2 OS=Homo sapiens OX=9606 GN=MORC2 PE=1 SV=2	FALSE	Q9Y6X9	MORC2_HUMAN ATPase MORC2 OS=Homo sapiens OX=9606 GN=MORC2 PE=1 SV=2	FALSE	AEQEVKKsda-loopAEHVAR	IKsda-loopEAKsda-loopQR	288	352	13	7	6	6	293	357	4	SDA	82.041	0	2	0.5	15.243	FALSE	TRUE	FALSE	FALSE	Self > 4	0.062	0.063	0.396
Scan: 12588 Run: P4384_07 P1_K.QLTEKIR.Q P2_R.AMoxGEHLAQYWK.D 5 4	P4384_07	12588	P4384_07.mgf	10276	4	580.304	2317.19	0.187	4	2317.19	0.188	Q9Y6X9	MORC2_HUMAN ATPase MORC2 OS=Homo sapiens OX=9606 GN=MORC2 PE=1 SV=2	FALSE	Q9Y6X9	MORC2_HUMAN ATPase MORC2 OS=Homo sapiens OX=9606 GN=MORC2 PE=1 SV=2	FALSE	AMoxGEHLAQYWK	QLTEKIR	442	563	11	7	4	5	445	567	4	SDA	82.041	1	2	0.75	20.979	FALSE	TRUE	FALSE	FALSE	Self > 4	0.005	0.008	0
Scan: 12589 Run: P4384_07 P1_K.QLTEKIR.Q P2_R.AMoxGEHLAQYWK.D 5 4	P4384_07	12589	P4384_07.mgf	10277	5	464.445	2317.19	0.187	5	2317.19	0.188	Q9Y6X9	MORC2_HUMAN ATPase MORC2 OS=Homo sapiens OX=9606 GN=MORC2 PE=1 SV=2	FALSE	Q9Y6X9	MORC2_HUMAN ATPase MORC2 OS=Homo sapiens OX=9606 GN=MORC2 PE=1 SV=2	FALSE	AMoxGEHLAQYWK	QLTEKIR	442	563	11	7	4	5	445	567	5	SDA	82.041	0	2	0.667	19.609	FALSE	TRUE	FALSE	FALSE	Self > 4	0.011	0.012	0.009
Scan: 12590 Run: P4384_07 P1_R.QQQEKLEALQK.T P2_K.QDFADAKsda-hydroEYR.H 3 9	P4384_07	12590	P4384_07.mgf	10278	4	692.354	2765.39	0.388	4	2765.39	0.387	Q9Y6X9	MORC2_HUMAN ATPase MORC2 OS=Homo sapiens OX=9606 GN=MORC2 PE=1 SV=2	FALSE	Q9Y6X9	MORC2_HUMAN ATPase MORC2 OS=Homo sapiens OX=9606 GN=MORC2 PE=1 SV=2	FALSE	QQQEKLEALQK	QDFADAKsda-hydroEYR	570	428	11	10	3	9	572	436	4	SDA	82.041	0	2	0.722	21.337	FALSE	TRUE	FALSE	FALSE	Self > 4	0.005	0.006	0
Scan: 12682 Run: P4384_07 P1_R.VTAVEVGKHVVR.W P2_R.EWYTGR.V 8 3	P4384_07	12682	P4384_07.mgf	10347	4	547.299	2185.17	0.166	4	2185.16	0.164	Q9Y6X9	MORC2_HUMAN ATPase MORC2 OS=Homo sapiens OX=9606 GN=MORC2 PE=1 SV=2	FALSE	Q9Y6X9	MORC2_HUMAN ATPase MORC2 OS=Homo sapiens OX=9606 GN=MORC2 PE=1 SV=2	FALSE	EWYTGR	VTAVEVGKHVVR	806	812	6	12	3	8	808	819	4	SDA	82.041	0	2	0.6	16.998	FALSE	TRUE	FALSE	FALSE	Self > 4	0.019	0.019	0.036
Scan: 12926 Run: P4384_07 P1_R.VTAVEVGKsda-loopHVVR.W P2_R.FVVKEEK.K 3 4	P4384_07	12926	P4384_07.mgf	10572	5	467.873	2334.33	0.331	5	2334.33	0.331	Q9Y6X9	MORC2_HUMAN ATPase MORC2 OS=Homo sapiens OX=9606 GN=MORC2 PE=1 SV=2	FALSE	Q9Y6X9	MORC2_HUMAN ATPase MORC2 OS=Homo sapiens OX=9606 GN=MORC2 PE=1 SV=2	FALSE	FVVKEEK	VTAVEVGKsda-loopHVVR	764	812	7	12	4	3	767	814	5	SDA	82.041	0	2	0.583	16.109	FALSE	TRUE	FALSE	FALSE	Self > 4	0.026	0.028	0.067
Scan: 13026 Run: P4384_07 P1_R.VTAVEVGKsda-loopHVVR.W P2_R.FVVKEEK.K 4 4	P4384_07	13026	P4384_07.mgf	10663	5	467.873	2334.33	0.329	5	2334.33	0.331	Q9Y6X9	MORC2_HUMAN ATPase MORC2 OS=Homo sapiens OX=9606 GN=MORC2 PE=1 SV=2	FALSE	Q9Y6X9	MORC2_HUMAN ATPase MORC2 OS=Homo sapiens OX=9606 GN=MORC2 PE=1 SV=2	FALSE	FVVKEEK	VTAVEVGKsda-loopHVVR	764	812	7	12	4	4	767	815	5	SDA	82.041	0	2	0.667	16.375	FALSE	TRUE	FALSE	FALSE	Self > 4	0.025	0.026	0.078
Scan: 13027 Run: P4384_07 P1_K.QLTEKIR.Q P2_R.AEQEVKsda-loopKsda-loopAEHVAR.I 5 12	P4384_07	13027	P4384_07.mgf	10664	5	526.297	2626.45	0.447	5	2626.44	0.444	Q9Y6X9	MORC2_HUMAN ATPase MORC2 OS=Homo sapiens OX=9606 GN=MORC2 PE=1 SV=2	FALSE	Q9Y6X9	MORC2_HUMAN ATPase MORC2 OS=Homo sapiens OX=9606 GN=MORC2 PE=1 SV=2	FALSE	QLTEKIR	AEQEVKsda-loopKsda-loopAEHVAR	563	288	7	13	5	12	567	299	5	SDA	82.041	0	2	0.542	15.846	FALSE	TRUE	FALSE	FALSE	Self > 4	0.031	0.031	0.159
Scan: 13154 Run: P4384_07 P1_R.VTAVEVGKsda-loopHVVR.W P2_R.FVVKEEK.K 8 4	P4384_07	13154	P4384_07.mgf	10781	4	584.59	2334.33	0.331	4	2334.33	0.331	Q9Y6X9	MORC2_HUMAN ATPase MORC2 OS=Homo sapiens OX=9606 GN=MORC2 PE=1 SV=2	FALSE	Q9Y6X9	MORC2_HUMAN ATPase MORC2 OS=Homo sapiens OX=9606 GN=MORC2 PE=1 SV=2	FALSE	FVVKEEK	VTAVEVGKsda-loopHVVR	764	812	7	12	4	8	767	819	4	SDA	82.041	0	2	0.583	16.581	FALSE	TRUE	FALSE	FALSE	Self > 4	0.021	0.021	0.041
Scan: 13372 Run: P4384_07 P1_K.QDFADAKEYR.H P2_R.AEQEVKsda-loopKsda-loopAEHVAR.I 7 2	P4384_07	13372	P4384_07.mgf	10980	5	597.305	2981.49	0.488	5	2981.49	0.488	Q9Y6X9	MORC2_HUMAN ATPase MORC2 OS=Homo sapiens OX=9606 GN=MORC2 PE=1 SV=2	FALSE	Q9Y6X9	MORC2_HUMAN ATPase MORC2 OS=Homo sapiens OX=9606 GN=MORC2 PE=1 SV=2	FALSE	QDFADAKEYR	AEQEVKsda-loopKsda-loopAEHVAR	428	288	10	13	7	2	434	289	5	SDA	82.041	0	2	0.444	14.87	FALSE	TRUE	FALSE	FALSE	Self > 4	0.081	0.081	0.417
Scan: 13633 Run: P4384_07 P1_K.LSPATPSR.K P2_K.KTsda-loopESPIK.L 1 4	P4384_07	13633	P4384_07.mgf	11218	3	598.671	1792.99	0.992	3	1792.99	0.993	Q9Y6X9	MORC2_HUMAN ATPase MORC2 OS=Homo sapiens OX=9606 GN=MORC2 PE=1 SV=2	FALSE	Q9Y6X9	MORC2_HUMAN ATPase MORC2 OS=Homo sapiens OX=9606 GN=MORC2 PE=1 SV=2	FALSE	LSPATPSR	KTsda-loopESPIK	729	722	8	7	1	4	729	725	3	SDA	82.041	0	2	0.75	17.018	FALSE	TRUE	FALSE	FALSE	Self > 4	0.019	0.019	0.037
Scan: 14291 Run: P4384_07 P1_R.QQQEKLEALQKsda-loopTTPIR.S P2_R.AEQEVK.K 5 3	P4384_07	14291	P4384_07.mgf	11747	4	695.132	2776.5	0.498	4	2776.5	0.497	Q9Y6X9	MORC2_HUMAN ATPase MORC2 OS=Homo sapiens OX=9606 GN=MORC2 PE=1 SV=2	FALSE	Q9Y6X9	MORC2_HUMAN ATPase MORC2 OS=Homo sapiens OX=9606 GN=MORC2 PE=1 SV=2	FALSE	AEQEVK	QQQEKLEALQKsda-loopTTPIR	288	570	6	16	3	5	290	574	4	SDA	82.041	1	2	0.6	15.687	FALSE	TRUE	FALSE	FALSE	Self > 4	0.032	0.033	0.19
Scan: 14453 Run: P4384_07 P1_K.QYEVGLQNLCcmNSsda-loopYQSR.A P2_R.KDMoxKTQEEK.Q 8 1	P4384_07	14453	P4384_07.mgf	11891	5	655.712	3273.52	0.522	5	3273.53	0.528	Q9Y6X9	MORC2_HUMAN ATPase MORC2 OS=Homo sapiens OX=9606 GN=MORC2 PE=1 SV=2	FALSE	Q9Y6X9	MORC2_HUMAN ATPase MORC2 OS=Homo sapiens OX=9606 GN=MORC2 PE=1 SV=2	FALSE	QYEVGLQNLCcmNSsda-loopYQSR	KDMoxKTQEEK	953	552	16	9	8	1	960	552	5	SDA	82.041	0	1	0.367	11.936	FALSE	TRUE	FALSE	FALSE	Self > 4	0.336	0.336	0.952
Scan: 14548 Run: P4384_07 P1_R.Ksda-hydroAPVISSTPKLPALAAR.E P2_R.EEASTSR.L 10 2	P4384_07	14548	P4384_07.mgf	11977	4	670.878	2679.48	0.482	4	2679.48	0.48	Q9Y6X9	MORC2_HUMAN ATPase MORC2 OS=Homo sapiens OX=9606 GN=MORC2 PE=1 SV=2	FALSE	Q9Y6X9	MORC2_HUMAN ATPase MORC2 OS=Homo sapiens OX=9606 GN=MORC2 PE=1 SV=2	FALSE	EEASTSR	Ksda-hydroAPVISSTPKLPALAAR	660	643	7	17	2	10	661	652	4	SDA	82.041	0	2	0.667	21.088	FALSE	TRUE	FALSE	FALSE	Self > 4	0.005	0.007	0
Scan: 15178 Run: P4384_07 P1_K.VIKTsda-hydroPVVK.K P2_K.Ksda-hydroTESPIK.L 7 2	P4384_07	15178	P4384_07.mgf	12495	3	656.406	1966.19	0.195	3	1966.2	0.196	Q9Y6X9	MORC2_HUMAN ATPase MORC2 OS=Homo sapiens OX=9606 GN=MORC2 PE=1 SV=2	FALSE	Q9Y6X9	MORC2_HUMAN ATPase MORC2 OS=Homo sapiens OX=9606 GN=MORC2 PE=1 SV=2	FALSE	Ksda-hydroTESPIK	VIKTsda-hydroPVVK	722	714	7	8	2	7	723	720	3	SDA	82.041	0	2	0.667	14.87	FALSE	TRUE	FALSE	FALSE	Self > 4	0.081	0.081	0.417
Scan: 15191 Run: P4384_07 P1_K.VIKsda-hydroTPVVK.K P2_K.Ksda-hydroTESPIK.L 7 4	P4384_07	15191	P4384_07.mgf	12506	3	656.404	1966.19	0.19	3	1966.2	0.196	Q9Y6X9	MORC2_HUMAN ATPase MORC2 OS=Homo sapiens OX=9606 GN=MORC2 PE=1 SV=2	FALSE	Q9Y6X9	MORC2_HUMAN ATPase MORC2 OS=Homo sapiens OX=9606 GN=MORC2 PE=1 SV=2	FALSE	Ksda-hydroTESPIK	VIKsda-hydroTPVVK	722	714	7	8	4	7	725	720	3	SDA	82.041	0	2	0.75	16.54	FALSE	TRUE	FALSE	FALSE	Self > 4	0.021	0.022	0.05
Scan: 15620 Run: P4384_07 P1_R.VTAVEVGKHVVR.W P2_K.QYEVGLQNLCcmNSYQSR.A 10 13	P4384_07	15620	P4384_07.mgf	12897	5	667.547	3332.7	0.698	5	3332.69	0.693	Q9Y6X9	MORC2_HUMAN ATPase MORC2 OS=Homo sapiens OX=9606 GN=MORC2 PE=1 SV=2	FALSE	Q9Y6X9	MORC2_HUMAN ATPase MORC2 OS=Homo sapiens OX=9606 GN=MORC2 PE=1 SV=2	FALSE	QYEVGLQNLCcmNSYQSR	VTAVEVGKHVVR	953	812	16	12	13	10	965	821	5	SDA	82.041	0	1	0.545	21.412	FALSE	TRUE	FALSE	FALSE	Self > 4	0.005	0.006	0
Scan: 16847 Run: P4384_07 P1_R.Ksda-loopAPVISSTPKLPALAAR.E P2_R.EEASTSR.L 10 3	P4384_07	16847	P4384_07.mgf	13972	4	666.375	2661.47	0.471	4	2661.47	0.47	Q9Y6X9	MORC2_HUMAN ATPase MORC2 OS=Homo sapiens OX=9606 GN=MORC2 PE=1 SV=2	FALSE	Q9Y6X9	MORC2_HUMAN ATPase MORC2 OS=Homo sapiens OX=9606 GN=MORC2 PE=1 SV=2	FALSE	EEASTSR	Ksda-loopAPVISSTPKLPALAAR	660	643	7	17	3	10	662	652	4	SDA	82.041	0	2	0.5	18.486	FALSE	TRUE	FALSE	FALSE	Self > 4	0.012	0.012	0.014
Scan: 17811 Run: P4384_07 P1_K.VIKsda-loopTPVVK.K P2_R.EVPSPK.V 4 5	P4384_07	17811	P4384_07.mgf	14844	3	568.35	1702.03	0.028	3	1702.03	0.028	Q9Y6X9	MORC2_HUMAN ATPase MORC2 OS=Homo sapiens OX=9606 GN=MORC2 PE=1 SV=2	FALSE	Q9Y6X9	MORC2_HUMAN ATPase MORC2 OS=Homo sapiens OX=9606 GN=MORC2 PE=1 SV=2	FALSE	EVPSPK	VIKsda-loopTPVVK	708	714	6	8	5	4	712	717	3	SDA	82.041	0	2	0.8	18.912	FALSE	TRUE	FALSE	FALSE	Self > 4	0.012	0.012	0.01
Scan: 17990 Run: P4384_07 P1_R.LSCcmCcmLYKPR.M P2_R.AMoxEIPTTIQCcmDLCcmLK.W 7 2	P4384_07	17990	P4384_07.mgf	15009	4	772.377	3085.48	0.477	4	3085.48	0.477	Q9Y6X9	MORC2_HUMAN ATPase MORC2 OS=Homo sapiens OX=9606 GN=MORC2 PE=1 SV=2	FALSE	Q9Y6X9	MORC2_HUMAN ATPase MORC2 OS=Homo sapiens OX=9606 GN=MORC2 PE=1 SV=2	FALSE	LSCcmCcmLYKPR	AMoxEIPTTIQCcmDLCcmLK	267	490	9	15	7	2	273	491	4	SDA	82.041	0	2	0.857	29.769	FALSE	TRUE	FALSE	FALSE	Self > 4	0	0.002	0.01
Scan: 18071 Run: P4384_07 P1_R.SQADLK.K P2_K.Ksda-hydroLPLEVTTRPSTEEPVR.R 5 12	P4384_07	18071	P4384_07.mgf	15084	3	932.177	2793.51	0.511	3	2793.51	0.512	Q9Y6X9	MORC2_HUMAN ATPase MORC2 OS=Homo sapiens OX=9606 GN=MORC2 PE=1 SV=2	FALSE	Q9Y6X9	MORC2_HUMAN ATPase MORC2 OS=Homo sapiens OX=9606 GN=MORC2 PE=1 SV=2	FALSE	SQADLK	Ksda-hydroLPLEVTTRPSTEEPVR	586	592	6	17	5	12	590	603	3	SDA	82.041	0	2	0.25	14.74	FALSE	TRUE	FALSE	FALSE	Self > 4	0.096	0.097	0.488
Scan: 18204 Run: P4384_07 P1_R.LSCcmCcmLYKPR.M P2_R.AMoxEIPTTIQCcmDLCcmLK.W 7 1	P4384_07	18204	P4384_07.mgf	15206	4	772.377	3085.48	0.48	4	3085.48	0.477	Q9Y6X9	MORC2_HUMAN ATPase MORC2 OS=Homo sapiens OX=9606 GN=MORC2 PE=1 SV=2	FALSE	Q9Y6X9	MORC2_HUMAN ATPase MORC2 OS=Homo sapiens OX=9606 GN=MORC2 PE=1 SV=2	FALSE	LSCcmCcmLYKPR	AMoxEIPTTIQCcmDLCcmLK	267	490	9	15	7	1	273	490	4	SDA	82.041	0	2	0.714	24.344	FALSE	TRUE	FALSE	FALSE	Self > 4	0	0.004	0.012
Scan: 18496 Run: P4384_07 P1_K.VIKsda-loopTsda-hydroPVVKK.T P2_R.EVPSPK.V 8 5	P4384_07	18496	P4384_07.mgf	15473	3	644.4	1930.18	0.177	3	1930.17	0.175	Q9Y6X9	MORC2_HUMAN ATPase MORC2 OS=Homo sapiens OX=9606 GN=MORC2 PE=1 SV=2	FALSE	Q9Y6X9	MORC2_HUMAN ATPase MORC2 OS=Homo sapiens OX=9606 GN=MORC2 PE=1 SV=2	FALSE	EVPSPK	VIKsda-loopTsda-hydroPVVKK	708	714	6	9	5	8	712	721	3	SDA	82.041	0	2	0.688	17.724	FALSE	TRUE	FALSE	FALSE	Self > 4	0.015	0.015	0.044
Scan: 18931 Run: P4384_07 P1_K.Tsda-loopPVVKK.T P2_R.EVPSsda-hydroPKVIK.T 5 8	P4384_07	18931	P4384_07.mgf	15873	3	644.399	1930.17	0.174	3	1930.17	0.175	Q9Y6X9	MORC2_HUMAN ATPase MORC2 OS=Homo sapiens OX=9606 GN=MORC2 PE=1 SV=2	FALSE	Q9Y6X9	MORC2_HUMAN ATPase MORC2 OS=Homo sapiens OX=9606 GN=MORC2 PE=1 SV=2	FALSE	Tsda-loopPVVKK	EVPSsda-hydroPKVIK	717	708	6	9	5	8	721	715	3	SDA	82.041	0	1	0.6	15.907	FALSE	TRUE	FALSE	FALSE	Self > 4	0.031	0.031	0.107
Scan: 19644 Run: P4384_07 P1_R.TFHEEEGIDEVIVPLPTWNAR.T P2_R.EAESKAR.T 5 5	P4384_07	19644	P4384_07.mgf	16530	5	665.538	3322.65	0.652	5	3322.65	0.646	Q9Y6X9	MORC2_HUMAN ATPase MORC2 OS=Homo sapiens OX=9606 GN=MORC2 PE=1 SV=2	FALSE	Q9Y6X9	MORC2_HUMAN ATPase MORC2 OS=Homo sapiens OX=9606 GN=MORC2 PE=1 SV=2	FALSE	EAESKAR	TFHEEEGIDEVIVPLPTWNAR	308	133	7	21	5	5	312	137	5	SDA	82.041	0	2	0.333	13.26	FALSE	TRUE	FALSE	FALSE	Self > 4	0.198	0.198	0.69
Scan: 19646 Run: P4384_07 P1_R.TFHEEEGIDEVIVPLPTWNAR.T P2_R.EAESKAR.T 5 5	P4384_07	19646	P4384_07.mgf	16532	4	831.67	3322.65	0.652	4	3322.65	0.646	Q9Y6X9	MORC2_HUMAN ATPase MORC2 OS=Homo sapiens OX=9606 GN=MORC2 PE=1 SV=2	FALSE	Q9Y6X9	MORC2_HUMAN ATPase MORC2 OS=Homo sapiens OX=9606 GN=MORC2 PE=1 SV=2	FALSE	EAESKAR	TFHEEEGIDEVIVPLPTWNAR	308	133	7	21	5	5	312	137	4	SDA	82.041	0	2	0.417	14.812	FALSE	TRUE	FALSE	FALSE	Self > 4	0.087	0.087	0.429
Scan: 20644 Run: P4384_07 P1_R.SQADLKsda-loopK.L P2_K.LPLEVTTRPSTEEPVR.R 6 10	P4384_07	20644	P4384_07.mgf	17449	4	694.883	2775.5	0.503	4	2775.5	0.501	Q9Y6X9	MORC2_HUMAN ATPase MORC2 OS=Homo sapiens OX=9606 GN=MORC2 PE=1 SV=2	FALSE	Q9Y6X9	MORC2_HUMAN ATPase MORC2 OS=Homo sapiens OX=9606 GN=MORC2 PE=1 SV=2	FALSE	LPLEVTTRPSTEEPVR	SQADLKsda-loopK	593	586	16	7	10	6	602	591	4	SDA	82.041	0	2	0.467	19.021	FALSE	TRUE	FALSE	FALSE	Self > 4	0.012	0.012	0.009
Scan: 20838 Run: P4384_07 P1_K.VGPQLEGGMoxACcmGGVVGVVDVPYLVLEPTHNK.Q P2_K.KAEHVAR.I 28 1	P4384_07	20838	P4384_07.mgf	17628	5	820.628	4098.1	0.104	5	4098.1	0.102	Q9Y6X9	MORC2_HUMAN ATPase MORC2 OS=Homo sapiens OX=9606 GN=MORC2 PE=1 SV=2	FALSE	Q9Y6X9	MORC2_HUMAN ATPase MORC2 OS=Homo sapiens OX=9606 GN=MORC2 PE=1 SV=2	FALSE	KAEHVAR	VGPQLEGGMoxACcmGGVVGVVDVPYLVLEPTHNK	294	397	7	31	1	28	294	424	5	SDA	82.041	0	1	0.25	16.275	FALSE	TRUE	FALSE	FALSE	Self > 4	0.026	0.026	0.117
Scan: 20845 Run: P4384_07 P1_R.KAPVISSTPKsda-hydroLPALAAR.E P2_K.FDYVPTDTTPR.D 2 3	P4384_07	20845	P4384_07.mgf	17635	4	803.943	3211.74	0.742	4	3211.75	0.749	Q9Y6X9	MORC2_HUMAN ATPase MORC2 OS=Homo sapiens OX=9606 GN=MORC2 PE=1 SV=2	FALSE	Q9Y6X9	MORC2_HUMAN ATPase MORC2 OS=Homo sapiens OX=9606 GN=MORC2 PE=1 SV=2	FALSE	FDYVPTDTTPR	KAPVISSTPKsda-hydroLPALAAR	828	643	11	17	3	2	830	644	4	SDA	82.041	0	0	0.375	14.846	FALSE	TRUE	FALSE	FALSE	Self > 4	0.082	0.083	0.4
Scan: 21629 Run: P4384_07 P1_R.SQADLK.K P2_K.Ksda-loopLPLEVTTRPSTEEPVR.R 5 12	P4384_07	21629	P4384_07.mgf	18356	3	926.174	2775.5	0.499	3	2775.5	0.501	Q9Y6X9	MORC2_HUMAN ATPase MORC2 OS=Homo sapiens OX=9606 GN=MORC2 PE=1 SV=2	FALSE	Q9Y6X9	MORC2_HUMAN ATPase MORC2 OS=Homo sapiens OX=9606 GN=MORC2 PE=1 SV=2	FALSE	SQADLK	Ksda-loopLPLEVTTRPSTEEPVR	586	592	6	17	5	12	590	603	3	SDA	82.041	0	1	0.531	18.533	FALSE	TRUE	FALSE	FALSE	Self > 4	0.012	0.012	0.014
Scan: 21872 Run: P4384_07 P1_K.TPVVKsda-loopK.T P2_R.EVPSPKsda-loopVIK.T 1 8	P4384_07	21872	P4384_07.mgf	18580	3	638.396	1912.16	0.165	3	1912.16	0.164	Q9Y6X9	MORC2_HUMAN ATPase MORC2 OS=Homo sapiens OX=9606 GN=MORC2 PE=1 SV=2	FALSE	Q9Y6X9	MORC2_HUMAN ATPase MORC2 OS=Homo sapiens OX=9606 GN=MORC2 PE=1 SV=2	FALSE	TPVVKsda-loopK	EVPSPKsda-loopVIK	717	708	6	9	1	8	717	715	3	SDA	82.041	0	2	0.75	19.655	FALSE	TRUE	FALSE	FALSE	Self > 4	0.011	0.012	0.008
Scan: 22122 Run: P4384_07 P1_K.VIKsda-loopTsda-loopPVVKK.T P2_R.EVPSPK.V 8 5	P4384_07	22122	P4384_07.mgf	18811	3	638.396	1912.17	0.166	3	1912.16	0.164	Q9Y6X9	MORC2_HUMAN ATPase MORC2 OS=Homo sapiens OX=9606 GN=MORC2 PE=1 SV=2	FALSE	Q9Y6X9	MORC2_HUMAN ATPase MORC2 OS=Homo sapiens OX=9606 GN=MORC2 PE=1 SV=2	FALSE	VIKsda-loopTsda-loopPVVKK	EVPSPK	714	708	9	6	8	5	721	712	3	SDA	82.041	0	2	0.688	14.916	FALSE	TRUE	FALSE	FALSE	Self > 4	0.079	0.079	0.394
Scan: 22305 Run: P4384_07 P1_R.TLPFQLSSVEK.D P2_K.DYPDTWVCcmSMoxNPDPEQDRCcmEASEQK.Q 8 1	P4384_07	22305	P4384_07.mgf	18979	4	1101.49	4401.94	0.937	4	4401.94	0.935	Q9Y6X9	MORC2_HUMAN ATPase MORC2 OS=Homo sapiens OX=9606 GN=MORC2 PE=1 SV=2	FALSE	Q9Y6X9	MORC2_HUMAN ATPase MORC2 OS=Homo sapiens OX=9606 GN=MORC2 PE=1 SV=2	FALSE	TLPFQLSSVEK	DYPDTWVCcmSMoxNPDPEQDRCcmEASEQK	507	518	11	25	8	1	514	518	4	SDA	82.041	0	1	0.45	18.542	FALSE	TRUE	FALSE	FALSE	Self > 4	0.012	0.012	0.014
Scan: 24098 Run: P4384_07 P1_R.TLPFQLSSVEK.D P2_K.DYPDTWVCcmSMoxNPDPEQDR.Ccm 7 1	P4384_07	24098	P4384_07.mgf	20619	4	893.406	3569.6	0.597	4	3569.6	0.596	Q9Y6X9	MORC2_HUMAN ATPase MORC2 OS=Homo sapiens OX=9606 GN=MORC2 PE=1 SV=2	FALSE	Q9Y6X9	MORC2_HUMAN ATPase MORC2 OS=Homo sapiens OX=9606 GN=MORC2 PE=1 SV=2	FALSE	DYPDTWVCcmSMoxNPDPEQDR	TLPFQLSSVEK	518	507	18	11	1	7	518	513	4	SDA	82.041	0	1	0.45	17.339	FALSE	TRUE	FALSE	FALSE	Self > 4	0.018	0.019	0.094
Scan: 25285 Run: P4384_07 P1_R.YLESsda-loopSPPQNWNASLYGFEDWK.F P2_K.FAIETELIYKYSPFRTEEEVMoxTQFMK.I 13 19	P4384_07	25285	P4384_07.mgf	21713	6	990.969	5939.77	0.772	6	5939.79	0.794	decoy:Q9Y6X9	decoy	TRUE	Q9Y6X9	MORC2_HUMAN ATPase MORC2 OS=Homo sapiens OX=9606 GN=MORC2 PE=1 SV=2	FALSE	YLESsda-loopSPPQNWNASLYGFEDWK	FAIETELIYKYSPFRTEEEVMoxTQFMK	549	165	21	26	13	19	561	183	6	SDA	82.041	0	0	0.2	14.733	TRUE	FALSE	TRUE	FALSE	Self > 4	0.098	0.098	0.492
Scan: 25684 Run: P4384_07 P1_K.SGFQIVSAADSsda-hydroPDMGAGDDLFCcmLMFGRGLDR.R P2_K.DGRIMSGKSLGNGYQGIQTSEPR.K 10 9	P4384_07	25684	P4384_07.mgf	22080	6	990.469	5936.77	0.77	6	5936.79	0.786	decoy:Q9Y6X9	decoy	TRUE	decoy:Q9Y6X9	decoy	TRUE	SGFQIVSAADSsda-hydroPDMGAGDDLFCcmLMFGRGLDR	DGRIMSGKSLGNGYQGIQTSEPR	947	920	31	23	10	9	956	928	6	SDA	82.041	0	0	0.267	18.273	TRUE	FALSE	FALSE	TRUE	Self > 4	0.012	0.013	0.012
Scan: 25685 Run: P4384_07 P1_K.GTILDEIYsda-hydroADLEDDTsda-loopNIDIDEQK.V P2_K.EYFKsda-loopQYEVGLQNLCcmNSYQSRADSR.A 16 23	P4384_07	25685	P4384_07.mgf	22081	5	1188.56	5937.77	0.774	5	5937.76	0.757	decoy:Q9Y6X9	decoy	TRUE	Q9Y6X9	MORC2_HUMAN ATPase MORC2 OS=Homo sapiens OX=9606 GN=MORC2 PE=1 SV=2	FALSE	GTILDEIYsda-hydroADLEDDTsda-loopNIDIDEQK	EYFKsda-loopQYEVGLQNLCcmNSYQSRADSR	3	949	23	24	16	23	18	971	5	SDA	82.041	0	1	0.364	16.435	TRUE	FALSE	TRUE	FALSE	Self > 4	0.024	0.024	0.037
Scan: 25969 Run: P4384_07 P1_K.GTILDEIYsda-loopADLEDDTsda-hydroNIDIDEQK.V P2_K.EYFKQYEVGLQNLCcmNSYsda-loopQSRADSR.A 20 23	P4384_07	25969	P4384_07.mgf	22343	6	990.638	5937.78	0.785	6	5937.76	0.757	Q9Y6X9	MORC2_HUMAN ATPase MORC2 OS=Homo sapiens OX=9606 GN=MORC2 PE=1 SV=2	FALSE	decoy:Q9Y6X9	decoy	TRUE	EYFKQYEVGLQNLCcmNSYsda-loopQSRADSR	GTILDEIYsda-loopADLEDDTsda-hydroNIDIDEQK	949	3	24	23	23	20	971	22	6	SDA	82.041	0	1	0.326	15.229	TRUE	FALSE	TRUE	FALSE	Self > 4	0.063	0.065	0.379
Scan: 26240 Run: P4384_07 P1_K.GTsda-loopILDEIYADLEDDTsda-hydroNIDIDEQK.V P2_K.EYFKQYsda-loopEVGLQNLCcmNSYQSRADSR.A 20 2	P4384_07	26240	P4384_07.mgf	22593	6	990.636	5937.77	0.772	6	5937.76	0.757	Q9Y6X9	MORC2_HUMAN ATPase MORC2 OS=Homo sapiens OX=9606 GN=MORC2 PE=1 SV=2	FALSE	decoy:Q9Y6X9	decoy	TRUE	EYFKQYsda-loopEVGLQNLCcmNSYQSRADSR	GTsda-loopILDEIYADLEDDTsda-hydroNIDIDEQK	949	3	24	23	2	20	950	22	6	SDA	82.041	0	0	0.341	17.911	TRUE	FALSE	TRUE	FALSE	Self > 4	0.015	0.014	0.027
Scan: 26522 Run: P4384_07 P1_K.GTILDEIYADLEDDTsda-loopNIDIDEQK.V P2_K.EYFKQYEVGLQNLCcmNSYQSsda-hydroRADSsda-loopR.A 2 1	P4384_07	26522	P4384_07.mgf	22851	6	990.634	5937.76	0.763	6	5937.76	0.757	decoy:Q9Y6X9	decoy	TRUE	Q9Y6X9	MORC2_HUMAN ATPase MORC2 OS=Homo sapiens OX=9606 GN=MORC2 PE=1 SV=2	FALSE	GTILDEIYADLEDDTsda-loopNIDIDEQK	EYFKQYEVGLQNLCcmNSYQSsda-hydroRADSsda-loopR	3	949	23	24	2	1	4	949	6	SDA	82.041	0	0	0.326	15.158	TRUE	FALSE	TRUE	FALSE	Self > 4	0.066	0.066	0.345
Scan: 26665 Run: P4384_07 P1_-.KGTILDEIYADLEDDTNIDIDEQK.V P2_R.GGFMLCcmFLDDGAGMDPSDAASVIQFGKSAK.R 16 3	P4384_07	26665	P4384_07.mgf	22979	6	990.802	5938.77	0.768	6	5938.76	0.763	decoy:Q9Y6X9	decoy	TRUE	Q9Y6X9	MORC2_HUMAN ATPase MORC2 OS=Homo sapiens OX=9606 GN=MORC2 PE=1 SV=2	FALSE	KGTILDEIYADLEDDTNIDIDEQK	GGFMLCcmFLDDGAGMDPSDAASVIQFGKSAK	2	60	24	30	16	3	17	62	6	SDA	82.041	0	0	0.31	18.345	TRUE	FALSE	TRUE	FALSE	Self > 4	0.012	0.012	0.024
Scan: 30168 Run: P4384_07 P1_K.VQEDIDINTsda-loopDDELDAYsda-hydroIEDLITsda-loopK.G P2_-.MoxKGTILDEIYADLEDDTNIDIDEQK.V 21 10	P4384_07	30168	P4384_07.mgf	25778	6	990.634	5937.76	0.762	6	5937.79	0.791	decoy:Q9Y6X9	decoy	TRUE	Q9Y6X9	MORC2_HUMAN ATPase MORC2 OS=Homo sapiens OX=9606 GN=MORC2 PE=1 SV=2	FALSE	MoxKGTILDEIYADLEDDTNIDIDEQK	VQEDIDINTsda-loopDDELDAYsda-hydroIEDLITsda-loopK	1	1008	25	23	10	21	10	1028	6	SDA	82.041	0	2	0.364	17.054	TRUE	FALSE	TRUE	FALSE	Self > 4	0.019	0.019	0.095
Scan: 30285 Run: P4384_07 P1_K.GTILDEIYADLEDDTsda-hydroNIDIDEQK.V P2_K.EYFKQYEVGLQNLCcmNSYsda-loopQSsda-loopRADSR.A 10 23	P4384_07	30285	P4384_07.mgf	25881	6	990.636	5937.77	0.772	6	5937.76	0.757	decoy:Q9Y6X9	decoy	TRUE	Q9Y6X9	MORC2_HUMAN ATPase MORC2 OS=Homo sapiens OX=9606 GN=MORC2 PE=1 SV=2	FALSE	GTILDEIYADLEDDTsda-hydroNIDIDEQK	EYFKQYEVGLQNLCcmNSYsda-loopQSsda-loopRADSR	3	949	23	24	10	23	12	971	6	SDA	82.041	0	0	0.364	17.108	TRUE	FALSE	TRUE	FALSE	Self > 4	0.019	0.019	0.079
Scan: 30428 Run: P4384_07 P1_R.YLESSPPQNWNASsda-hydroLYsda-loopGFEDWK.F P2_-.MKGTsda-loopILDEIYsda-loopADLEDDTsda-loopNIDIDEQK.V 14 2	P4384_07	30428	P4384_07.mgf	26006	6	990.47	5936.78	0.777	6	5936.76	0.759	decoy:Q9Y6X9	decoy	TRUE	decoy:Q9Y6X9	decoy	TRUE	MKGTsda-loopILDEIYsda-loopADLEDDTsda-loopNIDIDEQK	YLESSPPQNWNASsda-hydroLYsda-loopGFEDWK	1	549	25	21	2	14	2	562	6	SDA	82.041	0	2	0.333	16.593	TRUE	FALSE	FALSE	TRUE	Self > 4	0.019	0.021	0.042
Scan: 30430 Run: P4384_07 P1_R.Ssda-hydroEKPTGEPSTEAMQIRDPNSIIDLEPEGNDMK.L P2_R.LSCcmCcmLYKPRMoxYKYTSSR.F 4 11	P4384_07	30430	P4384_07.mgf	26008	6	990.637	5937.78	0.781	6	5937.79	0.787	Q9Y6X9	MORC2_HUMAN ATPase MORC2 OS=Homo sapiens OX=9606 GN=MORC2 PE=1 SV=2	FALSE	decoy:Q9Y6X9	decoy	TRUE	LSCcmCcmLYKPRMoxYKYTSSR	Ssda-hydroEKPTGEPSTEAMQIRDPNSIIDLEPEGNDMK	267	796	17	32	11	4	277	799	6	SDA	82.041	0	1	0.387	17.632	TRUE	FALSE	TRUE	FALSE	Self > 4	0.015	0.015	0.045
Scan: 30431 Run: P4384_07 P1_K.GTILDEIYsda-loopADLEDDTsda-hydroNIDIDEQK.V P2_K.EYFKQYsda-loopEVGLQNLCcmNSYQSRADSR.A 20 23	P4384_07	30431	P4384_07.mgf	26009	5	1188.56	5937.78	0.78	5	5937.76	0.757	Q9Y6X9	MORC2_HUMAN ATPase MORC2 OS=Homo sapiens OX=9606 GN=MORC2 PE=1 SV=2	FALSE	decoy:Q9Y6X9	decoy	TRUE	EYFKQYsda-loopEVGLQNLCcmNSYQSRADSR	GTILDEIYsda-loopADLEDDTsda-hydroNIDIDEQK	949	3	24	23	23	20	971	22	5	SDA	82.041	0	0	0.326	15.964	TRUE	FALSE	TRUE	FALSE	Self > 4	0.031	0.031	0.092
Scan: 32558 Run: P4384_07 P1_R.TFHEEEGIDEVIVPLPTWNAR.T P2_R.IGKDFILFTK.K 6 9	P4384_07	32558	P4384_07.mgf	27633	4	929.491	3713.93	0.935	4	3713.93	0.934	Q9Y6X9	MORC2_HUMAN ATPase MORC2 OS=Homo sapiens OX=9606 GN=MORC2 PE=1 SV=2	FALSE	Q9Y6X9	MORC2_HUMAN ATPase MORC2 OS=Homo sapiens OX=9606 GN=MORC2 PE=1 SV=2	FALSE	IGKDFILFTK	TFHEEEGIDEVIVPLPTWNAR	111	133	10	21	9	6	119	138	4	SDA	82.041	0	1	0.333	17.078	FALSE	TRUE	FALSE	FALSE	Self > 4	0.019	0.019	0.078
Scan: 1132 Run: P4384_08 P1_R.IAEEKAR.E P2_R.EADVKKR.I 6 6	P4384_08	1132	P4384_08.mgf	775	4	436.499	1741.97	0.968	4	1741.97	0.968	Q9Y6X9	MORC2_HUMAN ATPase MORC2 OS=Homo sapiens OX=9606 GN=MORC2 PE=1 SV=2	FALSE	Q9Y6X9	MORC2_HUMAN ATPase MORC2 OS=Homo sapiens OX=9606 GN=MORC2 PE=1 SV=2	FALSE	IAEEKAR	EADVKKR	301	345	7	7	6	6	306	350	4	SDA	82.041	1	2	0.583	17.839	FALSE	TRUE	FALSE	FALSE	Self > 4	0.015	0.015	0.042
Scan: 1347 Run: P4384_08 P1_R.MoxYKYTSSR.F P2_R.CcmEASEQKQK.V 7 8	P4384_08	1347	P4384_08.mgf	945	4	560.763	2239.03	0.025	4	2239.02	0.024	Q9Y6X9	MORC2_HUMAN ATPase MORC2 OS=Homo sapiens OX=9606 GN=MORC2 PE=1 SV=2	FALSE	Q9Y6X9	MORC2_HUMAN ATPase MORC2 OS=Homo sapiens OX=9606 GN=MORC2 PE=1 SV=2	FALSE	MoxYKYTSSR	CcmEASEQKQK	276	536	8	9	7	8	282	543	4	SDA	82.041	1	2	0.429	15.344	FALSE	TRUE	FALSE	FALSE	Self > 4	0.051	0.052	0.34
Scan: 1466 Run: P4384_08 P1_K.TQEEKsda-hydroQK.Q P2_K.TQEEKQK.Q 3 5	P4384_08	1466	P4384_08.mgf	1024	4	491.255	1960.99	0.992	4	1960.99	0.995	Q9Y6X9	MORC2_HUMAN ATPase MORC2 OS=Homo sapiens OX=9606 GN=MORC2 PE=1 SV=2	FALSE	Q9Y6X9	MORC2_HUMAN ATPase MORC2 OS=Homo sapiens OX=9606 GN=MORC2 PE=1 SV=2	FALSE	TQEEKsda-hydroQK	TQEEKQK	556	556	7	7	3	5	558	560	4	SDA	82.041	1	2	0.833	17.189	FALSE	TRUE	FALSE	FALSE	Self > 4	0.019	0.019	0.083
Scan: 1525 Run: P4384_08 P1_K.KAEHVAR.I P2_R.AEQEVK.K 1 5	P4384_08	1525	P4384_08.mgf	1073	4	399.469	1593.85	0.847	4	1593.85	0.847	Q9Y6X9	MORC2_HUMAN ATPase MORC2 OS=Homo sapiens OX=9606 GN=MORC2 PE=1 SV=2	FALSE	Q9Y6X9	MORC2_HUMAN ATPase MORC2 OS=Homo sapiens OX=9606 GN=MORC2 PE=1 SV=2	FALSE	KAEHVAR	AEQEVK	294	288	7	6	1	5	294	292	4	SDA	82.041	1	2	0.9	20.581	FALSE	TRUE	FALSE	FALSE	Self > 4	0.005	0.009	0
Scan: 2373 Run: P4384_08 P1_R.READVK.K P2_R.IAEEKAR.E 1 5	P4384_08	2373	P4384_08.mgf	1716	4	404.476	1613.87	0.874	4	1613.87	0.873	Q9Y6X9	MORC2_HUMAN ATPase MORC2 OS=Homo sapiens OX=9606 GN=MORC2 PE=1 SV=2	FALSE	Q9Y6X9	MORC2_HUMAN ATPase MORC2 OS=Homo sapiens OX=9606 GN=MORC2 PE=1 SV=2	FALSE	IAEEKAR	READVK	301	344	7	6	5	1	305	344	4	SDA	82.041	0	2	0.8	18.929	FALSE	TRUE	FALSE	FALSE	Self > 4	0.012	0.012	0.01
Scan: 2374 Run: P4384_08 P1_R.READVK.K P2_R.IAEEKAR.E 2 5	P4384_08	2374	P4384_08.mgf	1717	3	538.965	1613.87	0.874	3	1613.87	0.873	Q9Y6X9	MORC2_HUMAN ATPase MORC2 OS=Homo sapiens OX=9606 GN=MORC2 PE=1 SV=2	FALSE	Q9Y6X9	MORC2_HUMAN ATPase MORC2 OS=Homo sapiens OX=9606 GN=MORC2 PE=1 SV=2	FALSE	IAEEKAR	READVK	301	344	7	6	5	2	305	345	3	SDA	82.041	0	2	0.8	18.783	FALSE	TRUE	FALSE	FALSE	Self > 4	0.012	0.012	0.012
Scan: 2475 Run: P4384_08 P1_K.TQEEKQK.Q P2_K.QLTEKIR.Q 6 5	P4384_08	2475	P4384_08.mgf	1806	4	465.511	1858.02	0.016	4	1858.02	0.015	Q9Y6X9	MORC2_HUMAN ATPase MORC2 OS=Homo sapiens OX=9606 GN=MORC2 PE=1 SV=2	FALSE	Q9Y6X9	MORC2_HUMAN ATPase MORC2 OS=Homo sapiens OX=9606 GN=MORC2 PE=1 SV=2	FALSE	TQEEKQK	QLTEKIR	556	563	7	7	6	5	561	567	4	SDA	82.041	1	2	0.667	20.349	FALSE	TRUE	FALSE	FALSE	Self > 4	0.01	0.01	0.021
Scan: 2476 Run: P4384_08 P1_R.IAEEKAR.E P2_R.EADVKsda-hydroKR.I 6 6	P4384_08	2476	P4384_08.mgf	1807	4	461.512	1842.02	0.02	4	1842.02	0.021	Q9Y6X9	MORC2_HUMAN ATPase MORC2 OS=Homo sapiens OX=9606 GN=MORC2 PE=1 SV=2	FALSE	Q9Y6X9	MORC2_HUMAN ATPase MORC2 OS=Homo sapiens OX=9606 GN=MORC2 PE=1 SV=2	FALSE	IAEEKAR	EADVKsda-hydroKR	301	345	7	7	6	6	306	350	4	SDA	82.041	1	2	0.583	15.12	FALSE	TRUE	FALSE	FALSE	Self > 4	0.066	0.066	0.347
Scan: 2679 Run: P4384_08 P1_R.SQADLKK.L P2_K.AEHVAR.I 6 5	P4384_08	2679	P4384_08.mgf	1984	4	388.966	1551.84	0.835	4	1551.84	0.836	Q9Y6X9	MORC2_HUMAN ATPase MORC2 OS=Homo sapiens OX=9606 GN=MORC2 PE=1 SV=2	FALSE	Q9Y6X9	MORC2_HUMAN ATPase MORC2 OS=Homo sapiens OX=9606 GN=MORC2 PE=1 SV=2	FALSE	SQADLKK	AEHVAR	586	295	7	6	6	5	591	299	4	SDA	82.041	0	2	0.667	16.917	FALSE	TRUE	FALSE	FALSE	Self > 4	0.019	0.019	0.037
Scan: 2871 Run: P4384_08 P1_R.ALKEPK.E P2_K.AEHVAR.I 3 2	P4384_08	2871	P4384_08.mgf	2129	3	483.612	1447.82	0.815	3	1447.81	0.814	Q9Y6X9	MORC2_HUMAN ATPase MORC2 OS=Homo sapiens OX=9606 GN=MORC2 PE=1 SV=2	FALSE	Q9Y6X9	MORC2_HUMAN ATPase MORC2 OS=Homo sapiens OX=9606 GN=MORC2 PE=1 SV=2	FALSE	AEHVAR	ALKEPK	295	359	6	6	2	3	296	361	3	SDA	82.041	1	2	0.9	22.286	FALSE	TRUE	FALSE	FALSE	Self > 4	0	0.005	0.022
Scan: 3177 Run: P4384_08 P1_R.IKsda-hydroEAKQR.A P2_K.AEHVAR.I 5 1	P4384_08	3177	P4384_08.mgf	2361	4	434.751	1734.97	0.974	4	1734.97	0.974	Q9Y6X9	MORC2_HUMAN ATPase MORC2 OS=Homo sapiens OX=9606 GN=MORC2 PE=1 SV=2	FALSE	Q9Y6X9	MORC2_HUMAN ATPase MORC2 OS=Homo sapiens OX=9606 GN=MORC2 PE=1 SV=2	FALSE	AEHVAR	IKsda-hydroEAKQR	295	352	6	7	1	5	295	356	4	SDA	82.041	1	2	0.667	19.844	FALSE	TRUE	FALSE	FALSE	Self > 4	0.011	0.012	0.032
Scan: 3758 Run: P4384_08 P1_R.IKsda-hydroEAKQR.A P2_R.AEQEVK.K 5 5	P4384_08	3758	P4384_08.mgf	2835	4	440	1755.97	0.973	4	1755.97	0.973	Q9Y6X9	MORC2_HUMAN ATPase MORC2 OS=Homo sapiens OX=9606 GN=MORC2 PE=1 SV=2	FALSE	Q9Y6X9	MORC2_HUMAN ATPase MORC2 OS=Homo sapiens OX=9606 GN=MORC2 PE=1 SV=2	FALSE	AEQEVK	IKsda-hydroEAKQR	288	352	6	7	5	5	292	356	4	SDA	82.041	1	2	0.833	20.107	FALSE	TRUE	FALSE	FALSE	Self > 4	0.011	0.012	0.037
Scan: 3908 Run: P4384_08 P1_R.IAEEKAR.E P2_R.EADVKKsda-loopR.I 5 5	P4384_08	3908	P4384_08.mgf	2969	4	457.008	1824.01	0.005	4	1824.01	0.01	Q9Y6X9	MORC2_HUMAN ATPase MORC2 OS=Homo sapiens OX=9606 GN=MORC2 PE=1 SV=2	FALSE	Q9Y6X9	MORC2_HUMAN ATPase MORC2 OS=Homo sapiens OX=9606 GN=MORC2 PE=1 SV=2	FALSE	IAEEKAR	EADVKKsda-loopR	301	345	7	7	5	5	305	349	4	SDA	82.041	1	2	0.667	15.81	FALSE	TRUE	FALSE	FALSE	Self > 4	0.031	0.032	0.187
Scan: 4162 Run: P4384_08 P1_R.READVKK.R P2_R.IAEEKsda-hydroAR.E 6 6	P4384_08	4162	P4384_08.mgf	3148	4	461.513	1842.02	0.022	4	1842.02	0.021	Q9Y6X9	MORC2_HUMAN ATPase MORC2 OS=Homo sapiens OX=9606 GN=MORC2 PE=1 SV=2	FALSE	Q9Y6X9	MORC2_HUMAN ATPase MORC2 OS=Homo sapiens OX=9606 GN=MORC2 PE=1 SV=2	FALSE	IAEEKsda-hydroAR	READVKK	301	344	7	7	6	6	306	349	4	SDA	82.041	1	1	0.583	15.682	FALSE	TRUE	FALSE	FALSE	Self > 4	0.032	0.033	0.178
Scan: 4164 Run: P4384_08 P1_R.READVKsda-hydroK.R P2_R.IAEEKAR.E 4 5	P4384_08	4164	P4384_08.mgf	3150	3	615.013	1842.02	0.016	3	1842.02	0.021	Q9Y6X9	MORC2_HUMAN ATPase MORC2 OS=Homo sapiens OX=9606 GN=MORC2 PE=1 SV=2	FALSE	Q9Y6X9	MORC2_HUMAN ATPase MORC2 OS=Homo sapiens OX=9606 GN=MORC2 PE=1 SV=2	FALSE	IAEEKAR	READVKsda-hydroK	301	344	7	7	5	4	305	347	3	SDA	82.041	0	2	0.667	15.81	FALSE	TRUE	FALSE	FALSE	Self > 4	0.031	0.032	0.187
Scan: 4232 Run: P4384_08 P1_R.KPANTLVK.T P2_R.EEASTSR.L 1 1	P4384_08	4232	P4384_08.mgf	3199	4	433.488	1729.92	0.923	4	1729.92	0.92	Q9Y6X9	MORC2_HUMAN ATPase MORC2 OS=Homo sapiens OX=9606 GN=MORC2 PE=1 SV=2	FALSE	Q9Y6X9	MORC2_HUMAN ATPase MORC2 OS=Homo sapiens OX=9606 GN=MORC2 PE=1 SV=2	FALSE	EEASTSR	KPANTLVK	660	676	7	8	1	1	660	676	4	SDA	82.041	2	2	0.75	19.463	FALSE	TRUE	FALSE	FALSE	Self > 4	0.012	0.012	0.01
Scan: 4345 Run: P4384_08 P1_K.RIKEAK.Q P2_R.IAEEKsda-hydroAR.E 3 3	P4384_08	4345	P4384_08.mgf	3300	4	436.259	1741.01	0.008	4	1741.01	0.009	Q9Y6X9	MORC2_HUMAN ATPase MORC2 OS=Homo sapiens OX=9606 GN=MORC2 PE=1 SV=2	FALSE	Q9Y6X9	MORC2_HUMAN ATPase MORC2 OS=Homo sapiens OX=9606 GN=MORC2 PE=1 SV=2	FALSE	IAEEKsda-hydroAR	RIKEAK	301	351	7	6	3	3	303	353	4	SDA	82.041	1	2	0.5	15.436	FALSE	TRUE	FALSE	FALSE	Self > 4	0.051	0.051	0.305
Scan: 4474 Run: P4384_08 P1_R.IAEEKAR.E P2_R.EADVKsda-hydroK.R 5 2	P4384_08	4474	P4384_08.mgf	3419	3	562.981	1685.92	0.92	3	1685.92	0.919	Q9Y6X9	MORC2_HUMAN ATPase MORC2 OS=Homo sapiens OX=9606 GN=MORC2 PE=1 SV=2	FALSE	Q9Y6X9	MORC2_HUMAN ATPase MORC2 OS=Homo sapiens OX=9606 GN=MORC2 PE=1 SV=2	FALSE	IAEEKAR	EADVKsda-hydroK	301	345	7	6	5	2	305	346	3	SDA	82.041	1	2	0.75	17.011	FALSE	TRUE	FALSE	FALSE	Self > 4	0.019	0.019	0.036
Scan: 4478 Run: P4384_08 P1_K.Ksda-hydroAEHVAR.I P2_R.ALKEPK.E 3 3	P4384_08	4478	P4384_08.mgf	3423	3	559.661	1675.96	0.96	3	1675.96	0.962	Q9Y6X9	MORC2_HUMAN ATPase MORC2 OS=Homo sapiens OX=9606 GN=MORC2 PE=1 SV=2	FALSE	Q9Y6X9	MORC2_HUMAN ATPase MORC2 OS=Homo sapiens OX=9606 GN=MORC2 PE=1 SV=2	FALSE	Ksda-hydroAEHVAR	ALKEPK	294	359	7	6	3	3	296	361	3	SDA	82.041	0	2	0.9	21.114	FALSE	TRUE	FALSE	FALSE	Self > 4	0.005	0.007	0
Scan: 4692 Run: P4384_08 P1_R.IKEAKsda-loopQR.A P2_K.AEHVAR.I 2 3	P4384_08	4692	P4384_08.mgf	3617	4	430.248	1716.96	0.963	4	1716.96	0.963	Q9Y6X9	MORC2_HUMAN ATPase MORC2 OS=Homo sapiens OX=9606 GN=MORC2 PE=1 SV=2	FALSE	Q9Y6X9	MORC2_HUMAN ATPase MORC2 OS=Homo sapiens OX=9606 GN=MORC2 PE=1 SV=2	FALSE	AEHVAR	IKEAKsda-loopQR	295	352	6	7	3	2	297	353	4	SDA	82.041	2	2	0.75	17.281	FALSE	TRUE	FALSE	FALSE	Self > 4	0.019	0.019	0.119
Scan: 5014 Run: P4384_08 P1_R.KAPVISSTPK.L P2_R.EEASTSR.L 1 6	P4384_08	5014	P4384_08.mgf	3844	4	472.756	1886.99	0.994	4	1886.99	0.994	Q9Y6X9	MORC2_HUMAN ATPase MORC2 OS=Homo sapiens OX=9606 GN=MORC2 PE=1 SV=2	FALSE	Q9Y6X9	MORC2_HUMAN ATPase MORC2 OS=Homo sapiens OX=9606 GN=MORC2 PE=1 SV=2	FALSE	EEASTSR	KAPVISSTPK	660	643	7	10	6	1	665	643	4	SDA	82.041	0	2	0.417	14.609	FALSE	TRUE	FALSE	FALSE	Self > 4	0.103	0.104	0.539
Scan: 5061 Run: P4384_08 P1_R.KAPVISSTPK.L P2_R.EEASTSR.L 1 2	P4384_08	5061	P4384_08.mgf	3876	3	630.006	1886.99	0.995	3	1886.99	0.994	Q9Y6X9	MORC2_HUMAN ATPase MORC2 OS=Homo sapiens OX=9606 GN=MORC2 PE=1 SV=2	FALSE	Q9Y6X9	MORC2_HUMAN ATPase MORC2 OS=Homo sapiens OX=9606 GN=MORC2 PE=1 SV=2	FALSE	EEASTSR	KAPVISSTPK	660	643	7	10	2	1	661	643	3	SDA	82.041	0	2	0.5	17.262	FALSE	TRUE	FALSE	FALSE	Self > 4	0.019	0.019	0.077
Scan: 5171 Run: P4384_08 P1_R.EADVKsda-loopKR.I P2_K.AEHVAR.I 6 2	P4384_08	5171	P4384_08.mgf	3959	4	423.487	1689.92	0.917	4	1689.92	0.916	Q9Y6X9	MORC2_HUMAN ATPase MORC2 OS=Homo sapiens OX=9606 GN=MORC2 PE=1 SV=2	FALSE	Q9Y6X9	MORC2_HUMAN ATPase MORC2 OS=Homo sapiens OX=9606 GN=MORC2 PE=1 SV=2	FALSE	AEHVAR	EADVKsda-loopKR	295	345	6	7	2	6	296	350	4	SDA	82.041	0	2	0.75	18.442	FALSE	TRUE	FALSE	FALSE	Self > 4	0.012	0.012	0.026
Scan: 5197 Run: P4384_08 P1_R.IAEEKsda-hydroAR.E P2_R.IAEEKAR.E 5 5	P4384_08	5197	P4384_08.mgf	3981	3	605.339	1813	0.996	3	1812.99	0.994	Q9Y6X9	MORC2_HUMAN ATPase MORC2 OS=Homo sapiens OX=9606 GN=MORC2 PE=1 SV=2	FALSE	Q9Y6X9	MORC2_HUMAN ATPase MORC2 OS=Homo sapiens OX=9606 GN=MORC2 PE=1 SV=2	FALSE	IAEEKAR	IAEEKsda-hydroAR	301	301	7	7	5	5	305	305	3	SDA	82.041	1	2	0.917	21.905	FALSE	TRUE	FALSE	FALSE	Self > 4	0.005	0.005	0.065
Scan: 5225 Run: P4384_08 P1_R.IAEEKsda-hydroAR.E P2_R.IAEEKAR.E 6 5	P4384_08	5225	P4384_08.mgf	4003	4	454.256	1812.99	0.995	4	1812.99	0.994	Q9Y6X9	MORC2_HUMAN ATPase MORC2 OS=Homo sapiens OX=9606 GN=MORC2 PE=1 SV=2	FALSE	Q9Y6X9	MORC2_HUMAN ATPase MORC2 OS=Homo sapiens OX=9606 GN=MORC2 PE=1 SV=2	FALSE	IAEEKAR	IAEEKsda-hydroAR	301	301	7	7	5	6	305	306	4	SDA	82.041	1	2	0.75	19.769	FALSE	TRUE	FALSE	FALSE	Self > 4	0.011	0.012	0.008
Scan: 5528 Run: P4384_08 P1_R.READVKsda-loopK.R P2_R.IAEEKAR.E 1 5	P4384_08	5528	P4384_08.mgf	4243	3	609.012	1824.01	0.013	3	1824.01	0.01	Q9Y6X9	MORC2_HUMAN ATPase MORC2 OS=Homo sapiens OX=9606 GN=MORC2 PE=1 SV=2	FALSE	Q9Y6X9	MORC2_HUMAN ATPase MORC2 OS=Homo sapiens OX=9606 GN=MORC2 PE=1 SV=2	FALSE	IAEEKAR	READVKsda-loopK	301	344	7	7	5	1	305	344	3	SDA	82.041	0	2	0.583	14.384	FALSE	TRUE	FALSE	FALSE	Self > 4	0.124	0.124	0.534
Scan: 5707 Run: P4384_08 P1_R.SQADLKK.L P2_R.IAEEKsda-hydroAR.E 6 6	P4384_08	5707	P4384_08.mgf	4397	4	447.503	1785.98	0.982	4	1785.98	0.983	Q9Y6X9	MORC2_HUMAN ATPase MORC2 OS=Homo sapiens OX=9606 GN=MORC2 PE=1 SV=2	FALSE	Q9Y6X9	MORC2_HUMAN ATPase MORC2 OS=Homo sapiens OX=9606 GN=MORC2 PE=1 SV=2	FALSE	SQADLKK	IAEEKsda-hydroAR	586	301	7	7	6	6	591	306	4	SDA	82.041	1	2	0.667	16.521	FALSE	TRUE	FALSE	FALSE	Self > 4	0.021	0.022	0.049
Scan: 5716 Run: P4384_08 P1_R.SQADLKK.L P2_R.IAEEKsda-hydroAR.E 6 6	P4384_08	5716	P4384_08.mgf	4405	3	596.335	1785.98	0.983	3	1785.98	0.983	Q9Y6X9	MORC2_HUMAN ATPase MORC2 OS=Homo sapiens OX=9606 GN=MORC2 PE=1 SV=2	FALSE	Q9Y6X9	MORC2_HUMAN ATPase MORC2 OS=Homo sapiens OX=9606 GN=MORC2 PE=1 SV=2	FALSE	SQADLKK	IAEEKsda-hydroAR	586	301	7	7	6	6	591	306	3	SDA	82.041	0	2	0.583	16.406	FALSE	TRUE	FALSE	FALSE	Self > 4	0.024	0.025	0.053
Scan: 5717 Run: P4384_08 P1_K.TPVVKK.T P2_K.TESPIK.L 5 2	P4384_08	5717	P4384_08.mgf	4406	3	476.288	1425.84	0.843	3	1425.84	0.844	Q9Y6X9	MORC2_HUMAN ATPase MORC2 OS=Homo sapiens OX=9606 GN=MORC2 PE=1 SV=2	FALSE	Q9Y6X9	MORC2_HUMAN ATPase MORC2 OS=Homo sapiens OX=9606 GN=MORC2 PE=1 SV=2	FALSE	TESPIK	TPVVKK	723	717	6	6	2	5	724	721	3	SDA	82.041	0	2	0.8	16.471	FALSE	TRUE	FALSE	FALSE	Self > 4	0.024	0.024	0.038
Scan: 5810 Run: P4384_08 P1_R.READVKsda-loopK.R P2_R.IAEEKAR.E 4 5	P4384_08	5810	P4384_08.mgf	4492	3	609.01	1824.01	0.009	3	1824.01	0.01	Q9Y6X9	MORC2_HUMAN ATPase MORC2 OS=Homo sapiens OX=9606 GN=MORC2 PE=1 SV=2	FALSE	Q9Y6X9	MORC2_HUMAN ATPase MORC2 OS=Homo sapiens OX=9606 GN=MORC2 PE=1 SV=2	FALSE	IAEEKAR	READVKsda-loopK	301	344	7	7	5	4	305	347	3	SDA	82.041	0	2	0.583	15.086	FALSE	TRUE	FALSE	FALSE	Self > 4	0.066	0.066	0.366
Scan: 5890 Run: P4384_08 P1_K.ASEESLR.T P2_R.AKASEESLR.T 1 2	P4384_08	5890	P4384_08.mgf	4565	4	466.492	1861.94	0.939	4	1861.94	0.938	Q9Y6X9	MORC2_HUMAN ATPase MORC2 OS=Homo sapiens OX=9606 GN=MORC2 PE=1 SV=2	FALSE	Q9Y6X9	MORC2_HUMAN ATPase MORC2 OS=Homo sapiens OX=9606 GN=MORC2 PE=1 SV=2	FALSE	ASEESLR	AKASEESLR	975	973	7	9	1	2	975	974	4	SDA	82.041	1	2	0.875	20.848	FALSE	TRUE	FALSE	FALSE	Self > 4	0.005	0.008	0
Scan: 5903 Run: P4384_08 P1_K.ASEESLR.T P2_R.AKASEESLR.T 1 2	P4384_08	5903	P4384_08.mgf	4577	3	621.654	1861.94	0.941	3	1861.94	0.938	Q9Y6X9	MORC2_HUMAN ATPase MORC2 OS=Homo sapiens OX=9606 GN=MORC2 PE=1 SV=2	FALSE	Q9Y6X9	MORC2_HUMAN ATPase MORC2 OS=Homo sapiens OX=9606 GN=MORC2 PE=1 SV=2	FALSE	ASEESLR	AKASEESLR	975	973	7	9	1	2	975	974	3	SDA	82.041	1	2	0.875	21.983	FALSE	TRUE	FALSE	FALSE	Self > 4	0.005	0.005	0.028
Scan: 5933 Run: P4384_08 P1_R.READVKK.R P2_R.IAEEKsda-loopAR.E 6 6	P4384_08	5933	P4384_08.mgf	4604	4	457.01	1824.01	0.011	4	1824.01	0.01	Q9Y6X9	MORC2_HUMAN ATPase MORC2 OS=Homo sapiens OX=9606 GN=MORC2 PE=1 SV=2	FALSE	Q9Y6X9	MORC2_HUMAN ATPase MORC2 OS=Homo sapiens OX=9606 GN=MORC2 PE=1 SV=2	FALSE	READVKK	IAEEKsda-loopAR	344	301	7	7	6	6	349	306	4	SDA	82.041	1	2	0.75	18.298	FALSE	TRUE	FALSE	FALSE	Self > 4	0.012	0.013	0.013
Scan: 6177 Run: P4384_08 P1_K.KAEHVAR.I P2_R.IKsda-hydroEAKsda-loopQR.A 1 2	P4384_08	6177	P4384_08.mgf	4764	4	487.286	1945.12	0.115	4	1945.11	0.11	Q9Y6X9	MORC2_HUMAN ATPase MORC2 OS=Homo sapiens OX=9606 GN=MORC2 PE=1 SV=2	FALSE	Q9Y6X9	MORC2_HUMAN ATPase MORC2 OS=Homo sapiens OX=9606 GN=MORC2 PE=1 SV=2	FALSE	KAEHVAR	IKsda-hydroEAKsda-loopQR	294	352	7	7	1	2	294	353	4	SDA	82.041	1	1	0.583	15.425	FALSE	TRUE	FALSE	FALSE	Self > 4	0.051	0.051	0.32
Scan: 6180 Run: P4384_08 P1_R.IKsda-hydroEAKsda-hydroQR.A P2_R.IAEEKAR.E 2 5	P4384_08	6180	P4384_08.mgf	4766	4	493.287	1969.12	0.121	4	1969.12	0.12	Q9Y6X9	MORC2_HUMAN ATPase MORC2 OS=Homo sapiens OX=9606 GN=MORC2 PE=1 SV=2	FALSE	Q9Y6X9	MORC2_HUMAN ATPase MORC2 OS=Homo sapiens OX=9606 GN=MORC2 PE=1 SV=2	FALSE	IAEEKAR	IKsda-hydroEAKsda-hydroQR	301	352	7	7	5	2	305	353	4	SDA	82.041	1	2	0.833	19.452	FALSE	TRUE	FALSE	FALSE	Self > 4	0.012	0.012	0.01
Scan: 6284 Run: P4384_08 P1_R.IAEEKAR.E P2_R.EADVKsda-loopK.R 5 2	P4384_08	6284	P4384_08.mgf	4861	3	556.977	1667.91	0.908	3	1667.91	0.909	Q9Y6X9	MORC2_HUMAN ATPase MORC2 OS=Homo sapiens OX=9606 GN=MORC2 PE=1 SV=2	FALSE	Q9Y6X9	MORC2_HUMAN ATPase MORC2 OS=Homo sapiens OX=9606 GN=MORC2 PE=1 SV=2	FALSE	IAEEKAR	EADVKsda-loopK	301	345	7	6	5	2	305	346	3	SDA	82.041	0	2	0.667	15.353	FALSE	TRUE	FALSE	FALSE	Self > 4	0.051	0.052	0.364
Scan: 6295 Run: P4384_08 P1_K.Ksda-loopAEHVAR.I P2_R.ALKEPK.E 6 3	P4384_08	6295	P4384_08.mgf	4871	4	415.495	1657.95	0.952	4	1657.95	0.951	Q9Y6X9	MORC2_HUMAN ATPase MORC2 OS=Homo sapiens OX=9606 GN=MORC2 PE=1 SV=2	FALSE	Q9Y6X9	MORC2_HUMAN ATPase MORC2 OS=Homo sapiens OX=9606 GN=MORC2 PE=1 SV=2	FALSE	ALKEPK	Ksda-loopAEHVAR	359	294	6	7	3	6	361	299	4	SDA	82.041	1	2	0.9	20.985	FALSE	TRUE	FALSE	FALSE	Self > 4	0.005	0.008	0
Scan: 6431 Run: P4384_08 P1_R.IAEEKsda-loopAR.E P2_R.EADVKK.R 4 5	P4384_08	6431	P4384_08.mgf	4994	3	556.977	1667.91	0.91	3	1667.91	0.909	Q9Y6X9	MORC2_HUMAN ATPase MORC2 OS=Homo sapiens OX=9606 GN=MORC2 PE=1 SV=2	FALSE	Q9Y6X9	MORC2_HUMAN ATPase MORC2 OS=Homo sapiens OX=9606 GN=MORC2 PE=1 SV=2	FALSE	EADVKK	IAEEKsda-loopAR	345	301	6	7	5	4	349	304	3	SDA	82.041	0	2	0.7	17.704	FALSE	TRUE	FALSE	FALSE	Self > 4	0.015	0.015	0.044
Scan: 6438 Run: P4384_08 P1_R.IAEEKAR.E P2_R.EADVKsda-loopK.R 5 5	P4384_08	6438	P4384_08.mgf	5001	3	556.977	1667.91	0.91	3	1667.91	0.909	Q9Y6X9	MORC2_HUMAN ATPase MORC2 OS=Homo sapiens OX=9606 GN=MORC2 PE=1 SV=2	FALSE	Q9Y6X9	MORC2_HUMAN ATPase MORC2 OS=Homo sapiens OX=9606 GN=MORC2 PE=1 SV=2	FALSE	IAEEKAR	EADVKsda-loopK	301	345	7	6	5	5	305	349	3	SDA	82.041	1	2	0.667	17.06	FALSE	TRUE	FALSE	FALSE	Self > 4	0.019	0.019	0.108
Scan: 6446 Run: P4384_08 P1_R.QVQNRAITLR.R P2_R.IAEEKAR.E 4 5	P4384_08	6446	P4384_08.mgf	5008	4	524.804	2095.18	0.185	4	2095.19	0.186	Q9Y6X9	MORC2_HUMAN ATPase MORC2 OS=Homo sapiens OX=9606 GN=MORC2 PE=1 SV=2	FALSE	Q9Y6X9	MORC2_HUMAN ATPase MORC2 OS=Homo sapiens OX=9606 GN=MORC2 PE=1 SV=2	FALSE	IAEEKAR	QVQNRAITLR	301	334	7	10	5	4	305	337	4	SDA	82.041	1	1	0.722	17.356	FALSE	TRUE	FALSE	FALSE	Self > 4	0.018	0.019	0.088
Scan: 6514 Run: P4384_08 P1_R.IAEEKAR.E P2_R.EADVKsda-loopK.R 5 5	P4384_08	6514	P4384_08.mgf	5071	4	417.984	1667.91	0.908	4	1667.91	0.909	Q9Y6X9	MORC2_HUMAN ATPase MORC2 OS=Homo sapiens OX=9606 GN=MORC2 PE=1 SV=2	FALSE	Q9Y6X9	MORC2_HUMAN ATPase MORC2 OS=Homo sapiens OX=9606 GN=MORC2 PE=1 SV=2	FALSE	IAEEKAR	EADVKsda-loopK	301	345	7	6	5	5	305	349	4	SDA	82.041	0	2	0.583	14.923	FALSE	TRUE	FALSE	FALSE	Self > 4	0.077	0.077	0.408
Scan: 6686 Run: P4384_08 P1_R.QQQEKLEALQK.T P2_K.AEHVAR.I 5 5	P4384_08	6686	P4384_08.mgf	5227	4	527.288	2105.12	0.121	4	2105.12	0.122	Q9Y6X9	MORC2_HUMAN ATPase MORC2 OS=Homo sapiens OX=9606 GN=MORC2 PE=1 SV=2	FALSE	Q9Y6X9	MORC2_HUMAN ATPase MORC2 OS=Homo sapiens OX=9606 GN=MORC2 PE=1 SV=2	FALSE	QQQEKLEALQK	AEHVAR	570	295	11	6	5	5	574	299	4	SDA	82.041	0	2	0.7	18.01	FALSE	TRUE	FALSE	FALSE	Self > 4	0.014	0.014	0.042
Scan: 6692 Run: P4384_08 P1_R.IKsda-loopEAKQR.A P2_R.AEQEVKsda-hydroK.A 5 6	P4384_08	6692	P4384_08.mgf	5232	3	656.377	1966.11	0.11	3	1966.11	0.109	Q9Y6X9	MORC2_HUMAN ATPase MORC2 OS=Homo sapiens OX=9606 GN=MORC2 PE=1 SV=2	FALSE	Q9Y6X9	MORC2_HUMAN ATPase MORC2 OS=Homo sapiens OX=9606 GN=MORC2 PE=1 SV=2	FALSE	IKsda-loopEAKQR	AEQEVKsda-hydroK	352	288	7	7	5	6	356	293	3	SDA	82.041	0	2	0.5	13.721	FALSE	TRUE	FALSE	FALSE	Self > 4	0.159	0.16	0.436
Scan: 6731 Run: P4384_08 P1_K.QDFADAKEYR.H P2_K.AEHVAR.I 7 2	P4384_08	6731	P4384_08.mgf	5268	5	402	2004.96	0.965	5	2004.96	0.965	Q9Y6X9	MORC2_HUMAN ATPase MORC2 OS=Homo sapiens OX=9606 GN=MORC2 PE=1 SV=2	FALSE	Q9Y6X9	MORC2_HUMAN ATPase MORC2 OS=Homo sapiens OX=9606 GN=MORC2 PE=1 SV=2	FALSE	AEHVAR	QDFADAKEYR	295	428	6	10	2	7	296	434	5	SDA	82.041	1	1	0.722	18.198	FALSE	TRUE	FALSE	FALSE	Self > 4	0.012	0.013	0.026
Scan: 7017 Run: P4384_08 P1_R.ALKEPK.E P2_R.AEQEVKsda-loopK.A 3 2	P4384_08	7017	P4384_08.mgf	5465	4	420.745	1678.95	0.95	4	1678.95	0.95	Q9Y6X9	MORC2_HUMAN ATPase MORC2 OS=Homo sapiens OX=9606 GN=MORC2 PE=1 SV=2	FALSE	Q9Y6X9	MORC2_HUMAN ATPase MORC2 OS=Homo sapiens OX=9606 GN=MORC2 PE=1 SV=2	FALSE	AEQEVKsda-loopK	ALKEPK	288	359	7	6	2	3	289	361	4	SDA	82.041	2	2	0.833	20.642	FALSE	TRUE	FALSE	FALSE	Self > 4	0.005	0.009	0
Scan: 7020 Run: P4384_08 P1_R.ALKsda-loopEPK.E P2_R.AEQEVKK.A 4 6	P4384_08	7020	P4384_08.mgf	5468	3	560.657	1678.95	0.949	3	1678.95	0.95	Q9Y6X9	MORC2_HUMAN ATPase MORC2 OS=Homo sapiens OX=9606 GN=MORC2 PE=1 SV=2	FALSE	Q9Y6X9	MORC2_HUMAN ATPase MORC2 OS=Homo sapiens OX=9606 GN=MORC2 PE=1 SV=2	FALSE	AEQEVKK	ALKsda-loopEPK	288	359	7	6	6	4	293	362	3	SDA	82.041	0	2	0.8	20.134	FALSE	TRUE	FALSE	FALSE	Self > 4	0.011	0.012	0.04
Scan: 7021 Run: P4384_08 P1_R.IAEEKsda-loopAR.E P2_R.IAEEKAR.E 5 5	P4384_08	7021	P4384_08.mgf	5469	3	599.335	1794.98	0.982	3	1794.98	0.983	Q9Y6X9	MORC2_HUMAN ATPase MORC2 OS=Homo sapiens OX=9606 GN=MORC2 PE=1 SV=2	FALSE	Q9Y6X9	MORC2_HUMAN ATPase MORC2 OS=Homo sapiens OX=9606 GN=MORC2 PE=1 SV=2	FALSE	IAEEKAR	IAEEKsda-loopAR	301	301	7	7	5	5	305	305	3	SDA	82.041	0	2	0.917	21.72	FALSE	TRUE	FALSE	FALSE	Self > 4	0.005	0.005	0
Scan: 7173 Run: P4384_08 P1_K.GLHVEVR.V P2_R.AKASEESLR.T 6 2	P4384_08	7173	P4384_08.mgf	5606	4	471.01	1880.01	0.01	4	1880.01	0.011	Q9Y6X9	MORC2_HUMAN ATPase MORC2 OS=Homo sapiens OX=9606 GN=MORC2 PE=1 SV=2	FALSE	Q9Y6X9	MORC2_HUMAN ATPase MORC2 OS=Homo sapiens OX=9606 GN=MORC2 PE=1 SV=2	FALSE	GLHVEVR	AKASEESLR	796	973	7	9	6	2	801	974	4	SDA	82.041	1	1	0.5	17.283	FALSE	TRUE	FALSE	FALSE	Self > 4	0.019	0.019	0.104
Scan: 7414 Run: P4384_08 P1_K.QDFADAKEYR.H P2_R.AEQEVK.K 7 2	P4384_08	7414	P4384_08.mgf	5794	4	507.498	2025.96	0.964	4	2025.96	0.964	Q9Y6X9	MORC2_HUMAN ATPase MORC2 OS=Homo sapiens OX=9606 GN=MORC2 PE=1 SV=2	FALSE	Q9Y6X9	MORC2_HUMAN ATPase MORC2 OS=Homo sapiens OX=9606 GN=MORC2 PE=1 SV=2	FALSE	AEQEVK	QDFADAKEYR	288	428	6	10	2	7	289	434	4	SDA	82.041	0	2	0.9	22.584	FALSE	TRUE	FALSE	FALSE	Self > 4	0	0.005	0.02
Scan: 7651 Run: P4384_08 P1_K.TQEEKQK.Q P2_R.AMoxGEHLAQYWK.D 5 5	P4384_08	7651	P4384_08.mgf	5941	4	581.036	2320.12	0.116	4	2320.11	0.115	Q9Y6X9	MORC2_HUMAN ATPase MORC2 OS=Homo sapiens OX=9606 GN=MORC2 PE=1 SV=2	FALSE	Q9Y6X9	MORC2_HUMAN ATPase MORC2 OS=Homo sapiens OX=9606 GN=MORC2 PE=1 SV=2	FALSE	TQEEKQK	AMoxGEHLAQYWK	556	442	7	11	5	5	560	446	4	SDA	82.041	1	2	0.75	23.906	FALSE	TRUE	FALSE	FALSE	Self > 4	0	0.005	0.013
Scan: 7695 Run: P4384_08 P1_K.QDFADAKEYR.H P2_R.AEQEVK.K 7 5	P4384_08	7695	P4384_08.mgf	5981	4	507.499	2025.97	0.966	4	2025.96	0.964	Q9Y6X9	MORC2_HUMAN ATPase MORC2 OS=Homo sapiens OX=9606 GN=MORC2 PE=1 SV=2	FALSE	Q9Y6X9	MORC2_HUMAN ATPase MORC2 OS=Homo sapiens OX=9606 GN=MORC2 PE=1 SV=2	FALSE	AEQEVK	QDFADAKEYR	288	428	6	10	5	7	292	434	4	SDA	82.041	0	2	0.667	16.139	FALSE	TRUE	FALSE	FALSE	Self > 4	0.026	0.027	0.097
Scan: 7699 Run: P4384_08 P1_R.IKEAKsda-loopQR.A P2_R.IAEEKsda-hydroAR.E 2 3	P4384_08	7699	P4384_08.mgf	5984	4	488.785	1951.11	0.11	4	1951.11	0.11	Q9Y6X9	MORC2_HUMAN ATPase MORC2 OS=Homo sapiens OX=9606 GN=MORC2 PE=1 SV=2	FALSE	Q9Y6X9	MORC2_HUMAN ATPase MORC2 OS=Homo sapiens OX=9606 GN=MORC2 PE=1 SV=2	FALSE	IAEEKsda-hydroAR	IKEAKsda-loopQR	301	352	7	7	3	2	303	353	4	SDA	82.041	2	2	0.833	20.413	FALSE	TRUE	FALSE	FALSE	Self > 4	0.005	0.01	0.021
Scan: 7700 Run: P4384_08 P1_R.IKsda-loopEAKQR.A P2_R.IAEEKsda-hydroAR.E 5 3	P4384_08	7700	P4384_08.mgf	5985	3	651.378	1951.11	0.111	3	1951.11	0.11	Q9Y6X9	MORC2_HUMAN ATPase MORC2 OS=Homo sapiens OX=9606 GN=MORC2 PE=1 SV=2	FALSE	Q9Y6X9	MORC2_HUMAN ATPase MORC2 OS=Homo sapiens OX=9606 GN=MORC2 PE=1 SV=2	FALSE	IAEEKsda-hydroAR	IKsda-loopEAKQR	301	352	7	7	3	5	303	356	3	SDA	82.041	1	2	0.583	15.662	FALSE	TRUE	FALSE	FALSE	Self > 4	0.034	0.035	0.178
Scan: 7743 Run: P4384_08 P1_R.IKsda-loopEAKsda-hydroQR.A P2_R.IAEEKAR.E 2 5	P4384_08	7743	P4384_08.mgf	6013	4	488.785	1951.11	0.11	4	1951.11	0.11	Q9Y6X9	MORC2_HUMAN ATPase MORC2 OS=Homo sapiens OX=9606 GN=MORC2 PE=1 SV=2	FALSE	Q9Y6X9	MORC2_HUMAN ATPase MORC2 OS=Homo sapiens OX=9606 GN=MORC2 PE=1 SV=2	FALSE	IAEEKAR	IKsda-loopEAKsda-hydroQR	301	352	7	7	5	2	305	353	4	SDA	82.041	1	2	0.833	19.773	FALSE	TRUE	FALSE	FALSE	Self > 4	0.011	0.012	0.008
Scan: 8039 Run: P4384_08 P1_R.IKEAKsda-loopQR.A P2_R.IAEEKsda-hydroAR.E 2 3	P4384_08	8039	P4384_08.mgf	6205	3	651.377	1951.11	0.108	3	1951.11	0.11	Q9Y6X9	MORC2_HUMAN ATPase MORC2 OS=Homo sapiens OX=9606 GN=MORC2 PE=1 SV=2	FALSE	Q9Y6X9	MORC2_HUMAN ATPase MORC2 OS=Homo sapiens OX=9606 GN=MORC2 PE=1 SV=2	FALSE	IAEEKsda-hydroAR	IKEAKsda-loopQR	301	352	7	7	3	2	303	353	3	SDA	82.041	1	2	0.833	18.877	FALSE	TRUE	FALSE	FALSE	Self > 4	0.012	0.012	0.011
Scan: 8490 Run: P4384_08 P1_R.IKsda-loopEAKQR.A P2_R.AEQEVKsda-loopK.A 5 4	P4384_08	8490	P4384_08.mgf	6618	4	488.032	1948.1	0.098	4	1948.1	0.099	Q9Y6X9	MORC2_HUMAN ATPase MORC2 OS=Homo sapiens OX=9606 GN=MORC2 PE=1 SV=2	FALSE	Q9Y6X9	MORC2_HUMAN ATPase MORC2 OS=Homo sapiens OX=9606 GN=MORC2 PE=1 SV=2	FALSE	IKsda-loopEAKQR	AEQEVKsda-loopK	352	288	7	7	5	4	356	291	4	SDA	82.041	1	2	0.667	17.379	FALSE	TRUE	FALSE	FALSE	Self > 4	0.018	0.018	0.087
Scan: 8579 Run: P4384_08 P1_K.QKVPLGTFR.K P2_R.MoxYKYTSSR.F 1 7	P4384_08	8579	P4384_08.mgf	6700	5	436.433	2177.13	0.129	5	2177.13	0.13	Q9Y6X9	MORC2_HUMAN ATPase MORC2 OS=Homo sapiens OX=9606 GN=MORC2 PE=1 SV=2	FALSE	Q9Y6X9	MORC2_HUMAN ATPase MORC2 OS=Homo sapiens OX=9606 GN=MORC2 PE=1 SV=2	FALSE	MoxYKYTSSR	QKVPLGTFR	276	543	8	9	7	1	282	543	5	SDA	82.041	1	1	0.625	19.139	FALSE	TRUE	FALSE	FALSE	Self > 4	0.012	0.012	0.009
Scan: 8589 Run: P4384_08 P1_K.QKVPLGTFR.K P2_R.MoxYKYTSSR.F 2 3	P4384_08	8589	P4384_08.mgf	6709	4	545.29	2177.13	0.131	4	2177.13	0.13	Q9Y6X9	MORC2_HUMAN ATPase MORC2 OS=Homo sapiens OX=9606 GN=MORC2 PE=1 SV=2	FALSE	Q9Y6X9	MORC2_HUMAN ATPase MORC2 OS=Homo sapiens OX=9606 GN=MORC2 PE=1 SV=2	FALSE	MoxYKYTSSR	QKVPLGTFR	276	543	8	9	3	2	278	544	4	SDA	82.041	1	2	0.714	20.374	FALSE	TRUE	FALSE	FALSE	Self > 4	0.01	0.01	0.021
Scan: 8645 Run: P4384_08 P1_R.QQQEKLEALQK.T P2_R.AEQEVKsda-hydroK.A 5 2	P4384_08	8645	P4384_08.mgf	6761	4	589.575	2354.27	0.269	4	2354.27	0.269	Q9Y6X9	MORC2_HUMAN ATPase MORC2 OS=Homo sapiens OX=9606 GN=MORC2 PE=1 SV=2	FALSE	Q9Y6X9	MORC2_HUMAN ATPase MORC2 OS=Homo sapiens OX=9606 GN=MORC2 PE=1 SV=2	FALSE	QQQEKLEALQK	AEQEVKsda-hydroK	570	288	11	7	5	2	574	289	4	SDA	82.041	0	2	0.75	17.956	FALSE	TRUE	FALSE	FALSE	Self > 4	0.014	0.014	0.027
Scan: 8785 Run: P4384_08 P1_R.ALKEPK.E P2_R.AEQEVKsda-hydroKsda-hydroAEHVAR.I 3 9	P4384_08	8785	P4384_08.mgf	6888	4	616.097	2460.36	0.361	4	2460.36	0.358	Q9Y6X9	MORC2_HUMAN ATPase MORC2 OS=Homo sapiens OX=9606 GN=MORC2 PE=1 SV=2	FALSE	Q9Y6X9	MORC2_HUMAN ATPase MORC2 OS=Homo sapiens OX=9606 GN=MORC2 PE=1 SV=2	FALSE	ALKEPK	AEQEVKsda-hydroKsda-hydroAEHVAR	359	288	6	13	3	9	361	296	4	SDA	82.041	0	2	0.625	19.813	FALSE	TRUE	FALSE	FALSE	Self > 4	0.011	0.012	0.031
Scan: 8965 Run: P4384_08 P1_K.RIKsda-loopEAK.Q P2_R.EADVKK.R 1 5	P4384_08	8965	P4384_08.mgf	7045	3	532.982	1595.92	0.925	3	1595.92	0.924	Q9Y6X9	MORC2_HUMAN ATPase MORC2 OS=Homo sapiens OX=9606 GN=MORC2 PE=1 SV=2	FALSE	Q9Y6X9	MORC2_HUMAN ATPase MORC2 OS=Homo sapiens OX=9606 GN=MORC2 PE=1 SV=2	FALSE	EADVKK	RIKsda-loopEAK	345	351	6	6	5	1	349	351	3	SDA	82.041	0	1	0.7	13.726	FALSE	TRUE	FALSE	FALSE	Self > 4	0.159	0.159	0.429
Scan: 9195 Run: P4384_08 P1_R.ALKEPK.E P2_R.AEQEVKsda-hydroKsda-hydroAEHVAR.I 3 10	P4384_08	9195	P4384_08.mgf	7250	5	493.079	2460.36	0.359	5	2460.36	0.358	Q9Y6X9	MORC2_HUMAN ATPase MORC2 OS=Homo sapiens OX=9606 GN=MORC2 PE=1 SV=2	FALSE	Q9Y6X9	MORC2_HUMAN ATPase MORC2 OS=Homo sapiens OX=9606 GN=MORC2 PE=1 SV=2	FALSE	ALKEPK	AEQEVKsda-hydroKsda-hydroAEHVAR	359	288	6	13	3	10	361	297	5	SDA	82.041	0	2	0.625	16.492	FALSE	TRUE	FALSE	FALSE	Self > 4	0.022	0.023	0.05
Scan: 9201 Run: P4384_08 P1_R.VTAVEVGK.H P2_R.FVVKEEK.K 5 4	P4384_08	9201	P4384_08.mgf	7256	3	588.005	1760.99	0.993	3	1760.99	0.992	Q9Y6X9	MORC2_HUMAN ATPase MORC2 OS=Homo sapiens OX=9606 GN=MORC2 PE=1 SV=2	FALSE	Q9Y6X9	MORC2_HUMAN ATPase MORC2 OS=Homo sapiens OX=9606 GN=MORC2 PE=1 SV=2	FALSE	VTAVEVGK	FVVKEEK	812	764	8	7	5	4	816	767	3	SDA	82.041	0	2	0.833	22.408	FALSE	TRUE	FALSE	FALSE	Self > 4	0	0.005	0.022
Scan: 9207 Run: P4384_08 P1_R.VTAVEVGK.H P2_R.FVVKEEK.K 7 4	P4384_08	9207	P4384_08.mgf	7261	4	441.256	1760.99	0.994	4	1760.99	0.992	Q9Y6X9	MORC2_HUMAN ATPase MORC2 OS=Homo sapiens OX=9606 GN=MORC2 PE=1 SV=2	FALSE	Q9Y6X9	MORC2_HUMAN ATPase MORC2 OS=Homo sapiens OX=9606 GN=MORC2 PE=1 SV=2	FALSE	VTAVEVGK	FVVKEEK	812	764	8	7	7	4	818	767	4	SDA	82.041	0	2	0.857	21.773	FALSE	TRUE	FALSE	FALSE	Self > 4	0.005	0.005	0
Scan: 9420 Run: P4384_08 P1_R.IKEAKsda-loopQR.A P2_R.IAEEKsda-loopAR.E 2 2	P4384_08	9420	P4384_08.mgf	7434	4	484.282	1933.1	0.099	4	1933.1	0.099	Q9Y6X9	MORC2_HUMAN ATPase MORC2 OS=Homo sapiens OX=9606 GN=MORC2 PE=1 SV=2	FALSE	Q9Y6X9	MORC2_HUMAN ATPase MORC2 OS=Homo sapiens OX=9606 GN=MORC2 PE=1 SV=2	FALSE	IAEEKsda-loopAR	IKEAKsda-loopQR	301	352	7	7	2	2	302	353	4	SDA	82.041	2	2	0.833	19.42	FALSE	TRUE	FALSE	FALSE	Self > 4	0.012	0.012	0.011
Scan: 9521 Run: P4384_08 P1_K.QLTEKIR.Q P2_R.AEQEVKsda-loopK.A 5 2	P4384_08	9521	P4384_08.mgf	7527	4	471.271	1881.06	0.055	4	1881.06	0.057	Q9Y6X9	MORC2_HUMAN ATPase MORC2 OS=Homo sapiens OX=9606 GN=MORC2 PE=1 SV=2	FALSE	Q9Y6X9	MORC2_HUMAN ATPase MORC2 OS=Homo sapiens OX=9606 GN=MORC2 PE=1 SV=2	FALSE	AEQEVKsda-loopK	QLTEKIR	288	563	7	7	2	5	289	567	4	SDA	82.041	0	2	0.75	18.109	FALSE	TRUE	FALSE	FALSE	Self > 4	0.012	0.014	0.039
Scan: 9533 Run: P4384_08 P1_K.QLTEKIR.Q P2_R.AEQEVKsda-loopK.A 5 2	P4384_08	9533	P4384_08.mgf	7538	3	628.026	1881.06	0.056	3	1881.06	0.057	Q9Y6X9	MORC2_HUMAN ATPase MORC2 OS=Homo sapiens OX=9606 GN=MORC2 PE=1 SV=2	FALSE	Q9Y6X9	MORC2_HUMAN ATPase MORC2 OS=Homo sapiens OX=9606 GN=MORC2 PE=1 SV=2	FALSE	AEQEVKsda-loopK	QLTEKIR	288	563	7	7	2	5	289	567	3	SDA	82.041	0	2	0.667	16.258	FALSE	TRUE	FALSE	FALSE	Self > 4	0.026	0.026	0.114
Scan: 9575 Run: P4384_08 P1_R.IKsda-loopEAKQR.A P2_R.IAEEKsda-loopAR.E 5 3	P4384_08	9575	P4384_08.mgf	7577	3	645.374	1933.1	0.1	3	1933.1	0.099	Q9Y6X9	MORC2_HUMAN ATPase MORC2 OS=Homo sapiens OX=9606 GN=MORC2 PE=1 SV=2	FALSE	Q9Y6X9	MORC2_HUMAN ATPase MORC2 OS=Homo sapiens OX=9606 GN=MORC2 PE=1 SV=2	FALSE	IKsda-loopEAKQR	IAEEKsda-loopAR	352	301	7	7	5	3	356	303	3	SDA	82.041	1	2	0.667	15.399	FALSE	TRUE	FALSE	FALSE	Self > 4	0.051	0.051	0.32
Scan: 9665 Run: P4384_08 P1_R.TLEVRLGGDLTR.D P2_R.EAESKAR.T 5 5	P4384_08	9665	P4384_08.mgf	7660	4	551.053	2200.18	0.183	4	2200.18	0.181	Q9Y6X9	MORC2_HUMAN ATPase MORC2 OS=Homo sapiens OX=9606 GN=MORC2 PE=1 SV=2	FALSE	Q9Y6X9	MORC2_HUMAN ATPase MORC2 OS=Homo sapiens OX=9606 GN=MORC2 PE=1 SV=2	FALSE	EAESKAR	TLEVRLGGDLTR	308	315	7	12	5	5	312	319	4	SDA	82.041	1	2	0.833	21.497	FALSE	TRUE	FALSE	FALSE	Self > 4	0.005	0.006	0
Scan: 9719 Run: P4384_08 P1_R.IKEAKsda-loopQR.A P2_R.IAEEKsda-loopAR.E 2 1	P4384_08	9719	P4384_08.mgf	7708	4	484.282	1933.1	0.1	4	1933.1	0.099	Q9Y6X9	MORC2_HUMAN ATPase MORC2 OS=Homo sapiens OX=9606 GN=MORC2 PE=1 SV=2	FALSE	Q9Y6X9	MORC2_HUMAN ATPase MORC2 OS=Homo sapiens OX=9606 GN=MORC2 PE=1 SV=2	FALSE	IAEEKsda-loopAR	IKEAKsda-loopQR	301	352	7	7	1	2	301	353	4	SDA	82.041	1	2	0.75	17.761	FALSE	TRUE	FALSE	FALSE	Self > 4	0.015	0.015	0.043
Scan: 9722 Run: P4384_08 P1_R.VTAVEVGKHVVR.W P2_K.ASEESLR.T 8 4	P4384_08	9722	P4384_08.mgf	7711	5	434.044	2165.18	0.182	5	2165.18	0.18	Q9Y6X9	MORC2_HUMAN ATPase MORC2 OS=Homo sapiens OX=9606 GN=MORC2 PE=1 SV=2	FALSE	Q9Y6X9	MORC2_HUMAN ATPase MORC2 OS=Homo sapiens OX=9606 GN=MORC2 PE=1 SV=2	FALSE	ASEESLR	VTAVEVGKHVVR	975	812	7	12	4	8	978	819	5	SDA	82.041	1	2	0.833	22.463	FALSE	TRUE	FALSE	FALSE	Self > 4	0	0.005	0.021
Scan: 9765 Run: P4384_08 P1_R.ALKsda-loopEPK.E P2_R.AEQEVKKsda-hydroAEHVAR.I 2 6	P4384_08	9765	P4384_08.mgf	7751	4	611.594	2442.35	0.349	4	2442.35	0.348	Q9Y6X9	MORC2_HUMAN ATPase MORC2 OS=Homo sapiens OX=9606 GN=MORC2 PE=1 SV=2	FALSE	Q9Y6X9	MORC2_HUMAN ATPase MORC2 OS=Homo sapiens OX=9606 GN=MORC2 PE=1 SV=2	FALSE	AEQEVKKsda-hydroAEHVAR	ALKsda-loopEPK	288	359	13	6	6	2	293	360	4	SDA	82.041	0	2	0.583	17.042	FALSE	TRUE	FALSE	FALSE	Self > 4	0.019	0.019	0.079
Scan: 10082 Run: P4384_08 P1_R.ALKEPK.E P2_R.AEQEVKsda-loopKsda-hydroAEHVAR.I 3 9	P4384_08	10082	P4384_08.mgf	8041	4	611.594	2442.35	0.349	4	2442.35	0.348	Q9Y6X9	MORC2_HUMAN ATPase MORC2 OS=Homo sapiens OX=9606 GN=MORC2 PE=1 SV=2	FALSE	Q9Y6X9	MORC2_HUMAN ATPase MORC2 OS=Homo sapiens OX=9606 GN=MORC2 PE=1 SV=2	FALSE	ALKEPK	AEQEVKsda-loopKsda-hydroAEHVAR	359	288	6	13	3	9	361	296	4	SDA	82.041	0	2	0.7	18.951	FALSE	TRUE	FALSE	FALSE	Self > 4	0.012	0.012	0.01
Scan: 10092 Run: P4384_08 P1_R.IKEAKsda-loopQR.A P2_R.IAEEKsda-loopAR.E 2 6	P4384_08	10092	P4384_08.mgf	8051	3	645.374	1933.1	0.1	3	1933.1	0.099	Q9Y6X9	MORC2_HUMAN ATPase MORC2 OS=Homo sapiens OX=9606 GN=MORC2 PE=1 SV=2	FALSE	Q9Y6X9	MORC2_HUMAN ATPase MORC2 OS=Homo sapiens OX=9606 GN=MORC2 PE=1 SV=2	FALSE	IAEEKsda-loopAR	IKEAKsda-loopQR	301	352	7	7	6	2	306	353	3	SDA	82.041	0	2	0.5	14.393	FALSE	TRUE	FALSE	FALSE	Self > 4	0.123	0.123	0.534
Scan: 10110 Run: P4384_08 P1_R.IKEAKsda-loopQR.A P2_R.IAEEKsda-loopAR.E 2 3	P4384_08	10110	P4384_08.mgf	8067	4	484.282	1933.1	0.1	4	1933.1	0.099	Q9Y6X9	MORC2_HUMAN ATPase MORC2 OS=Homo sapiens OX=9606 GN=MORC2 PE=1 SV=2	FALSE	Q9Y6X9	MORC2_HUMAN ATPase MORC2 OS=Homo sapiens OX=9606 GN=MORC2 PE=1 SV=2	FALSE	IAEEKsda-loopAR	IKEAKsda-loopQR	301	352	7	7	3	2	303	353	4	SDA	82.041	1	2	0.833	18.402	FALSE	TRUE	FALSE	FALSE	Self > 4	0.012	0.012	0.013
Scan: 10116 Run: P4384_08 P1_R.ALKEPK.E P2_R.AEQEVKsda-loopKsda-hydroAEHVAR.I 3 11	P4384_08	10116	P4384_08.mgf	8073	5	489.477	2442.35	0.348	5	2442.35	0.348	Q9Y6X9	MORC2_HUMAN ATPase MORC2 OS=Homo sapiens OX=9606 GN=MORC2 PE=1 SV=2	FALSE	Q9Y6X9	MORC2_HUMAN ATPase MORC2 OS=Homo sapiens OX=9606 GN=MORC2 PE=1 SV=2	FALSE	ALKEPK	AEQEVKsda-loopKsda-hydroAEHVAR	359	288	6	13	3	11	361	298	5	SDA	82.041	0	2	0.583	18.115	FALSE	TRUE	FALSE	FALSE	Self > 4	0.012	0.014	0.039
Scan: 10150 Run: P4384_08 P1_K.FDYVPTDTTPR.D P2_R.EAESKAR.T 3 6	P4384_08	10150	P4384_08.mgf	8104	4	546.521	2182.05	0.054	4	2182.05	0.054	Q9Y6X9	MORC2_HUMAN ATPase MORC2 OS=Homo sapiens OX=9606 GN=MORC2 PE=1 SV=2	FALSE	Q9Y6X9	MORC2_HUMAN ATPase MORC2 OS=Homo sapiens OX=9606 GN=MORC2 PE=1 SV=2	FALSE	EAESKAR	FDYVPTDTTPR	308	828	7	11	6	3	313	830	4	SDA	82.041	1	2	0.583	16.27	FALSE	TRUE	FALSE	FALSE	Self > 4	0.026	0.026	0.118
Scan: 10155 Run: P4384_08 P1_K.TRAEQEVK.K P2_K.Ksda-loopAEHVAR.I 1 2	P4384_08	10155	P4384_08.mgf	8109	4	484.267	1933.04	0.039	4	1933.04	0.038	Q9Y6X9	MORC2_HUMAN ATPase MORC2 OS=Homo sapiens OX=9606 GN=MORC2 PE=1 SV=2	FALSE	Q9Y6X9	MORC2_HUMAN ATPase MORC2 OS=Homo sapiens OX=9606 GN=MORC2 PE=1 SV=2	FALSE	TRAEQEVK	Ksda-loopAEHVAR	286	294	8	7	1	2	286	295	4	SDA	82.041	0	2	0.571	15.59	FALSE	TRUE	FALSE	FALSE	Self > 4	0.037	0.038	0.222
Scan: 10368 Run: P4384_08 P1_R.ALKEPK.E P2_R.AEQEVKsda-loopKsda-hydroAEHVAR.I 3 12	P4384_08	10368	P4384_08.mgf	8304	4	611.594	2442.35	0.348	4	2442.35	0.348	Q9Y6X9	MORC2_HUMAN ATPase MORC2 OS=Homo sapiens OX=9606 GN=MORC2 PE=1 SV=2	FALSE	Q9Y6X9	MORC2_HUMAN ATPase MORC2 OS=Homo sapiens OX=9606 GN=MORC2 PE=1 SV=2	FALSE	ALKEPK	AEQEVKsda-loopKsda-hydroAEHVAR	359	288	6	13	3	12	361	299	4	SDA	82.041	0	2	0.9	23.209	FALSE	TRUE	FALSE	FALSE	Self > 4	0	0.005	0.017
Scan: 10409 Run: P4384_08 P1_R.QQQEKLEALQK.T P2_R.AEQEVKsda-loopK.A 5 1	P4384_08	10409	P4384_08.mgf	8342	4	585.073	2336.26	0.261	4	2336.26	0.258	Q9Y6X9	MORC2_HUMAN ATPase MORC2 OS=Homo sapiens OX=9606 GN=MORC2 PE=1 SV=2	FALSE	Q9Y6X9	MORC2_HUMAN ATPase MORC2 OS=Homo sapiens OX=9606 GN=MORC2 PE=1 SV=2	FALSE	QQQEKLEALQK	AEQEVKsda-loopK	570	288	11	7	5	1	574	288	4	SDA	82.041	1	2	0.917	22.302	FALSE	TRUE	FALSE	FALSE	Self > 4	0	0.005	0.022
Scan: 10559 Run: P4384_08 P1_R.ALKsda-loopEPK.E P2_R.AEQEVKsda-hydroKAEHVAR.I 3 7	P4384_08	10559	P4384_08.mgf	8481	4	611.593	2442.34	0.343	4	2442.35	0.348	Q9Y6X9	MORC2_HUMAN ATPase MORC2 OS=Homo sapiens OX=9606 GN=MORC2 PE=1 SV=2	FALSE	Q9Y6X9	MORC2_HUMAN ATPase MORC2 OS=Homo sapiens OX=9606 GN=MORC2 PE=1 SV=2	FALSE	AEQEVKsda-hydroKAEHVAR	ALKsda-loopEPK	288	359	13	6	7	3	294	361	4	SDA	82.041	0	2	0.6	14.863	FALSE	TRUE	FALSE	FALSE	Self > 4	0.081	0.082	0.398
Scan: 10746 Run: P4384_08 P1_R.VTAVEVGKHVVR.W P2_R.AKsda-hydroASEESLR.T 9 7	P4384_08	10746	P4384_08.mgf	8643	4	617.099	2464.37	0.367	4	2464.36	0.364	Q9Y6X9	MORC2_HUMAN ATPase MORC2 OS=Homo sapiens OX=9606 GN=MORC2 PE=1 SV=2	FALSE	Q9Y6X9	MORC2_HUMAN ATPase MORC2 OS=Homo sapiens OX=9606 GN=MORC2 PE=1 SV=2	FALSE	AKsda-hydroASEESLR	VTAVEVGKHVVR	973	812	9	12	7	9	979	820	4	SDA	82.041	0	2	0.625	17.308	FALSE	TRUE	FALSE	FALSE	Self > 4	0.018	0.019	0.104
Scan: 10754 Run: P4384_08 P1_R.IFIHGHKVQTK.R P2_R.IDIYAER.R 6 4	P4384_08	10754	P4384_08.mgf	8651	4	567.817	2267.24	0.239	4	2267.24	0.242	Q9Y6X9	MORC2_HUMAN ATPase MORC2 OS=Homo sapiens OX=9606 GN=MORC2 PE=1 SV=2	FALSE	Q9Y6X9	MORC2_HUMAN ATPase MORC2 OS=Homo sapiens OX=9606 GN=MORC2 PE=1 SV=2	FALSE	IFIHGHKVQTK	IDIYAER	255	48	11	7	6	4	260	51	4	SDA	82.041	0	2	0.583	16.902	FALSE	TRUE	FALSE	FALSE	Self > 4	0.019	0.019	0.038
Scan: 10777 Run: P4384_08 P1_R.IFIHGHKVQTK.R P2_R.IDIYAER.R 6 4	P4384_08	10777	P4384_08.mgf	8672	5	454.456	2267.24	0.242	5	2267.24	0.242	Q9Y6X9	MORC2_HUMAN ATPase MORC2 OS=Homo sapiens OX=9606 GN=MORC2 PE=1 SV=2	FALSE	Q9Y6X9	MORC2_HUMAN ATPase MORC2 OS=Homo sapiens OX=9606 GN=MORC2 PE=1 SV=2	FALSE	IFIHGHKVQTK	IDIYAER	255	48	11	7	6	4	260	51	5	SDA	82.041	0	2	0.417	13.467	FALSE	TRUE	FALSE	FALSE	Self > 4	0.172	0.172	0.585
Scan: 10778 Run: P4384_08 P1_R.VTAVEVGKHVVR.W P2_R.AKsda-hydroASEESLR.T 8 7	P4384_08	10778	P4384_08.mgf	8673	5	493.88	2464.36	0.365	5	2464.36	0.364	Q9Y6X9	MORC2_HUMAN ATPase MORC2 OS=Homo sapiens OX=9606 GN=MORC2 PE=1 SV=2	FALSE	Q9Y6X9	MORC2_HUMAN ATPase MORC2 OS=Homo sapiens OX=9606 GN=MORC2 PE=1 SV=2	FALSE	AKsda-hydroASEESLR	VTAVEVGKHVVR	973	812	9	12	7	8	979	819	5	SDA	82.041	0	2	0.562	17.808	FALSE	TRUE	FALSE	FALSE	Self > 4	0.015	0.015	0.044
Scan: 10997 Run: P4384_08 P1_R.IKsda-loopEAKQR.A P2_R.AEQEVKsda-loopKsda-hydroAEHVAR.I 5 12	P4384_08	10997	P4384_08.mgf	8875	4	678.882	2711.5	0.498	4	2711.5	0.496	Q9Y6X9	MORC2_HUMAN ATPase MORC2 OS=Homo sapiens OX=9606 GN=MORC2 PE=1 SV=2	FALSE	Q9Y6X9	MORC2_HUMAN ATPase MORC2 OS=Homo sapiens OX=9606 GN=MORC2 PE=1 SV=2	FALSE	IKsda-loopEAKQR	AEQEVKsda-loopKsda-hydroAEHVAR	352	288	7	13	5	12	356	299	4	SDA	82.041	1	2	0.667	17.518	FALSE	TRUE	FALSE	FALSE	Self > 4	0.015	0.015	0.043
Scan: 11011 Run: P4384_08 P1_R.IKsda-loopEAKsda-loopQR.A P2_R.AEQEVKsda-hydroKAEHVAR.I 4 7	P4384_08	11011	P4384_08.mgf	8888	5	543.307	2711.5	0.5	5	2711.5	0.496	Q9Y6X9	MORC2_HUMAN ATPase MORC2 OS=Homo sapiens OX=9606 GN=MORC2 PE=1 SV=2	FALSE	Q9Y6X9	MORC2_HUMAN ATPase MORC2 OS=Homo sapiens OX=9606 GN=MORC2 PE=1 SV=2	FALSE	AEQEVKsda-hydroKAEHVAR	IKsda-loopEAKsda-loopQR	288	352	13	7	7	4	294	355	5	SDA	82.041	0	2	0.792	18.24	FALSE	TRUE	FALSE	FALSE	Self > 4	0.012	0.013	0.024
Scan: 11019 Run: P4384_08 P1_R.SQADLKK.L P2_K.LPLEVTTRPSTEEPVR.R 6 11	P4384_08	11019	P4384_08.mgf	8895	5	539.699	2693.46	0.46	5	2693.46	0.459	Q9Y6X9	MORC2_HUMAN ATPase MORC2 OS=Homo sapiens OX=9606 GN=MORC2 PE=1 SV=2	FALSE	Q9Y6X9	MORC2_HUMAN ATPase MORC2 OS=Homo sapiens OX=9606 GN=MORC2 PE=1 SV=2	FALSE	SQADLKK	LPLEVTTRPSTEEPVR	586	593	7	16	6	11	591	603	5	SDA	82.041	1	2	0.7	23.952	FALSE	TRUE	FALSE	FALSE	Self > 4	0	0.005	0.013
Scan: 11223 Run: P4384_08 P1_R.SQADLK.K P2_K.KLPLEVTTRPSTEEPVR.R 5 1	P4384_08	11223	P4384_08.mgf	9075	4	674.372	2693.46	0.46	4	2693.46	0.459	Q9Y6X9	MORC2_HUMAN ATPase MORC2 OS=Homo sapiens OX=9606 GN=MORC2 PE=1 SV=2	FALSE	Q9Y6X9	MORC2_HUMAN ATPase MORC2 OS=Homo sapiens OX=9606 GN=MORC2 PE=1 SV=2	FALSE	SQADLK	KLPLEVTTRPSTEEPVR	586	592	6	17	5	1	590	592	4	SDA	82.041	0	2	0.688	20.188	FALSE	TRUE	FALSE	FALSE	Self > 4	0.01	0.011	0.042
Scan: 11224 Run: P4384_08 P1_R.SQADLK.K P2_K.KLPLEVTTRPSTEEPVR.R 5 1	P4384_08	11224	P4384_08.mgf	9076	5	539.699	2693.46	0.46	5	2693.46	0.459	Q9Y6X9	MORC2_HUMAN ATPase MORC2 OS=Homo sapiens OX=9606 GN=MORC2 PE=1 SV=2	FALSE	Q9Y6X9	MORC2_HUMAN ATPase MORC2 OS=Homo sapiens OX=9606 GN=MORC2 PE=1 SV=2	FALSE	SQADLK	KLPLEVTTRPSTEEPVR	586	592	6	17	5	1	590	592	5	SDA	82.041	1	2	0.781	20.937	FALSE	TRUE	FALSE	FALSE	Self > 4	0.005	0.008	0
Scan: 11278 Run: P4384_08 P1_R.ALKEPK.E P2_R.AEQEVKsda-loopKsda-loopAEHVAR.I 3 12	P4384_08	11278	P4384_08.mgf	9126	4	607.092	2424.34	0.337	4	2424.34	0.337	Q9Y6X9	MORC2_HUMAN ATPase MORC2 OS=Homo sapiens OX=9606 GN=MORC2 PE=1 SV=2	FALSE	Q9Y6X9	MORC2_HUMAN ATPase MORC2 OS=Homo sapiens OX=9606 GN=MORC2 PE=1 SV=2	FALSE	ALKEPK	AEQEVKsda-loopKsda-loopAEHVAR	359	288	6	13	3	12	361	299	4	SDA	82.041	0	2	0.875	23.361	FALSE	TRUE	FALSE	FALSE	Self > 4	0	0.005	0.016
Scan: 11400 Run: P4384_08 P1_R.ALKEPK.E P2_R.AEQEVKsda-loopKsda-loopAEHVAR.I 3 11	P4384_08	11400	P4384_08.mgf	9236	4	607.092	2424.34	0.339	4	2424.34	0.337	Q9Y6X9	MORC2_HUMAN ATPase MORC2 OS=Homo sapiens OX=9606 GN=MORC2 PE=1 SV=2	FALSE	Q9Y6X9	MORC2_HUMAN ATPase MORC2 OS=Homo sapiens OX=9606 GN=MORC2 PE=1 SV=2	FALSE	ALKEPK	AEQEVKsda-loopKsda-loopAEHVAR	359	288	6	13	3	11	361	298	4	SDA	82.041	0	2	0.833	22.818	FALSE	TRUE	FALSE	FALSE	Self > 4	0	0.005	0.019
Scan: 11402 Run: P4384_08 P1_R.SQADLKK.L P2_K.LPLEVTTRPSTEEPVR.R 6 9	P4384_08	11402	P4384_08.mgf	9238	4	674.372	2693.46	0.461	4	2693.46	0.459	Q9Y6X9	MORC2_HUMAN ATPase MORC2 OS=Homo sapiens OX=9606 GN=MORC2 PE=1 SV=2	FALSE	Q9Y6X9	MORC2_HUMAN ATPase MORC2 OS=Homo sapiens OX=9606 GN=MORC2 PE=1 SV=2	FALSE	SQADLKK	LPLEVTTRPSTEEPVR	586	593	7	16	6	9	591	601	4	SDA	82.041	1	2	0.567	19.867	FALSE	TRUE	FALSE	FALSE	Self > 4	0.011	0.012	0.032
Scan: 11475 Run: P4384_08 P1_R.VTAVEVGKsda-hydroHVVR.W P2_R.FVVKEEK.K 3 4	P4384_08	11475	P4384_08.mgf	9300	5	471.475	2352.34	0.34	5	2352.34	0.341	Q9Y6X9	MORC2_HUMAN ATPase MORC2 OS=Homo sapiens OX=9606 GN=MORC2 PE=1 SV=2	FALSE	Q9Y6X9	MORC2_HUMAN ATPase MORC2 OS=Homo sapiens OX=9606 GN=MORC2 PE=1 SV=2	FALSE	FVVKEEK	VTAVEVGKsda-hydroHVVR	764	812	7	12	4	3	767	814	5	SDA	82.041	0	2	0.591	16.181	FALSE	TRUE	FALSE	FALSE	Self > 4	0.026	0.027	0.099
Scan: 11492 Run: P4384_08 P1_R.ALKsda-loopEPK.E P2_R.AEQEVKsda-loopKAEHVAR.I 2 7	P4384_08	11492	P4384_08.mgf	9316	5	485.875	2424.34	0.338	5	2424.34	0.337	Q9Y6X9	MORC2_HUMAN ATPase MORC2 OS=Homo sapiens OX=9606 GN=MORC2 PE=1 SV=2	FALSE	Q9Y6X9	MORC2_HUMAN ATPase MORC2 OS=Homo sapiens OX=9606 GN=MORC2 PE=1 SV=2	FALSE	ALKsda-loopEPK	AEQEVKsda-loopKAEHVAR	359	288	6	13	2	7	360	294	5	SDA	82.041	1	2	0.667	20.324	FALSE	TRUE	FALSE	FALSE	Self > 4	0.01	0.01	0.02
Scan: 11623 Run: P4384_08 P1_R.SQADLKK.L P2_K.LPLEVTTRPSTEEPVR.R 6 11	P4384_08	11623	P4384_08.mgf	9435	4	674.372	2693.46	0.459	4	2693.46	0.459	Q9Y6X9	MORC2_HUMAN ATPase MORC2 OS=Homo sapiens OX=9606 GN=MORC2 PE=1 SV=2	FALSE	Q9Y6X9	MORC2_HUMAN ATPase MORC2 OS=Homo sapiens OX=9606 GN=MORC2 PE=1 SV=2	FALSE	SQADLKK	LPLEVTTRPSTEEPVR	586	593	7	16	6	11	591	603	4	SDA	82.041	1	2	0.567	21.677	FALSE	TRUE	FALSE	FALSE	Self > 4	0.005	0.005	0
Scan: 11628 Run: P4384_08 P1_R.SQADLKK.L P2_K.LPLEVTTRPSTEEPVR.R 6 15	P4384_08	11628	P4384_08.mgf	9440	5	539.699	2693.46	0.459	5	2693.46	0.459	Q9Y6X9	MORC2_HUMAN ATPase MORC2 OS=Homo sapiens OX=9606 GN=MORC2 PE=1 SV=2	FALSE	Q9Y6X9	MORC2_HUMAN ATPase MORC2 OS=Homo sapiens OX=9606 GN=MORC2 PE=1 SV=2	FALSE	SQADLKK	LPLEVTTRPSTEEPVR	586	593	7	16	6	15	591	607	5	SDA	82.041	0	2	0.5	16.877	FALSE	TRUE	FALSE	FALSE	Self > 4	0.019	0.019	0.039
Scan: 11739 Run: P4384_08 P1_K.QDFADAKsda-loopEYR.H P2_R.ALKEPK.E 9 3	P4384_08	11739	P4384_08.mgf	9531	4	523.525	2090.07	0.07	4	2090.07	0.068	Q9Y6X9	MORC2_HUMAN ATPase MORC2 OS=Homo sapiens OX=9606 GN=MORC2 PE=1 SV=2	FALSE	Q9Y6X9	MORC2_HUMAN ATPase MORC2 OS=Homo sapiens OX=9606 GN=MORC2 PE=1 SV=2	FALSE	ALKEPK	QDFADAKsda-loopEYR	359	428	6	10	3	9	361	436	4	SDA	82.041	0	2	0.8	18.602	FALSE	TRUE	FALSE	FALSE	Self > 4	0.012	0.012	0.014
Scan: 11928 Run: P4384_08 P1_K.QLTEKIR.Q P2_K.QDFADAKEYsda-hydroR.H 5 7	P4384_08	11928	P4384_08.mgf	9705	4	578.554	2310.19	0.187	4	2310.18	0.185	Q9Y6X9	MORC2_HUMAN ATPase MORC2 OS=Homo sapiens OX=9606 GN=MORC2 PE=1 SV=2	FALSE	Q9Y6X9	MORC2_HUMAN ATPase MORC2 OS=Homo sapiens OX=9606 GN=MORC2 PE=1 SV=2	FALSE	QDFADAKEYsda-hydroR	QLTEKIR	428	563	10	7	7	5	434	567	4	SDA	82.041	0	2	0.75	19.019	FALSE	TRUE	FALSE	FALSE	Self > 4	0.012	0.012	0.01
Scan: 12169 Run: P4384_08 P1_R.VTAVEVGKHVVR.W P2_R.AKsda-loopASEESLR.T 8 5	P4384_08	12169	P4384_08.mgf	9925	4	612.596	2446.35	0.354	4	2446.35	0.354	Q9Y6X9	MORC2_HUMAN ATPase MORC2 OS=Homo sapiens OX=9606 GN=MORC2 PE=1 SV=2	FALSE	Q9Y6X9	MORC2_HUMAN ATPase MORC2 OS=Homo sapiens OX=9606 GN=MORC2 PE=1 SV=2	FALSE	AKsda-loopASEESLR	VTAVEVGKHVVR	973	812	9	12	5	8	977	819	4	SDA	82.041	0	2	0.625	17.299	FALSE	TRUE	FALSE	FALSE	Self > 4	0.018	0.019	0.101
Scan: 12286 Run: P4384_08 P1_R.DLDGMoxFIYNCcmSR.L P2_R.DIQMoxAETSPEGTKPER.R 5 13	P4384_08	12286	P4384_08.mgf	10033	4	848.882	3391.5	0.498	4	3391.5	0.5	Q9Y6X9	MORC2_HUMAN ATPase MORC2 OS=Homo sapiens OX=9606 GN=MORC2 PE=1 SV=2	FALSE	Q9Y6X9	MORC2_HUMAN ATPase MORC2 OS=Homo sapiens OX=9606 GN=MORC2 PE=1 SV=2	FALSE	DLDGMoxFIYNCcmSR	DIQMoxAETSPEGTKPER	378	222	12	16	5	13	382	234	4	SDA	82.041	0	2	0.633	24.922	FALSE	TRUE	FALSE	FALSE	Self > 4	0	0.004	0.011
Scan: 12413 Run: P4384_08 P1_R.IKEAKsda-loopQR.A P2_R.AEQEVKsda-loopKsda-loopAEHVAR.I 2 4	P4384_08	12413	P4384_08.mgf	10149	5	539.704	2693.48	0.484	5	2693.49	0.486	Q9Y6X9	MORC2_HUMAN ATPase MORC2 OS=Homo sapiens OX=9606 GN=MORC2 PE=1 SV=2	FALSE	Q9Y6X9	MORC2_HUMAN ATPase MORC2 OS=Homo sapiens OX=9606 GN=MORC2 PE=1 SV=2	FALSE	IKEAKsda-loopQR	AEQEVKsda-loopKsda-loopAEHVAR	352	288	7	13	2	4	353	291	5	SDA	82.041	0	2	0.667	18.094	FALSE	TRUE	FALSE	FALSE	Self > 4	0.014	0.014	0.04
Scan: 12447 Run: P4384_08 P1_R.DLDGMoxFIYNCcmSR.L P2_R.DIQMoxAETSPEGTKPER.R 1 13	P4384_08	12447	P4384_08.mgf	10179	4	848.882	3391.5	0.499	4	3391.5	0.5	Q9Y6X9	MORC2_HUMAN ATPase MORC2 OS=Homo sapiens OX=9606 GN=MORC2 PE=1 SV=2	FALSE	Q9Y6X9	MORC2_HUMAN ATPase MORC2 OS=Homo sapiens OX=9606 GN=MORC2 PE=1 SV=2	FALSE	DLDGMoxFIYNCcmSR	DIQMoxAETSPEGTKPER	378	222	12	16	1	13	378	234	4	SDA	82.041	1	2	0.867	35.214	FALSE	TRUE	FALSE	FALSE	Self > 4	0	0	0.01
Scan: 12581 Run: P4384_08 P1_R.IKEAKsda-loopQR.A P2_R.AEQEVKsda-loopKsda-loopAEHVAR.I 2 8	P4384_08	12581	P4384_08.mgf	10302	5	539.705	2693.49	0.487	5	2693.49	0.486	Q9Y6X9	MORC2_HUMAN ATPase MORC2 OS=Homo sapiens OX=9606 GN=MORC2 PE=1 SV=2	FALSE	Q9Y6X9	MORC2_HUMAN ATPase MORC2 OS=Homo sapiens OX=9606 GN=MORC2 PE=1 SV=2	FALSE	IKEAKsda-loopQR	AEQEVKsda-loopKsda-loopAEHVAR	352	288	7	13	2	8	353	295	5	SDA	82.041	0	2	0.667	19.172	FALSE	TRUE	FALSE	FALSE	Self > 4	0.012	0.012	0.008
Scan: 12601 Run: P4384_08 P1_R.IKsda-loopEAKsda-loopQR.A P2_R.AEQEVKKsda-loopAEHVAR.I 5 6	P4384_08	12601	P4384_08.mgf	10321	4	674.378	2693.48	0.483	4	2693.49	0.486	Q9Y6X9	MORC2_HUMAN ATPase MORC2 OS=Homo sapiens OX=9606 GN=MORC2 PE=1 SV=2	FALSE	Q9Y6X9	MORC2_HUMAN ATPase MORC2 OS=Homo sapiens OX=9606 GN=MORC2 PE=1 SV=2	FALSE	AEQEVKKsda-loopAEHVAR	IKsda-loopEAKsda-loopQR	288	352	13	7	6	5	293	356	4	SDA	82.041	0	2	0.667	19.626	FALSE	TRUE	FALSE	FALSE	Self > 4	0.011	0.012	0.009
Scan: 12714 Run: P4384_08 P1_R.QQQEKsda-hydroLEALQK.T P2_K.QDFADAKEYR.H 3 9	P4384_08	12714	P4384_08.mgf	10425	4	692.354	2765.39	0.385	4	2765.39	0.387	Q9Y6X9	MORC2_HUMAN ATPase MORC2 OS=Homo sapiens OX=9606 GN=MORC2 PE=1 SV=2	FALSE	Q9Y6X9	MORC2_HUMAN ATPase MORC2 OS=Homo sapiens OX=9606 GN=MORC2 PE=1 SV=2	FALSE	QDFADAKEYR	QQQEKsda-hydroLEALQK	428	570	10	11	9	3	436	572	4	SDA	82.041	0	2	0.778	21.977	FALSE	TRUE	FALSE	FALSE	Self > 4	0.005	0.005	0.028
Scan: 12751 Run: P4384_08 P1_R.IKsda-loopEAKQR.A P2_R.AEQEVKsda-loopKsda-loopAEHVAR.I 5 12	P4384_08	12751	P4384_08.mgf	10459	4	674.379	2693.49	0.486	4	2693.49	0.486	Q9Y6X9	MORC2_HUMAN ATPase MORC2 OS=Homo sapiens OX=9606 GN=MORC2 PE=1 SV=2	FALSE	Q9Y6X9	MORC2_HUMAN ATPase MORC2 OS=Homo sapiens OX=9606 GN=MORC2 PE=1 SV=2	FALSE	IKsda-loopEAKQR	AEQEVKsda-loopKsda-loopAEHVAR	352	288	7	13	5	12	356	299	4	SDA	82.041	0	2	0.458	16.154	FALSE	TRUE	FALSE	FALSE	Self > 4	0.026	0.027	0.107
Scan: 12771 Run: P4384_08 P1_R.QQQEKLEALQKsda-hydroTTPIR.S P2_R.AEQEVK.K 5 2	P4384_08	12771	P4384_08.mgf	10477	4	699.634	2794.51	0.506	4	2794.51	0.507	Q9Y6X9	MORC2_HUMAN ATPase MORC2 OS=Homo sapiens OX=9606 GN=MORC2 PE=1 SV=2	FALSE	Q9Y6X9	MORC2_HUMAN ATPase MORC2 OS=Homo sapiens OX=9606 GN=MORC2 PE=1 SV=2	FALSE	AEQEVK	QQQEKLEALQKsda-hydroTTPIR	288	570	6	16	2	5	289	574	4	SDA	82.041	0	1	0.667	19.828	FALSE	TRUE	FALSE	FALSE	Self > 4	0.011	0.012	0.032
Scan: 12772 Run: P4384_08 P1_R.VTAVEVGKHVVR.W P2_R.EWYTGR.V 10 3	P4384_08	12772	P4384_08.mgf	10478	4	547.299	2185.16	0.165	4	2185.16	0.164	Q9Y6X9	MORC2_HUMAN ATPase MORC2 OS=Homo sapiens OX=9606 GN=MORC2 PE=1 SV=2	FALSE	Q9Y6X9	MORC2_HUMAN ATPase MORC2 OS=Homo sapiens OX=9606 GN=MORC2 PE=1 SV=2	FALSE	EWYTGR	VTAVEVGKHVVR	806	812	6	12	3	10	808	821	4	SDA	82.041	0	2	0.7	19.403	FALSE	TRUE	FALSE	FALSE	Self > 4	0.012	0.012	0.011
Scan: 12773 Run: P4384_08 P1_R.VTAVEVGKHVVR.W P2_R.EWYTGR.V 8 3	P4384_08	12773	P4384_08.mgf	10479	5	438.04	2185.16	0.165	5	2185.16	0.164	Q9Y6X9	MORC2_HUMAN ATPase MORC2 OS=Homo sapiens OX=9606 GN=MORC2 PE=1 SV=2	FALSE	Q9Y6X9	MORC2_HUMAN ATPase MORC2 OS=Homo sapiens OX=9606 GN=MORC2 PE=1 SV=2	FALSE	EWYTGR	VTAVEVGKHVVR	806	812	6	12	3	8	808	819	5	SDA	82.041	0	2	0.636	16.674	FALSE	TRUE	FALSE	FALSE	Self > 4	0.019	0.02	0.022
Scan: 12949 Run: P4384_08 P1_K.QLTEKIR.Q P2_R.AEQEVKsda-loopKsda-loopAEHVAR.I 5 2	P4384_08	12949	P4384_08.mgf	10619	4	657.619	2626.45	0.445	4	2626.44	0.444	Q9Y6X9	MORC2_HUMAN ATPase MORC2 OS=Homo sapiens OX=9606 GN=MORC2 PE=1 SV=2	FALSE	Q9Y6X9	MORC2_HUMAN ATPase MORC2 OS=Homo sapiens OX=9606 GN=MORC2 PE=1 SV=2	FALSE	QLTEKIR	AEQEVKsda-loopKsda-loopAEHVAR	563	288	7	13	5	2	567	289	4	SDA	82.041	0	2	0.5	15.632	FALSE	TRUE	FALSE	FALSE	Self > 4	0.037	0.037	0.23
Scan: 12957 Run: P4384_08 P1_K.QLTEKIR.Q P2_R.AEQEVKsda-loopKsda-loopAEHVAR.I 5 2	P4384_08	12957	P4384_08.mgf	10626	5	526.296	2626.44	0.443	5	2626.44	0.444	Q9Y6X9	MORC2_HUMAN ATPase MORC2 OS=Homo sapiens OX=9606 GN=MORC2 PE=1 SV=2	FALSE	Q9Y6X9	MORC2_HUMAN ATPase MORC2 OS=Homo sapiens OX=9606 GN=MORC2 PE=1 SV=2	FALSE	QLTEKIR	AEQEVKsda-loopKsda-loopAEHVAR	563	288	7	13	5	2	567	289	5	SDA	82.041	0	2	0.625	17.829	FALSE	TRUE	FALSE	FALSE	Self > 4	0.015	0.015	0.043
Scan: 13007 Run: P4384_08 P1_R.VTAVEVGKsda-loopHVVR.W P2_R.FVVKEEK.K 8 4	P4384_08	13007	P4384_08.mgf	10672	5	467.873	2334.33	0.331	5	2334.33	0.331	Q9Y6X9	MORC2_HUMAN ATPase MORC2 OS=Homo sapiens OX=9606 GN=MORC2 PE=1 SV=2	FALSE	Q9Y6X9	MORC2_HUMAN ATPase MORC2 OS=Homo sapiens OX=9606 GN=MORC2 PE=1 SV=2	FALSE	FVVKEEK	VTAVEVGKsda-loopHVVR	764	812	7	12	4	8	767	819	5	SDA	82.041	0	2	0.727	22.88	FALSE	TRUE	FALSE	FALSE	Self > 4	0	0.005	0.018
Scan: 13010 Run: P4384_08 P1_R.VTAVEVGKsda-loopHVVR.W P2_R.FVVKEEK.K 6 4	P4384_08	13010	P4384_08.mgf	10675	4	584.59	2334.33	0.331	4	2334.33	0.331	Q9Y6X9	MORC2_HUMAN ATPase MORC2 OS=Homo sapiens OX=9606 GN=MORC2 PE=1 SV=2	FALSE	Q9Y6X9	MORC2_HUMAN ATPase MORC2 OS=Homo sapiens OX=9606 GN=MORC2 PE=1 SV=2	FALSE	FVVKEEK	VTAVEVGKsda-loopHVVR	764	812	7	12	4	6	767	817	4	SDA	82.041	0	2	0.833	22.277	FALSE	TRUE	FALSE	FALSE	Self > 4	0	0.005	0.022
Scan: 13108 Run: P4384_08 P1_K.QLTEKIR.Q P2_R.AEQEVKsda-loopKsda-loopAEHVAR.I 5 10	P4384_08	13108	P4384_08.mgf	10765	5	526.296	2626.44	0.444	5	2626.44	0.444	Q9Y6X9	MORC2_HUMAN ATPase MORC2 OS=Homo sapiens OX=9606 GN=MORC2 PE=1 SV=2	FALSE	Q9Y6X9	MORC2_HUMAN ATPase MORC2 OS=Homo sapiens OX=9606 GN=MORC2 PE=1 SV=2	FALSE	QLTEKIR	AEQEVKsda-loopKsda-loopAEHVAR	563	288	7	13	5	10	567	297	5	SDA	82.041	0	2	0.583	17.085	FALSE	TRUE	FALSE	FALSE	Self > 4	0.019	0.019	0.079
Scan: 13123 Run: P4384_08 P1_K.TPVVKsda-loopK.T P2_K.TESPIK.L 5 3	P4384_08	13123	P4384_08.mgf	10778	3	503.636	1507.89	0.886	3	1507.89	0.886	Q9Y6X9	MORC2_HUMAN ATPase MORC2 OS=Homo sapiens OX=9606 GN=MORC2 PE=1 SV=2	FALSE	Q9Y6X9	MORC2_HUMAN ATPase MORC2 OS=Homo sapiens OX=9606 GN=MORC2 PE=1 SV=2	FALSE	TESPIK	TPVVKsda-loopK	723	717	6	6	3	5	725	721	3	SDA	82.041	0	2	1	19.378	FALSE	TRUE	FALSE	FALSE	Self > 4	0.012	0.012	0.011
Scan: 13147 Run: P4384_08 P1_R.KPANTLVK.T P2_K.FDYVPTDTTPR.D 7 3	P4384_08	13147	P4384_08.mgf	10800	4	566.555	2262.19	0.191	4	2262.19	0.189	Q9Y6X9	MORC2_HUMAN ATPase MORC2 OS=Homo sapiens OX=9606 GN=MORC2 PE=1 SV=2	FALSE	Q9Y6X9	MORC2_HUMAN ATPase MORC2 OS=Homo sapiens OX=9606 GN=MORC2 PE=1 SV=2	FALSE	FDYVPTDTTPR	KPANTLVK	828	676	11	8	3	7	830	682	4	SDA	82.041	0	2	0.6	16.958	FALSE	TRUE	FALSE	FALSE	Self > 4	0.019	0.019	0.037
Scan: 13212 Run: P4384_08 P1_K.TPVVKK.T P2_K.TESPIKsda-loopLSPATPSR.K 5 1	P4384_08	13212	P4384_08.mgf	10860	4	580.339	2317.33	0.326	4	2317.32	0.325	Q9Y6X9	MORC2_HUMAN ATPase MORC2 OS=Homo sapiens OX=9606 GN=MORC2 PE=1 SV=2	FALSE	Q9Y6X9	MORC2_HUMAN ATPase MORC2 OS=Homo sapiens OX=9606 GN=MORC2 PE=1 SV=2	FALSE	TPVVKK	TESPIKsda-loopLSPATPSR	717	723	6	14	5	1	721	723	4	SDA	82.041	0	2	0.769	21.124	FALSE	TRUE	FALSE	FALSE	Self > 4	0.005	0.007	0
Scan: 13471 Run: P4384_08 P1_R.KAPVISSTPK.L P2_K.FDYVPTDTTPR.D 1 1	P4384_08	13471	P4384_08.mgf	11095	4	605.823	2419.26	0.263	4	2419.26	0.263	Q9Y6X9	MORC2_HUMAN ATPase MORC2 OS=Homo sapiens OX=9606 GN=MORC2 PE=1 SV=2	FALSE	Q9Y6X9	MORC2_HUMAN ATPase MORC2 OS=Homo sapiens OX=9606 GN=MORC2 PE=1 SV=2	FALSE	FDYVPTDTTPR	KAPVISSTPK	828	643	11	10	1	1	828	643	4	SDA	82.041	1	2	0.6	20.008	FALSE	TRUE	FALSE	FALSE	Self > 4	0.011	0.012	0.015
Scan: 13487 Run: P4384_08 P1_K.QDFADAKEYR.H P2_R.AEQEVKsda-loopKsda-loopAEHVAR.I 9 10	P4384_08	13487	P4384_08.mgf	11110	5	597.304	2981.49	0.485	5	2981.49	0.488	Q9Y6X9	MORC2_HUMAN ATPase MORC2 OS=Homo sapiens OX=9606 GN=MORC2 PE=1 SV=2	FALSE	Q9Y6X9	MORC2_HUMAN ATPase MORC2 OS=Homo sapiens OX=9606 GN=MORC2 PE=1 SV=2	FALSE	QDFADAKEYR	AEQEVKsda-loopKsda-loopAEHVAR	428	288	10	13	9	10	436	297	5	SDA	82.041	0	2	0.556	17.637	FALSE	TRUE	FALSE	FALSE	Self > 4	0.015	0.015	0.045
Scan: 13626 Run: P4384_08 P1_K.QYEVGLQNLCcmNSYQSR.A P2_R.AKASEESLR.T 15 2	P4384_08	13626	P4384_08.mgf	11237	4	758.37	3029.45	0.45	4	3029.45	0.451	Q9Y6X9	MORC2_HUMAN ATPase MORC2 OS=Homo sapiens OX=9606 GN=MORC2 PE=1 SV=2	FALSE	Q9Y6X9	MORC2_HUMAN ATPase MORC2 OS=Homo sapiens OX=9606 GN=MORC2 PE=1 SV=2	FALSE	QYEVGLQNLCcmNSYQSR	AKASEESLR	953	973	16	9	15	2	967	974	4	SDA	82.041	1	2	0.562	21.287	FALSE	TRUE	FALSE	FALSE	Self > 4	0.005	0.006	0
Scan: 13637 Run: P4384_08 P1_R.EEASTSR.L P2_K.APVISSTPKLPALAAR.E 2 9	P4384_08	13637	P4384_08.mgf	11247	4	613.84	2451.33	0.332	4	2451.33	0.333	Q9Y6X9	MORC2_HUMAN ATPase MORC2 OS=Homo sapiens OX=9606 GN=MORC2 PE=1 SV=2	FALSE	Q9Y6X9	MORC2_HUMAN ATPase MORC2 OS=Homo sapiens OX=9606 GN=MORC2 PE=1 SV=2	FALSE	EEASTSR	APVISSTPKLPALAAR	660	644	7	16	2	9	661	652	4	SDA	82.041	0	2	0.583	19.179	FALSE	TRUE	FALSE	FALSE	Self > 4	0.012	0.012	0.008
Scan: 13703 Run: P4384_08 P1_K.QLTEKsda-loopIR.Q P2_K.QDFADAKEYR.H 6 7	P4384_08	13703	P4384_08.mgf	11308	4	574.051	2292.17	0.174	4	2292.17	0.174	Q9Y6X9	MORC2_HUMAN ATPase MORC2 OS=Homo sapiens OX=9606 GN=MORC2 PE=1 SV=2	FALSE	Q9Y6X9	MORC2_HUMAN ATPase MORC2 OS=Homo sapiens OX=9606 GN=MORC2 PE=1 SV=2	FALSE	QDFADAKEYR	QLTEKsda-loopIR	428	563	10	7	7	6	434	568	4	SDA	82.041	0	2	0.75	18.941	FALSE	TRUE	FALSE	FALSE	Self > 4	0.012	0.012	0.01
Scan: 13751 Run: P4384_08 P1_K.LSPATPSR.K P2_K.Ksda-loopTESPIK.L 1 4	P4384_08	13751	P4384_08.mgf	11352	3	598.672	1792.99	0.994	3	1792.99	0.993	Q9Y6X9	MORC2_HUMAN ATPase MORC2 OS=Homo sapiens OX=9606 GN=MORC2 PE=1 SV=2	FALSE	Q9Y6X9	MORC2_HUMAN ATPase MORC2 OS=Homo sapiens OX=9606 GN=MORC2 PE=1 SV=2	FALSE	LSPATPSR	Ksda-loopTESPIK	729	722	8	7	1	4	729	725	3	SDA	82.041	0	2	0.786	18.701	FALSE	TRUE	FALSE	FALSE	Self > 4	0.012	0.012	0.013
Scan: 13857 Run: P4384_08 P1_K.QLTEKIR.Q P2_K.QDFADAKsda-loopEYR.H 5 6	P4384_08	13857	P4384_08.mgf	11447	4	574.051	2292.18	0.175	4	2292.17	0.174	Q9Y6X9	MORC2_HUMAN ATPase MORC2 OS=Homo sapiens OX=9606 GN=MORC2 PE=1 SV=2	FALSE	Q9Y6X9	MORC2_HUMAN ATPase MORC2 OS=Homo sapiens OX=9606 GN=MORC2 PE=1 SV=2	FALSE	QLTEKIR	QDFADAKsda-loopEYR	563	428	7	10	5	6	567	433	4	SDA	82.041	0	2	0.667	17.467	FALSE	TRUE	FALSE	FALSE	Self > 4	0.015	0.016	0.043
Scan: 14208 Run: P4384_08 P1_K.LSPATPSR.K P2_K.KTESsda-loopPIK.L 1 1	P4384_08	14208	P4384_08.mgf	11705	3	598.672	1792.99	0.993	3	1792.99	0.993	Q9Y6X9	MORC2_HUMAN ATPase MORC2 OS=Homo sapiens OX=9606 GN=MORC2 PE=1 SV=2	FALSE	Q9Y6X9	MORC2_HUMAN ATPase MORC2 OS=Homo sapiens OX=9606 GN=MORC2 PE=1 SV=2	FALSE	LSPATPSR	KTESsda-loopPIK	729	722	8	7	1	1	729	722	3	SDA	82.041	1	2	0.833	18.347	FALSE	TRUE	FALSE	FALSE	Self > 4	0.012	0.012	0.024
Scan: 14549 Run: P4384_08 P1_R.DLDGMFIYNCcmSR.L P2_R.DIQMoxAETSPEGTKPER.R 2 12	P4384_08	14549	P4384_08.mgf	11992	4	844.885	3375.51	0.509	4	3375.51	0.505	Q9Y6X9	MORC2_HUMAN ATPase MORC2 OS=Homo sapiens OX=9606 GN=MORC2 PE=1 SV=2	FALSE	Q9Y6X9	MORC2_HUMAN ATPase MORC2 OS=Homo sapiens OX=9606 GN=MORC2 PE=1 SV=2	FALSE	DIQMoxAETSPEGTKPER	DLDGMFIYNCcmSR	222	378	16	12	12	2	233	379	4	SDA	82.041	0	2	0.545	21.16	FALSE	TRUE	FALSE	FALSE	Self > 4	0.005	0.007	0
Scan: 14593 Run: P4384_08 P1_R.Ksda-hydroAPVISSTPKLPALAAR.E P2_R.EEASTSR.L 13 6	P4384_08	14593	P4384_08.mgf	12033	4	670.879	2679.49	0.486	4	2679.48	0.48	Q9Y6X9	MORC2_HUMAN ATPase MORC2 OS=Homo sapiens OX=9606 GN=MORC2 PE=1 SV=2	FALSE	Q9Y6X9	MORC2_HUMAN ATPase MORC2 OS=Homo sapiens OX=9606 GN=MORC2 PE=1 SV=2	FALSE	EEASTSR	Ksda-hydroAPVISSTPKLPALAAR	660	643	7	17	6	13	665	655	4	SDA	82.041	0	2	0.5	17.161	FALSE	TRUE	FALSE	FALSE	Self > 4	0.019	0.019	0.081
Scan: 14864 Run: P4384_08 P1_R.KAPVISSTPKsda-hydroLPALAAR.E P2_R.EEASTSR.L 1 6	P4384_08	14864	P4384_08.mgf	12259	4	670.878	2679.48	0.482	4	2679.48	0.48	Q9Y6X9	MORC2_HUMAN ATPase MORC2 OS=Homo sapiens OX=9606 GN=MORC2 PE=1 SV=2	FALSE	Q9Y6X9	MORC2_HUMAN ATPase MORC2 OS=Homo sapiens OX=9606 GN=MORC2 PE=1 SV=2	FALSE	EEASTSR	KAPVISSTPKsda-hydroLPALAAR	660	643	7	17	6	1	665	643	4	SDA	82.041	0	1	0.417	16.282	FALSE	TRUE	FALSE	FALSE	Self > 4	0.026	0.026	0.127
Scan: 15740 Run: P4384_08 P1_R.VTAVEVGKHVVR.W P2_K.QYEVGLQNLCcmNSYQSR.A 4 13	P4384_08	15740	P4384_08.mgf	13034	5	667.546	3332.69	0.692	5	3332.69	0.693	Q9Y6X9	MORC2_HUMAN ATPase MORC2 OS=Homo sapiens OX=9606 GN=MORC2 PE=1 SV=2	FALSE	Q9Y6X9	MORC2_HUMAN ATPase MORC2 OS=Homo sapiens OX=9606 GN=MORC2 PE=1 SV=2	FALSE	QYEVGLQNLCcmNSYQSR	VTAVEVGKHVVR	953	812	16	12	13	4	965	815	5	SDA	82.041	1	1	0.5	20.496	FALSE	TRUE	FALSE	FALSE	Self > 4	0.005	0.009	0.02
Scan: 15782 Run: P4384_08 P1_K.TESPIKLSPATPSR.K P2_K.FDYVPTDTTPR.D 8 3	P4384_08	15782	P4384_08.mgf	13073	4	719.873	2875.46	0.461	4	2875.46	0.46	Q9Y6X9	MORC2_HUMAN ATPase MORC2 OS=Homo sapiens OX=9606 GN=MORC2 PE=1 SV=2	FALSE	Q9Y6X9	MORC2_HUMAN ATPase MORC2 OS=Homo sapiens OX=9606 GN=MORC2 PE=1 SV=2	FALSE	FDYVPTDTTPR	TESPIKLSPATPSR	828	723	11	14	3	8	830	730	4	SDA	82.041	0	0	0.538	18.194	FALSE	TRUE	FALSE	FALSE	Self > 4	0.012	0.013	0.026
Scan: 16075 Run: P4384_08 P1_K.VIKsda-hydroTsda-hydroPVVKK.T P2_R.EVPSPK.V 8 5	P4384_08	16075	P4384_08.mgf	13297	3	650.402	1948.18	0.185	3	1948.18	0.185	Q9Y6X9	MORC2_HUMAN ATPase MORC2 OS=Homo sapiens OX=9606 GN=MORC2 PE=1 SV=2	FALSE	Q9Y6X9	MORC2_HUMAN ATPase MORC2 OS=Homo sapiens OX=9606 GN=MORC2 PE=1 SV=2	FALSE	EVPSPK	VIKsda-hydroTsda-hydroPVVKK	708	714	6	9	5	8	712	721	3	SDA	82.041	0	2	0.688	17.425	FALSE	TRUE	FALSE	FALSE	Self > 4	0.015	0.017	0.072
Scan: 16081 Run: P4384_08 P1_K.VIKsda-hydroTsda-hydroPVVKK.T P2_R.EVPSPK.V 6 4	P4384_08	16081	P4384_08.mgf	13302	3	650.403	1948.19	0.187	3	1948.18	0.185	Q9Y6X9	MORC2_HUMAN ATPase MORC2 OS=Homo sapiens OX=9606 GN=MORC2 PE=1 SV=2	FALSE	Q9Y6X9	MORC2_HUMAN ATPase MORC2 OS=Homo sapiens OX=9606 GN=MORC2 PE=1 SV=2	FALSE	EVPSPK	VIKsda-hydroTsda-hydroPVVKK	708	714	6	9	4	6	711	719	3	SDA	82.041	0	2	0.7	16.126	FALSE	TRUE	FALSE	FALSE	Self > 4	0.026	0.027	0.073
Scan: 16696 Run: P4384_08 P1_R.KAPVISSTPKsda-loopLPALAAR.E P2_R.EEASTSR.L 2 6	P4384_08	16696	P4384_08.mgf	13846	4	666.375	2661.47	0.47	4	2661.47	0.47	Q9Y6X9	MORC2_HUMAN ATPase MORC2 OS=Homo sapiens OX=9606 GN=MORC2 PE=1 SV=2	FALSE	Q9Y6X9	MORC2_HUMAN ATPase MORC2 OS=Homo sapiens OX=9606 GN=MORC2 PE=1 SV=2	FALSE	EEASTSR	KAPVISSTPKsda-loopLPALAAR	660	643	7	17	6	2	665	644	4	SDA	82.041	0	2	0.583	19.674	FALSE	TRUE	FALSE	FALSE	Self > 4	0.011	0.012	0.008
Scan: 16845 Run: P4384_08 P1_R.Ksda-loopAPVISSTPKLPALAAR.E P2_R.EEASTSR.L 10 4	P4384_08	16845	P4384_08.mgf	13983	4	666.375	2661.47	0.471	4	2661.47	0.47	Q9Y6X9	MORC2_HUMAN ATPase MORC2 OS=Homo sapiens OX=9606 GN=MORC2 PE=1 SV=2	FALSE	Q9Y6X9	MORC2_HUMAN ATPase MORC2 OS=Homo sapiens OX=9606 GN=MORC2 PE=1 SV=2	FALSE	EEASTSR	Ksda-loopAPVISSTPKLPALAAR	660	643	7	17	4	10	663	652	4	SDA	82.041	0	2	0.75	20.364	FALSE	TRUE	FALSE	FALSE	Self > 4	0.01	0.01	0.022
Scan: 17612 Run: P4384_08 P1_K.TQEEKsda-loopQK.Q P2_K.QLTsda-loopEKIR.Q 6 5	P4384_08	17612	P4384_08.mgf	14684	3	675.04	2022.1	0.097	3	2022.1	0.099	Q9Y6X9	MORC2_HUMAN ATPase MORC2 OS=Homo sapiens OX=9606 GN=MORC2 PE=1 SV=2	FALSE	Q9Y6X9	MORC2_HUMAN ATPase MORC2 OS=Homo sapiens OX=9606 GN=MORC2 PE=1 SV=2	FALSE	TQEEKsda-loopQK	QLTsda-loopEKIR	556	563	7	7	6	5	561	567	3	SDA	82.041	0	2	0.833	17.627	FALSE	TRUE	FALSE	FALSE	Self > 4	0.015	0.015	0.045
Scan: 18149 Run: P4384_08 P1_R.LSCcmCcmLYKPR.M P2_R.AMoxEIPTTIQCcmDLCcmLK.W 7 3	P4384_08	18149	P4384_08.mgf	15172	4	772.376	3085.47	0.475	4	3085.48	0.477	Q9Y6X9	MORC2_HUMAN ATPase MORC2 OS=Homo sapiens OX=9606 GN=MORC2 PE=1 SV=2	FALSE	Q9Y6X9	MORC2_HUMAN ATPase MORC2 OS=Homo sapiens OX=9606 GN=MORC2 PE=1 SV=2	FALSE	LSCcmCcmLYKPR	AMoxEIPTTIQCcmDLCcmLK	267	490	9	15	7	3	273	492	4	SDA	82.041	0	2	0.929	30.74	FALSE	TRUE	FALSE	FALSE	Self > 4	0	0.002	0.01
Scan: 18244 Run: P4384_08 P1_R.LSCcmCcmLYKPR.M P2_R.AMoxEIPTTIQCcmDLCcmLK.W 7 1	P4384_08	18244	P4384_08.mgf	15260	3	1029.5	3085.48	0.479	3	3085.48	0.477	Q9Y6X9	MORC2_HUMAN ATPase MORC2 OS=Homo sapiens OX=9606 GN=MORC2 PE=1 SV=2	FALSE	Q9Y6X9	MORC2_HUMAN ATPase MORC2 OS=Homo sapiens OX=9606 GN=MORC2 PE=1 SV=2	FALSE	LSCcmCcmLYKPR	AMoxEIPTTIQCcmDLCcmLK	267	490	9	15	7	1	273	490	3	SDA	82.041	0	1	0.429	13.927	FALSE	TRUE	FALSE	FALSE	Self > 4	0.148	0.148	0.432
Scan: 18334 Run: P4384_08 P1_K.TPVVKKsda-loopTsda-hydroESPIK.L P2_K.LSPATPSR.K 11 2	P4384_08	18334	P4384_08.mgf	15343	3	806.8	2417.38	0.379	3	2417.38	0.378	Q9Y6X9	MORC2_HUMAN ATPase MORC2 OS=Homo sapiens OX=9606 GN=MORC2 PE=1 SV=2	FALSE	Q9Y6X9	MORC2_HUMAN ATPase MORC2 OS=Homo sapiens OX=9606 GN=MORC2 PE=1 SV=2	FALSE	LSPATPSR	TPVVKKsda-loopTsda-hydroESPIK	729	717	8	12	2	11	730	727	3	SDA	82.041	0	2	0.643	16.321	FALSE	TRUE	FALSE	FALSE	Self > 4	0.026	0.026	0.098
Scan: 18422 Run: P4384_08 P1_K.TPVVKKTsda-hydroESsda-loopPIK.L P2_K.LSPATPSR.K 6 1	P4384_08	18422	P4384_08.mgf	15418	3	806.799	2417.38	0.377	3	2417.38	0.378	Q9Y6X9	MORC2_HUMAN ATPase MORC2 OS=Homo sapiens OX=9606 GN=MORC2 PE=1 SV=2	FALSE	Q9Y6X9	MORC2_HUMAN ATPase MORC2 OS=Homo sapiens OX=9606 GN=MORC2 PE=1 SV=2	FALSE	LSPATPSR	TPVVKKTsda-hydroESsda-loopPIK	729	717	8	12	1	6	729	722	3	SDA	82.041	0	2	0.545	16.483	FALSE	TRUE	FALSE	FALSE	Self > 4	0.024	0.024	0.039
Scan: 18504 Run: P4384_08 P1_K.LPALAAR.E P2_R.Ksda-hydroAPVISSTPK.L 5 8	P4384_08	18504	P4384_08.mgf	15493	3	640.723	1919.15	0.147	3	1919.14	0.145	Q9Y6X9	MORC2_HUMAN ATPase MORC2 OS=Homo sapiens OX=9606 GN=MORC2 PE=1 SV=2	FALSE	Q9Y6X9	MORC2_HUMAN ATPase MORC2 OS=Homo sapiens OX=9606 GN=MORC2 PE=1 SV=2	FALSE	LPALAAR	Ksda-hydroAPVISSTPK	653	643	7	10	5	8	657	650	3	SDA	82.041	1	2	0.667	16.327	FALSE	TRUE	FALSE	FALSE	Self > 4	0.026	0.026	0.097
Scan: 18666 Run: P4384_08 P1_K.DYPDTWVCcmSMoxNPDPEQDR.Ccm P2_R.CcmEASEQKQKsda-hydroVPLGTFR.K 17 14	P4384_08	18666	P4384_08.mgf	15642	4	1075.74	4298.92	0.918	4	4298.92	0.919	Q9Y6X9	MORC2_HUMAN ATPase MORC2 OS=Homo sapiens OX=9606 GN=MORC2 PE=1 SV=2	FALSE	Q9Y6X9	MORC2_HUMAN ATPase MORC2 OS=Homo sapiens OX=9606 GN=MORC2 PE=1 SV=2	FALSE	DYPDTWVCcmSMoxNPDPEQDR	CcmEASEQKQKsda-hydroVPLGTFR	518	536	18	16	17	14	534	549	4	SDA	82.041	0	0	0.441	19.374	FALSE	TRUE	FALSE	FALSE	Self > 4	0.012	0.012	0.011
Scan: 18744 Run: P4384_08 P1_R.SQADLKsda-hydroK.L P2_K.LPLEVTTRPSTEEPVR.R 6 10	P4384_08	18744	P4384_08.mgf	15714	3	932.176	2793.51	0.506	3	2793.51	0.512	Q9Y6X9	MORC2_HUMAN ATPase MORC2 OS=Homo sapiens OX=9606 GN=MORC2 PE=1 SV=2	FALSE	Q9Y6X9	MORC2_HUMAN ATPase MORC2 OS=Homo sapiens OX=9606 GN=MORC2 PE=1 SV=2	FALSE	LPLEVTTRPSTEEPVR	SQADLKsda-hydroK	593	586	16	7	10	6	602	591	3	SDA	82.041	1	1	0.3	14.061	FALSE	TRUE	FALSE	FALSE	Self > 4	0.146	0.147	0.454
Scan: 18849 Run: P4384_08 P1_R.KALDASDEEGASDSLENSK.K P2_R.EPVTDNVEK.F 12 8	P4384_08	18849	P4384_08.mgf	15811	4	770.11	3076.41	0.412	4	3076.42	0.42	decoy:Q9Y6X9	decoy	TRUE	Q9Y6X9	MORC2_HUMAN ATPase MORC2 OS=Homo sapiens OX=9606 GN=MORC2 PE=1 SV=2	FALSE	KALDASDEEGASDSLENSK	EPVTDNVEK	243	156	19	9	12	8	254	163	4	SDA	82.041	0	0	0.389	14.811	TRUE	FALSE	TRUE	FALSE	Self > 4	0.088	0.088	0.429
Scan: 18945 Run: P4384_08 P1_K.FDYVPTDTTPR.D P2_R.EVPSPKsda-hydroVIKTPVVK.K 3 12	P4384_08	18945	P4384_08.mgf	15900	4	754.168	3012.64	0.641	4	3012.64	0.642	Q9Y6X9	MORC2_HUMAN ATPase MORC2 OS=Homo sapiens OX=9606 GN=MORC2 PE=1 SV=2	FALSE	Q9Y6X9	MORC2_HUMAN ATPase MORC2 OS=Homo sapiens OX=9606 GN=MORC2 PE=1 SV=2	FALSE	FDYVPTDTTPR	EVPSPKsda-hydroVIKTPVVK	828	708	11	14	3	12	830	719	4	SDA	82.041	0	0	0.423	15.086	FALSE	TRUE	FALSE	FALSE	Self > 4	0.066	0.066	0.366
Scan: 19046 Run: P4384_08 P1_R.LLQPPEAPR.K P2_R.Ksda-hydroAPVISSTPKLPALAAR.E 8 10	P4384_08	19046	P4384_08.mgf	15993	4	731.185	2920.71	0.712	4	2920.71	0.711	Q9Y6X9	MORC2_HUMAN ATPase MORC2 OS=Homo sapiens OX=9606 GN=MORC2 PE=1 SV=2	FALSE	Q9Y6X9	MORC2_HUMAN ATPase MORC2 OS=Homo sapiens OX=9606 GN=MORC2 PE=1 SV=2	FALSE	LLQPPEAPR	Ksda-hydroAPVISSTPKLPALAAR	667	643	9	17	8	10	674	652	4	SDA	82.041	0	1	0.5	17.418	FALSE	TRUE	FALSE	FALSE	Self > 4	0.015	0.017	0.074
Scan: 19108 Run: P4384_08 P1_R.SQADLKsda-hydroK.L P2_K.LPLEVTTRPSTEEPVR.R 6 10	P4384_08	19108	P4384_08.mgf	16050	4	699.385	2793.51	0.511	4	2793.51	0.512	Q9Y6X9	MORC2_HUMAN ATPase MORC2 OS=Homo sapiens OX=9606 GN=MORC2 PE=1 SV=2	FALSE	Q9Y6X9	MORC2_HUMAN ATPase MORC2 OS=Homo sapiens OX=9606 GN=MORC2 PE=1 SV=2	FALSE	LPLEVTTRPSTEEPVR	SQADLKsda-hydroK	593	586	16	7	10	6	602	591	4	SDA	82.041	0	2	0.467	16.822	FALSE	TRUE	FALSE	FALSE	Self > 4	0.019	0.019	0.061
Scan: 19264 Run: P4384_08 P1_K.TPVVKsda-loopK.T P2_K.TESPIKsda-hydroLSPATPSR.K 5 3	P4384_08	19264	P4384_08.mgf	16194	3	806.801	2417.38	0.38	3	2417.38	0.378	Q9Y6X9	MORC2_HUMAN ATPase MORC2 OS=Homo sapiens OX=9606 GN=MORC2 PE=1 SV=2	FALSE	Q9Y6X9	MORC2_HUMAN ATPase MORC2 OS=Homo sapiens OX=9606 GN=MORC2 PE=1 SV=2	FALSE	TPVVKsda-loopK	TESPIKsda-hydroLSPATPSR	717	723	6	14	5	3	721	725	3	SDA	82.041	0	1	0.692	18.466	FALSE	TRUE	FALSE	FALSE	Self > 4	0.012	0.012	0.014
Scan: 19822 Run: P4384_08 P1_R.TFHEEEGIDEVIVPLPTWNAR.T P2_R.EAESKAR.T 2 5	P4384_08	19822	P4384_08.mgf	16705	5	665.537	3322.65	0.65	5	3322.65	0.646	Q9Y6X9	MORC2_HUMAN ATPase MORC2 OS=Homo sapiens OX=9606 GN=MORC2 PE=1 SV=2	FALSE	Q9Y6X9	MORC2_HUMAN ATPase MORC2 OS=Homo sapiens OX=9606 GN=MORC2 PE=1 SV=2	FALSE	EAESKAR	TFHEEEGIDEVIVPLPTWNAR	308	133	7	21	5	2	312	134	5	SDA	82.041	0	1	0.583	18.384	FALSE	TRUE	FALSE	FALSE	Self > 4	0.012	0.012	0.012
Scan: 19874 Run: P4384_08 P1_R.ALKsda-hydroEPKELNFVFGVNIEHR.D P2_R.AEQEVK.K 6 2	P4384_08	19874	P4384_08.mgf	16753	5	625.739	3123.66	0.658	5	3123.66	0.66	Q9Y6X9	MORC2_HUMAN ATPase MORC2 OS=Homo sapiens OX=9606 GN=MORC2 PE=1 SV=2	FALSE	Q9Y6X9	MORC2_HUMAN ATPase MORC2 OS=Homo sapiens OX=9606 GN=MORC2 PE=1 SV=2	FALSE	AEQEVK	ALKsda-hydroEPKELNFVFGVNIEHR	288	359	6	19	2	6	289	364	5	SDA	82.041	0	2	0.6	15.933	FALSE	TRUE	FALSE	FALSE	Self > 4	0.031	0.031	0.074
Scan: 20064 Run: P4384_08 P1_R.CcmEASEQKQKsda-hydroVPLGTFR.K P2_R.AYAAVLYIDPR.M 7 9	P4384_08	20064	P4384_08.mgf	16928	4	828.435	3309.71	0.71	4	3309.71	0.706	Q9Y6X9	MORC2_HUMAN ATPase MORC2 OS=Homo sapiens OX=9606 GN=MORC2 PE=1 SV=2	FALSE	Q9Y6X9	MORC2_HUMAN ATPase MORC2 OS=Homo sapiens OX=9606 GN=MORC2 PE=1 SV=2	FALSE	CcmEASEQKQKsda-hydroVPLGTFR	AYAAVLYIDPR	536	242	16	11	7	9	542	250	4	SDA	82.041	0	2	0.633	24.24	FALSE	TRUE	FALSE	FALSE	Self > 4	0	0.004	0.013
Scan: 20103 Run: P4384_08 P1_R.LSCcmCcmLYKPR.M P2_R.AMEIPTTIQCcmDLCcmLK.W 7 3	P4384_08	20103	P4384_08.mgf	16964	4	768.377	3069.48	0.477	4	3069.48	0.482	Q9Y6X9	MORC2_HUMAN ATPase MORC2 OS=Homo sapiens OX=9606 GN=MORC2 PE=1 SV=2	FALSE	Q9Y6X9	MORC2_HUMAN ATPase MORC2 OS=Homo sapiens OX=9606 GN=MORC2 PE=1 SV=2	FALSE	LSCcmCcmLYKPR	AMEIPTTIQCcmDLCcmLK	267	490	9	15	7	3	273	492	4	SDA	82.041	0	2	0.821	26.345	FALSE	TRUE	FALSE	FALSE	Self > 4	0	0.004	0.01
Scan: 20462 Run: P4384_08 P1_K.VIKsda-hydroTPVVKsda-hydroK.T P2_K.TESPIKsda-hydroLSPATPSR.K 8 1	P4384_08	20462	P4384_08.mgf	17295	3	959.571	2875.69	0.691	3	2875.69	0.688	Q9Y6X9	MORC2_HUMAN ATPase MORC2 OS=Homo sapiens OX=9606 GN=MORC2 PE=1 SV=2	FALSE	Q9Y6X9	MORC2_HUMAN ATPase MORC2 OS=Homo sapiens OX=9606 GN=MORC2 PE=1 SV=2	FALSE	VIKsda-hydroTPVVKsda-hydroK	TESPIKsda-hydroLSPATPSR	714	723	9	14	8	1	721	723	3	SDA	82.041	0	1	0.462	17.135	FALSE	TRUE	FALSE	FALSE	Self > 4	0.019	0.019	0.092
Scan: 20464 Run: P4384_08 P1_R.CcmEASEQKQKsda-hydroVPLGTFR.K P2_R.AYAAVLYIDPR.M 15 7	P4384_08	20464	P4384_08.mgf	17297	4	828.432	3309.7	0.7	4	3309.71	0.706	Q9Y6X9	MORC2_HUMAN ATPase MORC2 OS=Homo sapiens OX=9606 GN=MORC2 PE=1 SV=2	FALSE	Q9Y6X9	MORC2_HUMAN ATPase MORC2 OS=Homo sapiens OX=9606 GN=MORC2 PE=1 SV=2	FALSE	CcmEASEQKQKsda-hydroVPLGTFR	AYAAVLYIDPR	536	242	16	11	15	7	550	248	4	SDA	82.041	0	2	0.467	18.763	FALSE	TRUE	FALSE	FALSE	Self > 4	0.012	0.012	0.012
Scan: 20883 Run: P4384_08 P1_R.SQADLKsda-loopK.L P2_K.LPLEVTTRPSTEEPVR.R 6 11	P4384_08	20883	P4384_08.mgf	17683	3	926.174	2775.5	0.499	3	2775.5	0.501	Q9Y6X9	MORC2_HUMAN ATPase MORC2 OS=Homo sapiens OX=9606 GN=MORC2 PE=1 SV=2	FALSE	Q9Y6X9	MORC2_HUMAN ATPase MORC2 OS=Homo sapiens OX=9606 GN=MORC2 PE=1 SV=2	FALSE	LPLEVTTRPSTEEPVR	SQADLKsda-loopK	593	586	16	7	11	6	603	591	3	SDA	82.041	1	2	0.767	22.357	FALSE	TRUE	FALSE	FALSE	Self > 4	0	0.005	0.022
Scan: 20949 Run: P4384_08 P1_R.Ksda-hydroAPVISSTPKLPALAAR.E P2_K.FDYVPTDTTPR.D 10 1	P4384_08	20949	P4384_08.mgf	17744	4	803.946	3211.75	0.754	4	3211.75	0.749	Q9Y6X9	MORC2_HUMAN ATPase MORC2 OS=Homo sapiens OX=9606 GN=MORC2 PE=1 SV=2	FALSE	Q9Y6X9	MORC2_HUMAN ATPase MORC2 OS=Homo sapiens OX=9606 GN=MORC2 PE=1 SV=2	FALSE	FDYVPTDTTPR	Ksda-hydroAPVISSTPKLPALAAR	828	643	11	17	1	10	828	652	4	SDA	82.041	0	0	0.55	19.313	FALSE	TRUE	FALSE	FALSE	Self > 4	0.012	0.012	0.012
Scan: 21041 Run: P4384_08 P1_K.VGPQLEGGMoxACcmGGVVGVVDVPYLVLEPTHNK.Q P2_K.KAEHVAR.I 30 1	P4384_08	21041	P4384_08.mgf	17829	5	820.628	4098.1	0.105	5	4098.1	0.102	Q9Y6X9	MORC2_HUMAN ATPase MORC2 OS=Homo sapiens OX=9606 GN=MORC2 PE=1 SV=2	FALSE	Q9Y6X9	MORC2_HUMAN ATPase MORC2 OS=Homo sapiens OX=9606 GN=MORC2 PE=1 SV=2	FALSE	KAEHVAR	VGPQLEGGMoxACcmGGVVGVVDVPYLVLEPTHNK	294	397	7	31	1	30	294	426	5	SDA	82.041	0	1	0.333	21.512	FALSE	TRUE	FALSE	FALSE	Self > 4	0.005	0.006	0
Scan: 21042 Run: P4384_08 P1_K.VGPQLEGGMoxACcmGGVVGVVDVPYLVLEPTHNK.Q P2_K.KAEHVAR.I 30 1	P4384_08	21042	P4384_08.mgf	17830	6	684.025	4098.1	0.105	6	4098.1	0.102	Q9Y6X9	MORC2_HUMAN ATPase MORC2 OS=Homo sapiens OX=9606 GN=MORC2 PE=1 SV=2	FALSE	Q9Y6X9	MORC2_HUMAN ATPase MORC2 OS=Homo sapiens OX=9606 GN=MORC2 PE=1 SV=2	FALSE	KAEHVAR	VGPQLEGGMoxACcmGGVVGVVDVPYLVLEPTHNK	294	397	7	31	1	30	294	426	6	SDA	82.041	0	1	0.5	24.593	FALSE	TRUE	FALSE	FALSE	Self > 4	0	0.004	0.012
Scan: 21094 Run: P4384_08 P1_R.KAPVISSTPKsda-hydroLPALAAR.E P2_K.FDYVPTDTTPR.D 1 9	P4384_08	21094	P4384_08.mgf	17878	4	803.945	3211.75	0.749	4	3211.75	0.749	Q9Y6X9	MORC2_HUMAN ATPase MORC2 OS=Homo sapiens OX=9606 GN=MORC2 PE=1 SV=2	FALSE	Q9Y6X9	MORC2_HUMAN ATPase MORC2 OS=Homo sapiens OX=9606 GN=MORC2 PE=1 SV=2	FALSE	FDYVPTDTTPR	KAPVISSTPKsda-hydroLPALAAR	828	643	11	17	9	1	836	643	4	SDA	82.041	0	1	0.45	17.338	FALSE	TRUE	FALSE	FALSE	Self > 4	0.018	0.019	0.094
Scan: 21106 Run: P4384_08 P1_K.FDYVPTDTTPR.D P2_R.EVPSPKVIKsda-loopTPVVK.K 3 12	P4384_08	21106	P4384_08.mgf	17889	4	749.665	2994.63	0.631	4	2994.63	0.631	Q9Y6X9	MORC2_HUMAN ATPase MORC2 OS=Homo sapiens OX=9606 GN=MORC2 PE=1 SV=2	FALSE	Q9Y6X9	MORC2_HUMAN ATPase MORC2 OS=Homo sapiens OX=9606 GN=MORC2 PE=1 SV=2	FALSE	FDYVPTDTTPR	EVPSPKVIKsda-loopTPVVK	828	708	11	14	3	12	830	719	4	SDA	82.041	0	0	0.423	15.595	FALSE	TRUE	FALSE	FALSE	Self > 4	0.037	0.038	0.212
Scan: 21204 Run: P4384_08 P1_R.LLQPPEAPR.K P2_R.Ksda-loopAPVISSTPKLPALAAR.E 8 10	P4384_08	21204	P4384_08.mgf	17980	4	726.682	2902.7	0.699	4	2902.7	0.7	Q9Y6X9	MORC2_HUMAN ATPase MORC2 OS=Homo sapiens OX=9606 GN=MORC2 PE=1 SV=2	FALSE	Q9Y6X9	MORC2_HUMAN ATPase MORC2 OS=Homo sapiens OX=9606 GN=MORC2 PE=1 SV=2	FALSE	LLQPPEAPR	Ksda-loopAPVISSTPKLPALAAR	667	643	9	17	8	10	674	652	4	SDA	82.041	0	1	0.5	16.33	FALSE	TRUE	FALSE	FALSE	Self > 4	0.026	0.026	0.099
Scan: 21222 Run: P4384_08 P1_K.QKsda-loopVPLGTFR.K P2_K.DYPDTWVCcmSMoxNPDPEQDRCcmEASEQK.Q 7 24	P4384_08	21222	P4384_08.mgf	17996	4	1071.23	4280.91	0.911	4	4280.91	0.908	Q9Y6X9	MORC2_HUMAN ATPase MORC2 OS=Homo sapiens OX=9606 GN=MORC2 PE=1 SV=2	FALSE	Q9Y6X9	MORC2_HUMAN ATPase MORC2 OS=Homo sapiens OX=9606 GN=MORC2 PE=1 SV=2	FALSE	QKsda-loopVPLGTFR	DYPDTWVCcmSMoxNPDPEQDRCcmEASEQK	543	518	9	25	7	24	549	541	4	SDA	82.041	0	1	0.312	15.902	FALSE	TRUE	FALSE	FALSE	Self > 4	0.031	0.031	0.111
Scan: 21349 Run: P4384_08 P1_R.SQADLKsda-loopK.L P2_K.LPLEVTTRPSTEEPVR.R 6 6	P4384_08	21349	P4384_08.mgf	18113	4	694.883	2775.5	0.503	4	2775.5	0.501	Q9Y6X9	MORC2_HUMAN ATPase MORC2 OS=Homo sapiens OX=9606 GN=MORC2 PE=1 SV=2	FALSE	Q9Y6X9	MORC2_HUMAN ATPase MORC2 OS=Homo sapiens OX=9606 GN=MORC2 PE=1 SV=2	FALSE	LPLEVTTRPSTEEPVR	SQADLKsda-loopK	593	586	16	7	6	6	598	591	4	SDA	82.041	0	2	0.633	20.982	FALSE	TRUE	FALSE	FALSE	Self > 4	0.005	0.008	0
Scan: 21401 Run: P4384_08 P1_K.VIKsda-loopTPVVK.K P2_K.Ksda-loopTESPIK.L 7 4	P4384_08	21401	P4384_08.mgf	18161	3	644.399	1930.17	0.174	3	1930.17	0.175	Q9Y6X9	MORC2_HUMAN ATPase MORC2 OS=Homo sapiens OX=9606 GN=MORC2 PE=1 SV=2	FALSE	Q9Y6X9	MORC2_HUMAN ATPase MORC2 OS=Homo sapiens OX=9606 GN=MORC2 PE=1 SV=2	FALSE	Ksda-loopTESPIK	VIKsda-loopTPVVK	722	714	7	8	4	7	725	720	3	SDA	82.041	0	2	0.714	16.333	FALSE	TRUE	FALSE	FALSE	Self > 4	0.026	0.026	0.098
Scan: 21407 Run: P4384_08 P1_K.TPVVKKsda-loopTESsda-loopPIK.L P2_K.LSPATPSR.K 5 1	P4384_08	21407	P4384_08.mgf	18167	3	800.797	2399.37	0.368	3	2399.37	0.367	Q9Y6X9	MORC2_HUMAN ATPase MORC2 OS=Homo sapiens OX=9606 GN=MORC2 PE=1 SV=2	FALSE	Q9Y6X9	MORC2_HUMAN ATPase MORC2 OS=Homo sapiens OX=9606 GN=MORC2 PE=1 SV=2	FALSE	LSPATPSR	TPVVKKsda-loopTESsda-loopPIK	729	717	8	12	1	5	729	721	3	SDA	82.041	0	2	0.591	19.633	FALSE	TRUE	FALSE	FALSE	Self > 4	0.011	0.012	0.009
Scan: 21749 Run: P4384_08 P1_K.TPVVKKsda-loopTsda-loopESPIK.L P2_K.LSPATPSR.K 11 7	P4384_08	21749	P4384_08.mgf	18483	3	800.796	2399.36	0.365	3	2399.37	0.367	Q9Y6X9	MORC2_HUMAN ATPase MORC2 OS=Homo sapiens OX=9606 GN=MORC2 PE=1 SV=2	FALSE	Q9Y6X9	MORC2_HUMAN ATPase MORC2 OS=Homo sapiens OX=9606 GN=MORC2 PE=1 SV=2	FALSE	LSPATPSR	TPVVKKsda-loopTsda-loopESPIK	729	717	8	12	7	11	735	727	3	SDA	82.041	0	2	0.571	16.205	FALSE	TRUE	FALSE	FALSE	Self > 4	0.026	0.027	0.102
Scan: 21762 Run: P4384_08 P1_R.TFHEEEGIDEVIVPLPTWNAR.T P2_R.KAPVISSTPK.L 10 1	P4384_08	21762	P4384_08.mgf	18495	5	712.979	3559.86	0.86	5	3559.86	0.856	Q9Y6X9	MORC2_HUMAN ATPase MORC2 OS=Homo sapiens OX=9606 GN=MORC2 PE=1 SV=2	FALSE	Q9Y6X9	MORC2_HUMAN ATPase MORC2 OS=Homo sapiens OX=9606 GN=MORC2 PE=1 SV=2	FALSE	KAPVISSTPK	TFHEEEGIDEVIVPLPTWNAR	643	133	10	21	1	10	643	142	5	SDA	82.041	0	1	0.25	17.239	FALSE	TRUE	FALSE	FALSE	Self > 4	0.019	0.019	0.075
Scan: 21868 Run: P4384_08 P1_K.SGFQIVSAADSPDMGAGDDLFCcmLMFGR.G P2_K.ASEAREKAEEAR.I 1 9	P4384_08	21868	P4384_08.mgf	18592	5	859.195	4290.94	0.938	5	4290.96	0.961	decoy:Q9Y6X9	decoy	TRUE	decoy:Q9Y6X9	decoy	TRUE	ASEAREKAEEAR	SGFQIVSAADSPDMGAGDDLFCcmLMFGR	721	947	12	27	9	1	729	947	5	SDA	82.041	0	0	0.365	16.916	TRUE	FALSE	FALSE	TRUE	Self > 4	0.019	0.019	0.037
Scan: 22031 Run: P4384_08 P1_R.ALKsda-loopEPKELNFVFGVNIEHR.D P2_R.AEQEVK.K 6 2	P4384_08	22031	P4384_08.mgf	18743	5	622.137	3105.65	0.649	5	3105.65	0.649	Q9Y6X9	MORC2_HUMAN ATPase MORC2 OS=Homo sapiens OX=9606 GN=MORC2 PE=1 SV=2	FALSE	Q9Y6X9	MORC2_HUMAN ATPase MORC2 OS=Homo sapiens OX=9606 GN=MORC2 PE=1 SV=2	FALSE	AEQEVK	ALKsda-loopEPKELNFVFGVNIEHR	288	359	6	19	2	6	289	364	5	SDA	82.041	0	2	0.75	20.755	FALSE	TRUE	FALSE	FALSE	Self > 4	0.005	0.008	0
Scan: 22223 Run: P4384_08 P1_R.ALKsda-loopEPKELNFVFGVNIEHR.D P2_R.AEQEVK.K 6 5	P4384_08	22223	P4384_08.mgf	18919	5	622.137	3105.65	0.651	5	3105.65	0.649	Q9Y6X9	MORC2_HUMAN ATPase MORC2 OS=Homo sapiens OX=9606 GN=MORC2 PE=1 SV=2	FALSE	Q9Y6X9	MORC2_HUMAN ATPase MORC2 OS=Homo sapiens OX=9606 GN=MORC2 PE=1 SV=2	FALSE	AEQEVK	ALKsda-loopEPKELNFVFGVNIEHR	288	359	6	19	5	6	292	364	5	SDA	82.041	0	2	0.5	17.064	FALSE	TRUE	FALSE	FALSE	Self > 4	0.019	0.019	0.093
Scan: 22665 Run: P4384_08 P1_R.CcmEASEQKQKsda-loopVPLGTFR.K P2_R.AYAAVLYIDPR.M 4 9	P4384_08	22665	P4384_08.mgf	19324	4	823.932	3291.7	0.699	4	3291.7	0.696	Q9Y6X9	MORC2_HUMAN ATPase MORC2 OS=Homo sapiens OX=9606 GN=MORC2 PE=1 SV=2	FALSE	Q9Y6X9	MORC2_HUMAN ATPase MORC2 OS=Homo sapiens OX=9606 GN=MORC2 PE=1 SV=2	FALSE	AYAAVLYIDPR	CcmEASEQKQKsda-loopVPLGTFR	242	536	11	16	9	4	250	539	4	SDA	82.041	0	2	0.467	18.57	FALSE	TRUE	FALSE	FALSE	Self > 4	0.012	0.012	0.014
Scan: 22991 Run: P4384_08 P1_K.VIKsda-loopTPVVKsda-hydroK.T P2_K.TESPIKsda-hydroLSPATPSR.K 8 3	P4384_08	22991	P4384_08.mgf	19614	3	953.566	2857.68	0.677	3	2857.68	0.677	Q9Y6X9	MORC2_HUMAN ATPase MORC2 OS=Homo sapiens OX=9606 GN=MORC2 PE=1 SV=2	FALSE	Q9Y6X9	MORC2_HUMAN ATPase MORC2 OS=Homo sapiens OX=9606 GN=MORC2 PE=1 SV=2	FALSE	TESPIKsda-hydroLSPATPSR	VIKsda-loopTPVVKsda-hydroK	723	714	14	9	3	8	725	721	3	SDA	82.041	0	1	0.5	15.206	FALSE	TRUE	FALSE	FALSE	Self > 4	0.066	0.066	0.336
Scan: 23033 Run: P4384_08 P1_R.KAPVISSTPKsda-loopLPALAAR.E P2_K.FDYVPTDTTPR.D 2 3	P4384_08	23033	P4384_08.mgf	19653	4	799.441	3193.74	0.737	4	3193.74	0.738	Q9Y6X9	MORC2_HUMAN ATPase MORC2 OS=Homo sapiens OX=9606 GN=MORC2 PE=1 SV=2	FALSE	Q9Y6X9	MORC2_HUMAN ATPase MORC2 OS=Homo sapiens OX=9606 GN=MORC2 PE=1 SV=2	FALSE	FDYVPTDTTPR	KAPVISSTPKsda-loopLPALAAR	828	643	11	17	3	2	830	644	4	SDA	82.041	0	0	0.45	15.197	FALSE	TRUE	FALSE	FALSE	Self > 4	0.066	0.066	0.339
Scan: 23805 Run: P4384_08 P1_K.VIKsda-hydroTPVVKsda-loopK.T P2_K.TESPIKsda-hydroLSPATPSR.K 8 13	P4384_08	23805	P4384_08.mgf	20364	3	953.568	2857.68	0.681	3	2857.68	0.677	Q9Y6X9	MORC2_HUMAN ATPase MORC2 OS=Homo sapiens OX=9606 GN=MORC2 PE=1 SV=2	FALSE	Q9Y6X9	MORC2_HUMAN ATPase MORC2 OS=Homo sapiens OX=9606 GN=MORC2 PE=1 SV=2	FALSE	TESPIKsda-hydroLSPATPSR	VIKsda-hydroTPVVKsda-loopK	723	714	14	9	13	8	735	721	3	SDA	82.041	0	1	0.346	16.179	FALSE	TRUE	FALSE	FALSE	Self > 4	0.026	0.027	0.099
Scan: 23913 Run: P4384_08 P1_R.YFLPPSFPISKK.Q P2_K.FDYVPTDTTPR.D 6 10	P4384_08	23913	P4384_08.mgf	20463	4	704.869	2815.45	0.448	4	2815.45	0.447	Q9Y6X9	MORC2_HUMAN ATPase MORC2 OS=Homo sapiens OX=9606 GN=MORC2 PE=1 SV=2	FALSE	Q9Y6X9	MORC2_HUMAN ATPase MORC2 OS=Homo sapiens OX=9606 GN=MORC2 PE=1 SV=2	FALSE	FDYVPTDTTPR	YFLPPSFPISKK	828	921	11	12	10	6	837	926	4	SDA	82.041	0	1	0.5	17.088	FALSE	TRUE	FALSE	FALSE	Self > 4	0.019	0.019	0.079
Scan: 24368 Run: P4384_08 P1_R.TLPFQLSSVEK.D P2_K.DYPDTWVCcmSMoxNPDPEQDR.Ccm 7 15	P4384_08	24368	P4384_08.mgf	20880	4	893.406	3569.6	0.597	4	3569.6	0.596	Q9Y6X9	MORC2_HUMAN ATPase MORC2 OS=Homo sapiens OX=9606 GN=MORC2 PE=1 SV=2	FALSE	Q9Y6X9	MORC2_HUMAN ATPase MORC2 OS=Homo sapiens OX=9606 GN=MORC2 PE=1 SV=2	FALSE	DYPDTWVCcmSMoxNPDPEQDR	TLPFQLSSVEK	518	507	18	11	15	7	532	513	4	SDA	82.041	0	0	0.5	17.923	FALSE	TRUE	FALSE	FALSE	Self > 4	0.014	0.015	0.026
Scan: 24395 Run: P4384_08 P1_K.VGPQLEGGMoxACcmGGVVGVVDVPYLVLEPTHNK.Q P2_K.QLTEKIR.Q 5 5	P4384_08	24395	P4384_08.mgf	20905	5	836.043	4175.18	0.178	5	4175.18	0.175	Q9Y6X9	MORC2_HUMAN ATPase MORC2 OS=Homo sapiens OX=9606 GN=MORC2 PE=1 SV=2	FALSE	Q9Y6X9	MORC2_HUMAN ATPase MORC2 OS=Homo sapiens OX=9606 GN=MORC2 PE=1 SV=2	FALSE	QLTEKIR	VGPQLEGGMoxACcmGGVVGVVDVPYLVLEPTHNK	563	397	7	31	5	5	567	401	5	SDA	82.041	0	1	0.583	21.435	FALSE	TRUE	FALSE	FALSE	Self > 4	0.005	0.006	0
Scan: 24730 Run: P4384_08 P1_K.VGPQLEGGMoxACcmGGVVGVVDVPYLVLEPTHNK.Q P2_R.IKEAKsda-loopQR.A 28 1	P4384_08	24730	P4384_08.mgf	21214	5	849.45	4242.22	0.215	5	4242.22	0.218	Q9Y6X9	MORC2_HUMAN ATPase MORC2 OS=Homo sapiens OX=9606 GN=MORC2 PE=1 SV=2	FALSE	Q9Y6X9	MORC2_HUMAN ATPase MORC2 OS=Homo sapiens OX=9606 GN=MORC2 PE=1 SV=2	FALSE	IKEAKsda-loopQR	VGPQLEGGMoxACcmGGVVGVVDVPYLVLEPTHNK	352	397	7	31	1	28	352	424	5	SDA	82.041	0	1	0.417	18.574	FALSE	TRUE	FALSE	FALSE	Self > 4	0.012	0.012	0.014
Scan: 25223 Run: P4384_08 P1_K.VIKsda-loopTPVVKsda-loopK.T P2_K.TESPIKsda-hydroLSPATPSR.K 8 13	P4384_08	25223	P4384_08.mgf	21669	3	947.564	2839.67	0.67	3	2839.67	0.667	Q9Y6X9	MORC2_HUMAN ATPase MORC2 OS=Homo sapiens OX=9606 GN=MORC2 PE=1 SV=2	FALSE	Q9Y6X9	MORC2_HUMAN ATPase MORC2 OS=Homo sapiens OX=9606 GN=MORC2 PE=1 SV=2	FALSE	TESPIKsda-hydroLSPATPSR	VIKsda-loopTPVVKsda-loopK	723	714	14	9	13	8	735	721	3	SDA	82.041	1	1	0.423	16.426	FALSE	TRUE	FALSE	FALSE	Self > 4	0.024	0.024	0.037
Scan: 25281 Run: P4384_08 P1_R.RSEKPTGEPSTEAMoxQIRDPNSsda-loopIIDLEPEGNDMoxK.L P2_K.QYsda-hydroEVGLQNLCcmNSYQSR.A 1 12	P4384_08	25281	P4384_08.mgf	21722	5	1188.56	5937.76	0.762	5	5937.76	0.761	Q9Y6X9	MORC2_HUMAN ATPase MORC2 OS=Homo sapiens OX=9606 GN=MORC2 PE=1 SV=2	FALSE	decoy:Q9Y6X9	decoy	TRUE	QYsda-hydroEVGLQNLCcmNSYQSR	RSEKPTGEPSTEAMoxQIRDPNSsda-loopIIDLEPEGNDMoxK	953	795	16	33	12	1	964	795	5	SDA	82.041	0	1	0.328	16.504	TRUE	FALSE	TRUE	FALSE	Self > 4	0.022	0.023	0.048
Scan: 25347 Run: P4384_08 P1_K.VIKsda-loopTPVVKsda-loopK.T P2_K.TESsda-hydroPIKLSPATPSR.K 8 13	P4384_08	25347	P4384_08.mgf	21783	3	947.563	2839.67	0.667	3	2839.67	0.667	Q9Y6X9	MORC2_HUMAN ATPase MORC2 OS=Homo sapiens OX=9606 GN=MORC2 PE=1 SV=2	FALSE	Q9Y6X9	MORC2_HUMAN ATPase MORC2 OS=Homo sapiens OX=9606 GN=MORC2 PE=1 SV=2	FALSE	TESsda-hydroPIKLSPATPSR	VIKsda-loopTPVVKsda-loopK	723	714	14	9	13	8	735	721	3	SDA	82.041	0	2	0.423	16.109	FALSE	TRUE	FALSE	FALSE	Self > 4	0.026	0.028	0.067
Scan: 25421 Run: P4384_08 P1_R.RSEKPTGEPSTEAMoxQIRDPNSsda-loopIIDLEPEGNDMK.L P2_R.EEAEEEVEEEDSVAVRKR.S 30 12	P4384_08	25421	P4384_08.mgf	21851	6	1000.31	5995.8	0.8	6	5995.81	0.806	decoy:Q9Y6X9	decoy	TRUE	decoy:Q9Y6X9	decoy	TRUE	EEAEEEVEEEDSVAVRKR	RSEKPTGEPSTEAMoxQIRDPNSsda-loopIIDLEPEGNDMK	279	795	18	33	12	30	290	824	6	SDA	82.041	0	1	0.297	16.225	TRUE	FALSE	FALSE	TRUE	Self > 4	0.026	0.027	0.108
Scan: 25439 Run: P4384_08 P1_K.VIKTsda-hydroPVVKsda-loopK.T P2_K.TESPIKsda-loopLSPATPSR.K 8 13	P4384_08	25439	P4384_08.mgf	21868	3	947.563	2839.67	0.666	3	2839.67	0.667	Q9Y6X9	MORC2_HUMAN ATPase MORC2 OS=Homo sapiens OX=9606 GN=MORC2 PE=1 SV=2	FALSE	Q9Y6X9	MORC2_HUMAN ATPase MORC2 OS=Homo sapiens OX=9606 GN=MORC2 PE=1 SV=2	FALSE	TESPIKsda-loopLSPATPSR	VIKTsda-hydroPVVKsda-loopK	723	714	14	9	13	8	735	721	3	SDA	82.041	0	1	0.385	14.61	FALSE	TRUE	FALSE	FALSE	Self > 4	0.103	0.104	0.539
Scan: 25614 Run: P4384_08 P1_K.GTsda-loopILDEIYsda-loopADLEDDTsda-hydroNIDIDEQK.V P2_K.EYFKQYEVGLQNLCcmNSYQSRADSR.A 17 19	P4384_08	25614	P4384_08.mgf	22029	6	990.636	5937.77	0.771	6	5937.76	0.757	Q9Y6X9	MORC2_HUMAN ATPase MORC2 OS=Homo sapiens OX=9606 GN=MORC2 PE=1 SV=2	FALSE	decoy:Q9Y6X9	decoy	TRUE	EYFKQYEVGLQNLCcmNSYQSRADSR	GTsda-loopILDEIYsda-loopADLEDDTsda-hydroNIDIDEQK	949	3	24	23	19	17	967	19	6	SDA	82.041	0	2	0.432	20.158	TRUE	FALSE	TRUE	FALSE	Self > 4	0.011	0.01	0.041
Scan: 25616 Run: P4384_08 P1_K.GTsda-loopILDEIYsda-loopADLEDDTNIDIDEQK.V P2_K.EYFKQYEVGLQNLCcmNSsda-hydroYQSRADSR.A 15 16	P4384_08	25616	P4384_08.mgf	22031	6	990.636	5937.77	0.771	6	5937.76	0.757	decoy:Q9Y6X9	decoy	TRUE	Q9Y6X9	MORC2_HUMAN ATPase MORC2 OS=Homo sapiens OX=9606 GN=MORC2 PE=1 SV=2	FALSE	GTsda-loopILDEIYsda-loopADLEDDTNIDIDEQK	EYFKQYEVGLQNLCcmNSsda-hydroYQSRADSR	3	949	23	24	15	16	17	964	6	SDA	82.041	0	1	0.341	16.485	TRUE	FALSE	TRUE	FALSE	Self > 4	0.024	0.023	0.039
Scan: 25627 Run: P4384_08 P1_R.KTsda-loopAKSGFQIVSAADSPDMGAGDDLFCcmLMFGR.G P2_R.ASDRASQYsda-loopSsda-hydroNCcmLNQLGVEYK.Q 1 13	P4384_08	25627	P4384_08.mgf	22041	5	1188.96	5939.78	0.776	5	5939.78	0.779	decoy:Q9Y6X9	decoy	TRUE	decoy:Q9Y6X9	decoy	TRUE	ASDRASQYsda-loopSsda-hydroNCcmLNQLGVEYK	KTsda-loopAKSGFQIVSAADSPDMGAGDDLFCcmLMFGR	61	943	20	31	13	1	73	943	5	SDA	82.041	0	1	0.317	18.339	TRUE	FALSE	FALSE	TRUE	Self > 4	0.012	0.012	0.024
Scan: 25630 Run: P4384_08 P1_K.VIKsda-loopTPVVKsda-loopK.T P2_K.Tsda-hydroESPIKLSPATPSR.K 8 13	P4384_08	25630	P4384_08.mgf	22044	3	947.563	2839.67	0.668	3	2839.67	0.667	Q9Y6X9	MORC2_HUMAN ATPase MORC2 OS=Homo sapiens OX=9606 GN=MORC2 PE=1 SV=2	FALSE	Q9Y6X9	MORC2_HUMAN ATPase MORC2 OS=Homo sapiens OX=9606 GN=MORC2 PE=1 SV=2	FALSE	Tsda-hydroESPIKLSPATPSR	VIKsda-loopTPVVKsda-loopK	723	714	14	9	13	8	735	721	3	SDA	82.041	0	1	0.423	15.898	FALSE	TRUE	FALSE	FALSE	Self > 4	0.031	0.031	0.12
Scan: 25680 Run: P4384_08 P1_R.SEKPTGEPSTEAMoxQIRDPNSsda-hydroIIDLEPEGNDMK.L P2_R.KALDASDEEGASsda-loopDSsda-loopLENSsda-loopK.K 4 6	P4384_08	25680	P4384_08.mgf	22090	6	990.469	5936.77	0.769	6	5936.73	0.735	decoy:Q9Y6X9	decoy	TRUE	decoy:Q9Y6X9	decoy	TRUE	KALDASDEEGASsda-loopDSsda-loopLENSsda-loopK	SEKPTGEPSTEAMoxQIRDPNSsda-hydroIIDLEPEGNDMK	243	796	19	32	6	4	248	799	6	SDA	82.041	0	1	0.403	17.414	TRUE	FALSE	FALSE	TRUE	Self > 4	0.015	0.017	0.072
Scan: 25681 Run: P4384_08 P1_K.GTsda-loopILDEIYADLEDDTsda-hydroNIDIDEQK.V P2_K.EYFKQYsda-loopEVGLQNLCcmNSYQSRADSR.A 22 23	P4384_08	25681	P4384_08.mgf	22091	5	1188.56	5937.77	0.772	5	5937.76	0.757	Q9Y6X9	MORC2_HUMAN ATPase MORC2 OS=Homo sapiens OX=9606 GN=MORC2 PE=1 SV=2	FALSE	decoy:Q9Y6X9	decoy	TRUE	EYFKQYsda-loopEVGLQNLCcmNSYQSRADSR	GTsda-loopILDEIYADLEDDTsda-hydroNIDIDEQK	949	3	24	23	23	22	971	24	5	SDA	82.041	0	1	0.364	17.289	TRUE	FALSE	TRUE	FALSE	Self > 4	0.019	0.019	0.103
Scan: 25686 Run: P4384_08 P1_K.GTsda-hydroILDEIYADLEDDTsda-loopNIDIDEQK.V P2_K.EYFKsda-loopQYEVGLQNLCcmNSYQSRADSR.A 10 2	P4384_08	25686	P4384_08.mgf	22096	5	1188.56	5937.77	0.772	5	5937.76	0.757	Q9Y6X9	MORC2_HUMAN ATPase MORC2 OS=Homo sapiens OX=9606 GN=MORC2 PE=1 SV=2	FALSE	decoy:Q9Y6X9	decoy	TRUE	EYFKsda-loopQYEVGLQNLCcmNSYQSRADSR	GTsda-hydroILDEIYADLEDDTsda-loopNIDIDEQK	949	3	24	23	2	10	950	12	5	SDA	82.041	0	1	0.455	20.407	TRUE	FALSE	TRUE	FALSE	Self > 4	0.01	0.01	0.021
Scan: 25842 Run: P4384_08 P1_K.RTPESTQIGQYGNGLKSsda-loopGSMoxR.I P2_R.REDLRGGFMoxLCcmFLDDGAGMDPSDAASVIQFGK.S 5 20	P4384_08	25842	P4384_08.mgf	22240	5	1188.36	5936.78	0.781	5	5936.79	0.786	Q9Y6X9	MORC2_HUMAN ATPase MORC2 OS=Homo sapiens OX=9606 GN=MORC2 PE=1 SV=2	FALSE	Q9Y6X9	MORC2_HUMAN ATPase MORC2 OS=Homo sapiens OX=9606 GN=MORC2 PE=1 SV=2	FALSE	RTPESTQIGQYGNGLKSsda-loopGSMoxR	REDLRGGFMoxLCcmFLDDGAGMDPSDAASVIQFGK	90	55	21	32	5	20	94	74	5	SDA	82.041	0	0	0.323	22.426	FALSE	TRUE	FALSE	FALSE	Self > 4	0	0.005	0.022
Scan: 25973 Run: P4384_08 P1_K.GTILDEIYsda-hydroADLEDDTNIDIDEQK.V P2_K.EYFKQYEVGLQNLCcmNSYsda-loopQSsda-loopRADSR.A 2 1	P4384_08	25973	P4384_08.mgf	22360	6	990.639	5937.79	0.788	6	5937.76	0.757	decoy:Q9Y6X9	decoy	TRUE	Q9Y6X9	MORC2_HUMAN ATPase MORC2 OS=Homo sapiens OX=9606 GN=MORC2 PE=1 SV=2	FALSE	GTILDEIYsda-hydroADLEDDTNIDIDEQK	EYFKQYEVGLQNLCcmNSYsda-loopQSsda-loopRADSR	3	949	23	24	2	1	4	949	6	SDA	82.041	0	0	0.364	15.586	TRUE	FALSE	TRUE	FALSE	Self > 4	0.038	0.039	0.222
Scan: 26046 Run: P4384_08 P1_K.VIKsda-loopTPVVKsda-loopK.T P2_K.Tsda-hydroESPIKLSPATPSR.K 8 8	P4384_08	26046	P4384_08.mgf	22428	3	947.563	2839.67	0.666	3	2839.67	0.667	Q9Y6X9	MORC2_HUMAN ATPase MORC2 OS=Homo sapiens OX=9606 GN=MORC2 PE=1 SV=2	FALSE	Q9Y6X9	MORC2_HUMAN ATPase MORC2 OS=Homo sapiens OX=9606 GN=MORC2 PE=1 SV=2	FALSE	Tsda-hydroESPIKLSPATPSR	VIKsda-loopTPVVKsda-loopK	723	714	14	9	8	8	730	721	3	SDA	82.041	1	1	0.423	14.889	FALSE	TRUE	FALSE	FALSE	Self > 4	0.081	0.081	0.411
Scan: 26220 Run: P4384_08 P1_K.VIKsda-loopTPVVKsda-loopK.T P2_K.TESPIKsda-hydroLSPATPSR.K 8 8	P4384_08	26220	P4384_08.mgf	22588	3	947.563	2839.67	0.666	3	2839.67	0.667	Q9Y6X9	MORC2_HUMAN ATPase MORC2 OS=Homo sapiens OX=9606 GN=MORC2 PE=1 SV=2	FALSE	Q9Y6X9	MORC2_HUMAN ATPase MORC2 OS=Homo sapiens OX=9606 GN=MORC2 PE=1 SV=2	FALSE	TESPIKsda-hydroLSPATPSR	VIKsda-loopTPVVKsda-loopK	723	714	14	9	8	8	730	721	3	SDA	82.041	0	2	0.385	16.245	FALSE	TRUE	FALSE	FALSE	Self > 4	0.026	0.027	0.111
Scan: 26274 Run: P4384_08 P1_K.VQEDIDINTsda-loopDDELDAYsda-hydroIEDLITsda-loopK.G P2_-.MoxKGTILDEIYADLEDDTNIDIDEQK.V 12 10	P4384_08	26274	P4384_08.mgf	22637	6	990.634	5937.76	0.763	6	5937.79	0.791	decoy:Q9Y6X9	decoy	TRUE	Q9Y6X9	MORC2_HUMAN ATPase MORC2 OS=Homo sapiens OX=9606 GN=MORC2 PE=1 SV=2	FALSE	MoxKGTILDEIYADLEDDTNIDIDEQK	VQEDIDINTsda-loopDDELDAYsda-hydroIEDLITsda-loopK	1	1008	25	23	10	12	10	1019	6	SDA	82.041	0	0	0.354	17.106	TRUE	FALSE	TRUE	FALSE	Self > 4	0.019	0.019	0.079
Scan: 26394 Run: P4384_08 P1_K.VGPQLEGGMACcmGGVVGVVDVPYLVLEPTHNK.Q P2_R.IKEAKsda-loopQR.A 28 1	P4384_08	26394	P4384_08.mgf	22748	5	846.251	4226.22	0.221	5	4226.22	0.223	Q9Y6X9	MORC2_HUMAN ATPase MORC2 OS=Homo sapiens OX=9606 GN=MORC2 PE=1 SV=2	FALSE	Q9Y6X9	MORC2_HUMAN ATPase MORC2 OS=Homo sapiens OX=9606 GN=MORC2 PE=1 SV=2	FALSE	IKEAKsda-loopQR	VGPQLEGGMACcmGGVVGVVDVPYLVLEPTHNK	352	397	7	31	1	28	352	424	5	SDA	82.041	0	1	0.25	14.809	FALSE	TRUE	FALSE	FALSE	Self > 4	0.088	0.088	0.435
Scan: 26635 Run: P4384_08 P1_K.Ksda-loopTESPIK.L P2_R.EVPSPKsda-hydroVIKsda-loopTPVVK.K 4 13	P4384_08	26635	P4384_08.mgf	22970	3	890.198	2667.57	0.571	3	2667.57	0.571	Q9Y6X9	MORC2_HUMAN ATPase MORC2 OS=Homo sapiens OX=9606 GN=MORC2 PE=1 SV=2	FALSE	Q9Y6X9	MORC2_HUMAN ATPase MORC2 OS=Homo sapiens OX=9606 GN=MORC2 PE=1 SV=2	FALSE	Ksda-loopTESPIK	EVPSPKsda-hydroVIKsda-loopTPVVK	722	708	7	14	4	13	725	720	3	SDA	82.041	0	1	0.538	15.881	FALSE	TRUE	FALSE	FALSE	Self > 4	0.031	0.031	0.138
Scan: 26882 Run: P4384_08 P1_R.RSEKPTGEPSTEAMoxQIRDPNSsda-loopIIDLEPEGNDMoxK.L P2_K.QYEVGLQNLCcmNSYQSsda-hydroR.A 28 13	P4384_08	26882	P4384_08.mgf	23198	6	990.633	5937.75	0.752	6	5937.76	0.761	Q9Y6X9	MORC2_HUMAN ATPase MORC2 OS=Homo sapiens OX=9606 GN=MORC2 PE=1 SV=2	FALSE	decoy:Q9Y6X9	decoy	TRUE	QYEVGLQNLCcmNSYQSsda-hydroR	RSEKPTGEPSTEAMoxQIRDPNSsda-loopIIDLEPEGNDMoxK	953	795	16	33	13	28	965	822	6	SDA	82.041	0	1	0.312	16.588	TRUE	FALSE	TRUE	FALSE	Self > 4	0.021	0.021	0.042
Scan: 27315 Run: P4384_08 P1_R.TLPFQLSSVEKDYPDTWVCcmSsda-hydroMoxNPDPEQDR.Ccm P2_R.IMSGKSLGNGYsda-loopQGIQTsda-loopSEPR.K 1 4	P4384_08	27315	P4384_08.mgf	23596	5	1188.56	5937.77	0.765	5	5937.77	0.769	Q9Y6X9	MORC2_HUMAN ATPase MORC2 OS=Homo sapiens OX=9606 GN=MORC2 PE=1 SV=2	FALSE	decoy:Q9Y6X9	decoy	TRUE	TLPFQLSSVEKDYPDTWVCcmSsda-hydroMoxNPDPEQDR	IMSGKSLGNGYsda-loopQGIQTsda-loopSEPR	507	923	29	20	1	4	507	926	5	SDA	82.041	0	0	0.316	16.357	TRUE	FALSE	TRUE	FALSE	Self > 4	0.026	0.026	0.078
Scan: 27432 Run: P4384_08 P1_R.TFHEEEGIDEVIVPLPTWNAR.T P2_R.KAPVISSTPKsda-hydroLPALAAR.E 5 1	P4384_08	27432	P4384_08.mgf	23704	5	871.475	4352.34	0.34	5	4352.34	0.341	Q9Y6X9	MORC2_HUMAN ATPase MORC2 OS=Homo sapiens OX=9606 GN=MORC2 PE=1 SV=2	FALSE	Q9Y6X9	MORC2_HUMAN ATPase MORC2 OS=Homo sapiens OX=9606 GN=MORC2 PE=1 SV=2	FALSE	KAPVISSTPKsda-hydroLPALAAR	TFHEEEGIDEVIVPLPTWNAR	643	133	17	21	1	5	643	137	5	SDA	82.041	0	1	0.325	18.05	FALSE	TRUE	FALSE	FALSE	Self > 4	0.014	0.014	0.039
Scan: 27813 Run: P4384_08 P1_K.VGPQLEGGMoxACcmGGVVGVVDVPYLVLEPTHNK.Q P2_K.QDFADAK.E 28 4	P4384_08	27813	P4384_08.mgf	24054	4	1021.51	4082.02	0.019	4	4082.01	0.012	Q9Y6X9	MORC2_HUMAN ATPase MORC2 OS=Homo sapiens OX=9606 GN=MORC2 PE=1 SV=2	FALSE	Q9Y6X9	MORC2_HUMAN ATPase MORC2 OS=Homo sapiens OX=9606 GN=MORC2 PE=1 SV=2	FALSE	QDFADAK	VGPQLEGGMoxACcmGGVVGVVDVPYLVLEPTHNK	428	397	7	31	4	28	431	424	4	SDA	82.041	0	0	0.333	16.684	FALSE	TRUE	FALSE	FALSE	Self > 4	0.019	0.02	0.023
Scan: 28905 Run: P4384_08 P1_K.VIKsda-loopTPVVKsda-loopK.T P2_K.TESPIKsda-loopLSPATPSR.K 8 1	P4384_08	28905	P4384_08.mgf	25059	3	941.561	2821.66	0.66	3	2821.66	0.656	Q9Y6X9	MORC2_HUMAN ATPase MORC2 OS=Homo sapiens OX=9606 GN=MORC2 PE=1 SV=2	FALSE	Q9Y6X9	MORC2_HUMAN ATPase MORC2 OS=Homo sapiens OX=9606 GN=MORC2 PE=1 SV=2	FALSE	TESPIKsda-loopLSPATPSR	VIKsda-loopTPVVKsda-loopK	723	714	14	9	1	8	723	721	3	SDA	82.041	0	1	0.462	16.861	FALSE	TRUE	FALSE	FALSE	Self > 4	0.019	0.019	0.025
Scan: 29634 Run: P4384_08 P1_R.TFHEEEGIDEVIVPLPTWNAR.T P2_R.IGKDFILFTK.K 7 9	P4384_08	29634	P4384_08.mgf	25731	5	743.794	3713.93	0.935	5	3713.93	0.934	Q9Y6X9	MORC2_HUMAN ATPase MORC2 OS=Homo sapiens OX=9606 GN=MORC2 PE=1 SV=2	FALSE	Q9Y6X9	MORC2_HUMAN ATPase MORC2 OS=Homo sapiens OX=9606 GN=MORC2 PE=1 SV=2	FALSE	IGKDFILFTK	TFHEEEGIDEVIVPLPTWNAR	111	133	10	21	9	7	119	139	5	SDA	82.041	0	1	0.45	20.669	FALSE	TRUE	FALSE	FALSE	Self > 4	0.005	0.009	0
Scan: 29641 Run: P4384_08 P1_R.TFHEEEGIDEVIVPLPTWNAR.T P2_R.IGKDFILFTK.K 1 6	P4384_08	29641	P4384_08.mgf	25738	4	929.491	3713.93	0.935	4	3713.93	0.934	Q9Y6X9	MORC2_HUMAN ATPase MORC2 OS=Homo sapiens OX=9606 GN=MORC2 PE=1 SV=2	FALSE	Q9Y6X9	MORC2_HUMAN ATPase MORC2 OS=Homo sapiens OX=9606 GN=MORC2 PE=1 SV=2	FALSE	IGKDFILFTK	TFHEEEGIDEVIVPLPTWNAR	111	133	10	21	6	1	116	133	4	SDA	82.041	0	1	0.5	20.774	FALSE	TRUE	FALSE	FALSE	Self > 4	0.005	0.008	0
Scan: 29774 Run: P4384_08 P1_R.TFHEEEGIDEVIVPLPTWNAR.T P2_R.IGKDFILFTK.K 2 3	P4384_08	29774	P4384_08.mgf	25860	5	743.795	3713.94	0.937	5	3713.93	0.934	Q9Y6X9	MORC2_HUMAN ATPase MORC2 OS=Homo sapiens OX=9606 GN=MORC2 PE=1 SV=2	FALSE	Q9Y6X9	MORC2_HUMAN ATPase MORC2 OS=Homo sapiens OX=9606 GN=MORC2 PE=1 SV=2	FALSE	IGKDFILFTK	TFHEEEGIDEVIVPLPTWNAR	111	133	10	21	3	2	113	134	5	SDA	82.041	0	1	0.625	25.25	FALSE	TRUE	FALSE	FALSE	Self > 4	0	0.004	0.011
Scan: 29776 Run: P4384_08 P1_R.TFHEEEGIDEVIVPLPTWNAR.T P2_R.IGKDFILFTK.K 6 9	P4384_08	29776	P4384_08.mgf	25862	5	743.795	3713.94	0.937	5	3713.93	0.934	Q9Y6X9	MORC2_HUMAN ATPase MORC2 OS=Homo sapiens OX=9606 GN=MORC2 PE=1 SV=2	FALSE	Q9Y6X9	MORC2_HUMAN ATPase MORC2 OS=Homo sapiens OX=9606 GN=MORC2 PE=1 SV=2	FALSE	IGKDFILFTK	TFHEEEGIDEVIVPLPTWNAR	111	133	10	21	9	6	119	138	5	SDA	82.041	1	2	0.525	21.982	FALSE	TRUE	FALSE	FALSE	Self > 4	0.005	0.005	0.028
Scan: 29787 Run: P4384_08 P1_R.TFHEEEGIDEVIVPLPTWNAR.T P2_R.IGKDFILFTK.K 2 3	P4384_08	29787	P4384_08.mgf	25872	4	929.492	3713.94	0.937	4	3713.93	0.934	Q9Y6X9	MORC2_HUMAN ATPase MORC2 OS=Homo sapiens OX=9606 GN=MORC2 PE=1 SV=2	FALSE	Q9Y6X9	MORC2_HUMAN ATPase MORC2 OS=Homo sapiens OX=9606 GN=MORC2 PE=1 SV=2	FALSE	IGKDFILFTK	TFHEEEGIDEVIVPLPTWNAR	111	133	10	21	3	2	113	134	4	SDA	82.041	0	1	0.55	25.729	FALSE	TRUE	FALSE	FALSE	Self > 4	0	0.004	0.011
Scan: 29796 Run: P4384_08 P1_R.TFHEEEGIDEVIVPLPTWNAR.T P2_R.IGKDFILFTK.K 7 9	P4384_08	29796	P4384_08.mgf	25881	4	929.492	3713.94	0.937	4	3713.93	0.934	Q9Y6X9	MORC2_HUMAN ATPase MORC2 OS=Homo sapiens OX=9606 GN=MORC2 PE=1 SV=2	FALSE	Q9Y6X9	MORC2_HUMAN ATPase MORC2 OS=Homo sapiens OX=9606 GN=MORC2 PE=1 SV=2	FALSE	IGKDFILFTK	TFHEEEGIDEVIVPLPTWNAR	111	133	10	21	9	7	119	139	4	SDA	82.041	0	1	0.278	13.759	FALSE	TRUE	FALSE	FALSE	Self > 4	0.158	0.158	0.416
Scan: 29915 Run: P4384_08 P1_R.TFHEEEGIDEVIVPLPTWNAR.T P2_R.IGKDFILFTK.K 2 9	P4384_08	29915	P4384_08.mgf	25990	5	743.794	3713.93	0.934	5	3713.93	0.934	Q9Y6X9	MORC2_HUMAN ATPase MORC2 OS=Homo sapiens OX=9606 GN=MORC2 PE=1 SV=2	FALSE	Q9Y6X9	MORC2_HUMAN ATPase MORC2 OS=Homo sapiens OX=9606 GN=MORC2 PE=1 SV=2	FALSE	IGKDFILFTK	TFHEEEGIDEVIVPLPTWNAR	111	133	10	21	9	2	119	134	5	SDA	82.041	0	2	0.4	20.55	FALSE	TRUE	FALSE	FALSE	Self > 4	0.005	0.009	0
Scan: 32596 Run: P4384_08 P1_R.TFHEEEGIDEVIVPLPTWNAR.T P2_R.IGKDFILFTK.K 4 3	P4384_08	32596	P4384_08.mgf	28387	4	929.491	3713.93	0.934	4	3713.93	0.934	Q9Y6X9	MORC2_HUMAN ATPase MORC2 OS=Homo sapiens OX=9606 GN=MORC2 PE=1 SV=2	FALSE	Q9Y6X9	MORC2_HUMAN ATPase MORC2 OS=Homo sapiens OX=9606 GN=MORC2 PE=1 SV=2	FALSE	IGKDFILFTK	TFHEEEGIDEVIVPLPTWNAR	111	133	10	21	3	4	113	136	4	SDA	82.041	0	1	0.6	28.031	FALSE	TRUE	FALSE	FALSE	Self > 4	0	0.003	0.01
Scan: 32733 Run: P4384_08 P1_R.TFHEEEGIDEVIVPLPTWNAR.T P2_R.IGKDFILFTK.K 3 3	P4384_08	32733	P4384_08.mgf	28511	5	743.794	3713.93	0.932	5	3713.93	0.934	Q9Y6X9	MORC2_HUMAN ATPase MORC2 OS=Homo sapiens OX=9606 GN=MORC2 PE=1 SV=2	FALSE	Q9Y6X9	MORC2_HUMAN ATPase MORC2 OS=Homo sapiens OX=9606 GN=MORC2 PE=1 SV=2	FALSE	IGKDFILFTK	TFHEEEGIDEVIVPLPTWNAR	111	133	10	21	3	3	113	135	5	SDA	82.041	0	1	0.425	21.211	FALSE	TRUE	FALSE	FALSE	Self > 4	0.005	0.007	0
Scan: 33174 Run: P4384_08 P1_R.YFLPPSFPISsda-hydroK.K P2_K.KQLSAMoxNSDELISFPLK.E 10 1	P4384_08	33174	P4384_08.mgf	28911	3	1138.6	3412.79	0.79	3	3412.79	0.787	Q9Y6X9	MORC2_HUMAN ATPase MORC2 OS=Homo sapiens OX=9606 GN=MORC2 PE=1 SV=2	FALSE	Q9Y6X9	MORC2_HUMAN ATPase MORC2 OS=Homo sapiens OX=9606 GN=MORC2 PE=1 SV=2	FALSE	KQLSAMoxNSDELISFPLK	YFLPPSFPISsda-hydroK	932	921	17	11	1	10	932	930	3	SDA	82.041	0	2	0.5	16.465	FALSE	TRUE	FALSE	FALSE	Self > 4	0.024	0.024	0.038
[truncated: 20 more rows]

## Sheet: Apo
Protein1	Protein2	Description1	Description2	ProteinLinkPos1	ProteinLinkPos2	Peptide	PepSeq1	PepSeq2	Peptide.Modified.Sequence	Significance_MORC2_AMP.PNP_DNA_MORC2_AMP.PNP	Significance_MORC2_AMP.PNP_DNA_MORC2_apo	Significance_MORC2_AMP.PNP_MORC2_apo	Identified_MORC2_AMP.PNP	Identified_MORC2_AMP.PNP_DNA	Identified_MORC2_apo
[truncated: 30 more rows]

[truncated: 7 more sheets: AMPvsApo, AMPvsAMP_DNA, AMP_DNA, AMPvsDNA_enriched_XMAS, DNA_enriched_XMAS, AMP_all_XMAS, DNA_all_XMAS]
