# Supplementary material for: MORC2 is a phosphorylation-dependent DNA compaction machine
Source: Nat Commun. 2025 Jul 1;16:5606. doi: 10.1038/s41467-025-60751-z (PMC12216690; doi:10.1038/s41467-025-60751-z)
Supplement: Supplementary file 16 — Source Data [file 41467_2025_60751_MOESM16_ESM.zip]

Archive with 48 entries (47 files):
- Source_data/
- __MACOSX/._Source_data
- Source_data/Supplementary Fig1e_source.xlsx
- __MACOSX/Source_data/._Supplementary Fig1e_source.xlsx
- Source_data/Fig3d_source.xlsx
- __MACOSX/Source_data/._Fig3d_source.xlsx
- Source_data/Supplementary Fig8d_source.xlsx
- __MACOSX/Source_data/._Supplementary Fig8d_source.xlsx
- Source_data/Supplementary Fig4b_source.xlsx
- __MACOSX/Source_data/._Supplementary Fig4b_source.xlsx
- Source_data/Fig2d_source.xlsx
- __MACOSX/Source_data/._Fig2d_source.xlsx
- Source_data/.DS_Store
- __MACOSX/Source_data/._.DS_Store
- Source_data/Supplementary Fig9d_source.xlsx
- __MACOSX/Source_data/._Supplementary Fig9d_source.xlsx
- Source_data/Fig4h_source.xlsx
- __MACOSX/Source_data/._Fig4h_source.xlsx
- Source_data/Fig3a_source.xlsx
- __MACOSX/Source_data/._Fig3a_source.xlsx
- Source_data/Fig3b_source.xlsx
- __MACOSX/Source_data/._Fig3b_source.xlsx
- Source_data/Supplementary Fig9_source.xlsx
- __MACOSX/Source_data/._Supplementary Fig9_source.xlsx
- Source_data/Supplementary Fig4d_source.xlsx
- __MACOSX/Source_data/._Supplementary Fig4d_source.xlsx
- Source_data/Supplementary Fig3a_source.xlsx
- __MACOSX/Source_data/._Supplementary Fig3a_source.xlsx
- Source_data/Supplementary Fig5d_source.xlsx
- __MACOSX/Source_data/._Supplementary Fig5d_source.xlsx
- Source_data/Supplementary Fig2c_source.xlsx
- __MACOSX/Source_data/._Supplementary Fig2c_source.xlsx
- Source_data/Fig6_source.xlsx
- __MACOSX/Source_data/._Fig6_source.xlsx
- Source_data/Source_Data_Fig.pdf
- __MACOSX/Source_data/._Source_Data_Fig.pdf
- Source_data/Supplementary Fig4c_source.xlsx
- __MACOSX/Source_data/._Supplementary Fig4c_source.xlsx
- Source_data/Supplementary Fig5f_source.xlsx
- __MACOSX/Source_data/._Supplementary Fig5f_source.xlsx
- Source_data/Supplementary Fig10c_source.xlsx
- __MACOSX/Source_data/._Supplementary Fig10c_source.xlsx
- Source_data/Supplementary Fig9c_source.xlsx
- __MACOSX/Source_data/._Supplementary Fig9c_source.xlsx
- Source_data/Fig5_source.xlsx
- __MACOSX/Source_data/._Fig5_source.xlsx
- Source_data/Supplementary Fig8c_source.xlsx
- __MACOSX/Source_data/._Supplementary Fig8c_source.xlsx
