# Supplementary material for: MORC2 is a phosphorylation-dependent DNA compaction machine
Source: Nat Commun. 2025 Jul 1;16:5606. doi: 10.1038/s41467-025-60751-z (PMC12216690; doi:10.1038/s41467-025-60751-z)
Supplement: Supplementary file 16 — Source Data [file 41467_2025_60751_MOESM16_ESM.zip › Source_data/Supplementary Fig1e_source.xlsx]

## Sheet: N&B analysis
dimer no NCS	dimer with NCS	oligomer no NCS	oligomer with NCS
9.79357	13.2032	0.185279	0.150299
20.0163	17.6852	0.995527	0.79084
12.7054	17.8754	0.569643	0.178738
9.18013	20.1155	1.22475	0.33809
9.72856	25.6502	0.225765	3.282
6.48365	21.9525	0.107534	0.782144
17.9536	40.5394	0.263013	0.515191
10.9356	25.3111	0.083029	0.484601
8.28559	10.0532	0.255503	0.630725
6.47037		0.704537
7.90127		0.931996
7.7164		0.24834
11.9132		0.4563
