# Supplementary material for: MORC2 is a phosphorylation-dependent DNA compaction machine
Source: Nat Commun. 2025 Jul 1;16:5606. doi: 10.1038/s41467-025-60751-z (PMC12216690; doi:10.1038/s41467-025-60751-z)
Supplement: Supplementary file 16 — Source Data [file 41467_2025_60751_MOESM16_ESM.zip › Source_data/Fig3d_source.xlsx]

## Sheet: Sheet1
IRDye800 DNA (nM)	noDNA			linear DNA			circular DNA
50	100	100	100	100	100	100	72	75	70
100	100	100	100	96.8027	86.4694	86.4694	63.568	30.7	40
200	95.4	100	92.6787	96.4847	68.0988	72.5097	51.2844	18.6	40.8
400	89.567	89.3585	87.7948	80.7159	79.0844	81.9032	39.365	10	6.2
800	37.509	16.51	47.561	20.9966	34.9456	51.9769	20.9966	4	5.5
