# Supplementary material for: MORC2 is a phosphorylation-dependent DNA compaction machine
Source: Nat Commun. 2025 Jul 1;16:5606. doi: 10.1038/s41467-025-60751-z (PMC12216690; doi:10.1038/s41467-025-60751-z)
Supplement: Supplementary file 16 — Source Data [file 41467_2025_60751_MOESM16_ESM.zip › Source_data/Supplementary Fig8d_source.xlsx]

## Sheet: Sheet1
Protein (µM)	WT			PD			WT + DNA			PD + DNA
0	0	0	0	0	0	0	0	0	0	0	0	0
0.1	0.195907	0.111292	0.088209	1.44976	0.939891	1.32746	0.154683	0.146663	0.132475	1.80154	1.07471	0.995608
0.2	1.09091	1.70091	1.28278	2.64715	1.99603	2.78899	1.13469	1.21654	1.33508	2.28642	2.18427	2.62439
0.4	1.71439	1.72118	1.65469	4.03185	3.86011	2.6934	2.5521	1.98392	1.46946	3.73312	3.75987	4.21382
0.6	2.2912	1.64175	1.80873	3.36007	4.5768	5.51338	2.325	1.71439	2.34459	3.72426	2.88888	3.62005
