# Supplementary material for: MORC2 is a phosphorylation-dependent DNA compaction machine
Source: Nat Commun. 2025 Jul 1;16:5606. doi: 10.1038/s41467-025-60751-z (PMC12216690; doi:10.1038/s41467-025-60751-z)
Supplement: Supplementary file 16 — Source Data [file 41467_2025_60751_MOESM16_ESM.zip › Source_data/Supplementary Fig4b_source.xlsx]

## Sheet: Sheet1
MORC2 (nM)	Pre-treated		λPPase		PAK1
0	0	0	0	0	0	0
25	32.9369	30	85.594	94.6381	8.56851	19.5756
50	62.4682	74.31	91.8945	96.2863	37.44	34.2516
100	78.5669	93.4053	99	99.31	67.6994	74.3956
200	93.3849	95.9613	100	99.2657	73.7433	88.6812
