# Supplementary material for: MORC2 is a phosphorylation-dependent DNA compaction machine
Source: Nat Commun. 2025 Jul 1;16:5606. doi: 10.1038/s41467-025-60751-z (PMC12216690; doi:10.1038/s41467-025-60751-z)
Supplement: Supplementary file 16 — Source Data [file 41467_2025_60751_MOESM16_ESM.zip › Source_data/Fig2d_source.xlsx]

## Sheet: Sheet1
Protein (nM)	%DNA bound (1-1032)			%DNA bound (1-603)			%DNA bound (1-295)			%DNA bound (1-495)			%DNA bound (496-603)			%DNA bound (496-1032)			%DNA bound (604-1032)
0	0	0	0	0	0	0	0	0	0	0	0	0	0	0	0	0	0	0	0	0	0
125	98	95	92	49	52	49	0.0906298	0.10907	0.121872	1.44976	0.939891	1.32746	0	0	0	89	78	73	5	0	0
250	100	100	98	100	89	83	0.184511	0.222925	0.191984	2.64715	1.99603	2.78899	0	0	0	90	81	80	10	10	8
500	100	100	100	100	100	100	0.72312	0.666877	0.680661	4.03185	3.86011	2.6934	0	0	0	98	91	100	40	55	30
1000	100	100	100	100	100	100	0.797747	1.21535	1.01717	3.36007	4.5768	5.51338	0	0	0	100	100	100	50	90	69
