# Supplementary material for: MORC2 is a phosphorylation-dependent DNA compaction machine
Source: Nat Commun. 2025 Jul 1;16:5606. doi: 10.1038/s41467-025-60751-z (PMC12216690; doi:10.1038/s41467-025-60751-z)
Supplement: Supplementary file 16 — Source Data [file 41467_2025_60751_MOESM16_ESM.zip › Source_data/Fig4h_source.xlsx]

## Sheet: MORC2 IF
Cell number	MORC2 foci	MORC2 nucleoplasm
1	0.132	0.1445
2	0.0456	0.0634
3	0.2491	0.2219
4	0.2497	0.2523
5	0.0571	0.0891
6	0.1735	0.1839
7	0.0775	0.1236
8	0.0692	0.091
9	0.0889	0.1106
10	0.1008	0.1458
11	0.0788	0.0924
12	0.192	0.2025
13	0.1915	0.2075
14	0.3611	0.3638
15	0.1224	0.1396
16	0.0878	0.1138
17	0.0961	0.1206
18	0.1312	0.1383
19	0.1186	0.1363
20	0.1228	0.145
21	0.1487	0.1449
22	0.1312	0.1456
23	0.1942	0.1974
24	0.0814	0.1166

## Sheet: H3K9me3 IF
Cell number	H3K9me3 foci	H3K9me3 nucleoplasm
1	0.2765	0.2299
2	0.1786	0.1482
3	0.1688	0.1476
4	0.0809	0.0773
5	0.1652	0.0758
6	0.1805	0.1462
7	0.1179	0.1124
8	0.2006	0.1637
9	0.1719	0.1036
10	0.186	0.1523
11	0.1754	0.1095
12	0.1806	0.1257
13	0.0984	0.0856
14	0.115	0.0986
15	0.0912	0.0485
16	0.213	0.113
17	0.1568	0.1096

## Sheet: Normalised FRET
MORC2	H3K9me3
0.913495	1.2027
0.719243	1.20513
1.12258	1.14363
0.989695	1.04657
0.640853	2.17942
0.943448	1.23461
0.627023	1.04893
0.76044	1.22541
0.803797	1.65927
0.691358	1.22127
0.852814	1.60183
0.948148	1.43675
0.922892	1.14953
0.992578	1.16633
0.876791	1.88041
0.771529	1.88496
0.796849	1.43066
0.948662
0.870139
0.846897
1.02622
0.901099
0.983789
0.698113
