# Supplementary material for: MORC2 is a phosphorylation-dependent DNA compaction machine
Source: Nat Commun. 2025 Jul 1;16:5606. doi: 10.1038/s41467-025-60751-z (PMC12216690; doi:10.1038/s41467-025-60751-z)
Supplement: Supplementary file 16 — Source Data [file 41467_2025_60751_MOESM16_ESM.zip › Source_data/Fig3a_source.xlsx]

## Sheet: WT
ATP (µM)	0.1 μM			0.2 μM			0.4 μM			0.6 μM
0	0	0	0	0	0	0	0	0	0	0	0	0
2.5	0.116614	0.126127	0.085793	0.218491	0.200756	0.204978	0.33145	0.371957	0.338572	0.528901	0.733831	0.829851
5	0.245844	0.200156	0.194334	0.372702	0.452131	0.452131	0.704428	0.691203	0.783791	0.894879	0.829851	0.81814
10	0.14585	0.169315	0.14585	0.269842	0.275617	0.387703	0.712254	0.714684	0.688282	1.01517	1.3386	1.33419

## Sheet: 1-603
ATP (µM)	0.1 μM			0.2 μM			0.4 μM			0.6 μM
0	0	0	0	0	0	0	0	0	0	0	0	0
1.25	0.0455099	0.0367599	0.0330159	0.0974205	0.0887363	0.0872109	0.224759	0.192386	0.185789	0.320077	0.246102	0.298226
2.5	0.0685477	0.102061	0.0740456	0.167566	0.152004	0.160496	0.399253	0.584598	0.405063	0.715548	0.771826	0.796594
5	0.168109	0.123527	0.178055	0.424589	0.335402	0.333316	0.817085	0.910021	0.794174	1.37284	1.24867	1.28488
10	0.171944	0.173387	0.123677	0.403872	0.44824	0.446491	1.09878	1.27357	0.973095	2.17281	2.04366	1.7555

## Sheet: PD
ATP (µM)	0.1 μM			0.2 μM			0.4 μM			0.6 μM
0	0	0	0	0	0	0	0	0	0	0	0	0
2.5	0.195155	0.187999	0.189695	0.372597	0.352313	0.322973	0.491224	0.428406	0.465245	0.591266	0.840018	0.939989
5	0.462062	0.379824	0.472196	0.792203	0.843729	0.923809	1.38198	1.58442	1.51043	1.67818	1.68004	1.99603
10	0.694221	0.471732	0.580639	1.23459	1.18297	1.2867	2.59971	2.03252	1.87501	3.4369	3.36007	3.86011
