# Supplementary material for: MORC2 is a phosphorylation-dependent DNA compaction machine
Source: Nat Commun. 2025 Jul 1;16:5606. doi: 10.1038/s41467-025-60751-z (PMC12216690; doi:10.1038/s41467-025-60751-z)
Supplement: Supplementary file 16 — Source Data [file 41467_2025_60751_MOESM16_ESM.zip › Source_data/Fig3b_source.xlsx]

## Sheet: WT
Time (s)	3.9 nM	7.81 nM	15.63 nM	31.25 nM	62.5 nM	125 nM	250 nM	500 nM
-59.96	-0.0739746	-0.15918	-0.194733	-0.246155	-0.160889	-0.217865	-0.249176	-0.255798
-59.86	-0.0778809	-0.168945	-0.204498	-0.246155	-0.156982	-0.223724	-0.241364	-0.249939
-59.76	-0.08374	-0.157227	-0.198639	-0.240295	-0.155029	-0.210052	-0.256988	-0.249939
-59.66	-0.0837402	-0.157227	-0.204498	-0.246155	-0.158936	-0.215912	-0.256989	-0.253845
-59.56	-0.0829471	-0.166992	-0.214264	-0.25592	-0.158936	-0.225677	-0.242524	-0.243286
-59.46	-0.0856934	-0.156433	-0.203705	-0.245361	-0.154236	-0.215118	-0.249176	-0.251892
-59.36	-0.0856934	-0.168945	-0.206451	-0.248901	-0.155823	-0.228424	-0.255035	-0.252686
-59.26	-0.0798343	-0.170898	-0.222076	-0.26178	-0.174561	-0.235443	-0.255829	-0.24408
-59.16	-0.0806274	-0.155273	-0.213104	-0.246155	-0.158936	-0.225677	-0.253082	-0.24408
-59.06	-0.0700691	-0.165039	-0.214264	-0.244202	-0.168701	-0.235443	-0.229645	-0.236268
-58.96	-0.0583496	-0.148254	-0.206451	-0.232483	-0.151123	-0.213959	-0.229645	-0.222595
-58.86	-0.0692749	-0.145508	-0.194733	-0.216858	-0.147217	-0.198334	-0.228851	-0.215942
-58.76	-0.0524906	-0.150574	-0.199799	-0.22583	-0.140564	-0.207306	-0.227692	-0.214783
-58.66	-0.0524902	-0.157227	-0.183014	-0.214905	-0.129639	-0.196381	-0.227692	-0.214783
-58.56	-0.0524906	-0.166992	-0.183014	-0.214905	-0.139404	-0.194427	-0.225739	-0.201111
-58.46	-0.0524902	-0.15332	-0.183014	-0.227417	-0.129639	-0.195221	-0.251923	-0.197205
-58.36	-0.0524902	-0.165833	-0.18692	-0.246155	-0.133545	-0.196381	-0.256989	-0.215576
-58.26	-0.0485845	-0.172852	-0.193573	-0.246155	-0.145264	-0.206146	-0.253083	-0.220643
-58.16	-0.0466309	-0.15332	-0.177155	-0.236389	-0.124573	-0.192474	-0.247223	-0.218689
-58.06	-0.0388185	-0.161133	-0.184967	-0.250061	-0.145264	-0.186615	-0.237457	-0.224548
-57.96	-0.0427246	-0.157227	-0.204498	-0.246155	-0.158936	-0.186615	-0.246429	-0.223755
-57.86	-0.048584	-0.156433	-0.201752	-0.243408	-0.158142	-0.185822	-0.249176	-0.222595
-57.76	-0.0759279	-0.168945	-0.205292	-0.252014	-0.170654	-0.198334	-0.24527	-0.223389
-57.66	-0.102112	-0.168945	-0.198639	-0.246948	-0.167542	-0.210846	-0.243317	-0.222595
-57.56	-0.0974125	-0.172852	-0.194733	-0.25592	-0.170654	-0.237396	-0.237458	-0.216736
-57.46	-0.109131	-0.167786	-0.184967	-0.25592	-0.166748	-0.223724	-0.238251	-0.216736
-57.36	-0.0935059	-0.168945	-0.184967	-0.25592	-0.160889	-0.227631	-0.229645	-0.216736
-57.26	-0.0935059	-0.15918	-0.184967	-0.25592	-0.151123	-0.227631	-0.227692	-0.214783
-57.16	-0.0876465	-0.157227	-0.181061	-0.252014	-0.160889	-0.225677	-0.227692	-0.218689
-57.06	-0.107177	-0.161133	-0.169342	-0.244202	-0.151123	-0.219818	-0.227691	-0.224548
-56.96	-0.104065	-0.170898	-0.173248	-0.266479	-0.14917	-0.235443	-0.227692	-0.220642
-56.86	-0.100525	-0.166992	-0.173248	-0.257874	-0.14917	-0.226471	-0.222992	-0.213989
-56.76	-0.0915528	-0.175964	-0.172455	-0.25708	-0.158142	-0.232697	-0.225739	-0.21283
-56.66	-0.0915527	-0.175598	-0.177155	-0.265686	-0.157776	-0.225677	-0.225739	-0.213623
-56.56	-0.095459	-0.166992	-0.162323	-0.253967	-0.162842	-0.215912	-0.221832	-0.214783
-56.46	-0.101318	-0.166992	-0.173248	-0.253967	-0.168701	-0.225677	-0.225739	-0.214783
-56.36	-0.103271	-0.166992	-0.173248	-0.267639	-0.168701	-0.225677	-0.228485	-0.222595
-56.26	-0.0896001	-0.178711	-0.175201	-0.271545	-0.174561	-0.237396	-0.225739	-0.203065
-56.16	-0.0829468	-0.168945	-0.171295	-0.252808	-0.176514	-0.223724	-0.219086	-0.206177
-56.06	-0.0923463	-0.177917	-0.160736	-0.247314	-0.169861	-0.226837	-0.217926	-0.205017
-55.96	-0.0895996	-0.175598	-0.163483	-0.25592	-0.169495	-0.226471	-0.204254	-0.201111
-55.86	-0.0837402	-0.163086	-0.153717	-0.242249	-0.170654	-0.213959	-0.196442	-0.193298
-55.76	-0.0876465	-0.161133	-0.15451	-0.236389	-0.170654	-0.213959	-0.206207	-0.194092
-55.66	-0.103271	-0.166992	-0.165436	-0.236389	-0.168701	-0.210052	-0.186676	-0.205017
-55.56	-0.0927126	-0.170898	-0.165436	-0.236389	-0.172607	-0.221771	-0.172211	-0.200318
-55.46	-0.0935059	-0.181824	-0.170502	-0.233643	-0.183533	-0.211212	-0.165985	-0.21283
-55.36	-0.0982056	-0.185364	-0.167389	-0.243042	-0.187073	-0.227631	-0.143707	-0.214783
-55.26	-0.0935065	-0.188477	-0.173248	-0.232483	-0.186279	-0.231537	-0.118317	-0.205018
-55.16	-0.0935059	-0.188477	-0.159576	-0.201233	-0.160889	-0.215912	-0.108551	-0.215576
-55.06	-0.0896	-0.178711	-0.153717	-0.173889	-0.164795	-0.212799	-0.100739	-0.216736
-54.96	-0.120056	-0.170898	-0.132233	-0.112549	-0.172607	-0.195587	-0.11441	-0.23938
-54.86	-0.0720215	-0.174805	-0.126373	-0.0977173	-0.201904	-0.196381	-0.0675354	-0.171814
-54.76	-0.0923458	-0.131836	-0.114655	-0.0645142	-0.151123	-0.182709	-0.08316	-0.185485
-54.66	-0.11499	-0.118164	-0.120514	-0.0606079	-0.170654	-0.161224	-0.104645	-0.216736
-54.56	-0.140379	-0.110352	-0.141998	-0.078186	-0.21167	-0.143646	-0.165189	-0.288999
-54.46	-0.163818	-0.108398	-0.208405	-0.148499	-0.278076	-0.155365	-0.225739	-0.351501
-54.36	-0.169678	-0.124023	-0.274811	-0.219604	-0.307373	-0.167084	-0.260895	-0.398376
-54.26	-0.18414	-0.145508	-0.31778	-0.273499	-0.276123	-0.163177	-0.328092	-0.459714
-54.16	-0.186462	-0.202942	-0.386932	-0.342651	-0.276917	-0.20108	-0.430817	-0.542908
-54.06	-0.218103	-0.263855	-0.448639	-0.41333	-0.272217	-0.253815	-0.571039	-0.68783
-53.96	-0.0450745	-0.358795	-0.567383	-0.537567	-0.324554	-0.391296	-0.479645	-0.636658
-53.86	0.221344	-0.327942	-0.527557	-0.532898	-0.165985	-0.409668	-0.237457	-0.332367
-53.76	0.550209	-0.172058	-0.369324	-0.340302	0.135986	-0.299103	0.114845	0.100807
-53.66	1.42603	0.0896301	-0.115448	-0.00632	0.454346	-0.345215	0.674652	0.844971
-53.56	1.14981	0.259552	0.602509	0.531952	0.875824	-0.447571	0.512515	1.15003
-53.46	0.158447	-0.167786	0.899414	0.45697	0.35199	-0.460846	0.185577	0.898895
-53.36	-0.221619	-0.56778	0.783783	-0.222717	-0.351501	-0.578033	0.0852051	0.85437
-53.26	-0.775133	-0.636902	0.834564	-0.409424	-0.514404	-0.470612	-0.215563	0.658674
-53.16	-1.01498	-0.702545	0.638458	-0.373901	-0.786285	-0.316315	-0.466766	0.260986
-53.06	-1.11457	-0.760345	0.269318	-0.431702	-0.944489	-0.378021	-0.664767	-0.283908
-52.96	-1.32278	-0.809174	-0.250214	-0.510223	-1.01285	-0.343658	-0.894867	-0.935089
-52.86	-0.326324	-0.721283	-0.892761	-0.493011	-1.10971	-0.321747	-0.371063	-0.737457
-52.76	-0.145447	-0.149811	-0.706451	-0.361023	-0.218719	-0.270599	-0.337066	-0.585083
-52.66	-0.164612	-0.207214	-0.558411	-0.38092	-0.18512	-0.241302	-0.373016	-0.501129
-52.56	-0.206784	-0.224426	-0.47403	-0.365295	-0.267151	-0.245209	-0.426908	-0.475339
-52.46	-0.199768	-0.264648	-0.46817	-0.367249	-0.334717	-0.257721	-0.396454	-0.490967
-52.36	-0.200134	-0.275208	-0.445526	-0.364136	-0.321045	-0.287018	-0.381989	-0.499939
-52.26	-0.170838	-0.295898	-0.456451	-0.375061	-0.30542	-0.325287	-0.369477	-0.491333
-52.16	-0.165771	-0.304871	-0.455658	-0.372314	-0.290955	-0.332306	-0.346832	-0.478455
-52.06	-0.161866	-0.286133	-0.433014	-0.365295	-0.313232	-0.354584	-0.327302	-0.464783
-51.96	-0.142334	-0.280273	-0.407623	-0.359436	-0.299561	-0.338959	-0.30777	-0.435486
-51.86	-0.126709	-0.270508	-0.397858	-0.34967	-0.289795	-0.329193	-0.290192	-0.421814
-51.76	-0.126709	-0.273254	-0.386932	-0.343811	-0.281982	-0.32724	-0.301911	-0.429627
-51.66	-0.124756	-0.286133	-0.38028	-0.344604	-0.27887	-0.333893	-0.292145	-0.414001
-51.56	-0.131409	-0.290039	-0.370514	-0.341858	-0.299561	-0.331146	-0.28238	-0.40033
-51.46	-0.136475	-0.286133	-0.364655	-0.345764	-0.315186	-0.325287	-0.27652	-0.39447
-51.36	-0.163818	-0.305664	-0.364655	-0.345764	-0.328857	-0.354584	-0.298004	-0.39447
-51.26	-0.187256	-0.327148	-0.364655	-0.351624	-0.350342	-0.387787	-0.292145	-0.398377
-51.16	-0.212646	-0.348633	-0.368561	-0.357483	-0.364014	-0.407318	-0.298004	-0.404236
-51.06	-0.238037	-0.362305	-0.372467	-0.365295	-0.369873	-0.417084	-0.30191	-0.403076
-50.96	-0.238037	-0.385742	-0.395905	-0.377014	-0.36792	-0.434662	-0.286285	-0.404236
-50.86	-0.218506	-0.386536	-0.384186	-0.361389	-0.358154	-0.430756	-0.268707	-0.376892
-50.76	-0.192323	-0.37793	-0.345123	-0.353577	-0.338623	-0.405365	-0.238618	-0.350709
-50.66	-0.178284	-0.357605	-0.315033	-0.327393	-0.315186	-0.381134	-0.202301	-0.320251
-50.56	-0.163819	-0.338867	-0.27951	-0.306702	-0.283142	-0.352631	-0.18863	-0.306581
-50.46	-0.17749	-0.305664	-0.257233	-0.291077	-0.245667	-0.32608	-0.18161	-0.294861
-50.36	-0.171631	-0.297852	-0.259186	-0.294983	-0.250732	-0.337006	-0.188629	-0.290955
-50.26	-0.175537	-0.288086	-0.259186	-0.285217	-0.244873	-0.335052	-0.188629	-0.289001
-50.16	-0.176697	-0.290039	-0.278717	-0.29303	-0.254639	-0.360443	-0.193695	-0.296021
-50.06	-0.169678	-0.300964	-0.279877	-0.309814	-0.26947	-0.361603	-0.18277	-0.273377
-49.96	-0.168518	-0.28418	-0.265045	-0.303589	-0.258545	-0.350677	-0.190582	-0.281189
-49.86	-0.154053	-0.288086	-0.278717	-0.302795	-0.266357	-0.338959	-0.178864	-0.265564
-49.76	-0.159912	-0.276367	-0.268951	-0.296936	-0.248779	-0.319427	-0.198395	-0.272217
-49.66	-0.157959	-0.273254	-0.25528	-0.29303	-0.255432	-0.309662	-0.20816	-0.263611
-49.56	-0.15326	-0.268555	-0.243561	-0.296936	-0.250732	-0.29599	-0.193695	-0.256958
-49.46	-0.161865	-0.263855	-0.238861	-0.286377	-0.246033	-0.29129	-0.186676	-0.253845
-49.36	-0.156799	-0.256836	-0.232635	-0.281311	-0.239014	-0.284271	-0.190582	-0.253845
-49.26	-0.163818	-0.256836	-0.233795	-0.271545	-0.235107	-0.284271	-0.192535	-0.259705
-49.16	-0.169678	-0.25293	-0.233795	-0.263733	-0.225342	-0.29483	-0.197235	-0.253845
-49.06	-0.1521	-0.243164	-0.243561	-0.269592	-0.229248	-0.292084	-0.196442	-0.253845
-48.96	-0.148193	-0.241211	-0.237701	-0.257874	-0.219482	-0.290131	-0.21402	-0.249939
-48.86	-0.142334	-0.243164	-0.24942	-0.270386	-0.225342	-0.292084	-0.204254	-0.24408
-48.76	-0.132569	-0.237305	-0.233795	-0.25592	-0.209717	-0.272552	-0.186676	-0.230408
-48.66	-0.141541	-0.225586	-0.238495	-0.25592	-0.209717	-0.262787	-0.181976	-0.233521
-48.56	-0.130616	-0.235352	-0.240814	-0.251221	-0.208923	-0.256134	-0.174958	-0.222596
-48.46	-0.138428	-0.225586	-0.233795	-0.234436	-0.207764	-0.254974	-0.18277	-0.221436
-48.36	-0.132568	-0.229492	-0.237701	-0.238342	-0.201904	-0.249115	-0.167145	-0.216736
-48.26	-0.137268	-0.208008	-0.210358	-0.212952	-0.186279	-0.237396	-0.18161	-0.234314
-48.16	-0.130615	-0.208008	-0.21817	-0.220764	-0.178467	-0.251068	-0.178864	-0.232361
-48.06	-0.134521	-0.204102	-0.22403	-0.216858	-0.169495	-0.247162	-0.192535	-0.240173
-47.96	-0.124756	-0.202148	-0.237701	-0.23053	-0.184326	-0.261627	-0.184723	-0.242126
-47.86	-0.124756	-0.208008	-0.243561	-0.226624	-0.18042	-0.256927	-0.184723	-0.246033
-47.76	-0.123963	-0.208008	-0.253326	-0.237183	-0.186279	-0.262787	-0.168305	-0.24524
-47.66	-0.12085	-0.193542	-0.238861	-0.22583	-0.169861	-0.242462	-0.163239	-0.249939
-47.56	-0.12085	-0.196289	-0.241608	-0.234436	-0.178467	-0.235443	-0.15738	-0.234314
-47.46	-0.116943	-0.196289	-0.227936	-0.220764	-0.168701	-0.231537	-0.161285	-0.244873
-47.36	-0.111084	-0.197083	-0.232635	-0.22467	-0.174561	-0.225677	-0.155426	-0.242126
-47.26	-0.11499	-0.194336	-0.220123	-0.214905	-0.158936	-0.225677	-0.165192	-0.23822
-47.16	-0.107178	-0.186523	-0.227936	-0.228577	-0.162842	-0.229584	-0.165985	-0.24408
-47.06	-0.111877	-0.186523	-0.22403	-0.220764	-0.169495	-0.235443	-0.167145	-0.240173
-46.96	-0.118896	-0.186523	-0.233795	-0.22467	-0.166748	-0.231537	-0.18277	-0.246033
-46.86	-0.124756	-0.202148	-0.239655	-0.23053	-0.176514	-0.241302	-0.174957	-0.236267
-46.76	-0.123962	-0.198242	-0.245514	-0.236389	-0.170654	-0.23349	-0.168305	-0.235474
-46.66	-0.113037	-0.207214	-0.240814	-0.236389	-0.179626	-0.236603	-0.167145	-0.230408
-46.56	-0.122803	-0.196289	-0.233795	-0.232483	-0.178467	-0.226471	-0.167145	-0.224548
-46.46	-0.113037	-0.202148	-0.229889	-0.222717	-0.178467	-0.23349	-0.167145	-0.224548
-46.36	-0.113037	-0.186523	-0.214264	-0.216858	-0.174561	-0.217865	-0.157379	-0.210876
-46.26	-0.111877	-0.186523	-0.214264	-0.203186	-0.158936	-0.217865	-0.153473	-0.205017
-46.16	-0.113037	-0.192383	-0.220123	-0.207092	-0.164795	-0.215912	-0.147614	-0.205811
-46.06	-0.116943	-0.172852	-0.203339	-0.19342	-0.14917	-0.215912	-0.152313	-0.210876
-45.96	-0.132568	-0.181458	-0.214264	-0.201233	-0.158936	-0.215912	-0.169098	-0.222595
-45.86	-0.118896	-0.18457	-0.214264	-0.201233	-0.159729	-0.225677	-0.157379	-0.216736
-45.76	-0.116944	-0.178711	-0.210358	-0.195374	-0.156982	-0.215912	-0.157379	-0.208924
-45.66	-0.122009	-0.168945	-0.198639	-0.185608	-0.141357	-0.219818	-0.156586	-0.219849
-45.56	-0.116944	-0.177917	-0.209564	-0.19458	-0.15033	-0.230743	-0.15152	-0.21283
-45.46	-0.11499	-0.163086	-0.202545	-0.179749	-0.135498	-0.214752	-0.149567	-0.21283
-45.36	-0.126709	-0.170898	-0.202545	-0.187561	-0.143311	-0.225677	-0.165192	-0.222595
-45.26	-0.111084	-0.182617	-0.202545	-0.189514	-0.145264	-0.225677	-0.15152	-0.208924
-45.16	-0.111084	-0.165039	-0.198639	-0.183655	-0.139404	-0.225677	-0.149567	-0.20697
-45.06	-0.113037	-0.165039	-0.183014	-0.188354	-0.139404	-0.215912	-0.157379	-0.210876
-44.96	-0.113037	-0.166992	-0.194733	-0.19342	-0.141357	-0.227631	-0.157379	-0.208923
-44.86	-0.113831	-0.166992	-0.194733	-0.187561	-0.141357	-0.217865	-0.158173	-0.210876
-44.76	-0.111084	-0.166992	-0.194733	-0.187561	-0.139404	-0.227631	-0.155426	-0.205017
-44.66	-0.109131	-0.163086	-0.190826	-0.183655	-0.135498	-0.213959	-0.153473	-0.214783
-44.56	-0.111084	-0.161133	-0.188873	-0.181702	-0.129639	-0.221771	-0.155426	-0.205811
-44.46	-0.0974121	-0.163086	-0.190826	-0.183655	-0.125732	-0.212006	-0.143707	-0.20697
-44.36	-0.108337	-0.152161	-0.173248	-0.171936	-0.123779	-0.210052	-0.158539	-0.206177
-44.26	-0.0954592	-0.164246	-0.178314	-0.182861	-0.124939	-0.220978	-0.147614	-0.205017
-44.16	-0.111084	-0.147461	-0.175995	-0.164124	-0.11792	-0.208099	-0.161285	-0.208923
-44.06	-0.111084	-0.161133	-0.183014	-0.177795	-0.11792	-0.223724	-0.155426	-0.214783
-43.96	-0.111084	-0.166992	-0.183014	-0.187561	-0.121826	-0.223724	-0.169098	-0.228455
-43.86	-0.111084	-0.166992	-0.19278	-0.19342	-0.137451	-0.228424	-0.161285	-0.220642
-43.76	-0.101319	-0.166992	-0.183014	-0.19342	-0.127686	-0.231537	-0.159333	-0.214783
-43.66	-0.111084	-0.157227	-0.183014	-0.187561	-0.127686	-0.215912	-0.169098	-0.216736
-43.56	-0.111084	-0.170898	-0.183014	-0.203186	-0.137451	-0.229584	-0.171051	-0.218689
-43.46	-0.101318	-0.176758	-0.183014	-0.194214	-0.128479	-0.221771	-0.160126	-0.203064
-43.36	-0.107178	-0.168945	-0.183014	-0.195374	-0.129639	-0.219818	-0.173004	-0.208923
-43.26	-0.105225	-0.180664	-0.183014	-0.195374	-0.125732	-0.221771	-0.157379	-0.20697
-43.16	-0.0974121	-0.165039	-0.183014	-0.195374	-0.119873	-0.215912	-0.157379	-0.199158
-43.06	-0.103271	-0.165039	-0.169342	-0.191467	-0.110107	-0.20224	-0.169098	-0.205017
-42.96	-0.107178	-0.166992	-0.179108	-0.191467	-0.121826	-0.208099	-0.163239	-0.199158
-42.86	-0.0993652	-0.170898	-0.175201	-0.197327	-0.121826	-0.212006	-0.165192	-0.201111
-42.76	-0.103271	-0.163086	-0.175201	-0.183655	-0.106201	-0.204193	-0.163238	-0.199158
-42.66	-0.0935059	-0.171692	-0.184967	-0.191467	-0.110107	-0.212006	-0.173004	-0.205017
-42.56	-0.103271	-0.168945	-0.175201	-0.197327	-0.114014	-0.217865	-0.178863	-0.219482
-42.46	-0.103271	-0.178711	-0.188873	-0.201233	-0.119873	-0.219818	-0.18277	-0.216736
-42.36	-0.0962524	-0.182617	-0.194733	-0.207092	-0.119873	-0.229584	-0.180817	-0.216736
-42.26	-0.109131	-0.178711	-0.183014	-0.195374	-0.123779	-0.235443	-0.192535	-0.212829
-42.16	-0.103271	-0.18457	-0.188873	-0.205139	-0.125732	-0.231537	-0.186676	-0.20697
-42.06	-0.103271	-0.172852	-0.18692	-0.205139	-0.119873	-0.229584	-0.180817	-0.197205
-41.96	-0.0935059	-0.178711	-0.183014	-0.195374	-0.114014	-0.235443	-0.186676	-0.197205
-41.86	-0.103271	-0.172852	-0.183014	-0.195374	-0.119873	-0.229584	-0.186676	-0.199158
-41.76	-0.0993654	-0.188477	-0.19278	-0.209045	-0.129639	-0.245209	-0.186676	-0.201111
-41.66	-0.0837402	-0.188477	-0.179108	-0.201233	-0.129639	-0.241302	-0.17691	-0.195251
-41.56	-0.0935055	-0.176758	-0.177948	-0.19928	-0.119873	-0.230377	-0.191375	-0.205017
-41.46	-0.0935059	-0.19043	-0.194733	-0.205139	-0.133545	-0.247162	-0.198395	-0.199158
-41.36	-0.0837402	-0.196289	-0.194733	-0.209045	-0.139404	-0.237396	-0.188629	-0.205017
-41.26	-0.0935055	-0.19043	-0.188873	-0.214905	-0.129639	-0.241302	-0.202301	-0.205017
-41.16	-0.0927124	-0.206055	-0.204498	-0.214905	-0.143311	-0.247162	-0.193695	-0.200317
-41.06	-0.0817873	-0.195496	-0.190033	-0.214905	-0.134705	-0.242462	-0.190583	-0.193299
-40.96	-0.0915527	-0.194336	-0.183014	-0.205139	-0.127686	-0.239349	-0.206207	-0.20697
-40.86	-0.0915527	-0.204102	-0.19278	-0.218811	-0.137451	-0.245209	-0.196442	-0.203064
-40.76	-0.077881	-0.198242	-0.18692	-0.214905	-0.132385	-0.245209	-0.196442	-0.199158
-40.66	-0.0876465	-0.200195	-0.188873	-0.210999	-0.135498	-0.235443	-0.198395	-0.205017
-40.56	-0.0837402	-0.196289	-0.184967	-0.220764	-0.141357	-0.247162	-0.198395	-0.195251
-40.46	-0.0837402	-0.200989	-0.184967	-0.216858	-0.129639	-0.251068	-0.202301	-0.195251
-40.36	-0.0837402	-0.198242	-0.175201	-0.216858	-0.129639	-0.247162	-0.196442	-0.199158
-40.26	-0.0837399	-0.198242	-0.175201	-0.207092	-0.129639	-0.251068	-0.210113	-0.205017
-40.16	-0.079834	-0.211914	-0.184967	-0.220764	-0.129639	-0.254974	-0.212067	-0.201111
-40.06	-0.0622561	-0.204102	-0.171295	-0.222717	-0.129639	-0.254974	-0.200348	-0.199158
-39.96	-0.0759277	-0.198242	-0.165436	-0.209045	-0.129639	-0.254974	-0.219879	-0.208923
-39.86	-0.0817871	-0.21582	-0.183014	-0.228577	-0.137451	-0.258881	-0.229645	-0.214783
-39.76	-0.0817871	-0.217773	-0.183014	-0.228577	-0.14917	-0.26474	-0.225739	-0.214783
-39.66	-0.0817871	-0.22168	-0.18692	-0.238342	-0.143311	-0.258881	-0.240204	-0.214783
-39.56	-0.077881	-0.227539	-0.202545	-0.253967	-0.158936	-0.274506	-0.233551	-0.210877
-39.46	-0.0720215	-0.227539	-0.188873	-0.244202	-0.14917	-0.270599	-0.227692	-0.205017
-39.36	-0.0661621	-0.227539	-0.18692	-0.244202	-0.14917	-0.254974	-0.221832	-0.193298
-39.26	-0.0681154	-0.219727	-0.183014	-0.244202	-0.14917	-0.254974	-0.223786	-0.193298
-39.16	-0.0759277	-0.22168	-0.179108	-0.235229	-0.135498	-0.246002	-0.227692	-0.203064
-39.06	-0.0720215	-0.229492	-0.18692	-0.246155	-0.143311	-0.256927	-0.221832	-0.193298
-38.96	-0.0681152	-0.225586	-0.19278	-0.236389	-0.139404	-0.256927	-0.223785	-0.189392
-38.86	-0.0720215	-0.22168	-0.179108	-0.232483	-0.135498	-0.243256	-0.217926	-0.193298
-38.76	-0.0622559	-0.219727	-0.18692	-0.240295	-0.139404	-0.251068	-0.221832	-0.193298
-38.66	-0.0759277	-0.225586	-0.183014	-0.236389	-0.133545	-0.256927	-0.237457	-0.193298
-38.56	-0.0817871	-0.230286	-0.19278	-0.246155	-0.14917	-0.260834	-0.231598	-0.193298
-38.46	-0.0720215	-0.237305	-0.19278	-0.250061	-0.139404	-0.266693	-0.241364	-0.193298
-38.36	-0.0817871	-0.237305	-0.18692	-0.246155	-0.143311	-0.270599	-0.251129	-0.20697
-38.26	-0.077881	-0.241211	-0.202545	-0.25592	-0.158936	-0.276459	-0.253082	-0.199158
-38.16	-0.0720215	-0.243164	-0.198639	-0.25592	-0.155029	-0.272552	-0.256989	-0.203064
-38.06	-0.0720215	-0.241211	-0.19278	-0.25592	-0.147217	-0.280365	-0.249176	-0.193298
-37.96	-0.0720215	-0.24707	-0.19278	-0.25592	-0.151917	-0.274506	-0.255035	-0.193298
-37.86	-0.0622559	-0.237305	-0.187714	-0.259827	-0.14917	-0.274506	-0.24527	-0.197998
-37.76	-0.0739742	-0.241211	-0.194733	-0.265686	-0.14917	-0.274506	-0.261688	-0.20697
-37.66	-0.0700684	-0.258789	-0.210358	-0.265686	-0.160889	-0.280365	-0.264801	-0.203064
-37.56	-0.0681155	-0.249023	-0.200592	-0.26178	-0.151123	-0.282318	-0.249176	-0.197205
-37.46	-0.0700684	-0.249023	-0.194733	-0.250061	-0.151123	-0.266693	-0.258942	-0.203064
-37.36	-0.064209	-0.254883	-0.200592	-0.26178	-0.147217	-0.276459	-0.258942	-0.187439
-37.26	-0.0778805	-0.241211	-0.188873	-0.259827	-0.141357	-0.276459	-0.258941	-0.197204
-37.16	-0.0837402	-0.256836	-0.204498	-0.265686	-0.151123	-0.276459	-0.262848	-0.201111
-37.06	-0.0720215	-0.250977	-0.194733	-0.269592	-0.151123	-0.276459	-0.268707	-0.197205
-36.96	-0.0778809	-0.256836	-0.194733	-0.275452	-0.145264	-0.280365	-0.264801	-0.203064
-36.86	-0.0720215	-0.256836	-0.200592	-0.271545	-0.156982	-0.282318	-0.262848	-0.197205
-36.76	-0.0720211	-0.256836	-0.184967	-0.265686	-0.151123	-0.276459	-0.278473	-0.20111
-36.66	-0.0720215	-0.256836	-0.198639	-0.270386	-0.160889	-0.286224	-0.268707	-0.20697
-36.56	-0.0720215	-0.261536	-0.204498	-0.277405	-0.151123	-0.281158	-0.268707	-0.20697
-36.46	-0.0622559	-0.268555	-0.194733	-0.277405	-0.151123	-0.288177	-0.272614	-0.195251
-36.36	-0.0720215	-0.258789	-0.198639	-0.267639	-0.145264	-0.282318	-0.278473	-0.205017
-36.26	-0.0720215	-0.268555	-0.214264	-0.281311	-0.160889	-0.297943	-0.282379	-0.208923
-36.16	-0.0583496	-0.272461	-0.204498	-0.28717	-0.160889	-0.297943	-0.278473	-0.205017
-36.06	-0.0524902	-0.268555	-0.204498	-0.277405	-0.151123	-0.288177	-0.282379	-0.205017
-35.96	-0.0524902	-0.268555	-0.208405	-0.277405	-0.155029	-0.292084	-0.27652	-0.208923
-35.86	-0.0614624	-0.258789	-0.204498	-0.281311	-0.164795	-0.297943	-0.281586	-0.210083
-35.76	-0.0505373	-0.267761	-0.21347	-0.282471	-0.164001	-0.29129	-0.278473	-0.203064
-35.66	-0.0466309	-0.266602	-0.202545	-0.279358	-0.156982	-0.284271	-0.280426	-0.199158
-35.56	-0.050537	-0.256836	-0.198639	-0.269592	-0.147217	-0.280365	-0.274567	-0.193298
-35.46	-0.0415649	-0.266602	-0.206451	-0.273499	-0.156982	-0.274506	-0.274567	-0.193298
-35.36	-0.0427246	-0.250977	-0.196686	-0.273499	-0.153076	-0.270599	-0.264801	-0.193298
-35.26	-0.0427246	-0.249023	-0.190826	-0.267639	-0.141357	-0.268646	-0.264801	-0.183533
-35.16	-0.0407715	-0.249023	-0.195526	-0.273499	-0.147217	-0.26474	-0.272614	-0.191345
-35.06	-0.0388186	-0.262695	-0.200592	-0.285217	-0.14917	-0.272552	-0.261688	-0.185486
-34.96	-0.0407715	-0.250977	-0.198639	-0.275452	-0.14917	-0.270599	-0.264801	-0.18158
-34.86	-0.0446777	-0.25293	-0.200592	-0.275452	-0.145264	-0.262787	-0.272614	-0.17572
-34.76	-0.0349121	-0.260742	-0.194733	-0.285217	-0.144104	-0.266693	-0.268707	-0.17572
-34.66	-0.0310059	-0.256836	-0.198639	-0.279358	-0.151123	-0.270599	-0.264801	-0.17572
-34.56	-0.0173342	-0.256836	-0.194733	-0.281311	-0.141357	-0.262787	-0.253083	-0.165955
-34.46	-0.032959	-0.24707	-0.194733	-0.270386	-0.141357	-0.260834	-0.268707	-0.179626
-34.36	-0.0290527	-0.261536	-0.194733	-0.28717	-0.145264	-0.276459	-0.268707	-0.18158
-34.26	-0.0173342	-0.254883	-0.194733	-0.273499	-0.147217	-0.262787	-0.258942	-0.165955
-34.16	-0.0290527	-0.25293	-0.194733	-0.271545	-0.145264	-0.260834	-0.268707	-0.171814
-34.06	-0.013428	-0.254883	-0.194733	-0.283264	-0.147217	-0.272552	-0.268708	-0.169861
-33.96	-0.0134277	-0.25293	-0.198639	-0.271545	-0.145264	-0.256927	-0.262848	-0.164001
-33.86	-0.0223999	-0.249023	-0.194733	-0.281311	-0.139404	-0.260834	-0.273773	-0.169067
-33.76	-0.0114748	-0.257996	-0.203705	-0.292236	-0.148376	-0.261993	-0.258942	-0.162049
-33.66	-0.00757	-0.250977	-0.19278	-0.279358	-0.147217	-0.254974	-0.260895	-0.162842
-33.56	-0.00562	-0.25293	-0.193573	-0.281311	-0.137451	-0.255768	-0.268707	-0.164001
-33.46	-0.00757	-0.260742	-0.194733	-0.279358	-0.147217	-0.256927	-0.260895	-0.164001
-33.36	-0.0153809	-0.250977	-0.194733	-0.281311	-0.137451	-0.256927	-0.269501	-0.173767
-33.26	-0.00757	-0.258789	-0.19278	-0.277405	-0.147217	-0.266693	-0.262848	-0.160095
-33.16	-0.00171	-0.250977	-0.19278	-0.279358	-0.138245	-0.254974	-0.260895	-0.154236
-33.06	-0.0114744	-0.249023	-0.19278	-0.277405	-0.139404	-0.254974	-0.262848	-0.154236
-32.96	-0.00171	-0.250977	-0.19278	-0.284058	-0.14917	-0.254974	-0.260895	-0.154236
-32.86	-0.0134277	-0.249817	-0.19278	-0.285217	-0.139404	-0.254974	-0.274567	-0.162048
-32.76	-0.00366	-0.264648	-0.194733	-0.283264	-0.151123	-0.266693	-0.262848	-0.15033
-32.66	-0.00446	-0.25293	-0.198639	-0.281311	-0.145264	-0.256927	-0.264801	-0.152283
-32.56	-0.019287	-0.258789	-0.190826	-0.277405	-0.147217	-0.256927	-0.272613	-0.150329
-32.46	-0.00952	-0.258789	-0.198639	-0.28717	-0.145264	-0.256927	-0.264801	-0.152283
-32.36	-0.017334	-0.258789	-0.194733	-0.277405	-0.147217	-0.256927	-0.272614	-0.160095
-32.26	-0.0184938	-0.258789	-0.204498	-0.28717	-0.155029	-0.270599	-0.264008	-0.151489
-32.16	-0.0153809	-0.257996	-0.193939	-0.276611	-0.146423	-0.261993	-0.27066	-0.158142
-32.06	-0.0173341	-0.260742	-0.202545	-0.285217	-0.153076	-0.26944	-0.27652	-0.160095
-31.96	-0.00171	-0.262695	-0.203339	-0.275452	-0.145264	-0.272552	-0.262848	-0.14447
-31.86	-0.0114746	-0.24707	-0.190826	-0.275452	-0.139404	-0.256927	-0.271454	-0.154236
-31.76	-0.00171	-0.256836	-0.198639	-0.285217	-0.142151	-0.266693	-0.264801	-0.155029
-31.66	-0.0114746	-0.245117	-0.190826	-0.275452	-0.145264	-0.256927	-0.268707	-0.154236
-31.56	-0.0114747	-0.254883	-0.198639	-0.285217	-0.14917	-0.266693	-0.268707	-0.15033
-31.46	-0.00757	-0.255676	-0.188873	-0.274292	-0.139404	-0.256927	-0.262848	-0.154236
-31.36	-0.00562	-0.25293	-0.19278	-0.281311	-0.145264	-0.262787	-0.260895	-0.14447
-31.26	-0.0025	-0.241211	-0.196686	-0.269592	-0.133545	-0.260834	-0.262848	-0.14447
-31.16	-0.0134277	-0.24707	-0.188873	-0.275452	-0.139404	-0.254974	-0.260895	-0.148376
-31.06	-0.00366	-0.256836	-0.196686	-0.275452	-0.139404	-0.26474	-0.266754	-0.15033
-30.96	-0.0134277	-0.24707	-0.19278	-0.275452	-0.139404	-0.254974	-0.27652	-0.158142
-30.86	-0.00366	-0.256836	-0.202545	-0.275452	-0.14917	-0.26474	-0.266754	-0.15033
-30.76	-0.00757	-0.24707	-0.19278	-0.275452	-0.139404	-0.26474	-0.266754	-0.148377
-30.66	-0.0106812	-0.250977	-0.19278	-0.279358	-0.139404	-0.254974	-0.267914	-0.161255
-30.56	-0.00366	-0.254089	-0.194733	-0.282471	-0.140564	-0.256927	-0.262848	-0.144471
-30.46	-0.0134277	-0.24707	-0.190826	-0.275452	-0.135498	-0.253021	-0.260895	-0.154236
-30.36	-0.00171	-0.24707	-0.188873	-0.275452	-0.133545	-0.260834	-0.262848	-0.14447
-30.26	-0.0153807	-0.24707	-0.194733	-0.275452	-0.139404	-0.253021	-0.27066	-0.154236
-30.16	-0.00757	-0.250977	-0.194733	-0.275452	-0.139404	-0.260834	-0.262848	-0.155029
-30.06	-0.00562	-0.25293	-0.194733	-0.275452	-0.140198	-0.253021	-0.261688	-0.146424
-29.96	-0.0122681	-0.240051	-0.188873	-0.270386	-0.129639	-0.251068	-0.274567	-0.152283
-29.86	-0.00952	-0.25293	-0.200592	-0.283264	-0.139404	-0.253021	-0.258942	-0.146423
-29.76	-0.0173339	-0.24707	-0.183014	-0.277405	-0.135498	-0.247162	-0.268707	-0.146423
-29.66	-0.00952	-0.250977	-0.19278	-0.275452	-0.133545	-0.256927	-0.258942	-0.146423
-29.56	-0.0173339	-0.25293	-0.19278	-0.275452	-0.135498	-0.247162	-0.272613	-0.146423
-29.46	-0.00952	-0.250977	-0.19278	-0.289124	-0.133545	-0.256927	-0.262848	-0.146423
-29.36	-0.00287	-0.256836	-0.19278	-0.281311	-0.129639	-0.245209	-0.256195	-0.141724
-29.26	-0.00171	-0.242371	-0.183014	-0.274658	-0.124939	-0.240509	-0.264801	-0.136658
-29.16	-0.00171	-0.249023	-0.19278	-0.273499	-0.131592	-0.247162	-0.255035	-0.142517
-29.06	-0.0114745	-0.241211	-0.183014	-0.273499	-0.123779	-0.239349	-0.264801	-0.142517
-28.96	-0.00171	-0.239258	-0.19278	-0.273499	-0.131592	-0.247162	-0.264801	-0.142517
-28.86	-0.0134277	-0.245117	-0.183014	-0.273499	-0.133545	-0.239349	-0.266754	-0.154236
-28.76	-0.0134279	-0.24707	-0.198639	-0.279358	-0.133545	-0.249908	-0.266754	-0.14447
-28.66	-0.00757	-0.247864	-0.200592	-0.281311	-0.135498	-0.243256	-0.266754	-0.148376
-28.56	-0.0192869	-0.243164	-0.188873	-0.280151	-0.124573	-0.241302	-0.267547	-0.150329
-28.46	-0.00562	-0.254883	-0.200592	-0.283264	-0.137451	-0.253021	-0.268707	-0.14917
-28.36	-0.00757	-0.243164	-0.188873	-0.281311	-0.125732	-0.241302	-0.258942	-0.142517
-28.26	-0.00757	-0.245117	-0.194733	-0.277405	-0.127686	-0.247162	-0.264801	-0.146423
-28.16	0.00336	-0.237305	-0.190826	-0.283264	-0.119873	-0.253021	-0.258942	-0.146423
-28.06	-0.00952	-0.241211	-0.188873	-0.271545	-0.123779	-0.241302	-0.258941	-0.146423
-27.96	0.0069	-0.25293	-0.190826	-0.28717	-0.135498	-0.253021	-0.258148	-0.141724
-27.86	-0.00171	-0.236511	-0.184174	-0.272705	-0.11908	-0.246368	-0.266754	-0.138611
-27.76	0.00806	-0.249023	-0.197479	-0.279358	-0.131592	-0.245209	-0.256989	-0.14447
-27.66	-0.00171	-0.245117	-0.188873	-0.285217	-0.123779	-0.241302	-0.266754	-0.154236
-27.56	0.00806	-0.254883	-0.196686	-0.28717	-0.131592	-0.239349	-0.256989	-0.14447
-27.46	-0.00171	-0.245911	-0.19278	-0.289124	-0.127686	-0.245209	-0.262848	-0.15033
-27.36	0.0119629	-0.256836	-0.198639	-0.284058	-0.133545	-0.241302	-0.256989	-0.132751
-27.26	0.00415	-0.24707	-0.183014	-0.275452	-0.118713	-0.236237	-0.255035	-0.146423
-27.16	0.00806	-0.256836	-0.196686	-0.285217	-0.133545	-0.247162	-0.255035	-0.138611
-27.06	-0.00757	-0.24707	-0.19278	-0.275452	-0.125732	-0.235443	-0.261688	-0.14917
-26.96	0.000244	-0.262695	-0.204498	-0.28717	-0.135498	-0.247162	-0.264801	-0.142517
-26.86	0.00531	-0.254883	-0.194733	-0.28717	-0.141357	-0.237396	-0.24527	-0.136658
-26.76	0.0022	-0.249023	-0.194733	-0.277405	-0.127686	-0.237396	-0.253082	-0.140564
-26.66	-0.00952	-0.25293	-0.194733	-0.291077	-0.135498	-0.237396	-0.268707	-0.152283
-26.56	-0.00757	-0.264648	-0.205292	-0.29303	-0.141357	-0.247162	-0.258942	-0.15033
-26.46	-0.00757	-0.262695	-0.200592	-0.291077	-0.145264	-0.237396	-0.262848	-0.15033
-26.36	-0.0223999	-0.260742	-0.206451	-0.291077	-0.155029	-0.241302	-0.267914	-0.165161
-26.26	-0.011475	-0.271667	-0.205658	-0.305908	-0.156189	-0.256134	-0.262848	-0.15033
-26.16	-0.00757	-0.265442	-0.204498	-0.291077	-0.14917	-0.241302	-0.256989	-0.154236
-26.06	-0.00562	-0.266602	-0.202545	-0.295776	-0.143311	-0.245209	-0.256989	-0.148377
-25.96	-0.0114746	-0.266602	-0.202545	-0.285217	-0.142151	-0.240143	-0.256989	-0.160095
-25.86	-0.0122681	-0.266602	-0.202545	-0.294983	-0.14917	-0.253021	-0.256989	-0.145264
-25.76	-0.00952	-0.266602	-0.202545	-0.285217	-0.139404	-0.237396	-0.266754	-0.152283
-25.66	-0.00366	-0.262695	-0.208405	-0.294983	-0.14917	-0.247162	-0.253082	-0.134705
-25.56	-0.00757	-0.256836	-0.19278	-0.294983	-0.139404	-0.247162	-0.261688	-0.148376
-25.46	-0.00873	-0.260742	-0.207245	-0.294983	-0.14917	-0.247162	-0.250336	-0.139771
-25.36	-0.00562	-0.257996	-0.195892	-0.290283	-0.134705	-0.230743	-0.251129	-0.146423
-25.26	-0.0114747	-0.249023	-0.196686	-0.28717	-0.141357	-0.23349	-0.24527	-0.138611
-25.16	-0.0134277	-0.254883	-0.19278	-0.289124	-0.137451	-0.23349	-0.256989	-0.14447
-25.06	-0.013428	-0.267395	-0.204498	-0.285217	-0.149963	-0.235443	-0.256989	-0.138611
-24.96	-0.0114746	-0.262695	-0.198639	-0.289917	-0.141357	-0.235443	-0.256989	-0.154236
-24.86	-0.0212402	-0.274414	-0.214264	-0.29303	-0.151123	-0.245209	-0.266754	-0.15033
-24.76	-0.0122684	-0.268555	-0.210358	-0.296936	-0.151123	-0.245209	-0.253083	-0.144471
-24.66	-0.0231934	-0.256836	-0.204498	-0.283264	-0.151123	-0.241302	-0.256989	-0.145264
-24.56	-0.0134281	-0.262695	-0.204498	-0.28717	-0.14917	-0.236237	-0.247223	-0.142517
-24.46	-0.0223999	-0.256836	-0.204498	-0.277405	-0.145264	-0.237396	-0.252289	-0.14563
-24.36	-0.0153809	-0.252136	-0.197845	-0.282471	-0.138611	-0.232697	-0.240204	-0.138611
-24.26	-0.0310056	-0.249023	-0.195526	-0.267639	-0.141357	-0.229584	-0.253082	-0.154236
-24.16	-0.0310059	-0.254883	-0.202545	-0.283264	-0.147217	-0.235443	-0.256989	-0.154236
-24.06	-0.0251467	-0.264648	-0.212311	-0.283264	-0.157776	-0.245209	-0.251129	-0.154236
-23.96	-0.0415649	-0.259583	-0.206451	-0.283264	-0.14917	-0.235443	-0.262848	-0.154236
-23.86	-0.032959	-0.272461	-0.21817	-0.29303	-0.158936	-0.245209	-0.256989	-0.154236
-23.76	-0.034912	-0.256836	-0.202545	-0.284058	-0.14917	-0.245209	-0.258942	-0.15033
-23.66	-0.048584	-0.264648	-0.204498	-0.283264	-0.160889	-0.243256	-0.264801	-0.154236
-23.56	-0.042725	-0.258789	-0.214264	-0.28717	-0.160889	-0.247162	-0.258942	-0.15503
-23.46	-0.0524902	-0.249023	-0.204498	-0.277405	-0.160889	-0.236237	-0.255035	-0.152283
-23.36	-0.0516968	-0.258789	-0.210358	-0.283264	-0.156982	-0.243256	-0.258148	-0.155396
-23.26	-0.0552371	-0.254089	-0.204498	-0.276611	-0.15033	-0.246368	-0.24527	-0.148377
-23.16	-0.0622559	-0.250977	-0.208405	-0.279358	-0.153076	-0.239349	-0.255035	-0.160095
-23.06	-0.0622559	-0.256836	-0.210358	-0.291077	-0.156982	-0.254974	-0.265594	-0.154236
-22.96	-0.0583496	-0.262695	-0.204498	-0.285217	-0.162842	-0.254974	-0.253082	-0.154236
-22.86	-0.0524902	-0.245117	-0.204498	-0.275452	-0.14801	-0.251068	-0.256989	-0.154236
-22.76	-0.0563964	-0.254883	-0.202545	-0.281311	-0.158936	-0.245209	-0.256988	-0.164001
-22.66	-0.0739746	-0.254883	-0.216217	-0.279358	-0.162842	-0.258881	-0.268707	-0.165955
-22.56	-0.0642093	-0.267395	-0.22403	-0.296936	-0.170654	-0.262787	-0.258942	-0.165955
-22.46	-0.064209	-0.258789	-0.220123	-0.281311	-0.170654	-0.247162	-0.264801	-0.166748
-22.36	-0.0516968	-0.268555	-0.214264	-0.286011	-0.170654	-0.257721	-0.248383	-0.163208
-22.26	-0.0650023	-0.257996	-0.214264	-0.276611	-0.160095	-0.244415	-0.260895	-0.160095
-22.16	-0.0583496	-0.260742	-0.21817	-0.289124	-0.177307	-0.251068	-0.253082	-0.162048
-22.06	-0.0563967	-0.262695	-0.210358	-0.281311	-0.176514	-0.243256	-0.253083	-0.15033
-21.96	-0.0622559	-0.256836	-0.214264	-0.285217	-0.170654	-0.243256	-0.256989	-0.154236
-21.86	-0.0661621	-0.256836	-0.214264	-0.285217	-0.18042	-0.237396	-0.247223	-0.14447
-21.76	-0.0720215	-0.257629	-0.208405	-0.285217	-0.170654	-0.237396	-0.243317	-0.14447
-21.66	-0.0767212	-0.258789	-0.22403	-0.285217	-0.18042	-0.235443	-0.248016	-0.154236
-21.56	-0.0829468	-0.268555	-0.22403	-0.295776	-0.182373	-0.245209	-0.24643	-0.149536
-21.46	-0.0856934	-0.265808	-0.233795	-0.296143	-0.188232	-0.244415	-0.241364	-0.142517
-21.36	-0.0876465	-0.264648	-0.225983	-0.294983	-0.192139	-0.23349	-0.231598	-0.138611
-21.26	-0.0876466	-0.260742	-0.237701	-0.291077	-0.194092	-0.235443	-0.237457	-0.145264
-21.16	-0.0903931	-0.256836	-0.233795	-0.296936	-0.199951	-0.226471	-0.223785	-0.132751
-21.06	-0.0876467	-0.25293	-0.220123	-0.283264	-0.190186	-0.223724	-0.227692	-0.126892
-20.96	-0.0935059	-0.247864	-0.22403	-0.28717	-0.190186	-0.217865	-0.223785	-0.136658
-20.86	-0.102478	-0.258789	-0.228729	-0.289917	-0.199951	-0.227631	-0.222992	-0.128052
-20.76	-0.105225	-0.254089	-0.231049	-0.298096	-0.199951	-0.222931	-0.215973	-0.128845
-20.66	-0.0974121	-0.260742	-0.233795	-0.294983	-0.199951	-0.219818	-0.21286	-0.11908
-20.56	-0.0923465	-0.25293	-0.220123	-0.281311	-0.199951	-0.221771	-0.204255	-0.11908
-20.46	-0.103271	-0.25293	-0.22403	-0.281311	-0.196045	-0.212799	-0.198395	-0.114014
-20.36	-0.102478	-0.24707	-0.22403	-0.275452	-0.199951	-0.206146	-0.203461	-0.110474
-20.26	-0.107178	-0.242371	-0.21933	-0.280518	-0.197998	-0.211212	-0.198395	-0.115174
-20.16	-0.0993652	-0.247864	-0.224823	-0.275452	-0.209717	-0.206146	-0.194489	-0.105408
-20.06	-0.104065	-0.233398	-0.214264	-0.271545	-0.196045	-0.20224	-0.184723	-0.111267
-19.96	-0.103271	-0.233398	-0.220123	-0.26178	-0.190186	-0.192474	-0.188629	-0.105408
-19.86	-0.0927124	-0.231445	-0.214264	-0.266479	-0.199951	-0.190521	-0.173004	-0.0956421
-19.76	-0.101319	-0.232605	-0.21347	-0.253174	-0.185486	-0.192474	-0.173005	-0.101502
-19.66	-0.101318	-0.22168	-0.208405	-0.252014	-0.189026	-0.182709	-0.171051	-0.0956421
-19.56	-0.102112	-0.225586	-0.202545	-0.246155	-0.190186	-0.176849	-0.173004	-0.0956422
-19.46	-0.0935059	-0.222473	-0.209198	-0.252014	-0.196045	-0.182709	-0.163239	-0.0917358
-19.36	-0.0985718	-0.213867	-0.194733	-0.232483	-0.18042	-0.163177	-0.152679	-0.0811768
-19.26	-0.0915532	-0.203308	-0.199799	-0.231689	-0.17572	-0.16629	-0.15152	-0.0839238
-19.16	-0.0895996	-0.206055	-0.188873	-0.218811	-0.178467	-0.161224	-0.143707	-0.0808105
-19.06	-0.0845344	-0.204102	-0.184967	-0.221558	-0.176514	-0.163177	-0.134736	-0.0761116
-18.96	-0.0848999	-0.194336	-0.181061	-0.212952	-0.167542	-0.142487	-0.133148	-0.0753174
-18.86	-0.0817871	-0.187683	-0.175201	-0.206299	-0.160095	-0.136993	-0.143707	-0.0702515
-18.76	-0.0817879	-0.183411	-0.181061	-0.201233	-0.168701	-0.145599	-0.124177	-0.0643928
-18.66	-0.0778809	-0.174805	-0.16153	-0.191467	-0.155029	-0.131927	-0.124176	-0.0604858
-18.56	-0.0767214	-0.165039	-0.149811	-0.191467	-0.14917	-0.131927	-0.118317	-0.0554201
-18.46	-0.0790405	-0.168945	-0.157623	-0.185608	-0.158936	-0.129974	-0.113617	-0.0557861
-18.36	-0.0759277	-0.152527	-0.149017	-0.167236	-0.145264	-0.131927	-0.105438	-0.0546265
-18.26	-0.0915529	-0.155273	-0.151764	-0.164124	-0.14917	-0.126068	-0.112457	-0.0546266
-18.16	-0.0817871	-0.151367	-0.148651	-0.161011	-0.145264	-0.122162	-0.0968323	-0.0546265
-18.06	-0.0825807	-0.145508	-0.143951	-0.156311	-0.129639	-0.116302	-0.102692	-0.0507204
-17.96	-0.0837402	-0.141602	-0.140045	-0.152405	-0.139404	-0.116302	-0.100739	-0.0476074
-17.86	-0.0790405	-0.141602	-0.134186	-0.156311	-0.139404	-0.116302	-0.101898	-0.0499268
-17.76	-0.0739749	-0.12207	-0.129486	-0.147705	-0.124939	-0.111603	-0.0929264	-0.0409549
-17.66	-0.0739746	-0.124023	-0.120514	-0.132874	-0.126526	-0.103424	-0.0878601	-0.0448608
-17.56	-0.0798341	-0.118164	-0.114655	-0.127014	-0.121826	-0.10849	-0.0948793	-0.044861
-17.46	-0.0614624	-0.124023	-0.12442	-0.132874	-0.127686	-0.106537	-0.0745544	-0.0303955
-17.36	-0.0610962	-0.103699	-0.106049	-0.122314	-0.105408	-0.101837	-0.077301	-0.0331421
-17.26	-0.0681154	-0.106445	-0.0920105	-0.113342	-0.112061	-0.0948181	-0.0733949	-0.0300294
-17.16	-0.0524902	-0.102539	-0.102936	-0.115295	-0.114014	-0.0909119	-0.0675354	-0.015564
-17.06	-0.062256	-0.0966797	-0.0931702	-0.0946045	-0.0983887	-0.0850525	-0.0636293	-0.0253297
-16.96	-0.0622559	-0.0935669	-0.0990295	-0.101624	-0.104248	-0.0811462	-0.0558167	-0.0253296
-16.86	-0.0516968	-0.0986328	-0.0931702	-0.0957642	-0.0991821	-0.0760803	-0.0511169	-0.0108643
-16.76	-0.0610965	-0.0822144	-0.0884705	-0.0871582	-0.0956421	-0.0725403	-0.0499575	-0.00189
-16.66	-0.064209	-0.0849609	-0.0814514	-0.0840454	-0.088623	-0.0655212	-0.0507507	-0.0136108
-16.56	-0.0642095	-0.0869141	-0.0939636	-0.0859985	-0.100342	-0.0674744	-0.0499578	-0.000733
-16.46	-0.064209	-0.0830078	-0.0814514	-0.0820923	-0.0866699	-0.0635681	-0.0382385	-0.0058
-16.36	-0.064209	-0.0771484	-0.0853577	-0.0762329	-0.0905762	-0.0577087	-0.0382385	0.00397
-16.26	-0.0595095	-0.0771484	-0.075592	-0.0723267	-0.0808105	-0.04599	-0.033539	-0.00501
-16.16	-0.0505371	-0.0732422	-0.080658	-0.0715332	-0.0858765	-0.0510559	-0.0362854	-0.00385
-16.06	-0.0513309	-0.0732422	-0.0736389	-0.0653076	-0.0796509	-0.0448303	-0.0265201	6.07e-05
-15.96	-0.0524902	-0.0576172	-0.0638733	-0.0664673	-0.0808105	-0.04599	-0.0362854	0.00201
-15.86	-0.0524902	-0.0673828	-0.0736389	-0.062561	-0.0788574	-0.04599	-0.0226135	0.00513
-15.76	-0.0485841	-0.0576172	-0.0627136	-0.0567017	-0.0788574	-0.04599	-0.0234071	-0.00189
-15.66	-0.0427246	-0.0634766	-0.0697327	-0.062561	-0.0749512	-0.0420837	-0.00894	0.0137329
-15.56	-0.0419312	-0.0478516	-0.0541077	-0.0430298	-0.0690918	-0.0362244	-0.0179138	0.00476
-15.46	-0.0270996	-0.0568237	-0.0630798	-0.0461426	-0.0682983	-0.0354309	0.000824	0.0195923
-15.36	-0.0310059	-0.0380859	-0.0482483	-0.0293579	-0.0632324	-0.0205994	0.00278	0.015686
-15.26	-0.0173345	-0.0244141	-0.0521545	-0.0332642	-0.0581665	-0.0252991	0.0164485	0.0293574
-15.16	-0.0239868	-0.0205078	-0.0384827	-0.0293579	-0.0554199	-0.0127869	0.0105896	0.0234985
-15.06	-0.0153812	-0.0271606	-0.044342	-0.0262451	-0.0515137	-0.0186462	0.0105892	0.0352169
-14.96	-0.024353	-0.0185547	-0.0345764	-0.0234985	-0.0515137	-0.00888	0.0133362	0.0254517
-14.86	-0.00952	-0.0275269	-0.0345764	-0.0168457	-0.0507202	-0.0178528	0.0176086	0.0391235
-14.76	-0.00171	-0.0126953	-0.0306702	-0.0117798	-0.0358887	-0.00107	0.0223081	0.0352171
-14.66	-0.00171	-0.0107422	-0.0345764	-0.00592	-0.0397949	-0.00497	0.0262146	0.0449829
-14.56	-0.00757	-0.0166016	-0.0248108	-0.00592	-0.0300293	0.00479	0.0359801	0.0352171
-14.46	-0.00171	-0.0126953	-0.0169983	-0.0117798	-0.0358887	0.0126038	0.032074	0.0352173
-14.36	0.00726	-0.0126953	-0.0150452	-0.00201	-0.0241699	0.0145569	0.0418396	0.0352173
-14.26	-0.00287	-0.00763	-0.00919	0.00385	-0.019104	0.0235291	0.0328674	0.0352173
-14.16	0.0119629	-0.008	-0.0240173	-0.00513	-0.0194702	0.0133972	0.0379333	0.0488892
-14.06	0.00806	0.00684	-0.00333	0.0097	-0.0144043	0.0282288	0.0437925	0.0449827
-13.96	0.0178223	0.00293	-0.00217	0.005	-0.00854	0.0243225	0.0437927	0.0449829
-13.86	0.00806	0.0126953	0.00644	0.0136108	-0.00854	0.0340881	0.0429993	0.0410767
-13.76	0.0178219	0.00293	0.00058	0.00775	-0.00854	0.0243225	0.0418392	0.0449825
-13.66	0.00806	0.0126953	0.0162048	0.0136108	-0.00854	0.0340881	0.0418396	0.0352173
-13.56	0.00806	0.00684	0.00644	0.0136108	-0.00464	0.0340881	0.0426327	0.0469356
-13.46	0.0061	0.0134888	0.0169983	0.0183105	0.00201	0.0387878	0.0281677	0.031311
-13.36	0.0061	0.00995	0.00644	0.0097	0.00122	0.0391541	0.032074	0.0254517
-13.26	0.0100098	0.00684	0.0162048	0.0194702	0.000427	0.032135	0.0262146	0.0254517
-13.16	0.0158691	0.00293	0.00644	0.015564	-0.00659	0.0340881	0.0437927	0.0254517
-13.06	0.0256345	0.0166016	0.0201111	0.0292358	0.00903	0.0340881	0.0398863	0.0313108
-12.96	0.0158691	0.0185547	0.0259705	0.031189	0.00903	0.0438538	0.023468	0.015686
-12.86	0.0197754	0.0166016	0.0162048	0.0194702	0.00903	0.0340881	0.0359802	0.0254517
-12.76	0.033447	0.0224609	0.0298767	0.0350952	0.0129395	0.0438538	0.0379331	0.0254514
-12.66	0.0217285	0.0224609	0.0310364	0.0350952	0.0148926	0.0399475	0.032074	0.0254517
-12.56	0.033447	0.0224609	0.0279236	0.0292358	0.0129395	0.0340881	0.0281675	0.0207517
-12.46	0.0275879	0.0224609	0.033783	0.0448608	0.0187988	0.0340881	0.032074	0.0234985
-12.36	0.0217285	0.0322266	0.033783	0.0401611	0.0187988	0.0391541	0.0223083	0.0137329
-12.26	0.033447	0.0263672	0.0396423	0.0272827	0.020752	0.0262756	0.0184019	0.0234983
-12.16	0.0275879	0.0283203	0.0415955	0.0429077	0.020752	0.0379944	0.0184021	0.0195923
-12.06	0.0322874	0.0322266	0.0357361	0.0390015	0.020752	0.032135	0.0172423	0.0242918
-11.96	0.0393066	0.0369263	0.0404358	0.0378418	0.0352173	0.0426941	0.0105896	0.015686
-11.86	0.0354004	0.0341797	0.0474548	0.0448608	0.0324707	0.0340881	0.0144958	0.0234985
-11.76	0.029541	0.0400391	0.0435486	0.0448608	0.0324707	0.0301819	0.0098	0.0176392
-11.66	0.0197754	0.0341797	0.0474548	0.0409546	0.0383301	0.0301819	-0.00699	0.00397
-11.56	0.029541	0.0341797	0.0376892	0.0350952	0.0227051	0.0145569	0.00278	0.00787
-11.46	0.029541	0.0302734	0.0376892	0.0350952	0.0227051	0.0145569	0.00278	0.00787
-11.36	0.0209351	0.0244141	0.033783	0.031189	0.0324707	0.0223694	-0.00192	0.00903
-11.26	0.00806	0.0314331	0.0329895	0.0303955	0.027771	0.0118103	-0.0128473	-0.0136102
-11.16	0.00806	0.0107422	0.0122986	0.0136108	0.00708	0.00479	-0.0187073	-0.0136108
-11.06	0.00806	0.00488	0.00644	0.0097	0.0109863	0.00479	-0.0187073	-0.00385
-10.96	0.00336	0.0146484	0.0162048	0.00385	0.0109863	0.000885	-0.00699	-0.00775
-10.86	0.0061	0.00995	0.0122986	0.0136108	0.0109863	0.00479	-0.00699	-0.0136108
-10.76	-0.000915	0.00293	0.00644	0.0097	0.0168457	0.00479	-0.0179136	-0.010864
-10.66	0.0061	0.00568	0.00528	-0.00317	0.00397	-0.00613	-0.00699	-0.00385
-10.56	0.0022	0.00879	0.00644	0.00385	0.0109863	0.00479	-0.00699	-0.00385
-10.46	0.0061	0.00293	0.0162048	0.0116577	0.00629	0.00479	0.00278	0.00592
-10.36	0.0061	0.00293	0.0162048	0.0058	0.00903	0.000885	-0.00113	0.00122
-10.26	-0.00757	0.00879	0.0122986	0.0058	0.00903	0.00479	-0.0167538	-0.0155636
-10.16	-0.00952	-0.00684	-0.00333	0.00189	-0.000732	-0.00497	-0.0128479	-0.00189
-10.06	0.00806	-0.00293	0.00644	-6.1e-05	0.00903	-0.00107	-0.00113	0.00397
-9.96	0.00806	0.00879	0.00644	0.0058	0.00903	0.00986	-0.00699	6.1e-05
-9.86	0.00415	0.00293	0.00644	0.0108643	0.00903	0.00284	-0.00699	0.00397
-9.76	-0.00171	0.00293	0.00644	0.00385	0.00903	-0.00107	-0.00113	0.00397
-9.66	-0.00171	0.00879	0.0134583	0.00385	0.0168457	0.00284	-0.0167542	-0.0097
-9.56	0.0022	-0.00684	-0.00333	-0.00983	0.00122	-0.00693	-0.012848	-0.00189
-9.46	0.00415	-0.00293	0.00058	-0.00201	0.00513	-0.00693	-0.00699	0.00397
-9.36	-0.00171	0.00879	0.0122986	0.00385	0.0109863	0.00284	0.00278	6.1e-05
-9.26	0.00806	0.00293	0.00644	-6.1e-05	0.00708	0.00284	-0.00113	-0.0058
-9.16	0.00415	0.0126953	0.00644	0.00385	0.0109863	-0.00107	-0.00699	0.00592
-9.06	-0.0114742	0.00879	0.0122986	0.00385	0.0109863	0.00479	-0.00699	-0.00775
-8.96	-0.0114746	-0.00684	-0.00333	-0.00592	0.00122	-0.00497	-0.0108948	-0.0136108
-8.86	-0.00171	0.00488	-0.00333	-6.1e-05	-0.00269	-0.00888	-0.0128479	-0.0097
-8.76	-0.00171	0.00488	-0.00333	-0.00201	0.00513	-0.0108337	-0.00699	-0.00385
-8.66	-0.00171	0.00488	0.00644	-6.1e-05	0.00708	0.00479	-0.0108948	-0.00775
-8.56	-0.00171	-0.00488	-0.00723	-0.00592	-0.00854	-0.00888	-0.0167542	-0.0136108
-8.46	-0.00562	0.000183	-0.013092	-0.00592	0.00122	-0.01474	-0.00699	-0.0136108
-8.36	-0.00757	-0.00684	-0.00333	-0.00983	-0.00269	-0.01474	-0.00308	-0.00385
-8.26	-0.00171	0.00684	-0.00333	-0.00201	-0.00464	-0.00107	-0.0116881	-0.0136107
-8.16	-0.00641	-0.000977	-0.00333	-0.00983	0.00122	-0.00888	-0.0187073	-0.0175171
-8.06	-0.0134277	-0.00684	-0.00333	-0.00397	0.00122	-0.01474	-0.00699	-0.0136108
-7.96	-0.0134277	0.00293	-0.00723	-0.00397	-0.00269	-0.00888	-0.00699	-0.0136108
-7.86	-0.00952	-0.000977	-0.00333	-0.00397	-0.00854	-0.01474	-0.0167542	-0.0241699
-7.76	-0.00757	-0.00293	-0.00919	-0.0137329	-0.00464	-0.0155334	-0.00699	-0.0155642
-7.66	-0.00366	-0.000977	-0.00333	-0.00397	0.00122	-0.0166931	-0.0108948	-0.015564
-7.56	-0.00366	-0.00684	0.00253	-0.00787	-0.00269	-0.0205994	-0.0167542	-0.0194702
-7.46	-0.00366	-0.0107422	-0.00333	-0.0137329	0.00122	-0.0166931	-0.0167542	-0.0116577
-7.36	-0.00171	-0.00293	-0.00412	-0.00476	0.00513	-0.0127869	-0.0167542	-0.015564
-7.26	-0.00171	-0.0107422	-0.00528	-0.015686	-0.00348	-0.0205994	-0.0167543	-0.0155641
-7.16	-0.00562	-0.00684	-0.00528	-0.015686	0.00317	-0.0166931	-0.00699	-0.015564
-7.06	-0.00171	-0.00684	-0.00919	-0.00592	0.00513	-0.0166931	-0.0108948	-0.0097
-6.96	-0.0134277	-0.0107422	-0.00723	-0.00983	-0.000732	-0.0205994	-0.0245667	-0.0233765
-6.86	-0.0134277	-0.0193481	-0.0209045	-0.0274048	-0.00854	-0.0245056	-0.0128479	-0.0214233
-6.76	-0.017334	-0.0205078	-0.0189514	-0.0176392	0.00513	-0.0225525	-0.0226135	-0.0175171
-6.66	-0.017334	-0.0146484	-0.0150452	-0.0215454	-0.000732	-0.0284119	-0.0284729	-0.0214233
-6.56	-0.0184938	-0.0205078	-0.0189514	-0.031311	-0.00464	-0.0323181	-0.0187075	-0.0225832
-6.46	-0.0161743	-0.0197144	-0.0240173	-0.0324707	-0.0097	-0.0276184	-0.0187073	-0.0194702
-6.36	-0.0231934	-0.0224609	-0.0228577	-0.0195923	-0.00854	-0.0264587	-0.0226135	-0.0292358
-6.26	-0.0231935	-0.0283203	-0.0169983	-0.0254517	-0.0124512	-0.0311584	-0.0245668	-0.0311891
-6.16	-0.017334	-0.0166016	-0.0236511	-0.0254517	-0.0144043	-0.0342712	-0.0226135	-0.0292358
-6.06	-0.0231934	-0.0205078	-0.0248108	-0.0301514	-0.0124512	-0.0323181	-0.0284729	-0.0350952
-5.96	-0.0270996	-0.0263672	-0.028717	-0.0371704	-0.0183105	-0.0264587	-0.0226135	-0.0233765
-5.86	-0.032959	-0.0302734	-0.0345764	-0.031311	-0.0124512	-0.030365	-0.0284729	-0.0280762
-5.76	-0.032959	-0.0263672	-0.0345764	-0.0371704	-0.0183105	-0.0362244	-0.0284729	-0.0350952
-5.66	-0.032959	-0.0263672	-0.028717	-0.0371704	-0.0183105	-0.0401306	-0.0284729	-0.0409546
-5.56	-0.0329592	-0.0361328	-0.0404358	-0.046936	-0.0241699	-0.0420837	-0.0284731	-0.0390017
-5.46	-0.032959	-0.0263672	-0.0384827	-0.0371704	-0.0132446	-0.0362244	-0.0284729	-0.0448608
-5.36	-0.0231934	-0.0263672	-0.0345764	-0.0371704	-0.0202637	-0.0401306	-0.0323792	-0.0350952
-5.26	-0.0231934	-0.0302734	-0.0345764	-0.0371704	-0.0202637	-0.0362244	-0.0382385	-0.0350952
-5.16	-0.0270996	-0.0263672	-0.0384827	-0.0293579	-0.010498	-0.0401306	-0.0265198	-0.0390015
-5.06	-0.0427242	-0.0263672	-0.0345764	-0.0352173	-0.010498	-0.04599	-0.036285	-0.0546261
-4.96	-0.032959	-0.0408325	-0.044342	-0.0488892	-0.0241699	-0.0557556	-0.0401917	-0.0585327
-4.86	-0.0407715	-0.0380859	-0.0482483	-0.0547485	-0.0300293	-0.0498962	-0.0499573	-0.0585327
-4.76	-0.05249	-0.0419922	-0.0580139	-0.0488892	-0.0241699	-0.0596619	-0.0499571	-0.0643919
-4.66	-0.0524902	-0.0517578	-0.0580139	-0.0586548	-0.0300293	-0.0694275	-0.0558167	-0.0682983
-4.56	-0.0466309	-0.0478516	-0.0638733	-0.0645142	-0.0300293	-0.0752869	-0.0558167	-0.0741577
-4.46	-0.0524902	-0.0517578	-0.0677795	-0.0586548	-0.0339355	-0.0694275	-0.0558167	-0.0741577
-4.36	-0.048584	-0.0576172	-0.0775452	-0.0645142	-0.0397949	-0.0752869	-0.0468445	-0.0643921
-4.26	-0.0563963	-0.0576172	-0.0794983	-0.0645142	-0.0397949	-0.0760803	-0.0577696	-0.0741576
-4.16	-0.0524902	-0.0615234	-0.0783386	-0.0692139	-0.0495605	-0.07724	-0.061676	-0.078064
-4.06	-0.0571899	-0.0673828	-0.0892639	-0.0762329	-0.0534668	-0.0811462	-0.0675354	-0.0839233
-3.96	-0.064209	-0.0712891	-0.0951233	-0.0762329	-0.0495605	-0.0870056	-0.0577698	-0.0800171
-3.86	-0.064209	-0.0673828	-0.0834045	-0.0762329	-0.0495605	-0.0870056	-0.061676	-0.0682983
-3.76	-0.0642091	-0.0712891	-0.0873108	-0.0703735	-0.0495605	-0.07724	-0.0577699	-0.0702516
-3.66	-0.0739746	-0.0662231	-0.0931702	-0.0762329	-0.0495605	-0.07724	-0.0636292	-0.0749512
-3.56	-0.0778811	-0.0732422	-0.102936	-0.0859985	-0.0593262	-0.0870056	-0.0616762	-0.0800173
-3.46	-0.079834	-0.0712891	-0.0970764	-0.0801392	-0.0495605	-0.0811462	-0.0577698	-0.0819702
-3.36	-0.0739746	-0.0673828	-0.102936	-0.0820923	-0.050354	-0.0870056	-0.0577698	-0.0663452
-3.26	-0.0661623	-0.0673828	-0.103729	-0.0762329	-0.0515137	-0.0830994	-0.0519106	-0.0702517
-3.16	-0.071228	-0.0712891	-0.0990295	-0.0703735	-0.0554199	-0.0694275	-0.0577698	-0.0753174
-3.06	-0.0747683	-0.0665894	-0.104095	-0.0754395	-0.0604858	-0.0752869	-0.0480044	-0.0682986
-2.96	-0.0817871	-0.0693359	-0.0970764	-0.0789795	-0.0495605	-0.0791931	-0.061676	-0.0839233
-2.86	-0.0817871	-0.0751953	-0.116608	-0.0957642	-0.0593262	-0.0948181	-0.0558167	-0.0839233
-2.76	-0.0856936	-0.079895	-0.122467	-0.0996704	-0.0593262	-0.0850525	-0.0597231	-0.0788576
-2.66	-0.0817871	-0.0908203	-0.121307	-0.0996704	-0.0632324	-0.0889587	-0.0655823	-0.0819702
-2.56	-0.0993653	-0.0966797	-0.13028	-0.10553	-0.0651855	-0.0909119	-0.0792542	-0.0858765
-2.46	-0.115784	-0.100586	-0.141998	-0.109436	-0.0776978	-0.0889587	-0.0898132	-0.0858765
-2.36	-0.116943	-0.0966797	-0.16153	-0.119995	-0.0905762	-0.0948181	-0.100739	-0.0897827
-2.26	-0.126709	-0.100586	-0.167389	-0.134827	-0.0944824	-0.0995178	-0.100739	-0.0956425
-2.16	-0.135681	-0.101379	-0.181854	-0.154358	-0.104248	-0.0967712	-0.109711	-0.104614
-2.06	-0.148987	-0.121277	-0.197845	-0.183655	-0.122986	-0.10965	-0.119111	-0.103455
-1.96	-0.161865	-0.120117	-0.202545	-0.179749	-0.12262	-0.104584	-0.122223	-0.100342
-1.86	-0.148193	-0.130676	-0.197479	-0.173889	-0.133545	-0.10849	-0.102692	-0.117126
-1.76	-0.148193	-0.129883	-0.196686	-0.156311	-0.131592	-0.106537	-0.106598	-0.136658
-1.66	-0.142334	-0.12793	-0.194733	-0.158264	-0.121826	-0.0995178	-0.100739	-0.142517
-1.56	-0.132569	-0.124023	-0.194733	-0.158264	-0.131592	-0.106537	-0.102692	-0.147217
-1.46	-0.132568	-0.135742	-0.179108	-0.164124	-0.123779	-0.106537	-0.0909729	-0.134705
-1.36	-0.136475	-0.125977	-0.167389	-0.150452	-0.121826	-0.100677	-0.100739	-0.142517
-1.26	-0.124756	-0.129883	-0.177155	-0.148499	-0.131592	-0.114349	-0.0851137	-0.135864
-1.16	-0.107178	-0.114258	-0.172455	-0.146545	-0.127686	-0.099884	-0.0433044	-0.0995483
-1.06	-0.113036	-0.0802612	-0.122467	-0.121155	-0.104248	-0.0381775	-0.0273123	-0.0800162
-0.959999	-0.113037	-0.0623169	-0.138885	-0.109436	-0.0964355	-0.0311584	-0.0179138	-0.0604858
-0.860001	-0.100525	-0.0744019	-0.141205	-0.121155	-0.0905762	-0.0237122	0.000824	-0.0460205
-0.760002	-0.106017	-0.0673828	-0.126373	-0.114502	-0.078064	-0.0127869	0.00864	-0.0241689
-0.66	-0.134521	-0.0615234	-0.122467	-0.10553	-0.0855103	-0.0205994	-0.0108948	-0.0370483
-0.560001	-0.160673	-0.0849609	-0.136139	-0.118042	-0.11792	-0.0362244	0.00202	0.00397
-0.459999	-0.133728	-0.0818176	-0.156433	-0.144592	-0.11087	-0.00574	0.0414734	0.0582886
-0.360001	-0.071228	-0.0333862	-0.133392	-0.10083	-0.069458	0.0192566	0.0469055	0.0742798
-0.260002	-0.071228	-0.0400391	-0.0658264	-0.0274048	-0.010498	0.0348816	0.0348206	0.0559082
-0.16	-0.071228	-0.0400391	-0.0658264	-0.0274048	-0.010498	0.0348816	0.00943	0.0559082
-0.0600014	0.382242	-0.0498047	-0.0658264	-0.0274048	-0.010498	0.0348816	0.29844	0.563302
0.0400009	3.90222	0.293945	0.115814	-0.0266418	0.459015	0.282532	2.55005	4.04266
0.139999	7.66116	3.19748	3.47482	2.20972	4.83795	2.59073	2.10785	2.30826
0.239998	8.62289	6.08847	6.23962	4.62766	9.16644	3.3501	1.34653	-3.939
0.339996	5.9439	8.07635	7.90604	6.44016	7.13675	3.9454	-0.138341	-7.32816
0.440002	4.40219	5.69083	5.4447	4.62766	2.31372	2.43878	0.215271	-5.36908
0.540001	3.57095	4.26971	4.05994	3.31985	1.57465	1.6622	-0.117523	-3.91672
0.639999	2.75415	3.41583	3.24121	2.77573	1.53366	1.2966	-0.361298	-3.91324
0.739998	2.1069	2.48495	2.47635	1.99524	0.93988	0.882141	-0.660095	-3.53
0.839996	1.62999	1.90411	1.90137	1.30426	0.452789	0.455597	-0.284654	-2.71822
0.940002	1.3475	1.46191	1.44785	1.11438	0.198883	0.445007	-0.158539	-1.95618
1.04	0.991272	1.13263	1.20175	0.876892	0.284821	0.335266	0.0278015	-1.10187
1.14	0.713135	0.909973	0.886139	0.590973	0.216858	0.45401	0.269196	-0.437439
1.24	0.501404	0.580292	0.584961	0.384705	0.125824	0.580566	0.37738	0.273895
1.34	0.4901	0.352539	0.37793	0.410492	0.0910645	0.548553	0.831714	0.680164
1.44	0.425659	0.549408	0.365417	0.468292	0.225433	0.711823	0.929749	0.857483
1.54	0.367065	0.322083	0.200592	0.354248	0.313721	0.679413	1.00082	1.30008
1.64	0.295166	0.248657	0.237701	0.375732	0.395752	0.800507	1.06058	1.51801
1.74	0.172882	0.165802	0.141968	0.310486	0.396118	0.885651	1.15823	1.66998
1.84	0.14243	0.108398	0.0845642	0.222595	0.323486	0.950104	1.36606	1.9278
1.94	0.202576	0.170502	0.179871	0.225311	0.447296	1.06534	1.50122	2.18796
2.04	0.147522	0.271667	0.257599	0.272583	0.555115	1.06964	1.53598	2.30594
2.14	0.174835	0.273254	0.288483	0.287048	0.534424	1.06808	1.6055	2.49536
2.24	0.187744	0.24707	0.298615	0.326111	0.553162	1.15439	1.64261	2.63013
2.34	0.20261	0.245117	0.305267	0.366333	0.621521	1.20908	1.7024	2.77585
2.44	0.201416	0.21582	0.288879	0.372223	0.629364	1.21301	1.84653	2.89264
2.54	0.209991	0.235352	0.285736	0.382751	0.677002	1.34268	1.93558	2.99146
2.64	0.208466	0.230255	0.268158	0.392517	0.72699	1.42471	2.03131	3.05789
2.74	0.213135	0.238495	0.255676	0.419098	0.723114	1.43488	2.10083	3.1575
2.84	0.206087	0.245117	0.273254	0.397614	0.756317	1.49307	2.20004	3.22272
2.94	0.218994	0.241974	0.259155	0.387421	0.776611	1.51065	2.28131	3.345
3.04	0.22876	0.265839	0.275208	0.39566	0.812958	1.57825	2.34186	3.45242
3.14	0.230713	0.272461	0.283783	0.417145	0.834442	1.64465	2.40903	3.54227
3.24	0.277588	0.288086	0.292786	0.437439	0.860596	1.68372	2.48639	3.64774
3.34	0.275636	0.31543	0.320892	0.468689	0.896942	1.75479	2.5528	3.74344
3.44	0.283447	0.317383	0.326752	0.475739	0.908661	1.78723	2.62506	3.83328
3.54	0.296326	0.334961	0.336517	0.486267	0.942627	1.82706	2.7012	3.927
3.64	0.307678	0.336121	0.350586	0.494476	0.987946	1.87042	2.76959	4.01297
3.74	0.294373	0.350586	0.37558	0.509705	1.00708	1.91104	2.81644	4.06763
3.84	0.287355	0.334167	0.378693	0.516724	1.00629	1.93878	2.8692	4.14774
3.94	0.295166	0.334961	0.373627	0.51947	1.03561	1.96964	2.94028	4.2403
4.04	0.293213	0.34082	0.397064	0.544861	1.05786	2.02237	3.00513	4.28757
4.14	0.301025	0.34082	0.390411	0.561646	1.08051	2.05011	3.06723	4.36725
4.24	0.290466	0.336914	0.414642	0.576111	1.11765	2.08682	3.10083	4.43872
4.34	0.275635	0.34198	0.406036	0.573364	1.12152	2.10165	3.16293	4.50516
4.44	0.299072	0.338867	0.40683	0.58783	1.1438	2.12317	3.22583	4.58716
4.54	0.279541	0.354492	0.429474	0.608521	1.17621	2.16611	3.25473	4.6524
4.64	0.294373	0.34668	0.422455	0.61322	1.177	2.19034	3.30472	4.72507
4.74	0.287354	0.349792	0.443939	0.637817	1.20551	2.24423	3.34888	4.81177
4.84	0.283448	0.349792	0.43924	0.653442	1.23285	2.26572	3.38364	4.87116
4.94	0.293213	0.349426	0.430267	0.652283	1.2356	2.26965	3.42386	4.94067
5.04	0.2854	0.353699	0.43338	0.667114	1.25943	2.30673	3.45123	4.98367
5.14	0.276794	0.34082	0.424408	0.664001	1.27271	2.34464	3.49808	5.05396
5.24	0.295959	0.334167	0.43338	0.67572	1.27386	2.36923	3.55551	5.13678
5.34	0.282655	0.34552	0.444733	0.699158	1.30981	2.41104	3.59378	5.18677
5.44	0.279541	0.343933	0.441193	0.70813	1.32855	2.43954	3.62503	5.25122
5.54	0.271729	0.34082	0.445099	0.70813	1.35004	2.45712	3.66803	5.31061
5.64	0.283447	0.333008	0.436127	0.720642	1.36255	2.47354	3.71878	5.38599
5.74	0.281494	0.353699	0.453705	0.73822	1.39966	2.51376	3.7645	5.45319
5.84	0.282655	0.355286	0.465424	0.753845	1.42114	2.54581	3.78909	5.49655
5.94	0.269775	0.345886	0.46463	0.749146	1.43207	2.57431	3.83011	5.55005
6.04	0.271729	0.344727	0.454865	0.753052	1.43207	2.58408	3.88754	5.60944
6.14	0.263916	0.348633	0.462311	0.757751	1.46021	2.61417	3.91995	5.66138
6.24	0.268982	0.334961	0.46463	0.763611	1.46527	2.64462	3.97464	5.71216
6.34	0.262756	0.345886	0.46463	0.772583	1.4848	2.67392	4.02817	5.75983
6.44	0.272888	0.339661	0.477936	0.787048	1.49927	2.70401	4.08401	5.85083
6.54	0.261963	0.355652	0.505646	0.80188	1.52386	2.73447	4.12112	5.89771
6.64	0.281494	0.347839	0.49588	0.80072	1.52191	2.75595	4.17856	5.98444
6.74	0.283447	0.367004	0.516998	0.822205	1.5528	2.79776	4.20316	6.03638
6.84	0.28656	0.359558	0.509552	0.827271	1.57074	2.81845	4.2598	6.1106
6.94	0.266663	0.374023	0.519318	0.849548	1.59027	2.8497	4.29184	6.15436
7.04	0.284607	0.368958	0.516998	0.851501	1.59302	2.86691	4.33401	6.21606
7.14	0.267822	0.377136	0.529083	0.862427	1.61566	2.88876	4.35745	6.24927
7.24	0.272522	0.363464	0.533783	0.857361	1.61761	2.9122	4.40317	6.31451
7.34	0.274842	0.367004	0.537689	0.867126	1.63678	2.94815	4.43362	6.3606
7.44	0.261963	0.365417	0.544708	0.872192	1.65082	2.96884	4.47073	6.3938
7.54	0.273682	0.360352	0.535736	0.880798	1.66644	2.99619	4.51254	6.44031
7.64	0.273682	0.374817	0.553314	0.892517	1.67896	3.03293	4.55276	6.49731
7.74	0.274841	0.369324	0.559174	0.897583	1.68872	3.05283	4.59183	6.54614
7.84	0.272523	0.379883	0.566193	0.917908	1.71527	3.08408	4.62271	6.59576
7.94	0.283447	0.37793	0.56192	0.915955	1.72778	3.11026	4.67386	6.64575
8.04	0.284607	0.385742	0.585724	0.932739	1.75433	3.14542	4.71292	6.69653
8.14	0.267822	0.384949	0.587677	0.939392	1.76489	3.16611	4.74222	6.72974
8.24	0.282654	0.368164	0.582611	0.930786	1.76996	3.17783	4.78128	6.78442
8.34	0.276429	0.383789	0.597443	0.951111	1.78363	3.21298	4.82504	6.82819
8.44	0.289307	0.383789	0.597076	0.95697	1.7981	3.22629	4.87308	6.88989
8.54	0.282654	0.405273	0.618927	0.971802	1.82544	3.27939	4.90121	6.91412
8.64	0.282288	0.386902	0.611908	0.974548	1.83441	3.29306	4.93246	6.9649
8.74	0.295166	0.388489	0.617767	0.992126	1.85864	3.30753	4.98245	7.02661
8.84	0.284608	0.40918	0.639252	1.01361	1.88403	3.34854	5.0098	7.06567
8.94	0.283447	0.400574	0.634552	1.00305	1.88519	3.35947	5.04691	7.11646
9.04	0.293213	0.40918	0.639252	1.00305	1.89496	3.38876	5.09067	7.17389
9.14	0.306885	0.419739	0.647064	1.02417	1.91412	3.4169	5.12778	7.21881
9.24	0.314697	0.433777	0.652924	1.04602	1.94379	3.43839	5.168	7.26685
9.34	0.313904	0.43457	0.663849	1.05658	1.96527	3.46298	5.20316	7.30981
9.44	0.297119	0.429871	0.668549	1.06165	1.97504	3.49814	5.21683	7.34888
9.54	0.295959	0.422852	0.661896	1.07025	1.97192	3.51181	5.24887	7.38873
9.64	0.304138	0.421692	0.671295	1.08002	1.99146	3.53098	5.29184	7.44928
9.74	0.312744	0.439636	0.679474	1.09174	2.0188	3.56259	5.3262	7.49927
9.84	0.307678	0.448242	0.68808	1.10657	2.04535	3.59775	5.36801	7.54694
9.94	0.309998	0.450989	0.693939	1.11792	2.05981	3.61887	5.39847	7.57153
10.04	0.312744	0.449402	0.703705	1.11829	2.07349	3.63876	5.42661	7.60944
10.14	0.302979	0.458008	0.708771	1.12689	2.08441	3.66806	5.45706	7.65552
10.24	0.308044	0.459961	0.707611	1.13196	2.08832	3.67667	5.49222	7.70044
10.34	0.313538	0.459167	0.708771	1.13666	2.10864	3.70126	5.51645	7.7403
10.44	0.32251	0.458801	0.712311	1.14838	2.11841	3.71768	5.55161	7.79889
10.54	0.31781	0.463867	0.729095	1.17572	2.14771	3.75089	5.5762	7.84497
10.64	0.332275	0.468933	0.718536	1.17688	2.15863	3.77158	5.61722	7.87817
10.74	0.318604	0.477539	0.727142	1.19525	2.17816	3.80673	5.64651	7.91528
10.84	0.328369	0.479492	0.728302	1.20227	2.19458	3.82315	5.68716	7.95984
10.94	0.32251	0.489258	0.741608	1.20581	2.20825	3.84268	5.71292	8.00903
11.04	0.336182	0.487305	0.747833	1.21594	2.21802	3.86221	5.75003	8.05786
11.14	0.333435	0.50293	0.760345	1.22455	2.23871	3.89267	5.78598	8.09888
11.24	0.333069	0.507996	0.768158	1.23547	2.24652	3.91025	5.82309	8.14539
11.34	0.334229	0.507629	0.768158	1.25269	2.26373	3.93723	5.84769	8.18091
11.44	0.3479	0.510742	0.770111	1.25696	2.27386	3.95322	5.87698	8.21997
11.54	0.347107	0.509949	0.78299	1.26752	2.30005	3.98837	5.90903	8.26178
11.64	0.351807	0.510742	0.787689	1.27454	2.30707	4.00089	5.94534	8.31372
11.74	0.362366	0.514648	0.78299	1.29486	2.32349	4.02744	5.97623	8.35358
11.84	0.359619	0.523254	0.794342	1.31714	2.33325	4.04074	6.00198	8.40045
11.94	0.360779	0.52948	0.809174	1.32727	2.34808	4.07236	6.043	8.44067
12.04	0.3479	0.530273	0.80838	1.33392	2.36841	4.08798	6.07114	8.47974
12.14	0.365479	0.530273	0.81308	1.33118	2.37933	4.10245	6.1055	8.5274
12.24	0.363525	0.531433	0.816986	1.34564	2.38989	4.13095	6.14536	8.56842
12.34	0.363526	0.544739	0.828705	1.36127	2.40747	4.15793	6.17075	8.59888
12.44	0.367432	0.53418	0.822845	1.36127	2.41333	4.1622	6.1973	8.65436
12.54	0.373291	0.543152	0.841583	1.3761	2.43793	4.1962	6.22659	8.70044
12.64	0.374451	0.553711	0.848236	1.38275	2.44849	4.22861	6.26059	8.7395
12.74	0.372131	0.553711	0.858002	1.38586	2.46332	4.25204	6.28598	8.76843
12.84	0.377197	0.558411	0.848236	1.39136	2.47662	4.25754	6.31644	8.81372
12.94	0.383057	0.558777	0.852142	1.40033	2.48871	4.28525	6.34653	8.85864
13.04	0.388123	0.557617	0.867767	1.41321	2.49731	4.31729	6.38089	8.8985
13.14	0.392822	0.573242	0.872833	1.41595	2.52191	4.33212	6.41684	8.93872
13.24	0.38385	0.579102	0.877533	1.43665	2.53833	4.34775	6.43246	8.98328
13.34	0.384216	0.569336	0.883392	1.43628	2.54224	4.35129	6.46487	9.01684
13.44	0.386963	0.571289	0.885345	1.44836	2.55591	4.37314	6.49106	9.052
13.54	0.392822	0.583008	0.891205	1.45502	2.57269	4.40128	6.52542	9.09772
13.64	0.396729	0.588074	0.898224	1.46674	2.58716	4.43173	6.54965	9.1438
13.74	0.402588	0.59082	0.910736	1.47571	2.60199	4.45206	6.56644	9.16919
13.84	0.390076	0.598633	0.908783	1.4765	2.60669	4.46103	6.59573	9.20905
13.94	0.393616	0.594727	0.90799	1.49133	2.62738	4.47745	6.61685	9.25006
14.04	0.398682	0.588867	0.919342	1.49683	2.62897	4.49307	6.65237	9.29498
14.14	0.403748	0.592773	0.923615	1.50696	2.65277	4.52432	6.67856	9.3313
14.24	0.406494	0.610352	0.928314	1.51752	2.65942	4.54306	6.71097	9.36255
14.34	0.402588	0.612305	0.93222	1.52533	2.67035	4.56064	6.72659	9.3985
14.44	0.402588	0.607605	0.941193	1.51672	2.69067	4.57706	6.74496	9.42505
14.54	0.406494	0.608398	0.945892	1.52533	2.69849	4.59189	6.78403	9.46375
14.64	0.414307	0.613098	0.952545	1.5351	2.71216	4.61105	6.81723	9.50122
14.74	0.414307	0.620117	0.958771	1.54681	2.72974	4.6329	6.83792	9.54028
14.84	0.418213	0.629089	0.959564	1.55267	2.74261	4.65323	6.87112	9.57428
14.94	0.422119	0.633789	0.973236	1.56165	2.76294	4.67197	6.89536	9.60864
15.04	0.427979	0.637695	0.976349	1.57416	2.77777	4.69034	6.92465	9.6532
15.14	0.424072	0.642395	0.981842	1.59058	2.78131	4.71182	6.94809	9.68091
15.24	0.414307	0.639648	0.979095	1.58313	2.79419	4.72354	6.97659	9.71411
15.34	0.414307	0.640808	0.978302	1.58783	2.80902	4.73837	7.00082	9.75983
15.44	0.417419	0.639648	0.979095	1.60266	2.81958	4.7626	7.03128	9.79419
15.54	0.424072	0.643555	0.983002	1.6015	2.82269	4.7872	7.05667	9.83014
15.64	0.422119	0.65448	0.993927	1.61633	2.84302	4.80869	7.07504	9.85864
15.74	0.426819	0.647461	1.00644	1.62103	2.85785	4.81924	7.1102	9.89264
15.84	0.433044	0.652161	1.01114	1.63354	2.86139	4.84073	7.14145	9.92975
15.94	0.433838	0.65918	1.00955	1.65344	2.88324	4.86221	7.16605	9.96411
16.04	0.427979	0.658386	1.01816	1.64642	2.89771	4.88095	7.19028	10.0137
16.14	0.433838	0.657227	1.02597	1.6601	2.90277	4.90518	7.21683	10.054
16.24	0.437744	0.668945	1.02908	1.67688	2.91724	4.92783	7.24106	10.0782
16.34	0.437745	0.668945	1.03769	1.68549	2.93286	4.94229	7.26254	10.1153
16.44	0.443604	0.663879	1.03458	1.69135	2.93286	4.95596	7.29105	10.1379
16.54	0.433838	0.668152	1.04276	1.70502	2.95239	4.96768	7.31723	10.1719
16.64	0.437744	0.668945	1.04745	1.70697	2.96918	4.98251	7.33987	10.2122
16.74	0.44281	0.672852	1.05722	1.71985	2.97583	5.00089	7.36606	10.2579
16.84	0.443604	0.678711	1.06815	1.73627	2.99847	5.01181	7.39066	10.2786
16.94	0.438538	0.677917	1.06699	1.74213	2.99731	5.03214	7.41177	10.3075
17.04	0.445557	0.673645	1.06387	1.73627	3.00787	5.04581	7.44339	10.3547
17.14	0.44281	0.68457	1.07401	1.75385	3.02972	5.07315	7.46683	10.3887
17.24	0.443604	0.688477	1.07675	1.74524	3.03247	5.08212	7.48911	10.4231
17.34	0.44165	0.688477	1.08847	1.7558	3.04926	5.09659	7.5098	10.463
17.44	0.453369	0.693542	1.09549	1.7597	3.052	5.11533	7.53989	10.4993
17.54	0.457275	0.698242	1.108	1.77649	3.07269	5.14151	7.57034	10.5364
17.64	0.453369	0.702148	1.11191	1.77924	3.09106	5.15439	7.59146	10.5692
17.74	0.455322	0.699036	1.11191	1.78784	3.09381	5.1716	7.62112	10.6047
17.84	0.453369	0.706055	1.11972	1.78821	3.1098	5.18954	7.64536	10.6387
17.94	0.457275	0.709167	1.108	1.79486	3.10864	5.19229	7.66995	10.6672
18.04	0.456482	0.711914	1.11502	1.80072	3.11566	5.21884	7.69028	10.709
18.14	0.465088	0.717773	1.12753	1.81555	3.13794	5.23721	7.72464	10.7473
18.24	0.473694	0.723633	1.13144	1.82025	3.14496	5.25595	7.75748	10.7938
18.34	0.474853	0.733398	1.142	1.83667	3.16803	5.28098	7.78128	10.8196
18.44	0.47876	0.739258	1.15018	1.85266	3.1731	5.29306	7.80161	10.8536
18.54	0.47406	0.739258	1.15292	1.85736	3.18402	5.31339	7.83206	10.8938
18.64	0.474854	0.741211	1.15878	1.86243	3.19849	5.33212	7.85239	10.92
18.74	0.476807	0.740417	1.16385	1.86127	3.20355	5.34268	7.8848	10.9465
18.84	0.4729	0.741211	1.1705	1.87494	3.21411	5.36533	7.91879	10.9922
18.94	0.4776	0.74707	1.17831	1.88977	3.22778	5.37979	7.94614	11.0235
19.04	0.483826	0.75177	1.18222	1.89526	3.23169	5.40128	7.96176	11.0606
19.14	0.484619	0.750977	1.18808	1.90814	3.25317	5.41299	7.99222	11.0852
19.24	0.484619	0.750183	1.18222	1.90735	3.26215	5.42667	8.00668	11.1204
19.34	0.482666	0.75293	1.18924	1.91595	3.2688	5.45322	8.03519	11.1465
19.44	0.493591	0.762695	1.19589	1.92181	3.28833	5.46573	8.06137	11.179
19.54	0.490479	0.770508	1.20956	1.93079	3.30316	5.49228	8.08011	11.2012
19.64	0.482666	0.768555	1.20682	1.94525	3.30786	5.50089	8.1102	11.2415
19.74	0.483459	0.771667	1.20956	1.94525	3.32074	5.50986	8.12973	11.2723
19.84	0.488525	0.777161	1.21817	1.94525	3.33209	5.52121	8.14731	11.304
19.94	0.497498	0.780273	1.22324	1.9472	3.33911	5.54697	8.17972	11.338
20.04	0.492432	0.774414	1.23221	1.96478	3.35785	5.56534	8.20786	11.3848
20.14	0.494385	0.78418	1.233	1.97571	3.37231	5.58212	8.2305	11.4094
20.24	0.488525	0.789246	1.23886	1.98627	3.38403	5.59268	8.25082	11.4329
20.34	0.492432	0.788086	1.24197	1.98627	3.39886	5.60635	8.27933	11.461
20.44	0.492432	0.780273	1.24667	1.98938	3.40161	5.62119	8.30045	11.4922
20.54	0.496338	0.788879	1.25137	1.99487	3.41138	5.64035	8.32034	11.5196
20.64	0.498291	0.790039	1.2576	2.00775	3.4231	5.65634	8.34457	11.5481
20.74	0.50415	0.797058	1.25644	2.01086	3.44183	5.67667	8.38089	11.5821
20.84	0.503357	0.807617	1.27206	2.01947	3.45239	5.6954	8.40121	11.6125
20.94	0.506104	0.80957	1.27792	2.03705	3.46216	5.71182	8.41995	11.6426
21.04	0.502197	0.80957	1.28299	2.03625	3.47308	5.73251	8.45004	11.6731
21.14	0.504944	0.813477	1.27792	2.039	3.48169	5.73526	8.47153	11.704
21.24	0.498291	0.80957	1.28262	2.04761	3.4903	5.75363	8.50082	11.7344
21.34	0.503357	0.80957	1.29355	2.05579	3.49652	5.77548	8.52151	11.7629
21.44	0.502197	0.813477	1.29861	2.06049	3.50903	5.7919	8.53989	11.793
21.54	0.496338	0.819336	1.30136	2.06635	3.51215	5.80673	8.56058	11.8235
21.64	0.508057	0.818542	1.30331	2.06555	3.52271	5.8212	8.58481	11.8575
21.74	0.513916	0.811523	1.31229	2.07416	3.53638	5.84073	8.62582	11.8938
21.84	0.503357	0.823242	1.32089	2.09564	3.55316	5.86142	8.65042	11.9239
21.94	0.502197	0.829102	1.31894	2.1015	3.56177	5.87589	8.66684	11.9485
22.04	0.491272	0.825195	1.31815	2.10266	3.56958	5.89267	8.68051	11.9677
22.14	0.511963	0.822083	1.31973	2.09839	3.57153	5.89035	8.71371	12.011
22.24	0.50415	0.832214	1.33261	2.12103	3.59106	5.92081	8.73441	12.043
22.34	0.513122	0.833008	1.33261	2.11633	3.59222	5.93173	8.77035	12.0833
22.44	0.515869	0.848633	1.35135	2.12885	3.6145	5.95596	8.79105	12.1133
22.54	0.502197	0.838867	1.34824	2.13666	3.63208	5.97079	8.79965	12.134
22.64	0.517822	0.833008	1.34238	2.13977	3.63208	5.96573	8.83011	12.1719
22.74	0.524475	0.849792	1.36191	2.15619	3.65277	5.99228	8.85513	12.2032
22.84	0.503358	0.843567	1.36191	2.15698	3.66217	6.00558	8.86997	12.2227
22.94	0.515869	0.838867	1.358	2.15033	3.66254	6.0126	8.90042	12.2629
23.04	0.515869	0.852539	1.36191	2.16711	3.68091	6.03525	8.92075	12.293
23.14	0.523682	0.858398	1.37088	2.16986	3.68286	6.04581	8.94144	12.3235
23.24	0.513916	0.847839	1.38144	2.17572	3.69183	6.06454	8.96371	12.3516
23.34	0.517822	0.852539	1.38144	2.18079	3.70239	6.08096	8.9805	12.3821
23.44	0.517822	0.858398	1.3873	2.18549	3.71606	6.09189	9.00082	12.4161
23.54	0.523682	0.862305	1.3873	2.18939	3.73285	6.09464	9.02036	12.4493
23.64	0.517822	0.859192	1.39902	2.1972	3.74225	6.11691	9.04184	12.4786
23.74	0.525635	0.866211	1.40292	2.1972	3.75513	6.13681	9.06644	12.5157
23.84	0.517822	0.871277	1.40488	2.20306	3.75433	6.14346	9.09067	12.5422
23.94	0.527588	0.858398	1.4119	2.20618	3.76099	6.15518	9.11331	12.5762
24.04	0.526794	0.866211	1.41464	2.21283	3.77661	6.17978	9.13364	12.6028
24.14	0.527588	0.87793	1.43222	2.2265	3.79535	6.19034	9.15707	12.629
24.24	0.515869	0.870117	1.42831	2.2265	3.80786	6.20126	9.16995	12.6536
24.34	0.533447	0.869324	1.42166	2.22571	3.81177	6.21573	9.20004	12.6973
24.44	0.528381	0.881836	1.44003	2.24017	3.83246	6.24503	9.21567	12.7325
24.54	0.539307	0.878723	1.43887	2.24683	3.84186	6.25674	9.24106	12.7637
24.64	0.534607	0.883789	1.44394	2.2511	3.84497	6.27237	9.26566	12.7942
24.74	0.525635	0.891602	1.44315	2.25775	3.85394	6.2872	9.28989	12.8223
24.84	0.537354	0.882996	1.45175	2.2597	3.86646	6.29385	9.31137	12.843
24.94	0.533447	0.887695	1.45175	2.26477	3.88208	6.31534	9.32425	12.8751
25.04	0.537354	0.891602	1.46152	2.26947	3.89301	6.32431	9.35043	12.9122
25.14	0.547119	0.897461	1.46072	2.27533	3.90161	6.34464	9.38089	12.9524
25.24	0.552979	0.90332	1.47128	2.29095	3.9231	6.37198	9.39029	12.9833
25.34	0.547119	0.909973	1.48184	2.30072	3.927	6.38565	9.41605	13.009
25.44	0.547119	0.914246	1.483	2.30658	3.94263	6.39737	9.43051	13.045
25.54	0.554932	0.913086	1.48416	2.31244	3.95435	6.41611	9.4559	13.0637
25.64	0.547119	0.918945	1.48886	2.3175	3.96722	6.43643	9.47073	13.0958
25.74	0.562744	0.913086	1.48495	2.3183	3.97192	6.44424	9.50473	13.1329
25.84	0.556091	0.928711	1.50058	2.32611	3.99146	6.4747	9.52933	13.1633
25.94	0.554932	0.932617	1.50253	2.33002	4.00238	6.48526	9.53989	13.1817
26.04	0.567444	0.931824	1.51151	2.33508	4.00513	6.50479	9.56528	13.2169
26.14	0.564697	0.937317	1.51114	2.34058	4.02155	6.51651	9.58481	13.2442
26.24	0.558838	0.932617	1.52402	2.3476	4.02386	6.53214	9.60239	13.2786
26.34	0.558838	0.94043	1.52402	2.35071	4.03247	6.5372	9.62503	13.3028
26.44	0.563904	0.944336	1.52322	2.3476	4.03833	6.55557	9.65121	13.3333
26.54	0.56665	0.939636	1.53183	2.3515	4.05316	6.56729	9.67581	13.3672
26.64	0.562744	0.952148	1.54355	2.37024	4.06372	6.59579	9.69809	13.3907
26.74	0.56665	0.948242	1.53964	2.37689	4.06958	6.60245	9.70316	13.4172
26.84	0.56665	0.948242	1.5408	2.37494	4.06488	6.61026	9.71957	13.4415
26.94	0.562744	0.952148	1.53964	2.36908	4.0813	6.61923	9.74301	13.4758
27.04	0.567444	0.948242	1.5416	2.38	4.09497	6.64151	9.77036	13.5126
27.14	0.578369	0.962708	1.55215	2.39526	4.11255	6.65518	9.78598	13.5391
27.24	0.577576	0.963074	1.56229	2.40033	4.11255	6.66495	9.81448	13.5735
27.34	0.57251	0.969727	1.56308	2.40735	4.12817	6.68643	9.8309	13.5938
27.44	0.568604	0.963867	1.56308	2.40033	4.13324	6.69736	9.85629	13.6282
27.54	0.578369	0.973633	1.56699	2.4101	4.14185	6.71182	9.87503	13.6583
27.64	0.584229	0.979492	1.57791	2.42181	4.14771	6.71768	9.91098	13.7043
27.74	0.576416	0.983398	1.58652	2.43665	4.1723	6.74619	9.92386	13.7247
27.84	0.576416	0.980652	1.59042	2.43744	4.18481	6.76456	9.94888	13.7528
27.94	0.582275	0.992004	1.60098	2.44019	4.19147	6.77432	9.96176	13.7747
28.04	0.574463	0.995117	1.59824	2.4433	4.20044	6.7919	9.97659	13.8087
28.14	0.578369	0.983398	1.59354	2.44055	4.19769	6.79581	10.0008	13.843
28.24	0.588135	1.00293	1.60214	2.46088	4.22192	6.82626	10.0254	13.8672
28.34	0.588135	0.999023	1.60214	2.47064	4.22388	6.83487	10.0399	13.8938
28.44	0.588135	0.994324	1.61386	2.47571	4.23676	6.85635	10.0555	13.9161
28.54	0.606873	1.00293	1.61777	2.47064	4.24341	6.86728	10.0918	13.963
28.64	0.60376	1.00879	1.6326	2.49017	4.26294	6.88565	10.1043	13.9875
28.74	0.596741	1.0127	1.63144	2.49603	4.26605	6.89737	10.1239	14.0126
28.84	0.593994	1.01154	1.63223	2.49017	4.27155	6.91495	10.1473	14.0325
28.94	0.5979	1.0166	1.62949	2.49603	4.28247	6.92276	10.1543	14.0567
29.04	0.5979	1.00488	1.62674	2.49994	4.28363	6.93564	10.1707	14.088
29.14	0.60376	1.00409	1.6412	2.49799	4.28247	6.9462	10.1942	14.1243
29.24	0.597107	1.02246	1.65292	2.51086	4.30591	6.96182	10.2246	14.1465
29.34	0.595947	1.02246	1.65292	2.51947	4.31293	6.98056	10.2411	14.1778
29.44	0.607666	1.02832	1.65683	2.53119	4.31567	6.99503	10.2539	14.1946
29.54	0.607666	1.02246	1.6619	2.53119	4.32349	7.00674	10.2704	14.2266
29.64	0.627197	1.03418	1.67245	2.54016	4.33716	7.01572	10.2957	14.2571
29.74	0.619385	1.04395	1.68222	2.55658	4.35199	7.03604	10.3106	14.2794
29.84	0.606507	1.04901	1.67831	2.54681	4.36255	7.05167	10.32	14.2969
29.94	0.606873	1.04083	1.6752	2.54877	4.36139	7.05557	10.3457	14.3262
30.04	0.607666	1.03809	1.68338	2.56049	4.36761	7.06534	10.3641	14.3575
30.14	0.617432	1.04395	1.68613	2.56049	4.38599	7.08096	10.3856	14.3879
30.24	0.623291	1.04395	1.69199	2.57025	4.39185	7.10556	10.4141	14.4219
30.34	0.613526	1.06348	1.71152	2.59174	4.40277	7.12589	10.4305	14.4434
30.44	0.617432	1.05487	1.69901	2.58704	4.41138	7.13174	10.4414	14.468
30.54	0.617432	1.04199	1.70566	2.58978	4.41333	7.14658	10.4539	14.4981
30.64	0.618591	1.05176	1.71152	2.58978	4.41724	7.15518	10.4852	14.5266
30.74	0.627991	1.05371	1.71152	2.6015	4.42621	7.16611	10.5145	14.5575
30.84	0.623291	1.07404	1.72403	2.61127	4.45319	7.18918	10.534	14.584
30.94	0.623291	1.07324	1.72635	2.61908	4.4563	7.20596	10.5516	14.6028
31.04	0.627197	1.06934	1.72714	2.61713	4.46411	7.21182	10.5742	14.627
31.14	0.627197	1.0791	1.73105	2.6308	4.47308	7.22665	10.5907	14.6583
31.24	0.636963	1.07715	1.73691	2.63	4.47583	7.23917	10.6035	14.6868
31.34	0.638916	1.08221	1.74277	2.64056	4.48364	7.25674	10.6336	14.7071
31.44	0.647888	1.08887	1.75174	2.65033	4.48676	7.27548	10.6649	14.7473
31.54	0.638916	1.09277	1.76425	2.6601	4.50513	7.29581	10.6797	14.7676
31.64	0.627197	1.09863	1.75839	2.66711	4.50903	7.30087	10.6942	14.7774
31.74	0.637756	1.09277	1.7623	2.65619	4.51605	7.30557	10.7165	14.8087
31.84	0.648681	1.08966	1.76309	2.66089	4.5274	7.32004	10.7461	14.8477
31.94	0.642822	1.10565	1.77713	2.67181	4.54419	7.34854	10.7567	14.8633
32.04	0.638916	1.09863	1.77792	2.67688	4.54224	7.35165	10.7637	14.8879
32.14	0.657654	1.10254	1.77597	2.66986	4.5473	7.35635	10.7938	14.9161
32.24	0.652588	1.1123	1.7916	2.68939	4.56177	7.37509	10.8153	14.9465
32.34	0.646729	1.1123	1.7916	2.69135	4.57544	7.38956	10.834	14.9669
32.44	0.646729	1.11816	1.79666	2.70032	4.58246	7.41495	10.8504	14.9962
32.54	0.646729	1.11426	1.80136	2.69916	4.58521	7.42587	10.868	15.0266
32.64	0.654541	1.11346	1.80136	2.71088	4.59692	7.43839	10.8907	15.043
32.74	0.658447	1.11816	1.80136	2.70697	4.60278	7.45206	10.911	15.0762
32.84	0.654541	1.12207	1.81308	2.71985	4.61176	7.46573	10.9247	15.0977
32.94	0.648682	1.12286	1.81308	2.71948	4.61725	7.48135	10.9461	15.1192
33.04	0.668213	1.13379	1.81699	2.7226	4.63794	7.49698	10.9754	15.1583
33.14	0.662354	1.14355	1.83261	2.74603	4.65356	7.51846	10.9903	15.1731
33.24	0.656494	1.13965	1.8287	2.74133	4.65277	7.52158	11.0047	15.1973
33.34	0.652588	1.13379	1.82675	2.74408	4.65552	7.53018	11.0145	15.2169
33.44	0.658447	1.14355	1.83182	2.74994	4.66333	7.53604	11.045	15.2571
33.54	0.657654	1.15253	1.84042	2.76556	4.67621	7.55478	11.0731	15.2774
33.64	0.652588	1.15137	1.84628	2.75891	4.68481	7.56534	11.0809	15.2922
33.74	0.66626	1.15723	1.84824	2.76556	4.68872	7.5751	11.1035	15.3262
33.84	0.667053	1.15918	1.85214	2.76947	4.69653	7.59579	11.1247	15.3485
33.94	0.668213	1.15411	1.85605	2.77026	4.7063	7.60519	11.1473	15.3821
34.04	0.6604	1.15527	1.86191	2.78314	4.71802	7.61807	11.1621	15.4044
34.14	0.670166	1.16113	1.86386	2.78235	4.71997	7.61728	11.1766	15.4395
34.24	0.667419	1.16425	1.87363	2.80072	4.7395	7.64151	11.2032	15.4563
34.34	0.676025	1.16113	1.87558	2.79877	4.73676	7.65518	11.2235	15.4864
34.44	0.676025	1.18262	1.8912	2.82025	4.75122	7.67978	11.245	15.5157
34.54	0.672119	1.18262	1.89627	2.81946	4.75513	7.69424	11.2598	15.5325
34.64	0.681885	1.17871	1.89706	2.81439	4.76215	7.70206	11.2801	15.5606
34.74	0.677979	1.18262	1.90097	2.83002	4.77466	7.71964	11.2938	15.5919
34.84	0.678772	1.19238	1.90488	2.83002	4.78638	7.73642	11.3094	15.6114
34.94	0.679138	1.19318	1.91348	2.83978	4.79303	7.73996	11.3348	15.6387
35.04	0.683838	1.19354	1.91776	2.84174	4.80121	7.75674	11.3622	15.6641
35.14	0.677979	1.19824	1.92831	2.8515	4.81958	7.77744	11.377	15.6887
35.24	0.687744	1.2041	1.92636	2.86127	4.81763	7.78604	11.3954	15.709
35.34	0.693603	1.2041	1.93417	2.86127	4.82739	7.78799	11.4121	15.7344
35.44	0.685791	1.20996	1.93027	2.86829	4.84027	7.80673	11.4227	15.7473
35.54	0.683838	1.21191	1.92557	2.86908	4.83521	7.81924	11.4442	15.7794
35.64	0.687744	1.21191	1.93027	2.86908	4.84497	7.83487	11.4727	15.8165
35.74	0.696716	1.22168	1.94394	2.89056	4.86646	7.85556	11.4832	15.8372
35.84	0.695557	1.22363	1.95175	2.88977	4.87543	7.85831	11.5047	15.8555
35.94	0.69165	1.22284	1.95566	2.89252	4.88208	7.87784	11.5235	15.877
36.04	0.69635	1.21777	1.95761	2.89447	4.88208	7.89151	11.5544	15.918
36.14	0.69751	1.23224	1.96542	2.91089	4.89575	7.90909	11.5653	15.9415
36.24	0.699463	1.2334	1.96347	2.91205	4.90747	7.92667	11.586	15.9688
36.34	0.705322	1.2334	1.96738	2.92102	4.91333	7.94034	11.6102	15.9934
36.44	0.709229	1.23926	1.9791	2.92572	4.9231	7.95712	11.6161	16.0176
36.54	0.708435	1.23535	1.97714	2.92181	4.92816	7.96573	11.6407	16.0391
36.64	0.713135	1.24512	1.98221	2.93158	4.93677	7.97159	11.6649	16.0676
36.74	0.701416	1.25409	1.98691	2.94525	4.9563	7.99698	11.6805	16.0821
36.84	0.707276	1.24707	1.98691	2.94641	4.95825	8.00595	11.6836	16.0958
36.94	0.707275	1.24121	1.98105	2.93939	4.95551	8.0087	11.7039	16.1204
37.04	0.717834	1.24121	1.98495	2.94916	4.96411	8.02432	11.7243	16.1571
37.14	0.715088	1.25177	2.00253	2.95972	4.98639	8.03995	11.7461	16.1739
37.24	0.708435	1.24902	2.00253	2.96204	4.99341	8.05167	11.7645	16.1985
37.34	0.71704	1.24512	2.00644	2.97064	4.99847	8.06143	11.786	16.2286
37.44	0.726807	1.25488	2.0123	2.98041	5.01294	8.08603	11.795	16.2473
37.54	0.7229	1.26385	2.0123	2.98041	5.01685	8.09073	11.8153	16.2676
37.64	0.717041	1.25879	2.01425	2.99213	5.01489	8.10245	11.8348	16.2969
37.74	0.72876	1.2627	2.02792	3.0011	5.02777	8.12003	11.8555	16.3184
37.84	0.726807	1.2627	2.03299	2.99994	5.03638	8.13095	11.8622	16.3372
37.94	0.72876	1.26074	2.02988	3.0097	5.04614	8.14346	11.8895	16.3653
38.04	0.720947	1.26855	2.02988	3.01556	5.05707	8.16104	11.8946	16.3868
38.14	0.736572	1.2627	2.03183	3.01361	5.05396	8.15829	11.9235	16.4161
38.24	0.72876	1.27325	2.0463	3.04095	5.07623	8.18918	11.9325	16.4376
38.34	0.717041	1.28027	2.04861	3.03705	5.08325	8.19229	11.9492	16.459
38.44	0.72876	1.27362	2.0455	3.03119	5.08636	8.2001	11.9754	16.4875
38.54	0.724854	1.28223	2.05331	3.04095	5.09692	8.22079	11.9911	16.504
38.64	0.72876	1.27832	2.05331	3.04016	5.10278	8.23135	12.0098	16.5313
38.74	0.72876	1.28418	2.06308	3.06049	5.11646	8.24112	12.0301	16.5579
38.84	0.733826	1.29395	2.06619	3.06049	5.12817	8.26065	12.036	16.5743
38.94	0.736572	1.29004	2.06113	3.05658	5.12933	8.27353	12.0645	16.6016
39.04	0.736572	1.29395	2.07285	3.07141	5.13599	8.28018	12.075	16.6282
39.14	0.748291	1.29395	2.06699	3.07416	5.14771	8.29581	12.0946	16.6563
39.24	0.742432	1.30292	2.08261	3.08978	5.16644	8.31064	12.1133	16.6758
39.34	0.736573	1.30566	2.08066	3.08392	5.15942	8.32315	12.1239	16.6965
39.44	0.742432	1.30176	2.07986	3.08978	5.16528	8.33487	12.1395	16.7208
39.54	0.737366	1.30762	2.09042	3.09485	5.177	8.34384	12.1551	16.7411
39.64	0.747498	1.30255	2.08145	3.09253	5.17505	8.3591	12.1786	16.7766
39.74	0.746338	1.31348	2.09238	3.10931	5.19653	8.38565	12.2059	16.7969
39.84	0.742432	1.31348	2.09628	3.11127	5.2063	8.38956	12.211	16.8145
39.94	0.746338	1.30957	2.0994	3.11713	5.20239	8.40634	12.2391	16.8411
40.04	0.748291	1.32245	2.09628	3.12024	5.21722	8.41495	12.2547	16.8672
40.14	0.75415	1.32324	2.10214	3.12494	5.22583	8.43057	12.2813	16.8965
40.24	0.748291	1.3291	2.11191	3.13666	5.24341	8.45596	12.2879	16.9172
40.34	0.748291	1.32324	2.11191	3.1308	5.24731	8.45712	12.3153	16.9376
40.44	0.758057	1.32324	2.108	3.13977	5.24652	8.46964	12.334	16.9708
40.54	0.753357	1.33301	2.12283	3.15424	5.26099	8.48917	12.3446	16.9942
40.64	0.756897	1.3291	2.12167	3.15619	5.26294	8.49619	12.3747	17.0215
40.74	0.756104	1.3338	2.13223	3.16089	5.2774	8.51535	12.3848	17.0372
40.84	0.763916	1.34473	2.12558	3.164	5.27972	8.52042	12.4032	17.0626
40.94	0.758057	1.34979	2.13925	3.17767	5.302	8.5419	12.4149	17.0813
41.04	0.767822	1.34668	2.1373	3.18079	5.302	8.54111	12.4453	17.1172
41.14	0.767822	1.3623	2.14236	3.1933	5.31763	8.56534	12.4579	17.1407
41.24	0.75415	1.3623	2.14511	3.19916	5.31683	8.56924	12.4696	17.1536
41.34	0.757263	1.3584	2.14706	3.1972	5.32153	8.57626	12.4844	17.1758
41.44	0.756104	1.3623	2.14706	3.20032	5.33521	8.59854	12.5086	17.2012
41.54	0.765869	1.3623	2.15292	3.20306	5.34692	8.60635	12.534	17.2422
41.64	0.761963	1.37207	2.1658	3.23041	5.3559	8.62979	12.541	17.2629
41.74	0.768616	1.37012	2.1705	3.2265	5.3606	8.63486	12.568	17.2782
41.84	0.765869	1.37402	2.1713	3.23511	5.37701	8.65598	12.5829	17.304
41.94	0.76001	1.37012	2.17441	3.23743	5.38403	8.65714	12.5907	17.3126
42.04	0.765869	1.36426	2.17441	3.23041	5.37738	8.66299	12.6133	17.3438
42.14	0.757263	1.37012	2.17441	3.24213	5.3938	8.68759	12.6278	17.3614
42.24	0.769775	1.37207	2.17166	3.24017	5.39575	8.68839	12.6551	17.3977
42.34	0.771729	1.38184	2.18417	3.2597	5.41528	8.70987	12.6641	17.4161
42.44	0.765869	1.37988	2.17831	3.26166	5.41333	8.72079	12.6844	17.4278
42.54	0.775635	1.37793	2.17636	3.26086	5.41644	8.71964	12.7039	17.4602
42.64	0.777588	1.39355	2.19199	3.27338	5.43481	8.74893	12.7188	17.4864
42.74	0.783447	1.39276	2.19589	3.27924	5.43677	8.7587	12.7391	17.5176
42.84	0.767823	1.39746	2.20096	3.28705	5.45239	8.77548	12.7586	17.5266
42.94	0.767822	1.3916	2.20175	3.2851	5.45551	8.78409	12.7743	17.5508
43.04	0.773682	1.3916	2.20566	3.29407	5.46606	8.78995	12.795	17.5821
43.14	0.767822	1.39746	2.21738	3.31439	5.47192	8.80557	12.8141	17.5927
43.24	0.781494	1.39435	2.20645	3.31128	5.47662	8.80948	12.8407	17.6282
43.34	0.783448	1.40527	2.2244	3.32611	5.49847	8.83096	12.8516	17.6485
43.44	0.775635	1.40137	2.22324	3.32806	5.49341	8.84268	12.868	17.6661
43.54	0.787354	1.39355	2.21152	3.32336	5.49536	8.84073	12.8934	17.7004
43.64	0.777588	1.40723	2.22519	3.33978	5.51685	8.85947	12.9082	17.7169
43.74	0.793213	1.41229	2.23105	3.33978	5.51605	8.87784	12.9286	17.7462
43.84	0.787354	1.41699	2.23105	3.34955	5.53052	8.89151	12.9344	17.7668
43.94	0.787354	1.41113	2.23221	3.34955	5.52661	8.89853	12.9676	17.7989
44.04	0.782654	1.4209	2.24472	3.36517	5.54614	8.91885	12.9844	17.8126
44.14	0.7854	1.41895	2.24667	3.36633	5.55121	8.92471	13.0028	17.8399
44.24	0.786194	1.42285	2.24472	3.37299	5.55396	8.93448	13.0153	17.8614
44.34	0.793212	1.42365	2.25333	3.37964	5.56647	8.9501	13.045	17.8946
44.44	0.793213	1.43457	2.26425	3.39056	5.58325	8.96573	13.0555	17.9122
44.54	0.795166	1.43457	2.26736	3.39252	5.58832	8.97159	13.0653	17.9297
44.64	0.799072	1.42987	2.25839	3.39172	5.58325	8.97354	13.086	17.9583
44.74	0.789307	1.43262	2.2662	3.40033	5.59692	8.98056	13.0985	17.9727
44.84	0.795166	1.43262	2.27402	3.40424	5.59692	8.99112	13.1219	18.004
44.94	0.788513	1.44434	2.27402	3.41791	5.6145	9.00674	13.1395	18.0129
45.04	0.797119	1.44434	2.27322	3.41595	5.62152	9.02042	13.166	18.0508
45.14	0.79126	1.4541	2.28574	3.43079	5.63599	9.04111	13.1727	18.0626
45.24	0.799072	1.44824	2.28964	3.42767	5.64185	9.04385	13.1942	18.0891
45.34	0.801026	1.45215	2.2916	3.42963	5.64575	9.05557	13.2032	18.1055
45.44	0.7854	1.44824	2.2916	3.42963	5.65082	9.06534	13.2274	18.127
45.54	0.797913	1.44159	2.2916	3.42963	5.65552	9.06845	13.2536	18.1512
45.64	0.795166	1.4549	2.2955	3.44409	5.66608	9.08957	13.2657	18.1672
45.74	0.799072	1.45996	2.30136	3.44641	5.6731	9.09659	13.284	18.1973
45.84	0.795166	1.4541	2.30331	3.45502	5.67816	9.11026	13.2918	18.209
45.94	0.798279	1.4502	2.30331	3.45697	5.68677	9.12704	13.3094	18.2375
46.04	0.793213	1.4541	2.31699	3.46478	5.7063	9.13956	13.3262	18.2481
46.14	0.787354	1.4502	2.30917	3.45697	5.70239	9.14737	13.3348	18.2715
46.24	0.801025	1.44434	2.30722	3.45697	5.70825	9.15128	13.3465	18.3028
46.34	0.797119	1.45801	2.31815	3.4718	5.72699	9.17001	13.3692	18.3274
46.44	0.804932	1.46387	2.32285	3.47455	5.72583	9.18057	13.3954	18.3477
46.54	0.797119	1.46973	2.33261	3.48627	5.74341	9.1962	13.4032	18.3653
46.64	0.802979	1.46112	2.33066	3.48431	5.74927	9.20987	13.4141	18.3868
46.74	0.787354	1.46777	2.33066	3.49603	5.76099	9.2247	13.4266	18.4094
46.84	0.792419	1.46582	2.33182	3.49329	5.76605	9.22745	13.45	18.4317
46.94	0.789307	1.47754	2.33066	3.50385	5.77075	9.24112	13.4579	18.4512
47.04	0.801025	1.47168	2.33456	3.49213	5.77466	9.23917	13.4844	18.4758
47.14	0.795959	1.47754	2.34628	3.5058	5.78247	9.254	13.4938	18.4969
47.24	0.797119	1.47247	2.33536	3.50464	5.79028	9.25949	13.5145	18.5215
47.34	0.793213	1.4834	2.3541	3.52142	5.80591	9.28018	13.5352	18.5442
47.44	0.799072	1.4834	2.34354	3.52063	5.81372	9.28604	13.5594	18.5606
47.54	0.799072	1.49512	2.35605	3.53119	5.81763	9.31064	13.575	18.5919
47.64	0.808838	1.48456	2.35605	3.5351	5.82739	9.31924	13.5965	18.6133
47.74	0.799072	1.50293	2.36777	3.54681	5.84418	9.33682	13.6094	18.6223
47.84	0.804138	1.49316	2.36777	3.54486	5.83716	9.34073	13.6297	18.6563
47.94	0.801025	1.49902	2.37363	3.54602	5.84302	9.35556	13.6395	18.668
48.04	0.812744	1.49707	2.37363	3.54486	5.84692	9.36026	13.6649	18.6876
48.14	0.804932	1.51855	2.37283	3.56049	5.86761	9.38565	13.6739	18.7102
48.24	0.810791	1.50098	2.37363	3.55853	5.8645	9.37393	13.6922	18.7344
48.34	0.804932	1.50684	2.37558	3.5683	5.88013	9.39853	13.6981	18.7559
48.44	0.801025	1.50293	2.37558	3.55853	5.87622	9.40323	13.7227	18.7747
48.54	0.797913	1.50879	2.38144	3.56946	5.89575	9.41495	13.734	18.786
48.64	0.808838	1.50763	2.38223	3.573	5.89575	9.41965	13.7547	18.8184
48.74	0.808838	1.51971	2.39236	3.58588	5.91333	9.43954	13.7657	18.8321
48.84	0.818603	1.5127	2.38535	3.58392	5.90747	9.4501	13.7879	18.8684
48.94	0.813904	1.52246	2.40683	3.60541	5.92114	9.46964	13.7918	18.877
49.04	0.806885	1.52246	2.39902	3.60736	5.93286	9.47549	13.8094	18.8985
49.14	0.806885	1.53223	2.39706	3.60541	5.93793	9.50089	13.8242	18.9172
49.24	0.81665	1.52832	2.40292	3.60657	5.94263	9.50595	13.8485	18.9415
49.34	0.812744	1.52246	2.4119	3.61517	5.95044	9.52042	13.8641	18.9532
49.44	0.818604	1.52441	2.40097	3.61713	5.96411	9.52628	13.8758	18.9727
49.54	0.808838	1.53418	2.4166	3.62494	5.96722	9.53995	13.8887	19.0012
49.64	0.814697	1.53418	2.4166	3.6347	5.96606	9.55087	13.9149	19.0235
49.74	0.812744	1.54004	2.42831	3.64563	5.98169	9.56534	13.9247	19.0313
49.84	0.829162	1.53809	2.4166	3.6347	5.97778	9.56924	13.9403	19.0731
49.94	0.825623	1.55371	2.43692	3.65112	5.98755	9.59152	13.9657	19.095
50.04	0.820557	1.5498	2.44394	3.66205	6.00708	9.61142	13.9793	19.1016
50.14	0.82251	1.54199	2.44705	3.6601	6.00513	9.61612	13.9813	19.1231
50.24	0.826416	1.54199	2.43808	3.66205	6.01294	9.61612	13.9981	19.1418
50.34	0.82251	1.55371	2.44589	3.66516	6.02661	9.62979	14.0145	19.1661
50.44	0.81665	1.5498	2.45175	3.66595	6.02661	9.64151	14.034	19.1876
50.54	0.82251	1.55371	2.45175	3.67377	6.03754	9.66025	14.0399	19.2004
50.64	0.834229	1.55371	2.45761	3.67963	6.04614	9.67862	14.0645	19.2364
50.74	0.828369	1.56348	2.46268	3.69135	6.05591	9.68643	14.0789	19.2462
50.84	0.824462	1.56348	2.46542	3.68158	6.06763	9.69034	14.1004	19.2676
50.94	0.82251	1.55878	2.46738	3.69055	6.07269	9.70517	14.0996	19.2805
51.04	0.833435	1.55176	2.46542	3.6933	6.07544	9.70987	14.1239	19.3165
51.14	0.836182	1.56152	2.47324	3.70502	6.0813	9.72549	14.1473	19.338
51.24	0.832275	1.57324	2.483	3.70502	6.09106	9.74112	14.161	19.3575
51.34	0.830322	1.56934	2.47244	3.70697	6.10278	9.74619	14.168	19.3782
51.44	0.832275	1.57324	2.48495	3.71478	6.1059	9.76846	14.1844	19.3868
51.54	0.836975	1.56934	2.48105	3.71594	6.10669	9.76651	14.2086	19.4227
51.64	0.834229	1.56818	2.49551	3.72534	6.12701	9.78098	14.2118	19.4329
51.74	0.842041	1.56934	2.48886	3.7265	6.12231	9.78525	14.2285	19.4512
51.84	0.843994	1.57324	2.49667	3.72455	6.12622	9.79971	14.2547	19.4864
51.94	0.838135	1.57831	2.50253	3.74017	6.14691	9.81534	14.2586	19.4981
52.04	0.843994	1.5752	2.50644	3.73938	6.14575	9.82315	14.284	19.5168
52.14	0.842041	1.58691	2.51151	3.74994	6.15161	9.85635	14.2891	19.5411
52.24	0.852966	1.57129	2.50058	3.74017	6.16138	9.8497	14.3133	19.5665
52.34	0.845947	1.58301	2.5123	3.74994	6.1731	9.86417	14.3289	19.5872
52.44	0.845947	1.59277	2.5162	3.76361	6.17621	9.87979	14.3407	19.6055
52.54	0.855713	1.58887	2.5123	3.76556	6.18481	9.88565	14.3477	19.6309
52.64	0.85376	1.59277	2.52206	3.76556	6.19653	9.90048	14.3641	19.6426
52.74	0.8479	1.58301	2.51151	3.76672	6.19263	9.90518	14.3875	19.6614
52.84	0.857666	1.59277	2.52597	3.77338	6.20044	9.92276	14.4149	19.6856
52.94	0.857666	1.59863	2.53183	3.789	6.22308	9.9462	14.4141	19.7012
53.04	0.863525	1.59668	2.52597	3.77924	6.21997	9.9501	14.4344	19.7325
53.14	0.8526	1.6084	2.5416	3.79095	6.24146	9.96494	14.4391	19.7325
53.24	0.865479	1.60449	2.53262	3.79095	6.23639	9.97043	14.4668	19.7676
53.34	0.868591	1.60059	2.54355	3.79095	6.24536	9.97745	14.4891	19.793
53.44	0.857666	1.6084	2.54666	3.80463	6.26215	9.99112	14.495	19.8087
53.54	0.867432	1.61035	2.54355	3.80853	6.26294	9.99814	14.5204	19.8293
53.64	0.873291	1.61426	2.55722	3.81635	6.27075	10.0146	14.536	19.8477
53.74	0.867432	1.61035	2.56308	3.8222	6.28442	10.036	14.5489	19.8614
53.84	0.867431	1.60645	2.55527	3.81946	6.28638	10.0399	14.5594	19.886
53.94	0.877197	1.61816	2.56699	3.82806	6.29535	10.0548	14.5789	19.9102
54.04	0.883057	1.62207	2.56503	3.83197	6.30591	10.0673	14.5938	19.9415
54.14	0.863525	1.63184	2.57285	3.84564	6.31177	10.0849	14.6024	19.9473
54.24	0.871338	1.62988	2.57205	3.83978	6.31567	10.0888	14.618	19.97
54.34	0.883056	1.62323	2.5748	3.84955	6.32544	10.1103	14.6434	19.9962
54.44	0.876404	1.63184	2.58066	3.84955	6.33636	10.1153	14.6582	20.0157
54.54	0.875244	1.6416	2.59433	3.86438	6.34497	10.1278	14.6727	20.0274
54.64	0.88501	1.62793	2.58652	3.86517	6.34106	10.1357	14.6864	20.05
54.74	0.88501	1.63574	2.58652	3.86322	6.34497	10.1493	14.7137	20.0762
54.84	0.890869	1.64746	2.59238	3.87885	6.36646	10.1642	14.7235	20.1055
54.94	0.885803	1.64746	2.60135	3.8847	6.37622	10.1669	14.7391	20.1075
55.04	0.886963	1.6463	2.59512	3.87573	6.37622	10.1794	14.7645	20.127
55.14	0.894775	1.64941	2.60214	3.89172	6.38208	10.1962	14.7762	20.1583
55.24	0.888916	1.64941	2.608	3.89642	6.38794	10.2079	14.7899	20.1817
55.34	0.888916	1.65332	2.60605	3.90424	6.40747	10.2208	14.8047	20.1993
55.44	0.894775	1.64355	2.6041	3.90619	6.40747	10.2255	14.8153	20.218
55.54	0.898682	1.65057	2.61386	3.90228	6.41254	10.2314	14.8387	20.2422
55.64	0.898682	1.65332	2.61697	3.91595	6.42114	10.2509	14.8563	20.2676
55.74	0.894775	1.65332	2.63144	3.92688	6.43286	10.2665	14.8653	20.2747
55.84	0.902588	1.64941	2.62167	3.9101	6.43677	10.256	14.8797	20.2911
55.94	0.903748	1.65332	2.62167	3.92377	6.44849	10.2704	14.8954	20.3184
56.04	0.906494	1.66309	2.62363	3.94135	6.45746	10.286	14.9188	20.3419
56.14	0.906494	1.66309	2.6373	3.94135	6.46606	10.3056	14.9258	20.3567
56.24	0.902588	1.65918	2.63339	3.94135	6.46216	10.3067	14.9442	20.377
56.34	0.908447	1.66309	2.63339	3.94135	6.46802	10.3153	14.9598	20.4005
56.44	0.908447	1.66309	2.64236	3.95422	6.47778	10.331	14.9852	20.4141
56.54	0.908447	1.66895	2.6412	3.95697	6.48755	10.3466	14.9883	20.4211
56.64	0.904541	1.66895	2.6373	3.95502	6.48676	10.3544	15.0145	20.4473
56.74	0.908447	1.6709	2.65292	3.97064	6.49536	10.3653	15.0243	20.4669
56.84	0.908447	1.6748	2.65292	3.97064	6.50317	10.3759	15.0399	20.4922
56.94	0.908447	1.68378	2.65683	3.98041	6.51099	10.3935	15.0547	20.4973
57.04	0.904541	1.67285	2.65292	3.96985	6.51294	10.3954	15.0789	20.5176
57.14	0.907654	1.67871	2.6619	3.98041	6.52777	10.4071	15.0946	20.5411
57.24	0.906494	1.68652	2.66464	3.98431	6.54028	10.42	15.1043	20.5684
57.34	0.917053	1.68848	2.67245	3.99994	6.552	10.4247	15.1247	20.5919
57.44	0.927979	1.69318	2.67715	4.0105	6.5567	10.445	15.1563	20.6172
57.54	0.91626	1.7041	2.68027	4.01166	6.56958	10.4677	15.1571	20.6212
57.64	0.926025	1.69238	2.67636	4.01556	6.56683	10.4591	15.1747	20.6426
57.74	0.922119	1.69824	2.68222	4.02063	6.57544	10.4794	15.1942	20.6622
57.84	0.927978	1.69238	2.68143	4.02533	6.58521	10.495	15.209	20.6907
57.94	0.918213	1.7041	2.69589	4.02338	6.59497	10.4989	15.2137	20.6934
58.04	0.924072	1.69434	2.69199	4.02924	6.59692	10.5067	15.2235	20.711
58.14	0.922119	1.7002	2.69199	4.03119	6.60278	10.5196	15.2391	20.7375
58.24	0.933838	1.70331	2.69589	4.04486	6.6106	10.538	15.2637	20.7501
58.34	0.937744	1.70215	2.70175	4.04681	6.62152	10.5458	15.2782	20.7794
58.44	0.937744	1.71191	2.71542	4.05383	6.63013	10.5595	15.2938	20.8067
58.54	0.94281	1.72168	2.72128	4.05853	6.64185	10.5751	15.3036	20.8262
58.64	0.929932	1.71777	2.72324	4.05853	6.64575	10.5802	15.3133	20.8313
58.74	0.94165	1.71191	2.71658	4.06439	6.64575	10.5888	15.3438	20.8555
58.84	0.931885	1.72168	2.72128	4.06635	6.65668	10.5946	15.3543	20.8672
58.94	0.939697	1.71777	2.73105	4.07025	6.66138	10.6064	15.368	20.8907
59.04	0.94165	1.72559	2.73105	4.07416	6.66919	10.6142	15.3934	20.9172
59.14	0.939697	1.72754	2.73105	4.08899	6.68481	10.6349	15.4082	20.9297
59.24	0.94165	1.73535	2.73495	4.10345	6.68481	10.6493	15.4168	20.9454
59.34	0.931885	1.72754	2.73105	4.09564	6.68677	10.6493	15.4442	20.9669
59.44	0.940491	1.7334	2.73221	4.09955	6.7016	10.6649	15.4586	20.9852
59.54	0.943604	1.73419	2.73575	4.10425	6.70905	10.6689	15.4754	21.0188
59.64	0.949463	1.74512	2.74277	4.11127	6.72388	10.6903	15.4864	21.0333
59.74	0.949463	1.74042	2.75253	4.11633	6.71802	10.6962	15.4989	21.0469
59.84	0.955322	1.74707	2.75644	4.11908	6.73755	10.7099	15.5282	21.0782
59.94	0.939697	1.74902	2.7623	4.12689	6.74731	10.7216	15.536	21.0774
60.04	0.953369	1.73926	2.75253	4.12103	6.73676	10.7274	15.5497	21.1016
60.14	0.954529	1.7373	2.75839	4.12494	6.75122	10.7403	15.5664	21.1172
60.24	0.953369	1.75293	2.76346	4.14056	6.76294	10.747	15.575	21.1387
60.34	0.951416	1.74902	2.7623	4.14056	6.76685	10.7607	15.5887	21.1563
60.44	0.963135	1.74707	2.77597	4.14447	6.78052	10.7704	15.62	21.1887
60.54	0.94751	1.75879	2.78183	4.16205	6.79419	10.7852	15.625	21.1876
60.64	0.957275	1.74316	2.77206	4.15149	6.77777	10.7802	15.6375	21.211
60.74	0.957275	1.75293	2.77597	4.15424	6.79028	10.7899	15.6551	21.2286
60.84	0.963135	1.75293	2.78378	4.16986	6.802	10.8095	15.6649	21.2473
60.94	0.961182	1.75879	2.78378	4.16595	6.80591	10.8173	15.6797	21.2618
61.04	0.963135	1.75684	2.78769	4.17572	6.82153	10.8302	15.6981	21.2872
61.14	0.967041	1.77051	2.79276	4.18158	6.82349	10.8388	15.7137	21.2969
61.24	0.963135	1.76465	2.7955	4.18158	6.8266	10.8564	15.7254	21.3215
61.34	0.9729	1.76074	2.80136	4.18079	6.83521	10.8603	15.7391	21.3399
61.44	0.965088	1.76855	2.81503	4.1933	6.85083	10.8798	15.7489	21.3477
61.54	0.959229	1.76971	2.81113	4.18939	6.85278	10.8759	15.7657	21.3672
61.64	0.958435	1.7627	2.81308	4.18939	6.84692	10.881	15.7782	21.3809
61.74	0.967041	1.7666	2.81699	4.19525	6.8606	10.8993	15.7977	21.3977
61.84	0.963135	1.77832	2.82285	4.21088	6.87231	10.9091	15.8153	21.4161
61.94	0.971741	1.77246	2.82285	4.21088	6.86566	10.9267	15.8289	21.4325
62.04	0.97876	1.78302	2.82675	4.22064	6.88092	10.9314	15.8465	21.463
62.14	0.974854	1.78418	2.83261	4.22455	6.8938	10.9513	15.8602	21.4797
62.24	0.97876	1.79004	2.83261	4.24017	6.88794	10.956	15.8758	21.4981
62.34	0.97876	1.78418	2.83261	4.24213	6.89771	10.9618	15.8797	21.5118
62.44	0.988525	1.78418	2.83847	4.24603	6.90942	10.9814	15.9004	21.5294
62.54	0.984619	1.79395	2.84433	4.25189	6.90863	10.9872	15.9149	21.5481
62.64	0.97876	1.79004	2.84433	4.26166	6.91724	10.9903	15.9266	21.5626
62.74	0.988525	1.79395	2.84433	4.26166	6.927	11.0067	15.9403	21.5919
62.84	0.988525	1.79395	2.84744	4.26166	6.93677	11.0146	15.9559	21.6075
62.94	0.974854	1.80566	2.85214	4.27728	6.93872	11.036	15.961	21.6192
63.04	0.97876	1.7959	2.84238	4.26868	6.93872	11.0282	15.9754	21.6329
63.14	0.97876	1.80176	2.84238	4.26166	6.94849	11.0321	15.993	21.6536
63.24	0.988525	1.7998	2.84824	4.27533	6.95746	11.0509	16.0164	21.6778
63.34	0.983826	1.81073	2.8541	4.28119	6.9563	11.0614	16.036	21.6876
63.44	0.976807	1.80371	2.8541	4.28119	6.96802	11.0673	16.0352	21.709
63.54	0.992432	1.7998	2.86386	4.29291	6.97778	11.0712	16.0536	21.7258
63.64	0.994385	1.80762	2.86777	4.29681	6.98755	11.0907	16.075	21.7579
63.74	0.988525	1.80957	2.87753	4.30188	6.98755	11.1017	16.0868	21.7676
63.84	0.988525	1.80371	2.8826	4.30072	6.99731	11.1064	16.0996	21.7813
63.94	0.986572	1.81738	2.88535	4.31439	7.00824	11.1239	16.1063	21.7961
64.04	0.982666	1.80762	2.88144	4.30853	6.99536	11.1239	16.1239	21.8184
64.14	0.990478	1.81152	2.88144	4.3183	7.00513	11.1298	16.1375	21.8399
64.24	0.992432	1.81152	2.88535	4.32416	7.0188	11.1485	16.1532	21.8555
64.34	0.986572	1.82129	2.8912	4.33002	7.02466	11.1571	16.159	21.8672
64.44	0.992432	1.81738	2.8912	4.33978	7.03247	11.1747	16.1739	21.8907
64.54	0.990478	1.82129	2.8912	4.33899	7.03558	11.1786	16.1864	21.9094
64.64	1.0022	1.8252	2.88455	4.34174	7.03833	11.1884	16.2039	21.9356
64.74	0.986572	1.83691	2.89902	4.35736	7.05396	11.2079	16.2079	21.9356
64.84	0.986572	1.82129	2.89511	4.34955	7.05005	11.2052	16.2227	21.9473
64.94	0.996338	1.81738	2.8912	4.34564	7.04614	11.2079	16.2372	21.9641
65.04	0.996337	1.82715	2.89511	4.35736	7.05981	11.2177	16.2567	21.9942
65.14	1.0022	1.82831	2.90097	4.36908	7.07074	11.2392	16.2723	22.0059
65.24	0.996338	1.83105	2.91074	4.36517	7.07349	11.245	16.284	22.0255
65.34	1.0108	1.83105	2.91074	4.37299	7.08521	11.2489	16.3016	22.0458
65.44	1.00336	1.84161	2.91544	4.3847	7.0899	11.2587	16.3153	22.0579
65.54	0.996338	1.83301	2.9119	4.37689	7.09302	11.2704	16.325	22.0762
65.64	1.0061	1.84277	2.9166	4.37103	7.09692	11.2763	16.3426	22.0958
65.74	1.0061	1.84277	2.9166	4.38861	7.1106	11.2841	16.3661	22.127
65.84	1.01392	1.85254	2.92245	4.39642	7.11841	11.2958	16.375	22.1387
65.94	0.998291	1.84863	2.92245	4.39056	7.12347	11.3009	16.3739	22.1379
66.04	0.998291	1.84277	2.92245	4.39056	7.11646	11.3056	16.3934	22.1602
66.14	1.00806	1.84277	2.9166	4.39563	7.13013	11.3134	16.4149	22.1817
66.24	1.00415	1.85254	2.92245	4.40033	7.14575	11.3251	16.4149	22.2071
66.34	1.01196	1.85254	2.93613	4.4101	7.15356	11.3407	16.4297	22.2219
66.44	1.00415	1.8623	2.94589	4.414	7.16138	11.3505	16.4383	22.2266
66.54	1.00806	1.85254	2.93222	4.4101	7.16644	11.3595	16.4539	22.2481
66.64	1.01196	1.86035	2.93338	4.41986	7.17505	11.3661	16.4696	22.2657
66.74	1.01392	1.8584	2.93613	4.42572	7.177	11.3739	16.4891	22.2969
66.84	1.00806	1.87012	2.94589	4.44135	7.18677	11.3954	16.4942	22.2981
66.94	1.00806	1.86426	2.94199	4.43079	7.18286	11.3896	16.4989	22.3204
67.04	1.01782	1.86426	2.94589	4.4433	7.19067	11.4005	16.5282	22.3419
67.14	1.00726	1.87402	2.95175	4.44916	7.19574	11.4189	16.5399	22.3614
67.24	1.01587	1.86816	2.95566	4.4433	7.20044	11.4189	16.5457	22.3887
67.34	1.01587	1.87909	2.96347	4.45111	7.21216	11.4267	16.5586	22.3977
67.44	1.02563	1.87207	2.96347	4.46088	7.2063	11.4403	16.577	22.42
67.54	1.01587	1.88184	2.97128	4.46088	7.21997	11.4493	16.5848	22.4278
67.64	1.02368	1.87207	2.97244	4.46478	7.22192	11.4482	16.5946	22.4376
67.74	1.02252	1.87793	2.97128	4.47064	7.22778	11.4657	16.6149	22.4669
67.84	1.02563	1.88654	2.97598	4.48431	7.23169	11.4743	16.6367	22.4883
67.94	1.02954	1.88965	2.983	4.48822	7.24731	11.4911	16.6454	22.5079
68.04	1.02759	1.89551	2.983	4.48236	7.25317	11.5087	16.6493	22.5118
68.14	1.02759	1.88379	2.97714	4.48431	7.25122	11.5048	16.6688	22.5364
68.24	1.03345	1.87988	2.983	4.49017	7.25708	11.5157	16.6836	22.5508
68.34	1.04126	1.88379	2.983	4.49994	7.26685	11.5282	16.6981	22.5801
68.44	1.04321	1.89355	2.98611	4.50385	7.27582	11.5399	16.7137	22.6075
68.54	1.03149	1.89355	2.99472	4.51086	7.28442	11.5497	16.7176	22.6114
68.64	1.04321	1.89355	3.00449	4.51361	7.29028	11.5595	16.7391	22.636
68.74	1.04712	1.89355	3.01035	4.51947	7.29224	11.5704	16.7539	22.6602
68.84	1.04633	1.89862	3.01035	4.52924	7.29614	11.5849	16.7723	22.6797
68.94	1.04517	1.90527	3.0162	4.53314	7.30981	11.5927	16.784	22.6973
69.04	1.04126	1.89746	3.0123	4.52924	7.31097	11.6044	16.7938	22.7071
69.14	1.04712	1.90137	3.0123	4.53119	7.31567	11.6103	16.8055	22.7278
69.24	1.04712	1.90723	3.0123	4.54095	7.32544	11.6153	16.8223	22.7403
69.34	1.04321	1.90527	3.0162	4.54407	7.32935	11.6317	16.8329	22.7559
69.44	1.05103	1.90723	3.01151	4.54877	7.3313	11.6357	16.8485	22.7755
69.54	1.05298	1.90527	3.01425	4.55267	7.34106	11.6493	16.8641	22.8059
69.64	1.04712	1.91895	3.03183	4.5683	7.35669	11.6591	16.8797	22.8067
69.74	1.04712	1.91309	3.02597	4.56049	7.35669	11.6591	16.8985	22.8301
69.84	1.05688	1.91309	3.03574	4.56439	7.36566	11.67	16.9129	22.8458
69.94	1.06274	1.92285	3.0416	4.58002	7.37622	11.6884	16.9168	22.8712
70.04	1.05182	1.91895	3.0416	4.58002	7.38208	11.6942	16.9391	22.8809
70.14	1.0647	1.91779	3.03653	4.58472	7.38092	11.7048	16.9559	22.9083
70.24	1.05884	1.93066	3.04355	4.59094	7.39771	11.7177	16.9571	22.918
70.34	1.0686	1.9248	3.04276	4.6015	7.40277	11.7314	16.9832	22.9434
70.44	1.05884	1.93378	3.04745	4.60541	7.41138	11.7442	16.995	22.9485
70.54	1.0639	1.93262	3.04745	4.61127	7.40747	11.747	16.9969	22.9708
70.64	1.06079	1.92871	3.05331	4.60736	7.41333	11.7607	17.0196	22.9922
70.74	1.07446	1.93652	3.06699	4.60541	7.42114	11.7704	17.0379	23.0176
70.84	1.05884	1.93848	3.07285	4.62299	7.43872	11.7782	17.036	23.0235
70.94	1.0686	1.93457	3.06308	4.61243	7.43872	11.7813	17.0594	23.052
71.04	1.07837	1.94434	3.06699	4.61517	7.44769	11.7939	17.077	23.0665
71.14	1.0647	1.94434	3.07285	4.6308	7.4563	11.8153	17.0801	23.0782
71.24	1.07251	1.94043	3.06424	4.62103	7.45825	11.8075	17.0985	23.0919
71.34	1.07446	1.93848	3.07089	4.6347	7.46802	11.8251	17.12	23.1192
71.44	1.08228	1.9502	3.08261	4.64056	7.47778	11.8407	17.1395	23.136
71.54	1.08423	1.95801	3.08652	4.64642	7.49146	11.8614	17.1551	23.168
71.64	1.07642	1.95996	3.09238	4.66205	7.50708	11.87	17.159	23.1661
71.74	1.07642	1.95215	3.08066	4.64954	7.49261	11.8739	17.1778	23.1934
71.84	1.08618	1.96191	3.08847	4.66205	7.49927	11.8837	17.1922	23.2169
71.94	1.08618	1.95801	3.10019	4.66791	7.51489	11.8954	17.2079	23.2356
72.04	1.08618	1.96191	3.10214	4.66791	7.52075	11.9091	17.2176	23.2403
72.14	1.0932	1.96777	3.09628	4.664	7.52075	11.9122	17.2344	23.2657
72.24	1.08618	1.96893	3.10214	4.67963	7.53638	11.9247	17.2469	23.2774
72.34	1.09009	1.96777	3.11111	4.67963	7.53558	11.9345	17.2664	23.304
72.44	1.09204	1.96582	3.1041	4.68353	7.54419	11.9423	17.2743	23.3243
72.54	1.08618	1.96777	3.11386	4.68939	7.54419	11.9442	17.284	23.336
72.64	1.09674	1.96191	3.11972	4.6886	7.55591	11.9591	17.2918	23.3505
72.74	1.0979	1.97247	3.12637	4.69409	7.57037	11.9724	17.3153	23.3829
72.84	1.09399	1.97363	3.12363	4.71088	7.57349	11.9853	17.3153	23.3879
72.94	1.09204	1.96973	3.12363	4.70111	7.56683	11.9911	17.3329	23.4122
73.04	1.10376	1.97754	3.12753	4.70502	7.57935	12.0009	17.3563	23.4278
73.14	1.0979	1.97949	3.1373	4.72064	7.59692	12.0107	17.3653	23.4376
73.24	1.0979	1.9834	3.14316	4.71674	7.60278	12.0157	17.3719	23.4571
73.34	1.10767	1.97363	3.13651	4.70892	7.59106	12.0243	17.3856	23.4778
73.44	1.10376	1.9834	3.1412	4.7218	7.60669	12.036	17.3954	23.4981
73.54	1.11157	1.97949	3.1412	4.73041	7.61841	12.0497	17.4129	23.5118
73.64	1.11352	1.9873	3.14706	4.73431	7.63208	12.0653	17.4356	23.5274
73.74	1.10962	1.98846	3.15683	4.74017	7.63324	12.0771	17.4383	23.5325
73.84	1.10883	1.9834	3.15292	4.74017	7.62622	12.0802	17.4579	23.5606
73.94	1.10767	1.99316	3.15683	4.74408	7.63989	12.0888	17.4657	23.5762
74.04	1.11353	1.99316	3.16269	4.75189	7.64771	12.1005	17.4793	23.588
74.14	1.10181	1.99902	3.16269	4.76166	7.65356	12.1161	17.4883	23.5919
74.24	1.11743	1.9873	3.15604	4.755	7.65161	12.1142	17.5086	23.6125
74.34	1.11353	1.99902	3.16074	4.7597	7.66644	12.1251	17.5243	23.6368
74.44	1.12134	1.99316	3.1666	4.76947	7.67114	12.1298	17.5379	23.6505
74.54	1.11353	2.00293	3.17636	4.77338	7.67114	12.1532	17.5399	23.6622
74.64	1.11743	1.99316	3.16269	4.77142	7.677	12.1552	17.5555	23.6876
74.74	1.11743	1.99902	3.17245	4.77142	7.68286	12.161	17.5723	23.7024
74.84	1.1272	1.99707	3.17636	4.7851	7.68091	12.1708	17.5946	23.7169
74.94	1.12329	2.00879	3.18222	4.79095	7.69574	12.1806	17.5946	23.7305
75.04	1.12018	2.00293	3.18613	4.79095	7.69653	12.1954	17.6012	23.7411
75.14	1.12329	2.00177	3.18497	4.78314	7.69928	12.1931	17.6258	23.7571
75.24	1.1272	2.01465	3.19394	4.79877	7.71216	12.2099	17.6289	23.7774
75.34	1.1272	2.00995	3.19315	4.80072	7.7063	12.2157	17.6473	23.795
75.44	1.1272	2.0166	3.19589	4.80463	7.71997	12.2235	17.6551	23.8165
75.54	1.12329	2.01855	3.19589	4.81049	7.72778	12.2364	17.659	23.8067
75.64	1.12134	2.0127	3.19199	4.80658	7.72778	12.2294	17.6786	23.836
75.74	1.13422	2.0127	3.19589	4.80463	7.74066	12.2528	17.6992	23.8567
75.84	1.1272	2.02246	3.20175	4.80969	7.74146	12.2646	17.7039	23.8575
75.94	1.13696	2.01855	3.20175	4.82416	7.74536	12.2704	17.7215	23.8809
76.04	1.13696	2.02637	3.20566	4.83392	7.76099	12.2841	17.7332	23.9005
76.14	1.12329	2.02832	3.21152	4.83978	7.76685	12.295	17.7391	23.9075
76.24	1.1311	2.02246	3.20761	4.83002	7.76294	12.288	17.7586	23.9239
76.34	1.13306	2.02246	3.21658	4.83392	7.76996	12.3036	17.7676	23.9454
76.44	1.13696	2.03223	3.22128	4.84955	7.78442	12.3153	17.784	23.9571
76.54	1.13696	2.02832	3.22128	4.84955	7.78638	12.329	17.7879	23.9747
76.64	1.13696	2.03613	3.22519	4.85541	7.80005	12.3388	17.7977	23.9875
76.74	1.13696	2.02832	3.22128	4.85071	7.802	12.331	17.8133	24.0098
76.84	1.14673	2.03418	3.2291	4.85345	7.80005	12.3536	17.834	24.0294
76.94	1.14282	2.03418	3.24081	4.85931	7.81567	12.3642	17.8368	24.0469
77.04	1.1311	2.03925	3.24277	4.85931	7.81683	12.3681	17.8485	24.0508
77.14	1.14282	2.02637	3.23691	4.86322	7.81958	12.3739	17.8582	24.0704
77.24	1.13696	2.04199	3.24197	4.86908	7.83521	12.3857	17.8739	24.0872
77.34	1.13696	2.03809	3.24472	4.86908	7.83521	12.3896	17.8727	24.0907
77.44	1.13696	2.03693	3.24551	4.86597	7.8399	12.3935	17.8965	24.1133
77.54	1.13306	2.04004	3.25253	4.87299	7.84692	12.4071	17.8993	24.129
77.64	1.13306	2.04395	3.24277	4.87219	7.85864	12.411	17.909	24.1321
77.74	1.13501	2.03418	3.23691	4.87494	7.84888	12.411	17.9207	24.1524
77.84	1.13892	2.04004	3.24277	4.8808	7.85785	12.4208	17.9364	24.168
77.94	1.12915	2.03418	3.24863	4.8808	7.86646	12.4325	17.9344	24.1719
78.04	1.12915	2.03418	3.24863	4.87494	7.8606	12.4317	17.9571	24.1934
78.14	1.13501	2.03418	3.25449	4.89252	7.87817	12.4403	17.9598	24.2083
78.24	1.13306	2.04004	3.25449	4.89252	7.87817	12.4599	17.9793	24.2208
78.34	1.14477	2.03809	3.2576	4.89642	7.88794	12.4618	18.0008	24.2422
78.44	1.13892	2.0498	3.2623	4.90149	7.88794	12.4814	18.0067	24.2676
78.54	1.13696	2.04395	3.2623	4.90033	7.89691	12.4911	18.002	24.2755
78.64	1.13306	2.03143	3.25839	4.90228	7.88989	12.4884	18.0223	24.2969
78.74	1.13696	2.04199	3.27011	4.9101	7.90552	12.4989	18.0282	24.3059
78.84	1.14087	2.04199	3.26035	4.9101	7.91528	12.5087	18.0477	24.3243
78.94	1.14203	2.05176	3.2662	4.914	7.91919	12.5185	18.0575	24.3458
79.04	1.14478	2.05176	3.27206	4.91986	7.93091	12.5282	18.0625	24.3555
79.14	1.14478	2.05762	3.27597	4.91986	7.92505	12.5399	18.0809	24.3751
79.24	1.14478	2.05566	3.28574	4.92297	7.93988	12.5489	18.0868	24.386
79.34	1.14087	2.05762	3.28104	4.92181	7.93481	12.5478	18.1024	24.3965
79.44	1.15064	2.04785	3.27988	4.92767	7.94458	12.5575	18.1122	24.4102
79.54	1.15259	2.05566	3.28378	4.93158	7.94849	12.5732	18.1239	24.4297
79.64	1.14673	2.05762	3.29355	4.93939	7.96411	12.5849	18.1375	24.4348
79.74	1.14673	2.06152	3.30136	4.93939	7.96606	12.5888	18.1524	24.463
79.84	1.14673	2.06152	3.2955	4.9433	7.97583	12.6024	18.1629	24.4747
79.94	1.14673	2.06152	3.2916	4.93939	7.97583	12.6056	18.1629	24.4864
80.04	1.15259	2.05762	3.2916	4.94916	7.97504	12.5985	18.1766	24.5001
80.14	1.15143	2.06152	3.2955	4.94916	7.98364	12.6083	18.193	24.5204
80.24	1.15454	2.06152	3.30606	4.95306	7.9903	12.6189	18.2051	24.5286
80.34	1.14868	2.06348	3.30252	4.95111	7.99731	12.62	18.2176	24.5411
80.44	1.14868	2.06348	3.30136	4.95111	7.99731	12.6317	18.2293	24.5606
80.54	1.15845	2.06348	3.30527	4.95892	8.01099	12.6454	18.2391	24.5782
80.64	1.15454	2.07324	3.31308	4.97064	8.02661	12.6563	18.2547	24.5919
80.74	1.14868	2.06934	3.31699	4.97064	8.02661	12.6591	18.2606	24.6086
80.84	1.15765	2.07324	3.32285	4.97064	8.02777	12.6708	18.2793	24.6251
80.94	1.14673	2.07324	3.32675	4.98431	8.03638	12.6806	18.2782	24.6368
81.04	1.15649	2.07324	3.32285	4.98236	8.03638	12.6806	18.2977	24.6524
81.14	1.15649	2.07324	3.32675	4.98547	8.04028	12.6942	18.3094	24.6672
81.24	1.15259	2.08301	3.33261	4.99017	8.05591	12.7071	18.325	24.6797
81.34	1.15649	2.0791	3.33182	4.99994	8.05786	12.7099	18.3289	24.6973
81.44	1.1604	2.08301	3.33456	4.99994	8.05786	12.7196	18.3496	24.7208
81.54	1.16235	2.08301	3.34628	5.00385	8.07074	12.7294	18.3582	24.7422
81.64	1.15649	2.09277	3.34238	5.0097	8.08521	12.7392	18.3641	24.7481
81.74	1.15649	2.0791	3.34238	4.99994	8.07153	12.7411	18.3739	24.761
81.84	1.15649	2.08301	3.34628	5.0097	8.0813	12.754	18.3954	24.7813
81.94	1.16431	2.08301	3.34238	5.02142	8.08716	12.7646	18.3985	24.7969
82.04	1.15259	2.09473	3.34238	5.0304	8.09692	12.7685	18.411	24.8008
82.14	1.16431	2.08417	3.34628	5.02338	8.09106	12.7704	18.4247	24.8126
82.24	1.15845	2.08301	3.35135	5.02924	8.10669	12.7802	18.4383	24.8372
82.34	1.14868	2.08887	3.35605	5.039	8.11566	12.7899	18.4383	24.8399
82.44	1.15845	2.07715	3.34628	5.0351	8.1106	12.7939	18.4598	24.8516
82.54	1.15375	2.08887	3.35214	5.04095	8.12622	12.8067	18.4688	24.877
82.64	1.16119	2.08301	3.35214	5.04095	8.13208	12.8095	18.4879	24.8926
82.74	1.15845	2.09357	3.36661	5.04565	8.13092	12.8239	18.4911	24.9024
82.84	1.15454	2.08105	3.36386	5.04291	8.13794	12.8368	18.5067	24.918
82.94	1.16235	2.08496	3.36386	5.05188	8.13989	12.8329	18.5145	24.9376
83.04	1.16431	2.08887	3.37167	5.05463	8.15277	12.8466	18.536	24.959
83.14	1.15649	2.10059	3.38535	5.06244	8.16333	12.8614	18.5293	24.961
83.24	1.15649	2.0791	3.37283	5.05072	8.14575	12.8642	18.5418	24.9817
83.34	1.15649	2.08691	3.37558	5.06439	8.15942	12.8642	18.5633	24.9962
83.44	1.16626	2.09863	3.38144	5.07025	8.16724	12.8798	18.5829	25.0137
83.54	1.16626	2.09668	3.38535	5.07416	8.18091	12.8896	18.5946	25.0372
83.64	1.16235	2.1076	3.3912	5.08002	8.19183	12.8993	18.5887	25.0372
83.74	1.17212	2.09082	3.38144	5.06946	8.17505	12.9005	18.6133	25.054
83.84	1.17407	2.10254	3.38535	5.0722	8.18872	12.9091	18.6239	25.0762
83.94	1.16821	2.10254	3.3912	5.08002	8.19458	12.9189	18.6414	25.0938
84.04	1.16821	2.1123	3.38925	5.09369	8.21021	12.9286	18.6434	25.1075
84.14	1.16351	2.10254	3.40292	5.08978	8.21606	12.9286	18.659	25.1172
84.24	1.17017	2.1084	3.40213	5.08978	8.21606	12.9403	18.668	25.134
84.34	1.16626	2.11621	3.40488	5.09369	8.22583	12.954	18.6766	25.1368
84.44	1.17212	2.1084	3.40097	5.09369	8.21527	12.9552	18.6844	25.1505
84.54	1.17017	2.1123	3.40097	5.09955	8.22583	12.9579	18.702	25.1797
84.64	1.17212	2.1123	3.40878	5.10461	8.2395	12.9735	18.7039	25.1915
84.74	1.17096	2.1123	3.41074	5.10931	8.2356	12.9755	18.7243	25.2118
84.84	1.18384	2.1131	3.41739	5.11401	8.25006	12.9841	18.7411	25.2317
84.94	1.17798	2.12402	3.42441	5.12103	8.25708	13.0009	18.7559	25.2481
85.04	1.17798	2.12988	3.42441	5.12103	8.2688	13.0118	18.7528	25.252
85.14	1.17798	2.11816	3.41776	5.12494	8.26801	13.0146	18.7664	25.2696
85.24	1.17407	2.13104	3.42245	5.13275	8.26685	13.0263	18.7704	25.2637
85.34	1.17212	2.11426	3.41269	5.12299	8.26685	13.0204	18.7801	25.2825
85.44	1.18579	2.12402	3.4166	5.12689	8.27075	13.0204	18.8008	25.3008
85.54	1.18384	2.13379	3.42636	5.13196	8.28833	13.0321	18.8133	25.3223
85.64	1.18579	2.13379	3.43808	5.1347	8.29224	13.045	18.825	25.3282
85.74	1.17603	2.12988	3.43417	5.1308	8.29419	13.0497	18.8289	25.3274
85.84	1.18384	2.12402	3.43417	5.14447	8.28754	13.0595	18.8504	25.3458
85.94	1.17328	2.13379	3.43808	5.15424	8.30005	13.0712	18.8485	25.3555
86.04	1.17993	2.13184	3.43143	5.15033	8.30591	13.0692	18.8711	25.3712
86.14	1.18188	2.13184	3.43417	5.15424	8.30981	13.0829	18.8836	25.3907
86.24	1.1897	2.1416	3.4537	5.1601	8.32544	13.1103	18.8914	25.4102
86.34	1.20142	2.15137	3.46347	5.164	8.32935	13.1142	18.9129	25.4309
86.44	1.18579	2.15137	3.45956	5.16907	8.34106	13.1251	18.9071	25.4356
86.54	1.19556	2.14941	3.45175	5.16791	8.32544	13.1181	18.9286	25.4493
86.64	1.19165	2.14746	3.45566	5.17181	8.34027	13.1317	18.9375	25.461
86.74	1.18579	2.15918	3.46152	5.18353	8.34497	13.1454	18.9461	25.4669
86.84	1.18579	2.14355	3.46152	5.17963	8.34497	13.1396	18.9579	25.4797
86.94	1.18579	2.15253	3.46542	5.18353	8.34888	13.1532	18.9676	25.4903
87.04	1.18188	2.15137	3.46072	5.17963	8.35474	13.1583	18.9735	25.5059
87.14	1.19244	2.14746	3.45956	5.17963	8.35474	13.1649	18.9821	25.5204
87.24	1.19556	2.15607	3.46622	5.18433	8.37115	13.1736	19.0098	25.543
87.34	1.185	2.16895	3.47324	5.19055	8.37347	13.1903	19.0047	25.5481
87.44	1.18189	2.15332	3.46347	5.19135	8.36646	13.1864	19.0223	25.5645
87.54	1.19751	2.16309	3.47128	5.19525	8.38013	13.1962	19.036	25.588
87.64	1.19751	2.17285	3.483	5.20111	8.38599	13.211	19.034	25.5958
87.74	1.19751	2.16309	3.47714	5.19525	8.38208	13.2138	19.0547	25.6075
87.84	1.20337	2.16895	3.483	5.20111	8.39771	13.2294	19.0594	25.6231
87.94	1.18774	2.16309	3.48221	5.20502	8.3938	13.2353	19.0731	25.6321
88.04	1.19751	2.16504	3.47714	5.20502	8.39105	13.2353	19.0848	25.6465
88.14	1.19751	2.16504	3.47714	5.21088	8.40552	13.2509	19.0926	25.6563
88.24	1.19751	2.1748	3.49667	5.21478	8.41138	13.2509	19.1063	25.668
88.34	1.19751	2.1748	3.49277	5.21204	8.41724	13.2501	19.1102	25.677
88.44	1.20727	2.1701	3.49277	5.21088	8.41724	13.2607	19.1231	25.6856
88.54	1.19556	2.17676	3.49667	5.21478	8.43091	13.2743	19.1258	25.6993
88.64	1.20728	2.16699	3.49081	5.2226	8.42505	13.2743	19.1473	25.7188
88.74	1.20728	2.1748	3.49472	5.23236	8.43872	13.2821	19.1571	25.7266
88.84	1.21704	2.17676	3.49979	5.23822	8.44653	13.2997	19.1668	25.7442
88.94	1.21704	2.18457	3.49667	5.24213	8.45551	13.3087	19.1786	25.7688
89.04	1.21234	2.19629	3.51035	5.24994	8.45435	13.3173	19.1836	25.7657
89.14	1.21002	2.18066	3.50058	5.24017	8.45435	13.3173	19.1911	25.7802
89.24	1.22681	2.19122	3.50528	5.24408	8.45905	13.3318	19.2079	25.8008
89.34	1.21314	2.19238	3.5123	5.2597	8.47778	13.3505	19.2059	25.7989
89.44	1.21704	2.19043	3.50644	5.24994	8.46802	13.3466	19.2235	25.8165
89.54	1.21704	2.18848	3.5162	5.25385	8.48169	13.3544	19.2391	25.8372
89.64	1.2229	2.2002	3.52206	5.2597	8.48676	13.3692	19.2442	25.8419
89.74	1.22095	2.2041	3.52206	5.26166	8.49536	13.3798	19.2528	25.8614
89.84	1.22681	2.2041	3.52792	5.26556	8.49536	13.3837	19.2645	25.8672
89.94	1.22681	2.1994	3.52322	5.27142	8.49731	13.3857	19.2723	25.8868
90.04	1.23657	2.19629	3.52597	5.27454	8.50122	13.3935	19.2899	25.9016
90.14	1.2229	2.21191	3.53183	5.28314	8.50708	13.411	19.286	25.9063
90.24	1.23267	2.20801	3.52206	5.27924	8.50708	13.4071	19.3028	25.9258
90.34	1.23462	2.20605	3.52988	5.28314	8.51019	13.4044	19.3172	25.9473
90.44	1.22876	2.21777	3.5416	5.289	8.52466	13.4189	19.325	25.9512
90.54	1.23267	2.20801	3.5416	5.29095	8.53638	13.4286	19.3231	25.9622
90.64	1.23462	2.20605	3.53769	5.2851	8.53052	13.4306	19.3485	25.9805
90.74	1.24243	2.21973	3.53769	5.29095	8.54614	13.4403	19.3582	25.9903
90.84	1.24438	2.21777	3.54745	5.29486	8.54614	13.454	19.3692	26.0098
90.94	1.23853	2.22363	3.55252	5.31049	8.55591	13.4649	19.368	26.0079
91.04	1.23383	2.21973	3.5416	5.30463	8.5481	13.4599	19.3836	26.0215
91.14	1.24048	2.21387	3.5455	5.30969	8.55707	13.4599	19.3934	26.045
91.24	1.23267	2.22363	3.55527	5.31439	8.55981	13.4735	19.3954	26.0481
91.34	1.23151	2.22363	3.55136	5.31049	8.56567	13.4794	19.4137	26.0653
91.44	1.24829	2.22443	3.55606	5.31519	8.57037	13.4939	19.4297	26.0782
91.54	1.24438	2.23535	3.56308	5.3222	8.58911	13.4989	19.4364	26.0938
91.64	1.23853	2.23145	3.56894	5.3222	8.58911	13.502	19.4305	26.0997
91.74	1.23853	2.22559	3.55527	5.31244	8.57935	13.5009	19.4442	26.1067
91.84	1.24829	2.22479	3.55917	5.31635	8.58832	13.5146	19.4657	26.1329
91.94	1.24829	2.2334	3.56424	5.32141	8.59106	13.5302	19.4754	26.1524
92.04	1.24634	2.24316	3.57089	5.33002	8.6106	13.536	19.4746	26.1505
92.14	1.24634	2.23145	3.57089	5.33002	8.60474	13.536	19.4872	26.168
92.24	1.24634	2.2373	3.57089	5.33002	8.60278	13.5399	19.4989	26.1758
92.34	1.25806	2.23535	3.5748	5.33392	8.6106	13.5536	19.5086	26.2004
92.44	1.24829	2.24902	3.58456	5.33978	8.61646	13.5704	19.5223	26.1993
92.54	1.25806	2.2373	3.58652	5.33392	8.62036	13.5634	19.534	26.2208
92.64	1.25415	2.24902	3.58261	5.34955	8.62543	13.579	19.5391	26.2266
92.74	1.2522	2.24316	3.58261	5.35345	8.63599	13.5888	19.5418	26.2344
92.84	1.25336	2.24316	3.57675	5.35541	8.63013	13.5888	19.5633	26.2481
92.94	1.26001	2.23926	3.58652	5.36047	8.64575	13.6005	19.5711	26.2649
93.04	1.26587	2.24707	3.59628	5.36322	8.64966	13.6142	19.5887	26.2891
93.14	1.26196	2.25293	3.60135	5.36908	8.65552	13.6192	19.5848	26.2872
93.24	1.26001	2.24902	3.59433	5.35931	8.65552	13.6181	19.6016	26.3047
93.34	1.26196	2.25684	3.6041	5.36713	8.66138	13.6317	19.6141	26.3262
93.44	1.26001	2.258	3.61191	5.37885	8.66724	13.6454	19.6122	26.3262
93.54	1.26196	2.25488	3.60605	5.37299	8.67035	13.6435	19.6278	26.3469
93.64	1.26587	2.2666	3.60214	5.3808	8.67505	13.6591	19.6434	26.3594
93.74	1.26666	2.26074	3.60605	5.3808	8.67505	13.6544	19.654	26.3739
93.84	1.26782	2.27325	3.61661	5.3855	8.68951	13.6638	19.661	26.3887
93.94	1.26392	2.26074	3.61386	5.38666	8.68677	13.6708	19.666	26.3887
94.04	1.27368	2.26465	3.61386	5.40149	8.68872	13.6806	19.6727	26.4055
94.14	1.27563	2.26465	3.61697	5.40424	8.70239	13.6942	19.7	26.4219
94.24	1.26978	2.27441	3.62558	5.4101	8.70825	13.7001	19.6961	26.4278
94.34	1.27368	2.27051	3.62167	5.40228	8.70746	13.6982	19.7039	26.4356
94.44	1.2854	2.26465	3.61581	5.40619	8.71021	13.706	19.7196	26.459
94.54	1.26978	2.27441	3.62363	5.41595	8.71606	13.7208	19.7207	26.4532
94.64	1.27875	2.26074	3.61777	5.41205	8.71802	13.7099	19.7391	26.4766
94.74	1.27759	2.26855	3.62753	5.41595	8.72192	13.7235	19.7489	26.4875
94.84	1.28345	2.27948	3.63339	5.42181	8.72778	13.7411	19.7547	26.502
94.94	1.26978	2.27246	3.63339	5.42102	8.73755	13.747	19.7528	26.504
95.04	1.28149	2.27051	3.62949	5.41205	8.72974	13.7431	19.7684	26.5255
95.14	1.27563	2.28223	3.6412	5.42181	8.74652	13.7489	19.7735	26.5313
95.24	1.28931	2.27832	3.64041	5.42963	8.74536	13.7599	19.7801	26.5547
95.34	1.28149	2.28613	3.64511	5.43353	8.74927	13.7724	19.7977	26.5598
95.44	1.2854	2.27832	3.63535	5.42963	8.75513	13.7782	19.8075	26.5665
95.54	1.2854	2.28223	3.6412	5.42963	8.75513	13.7743	19.8211	26.584
95.64	1.29712	2.28223	3.64511	5.43353	8.7688	13.7821	19.8348	26.5958
95.74	1.28345	2.28809	3.65488	5.43939	8.77466	13.7997	19.8289	26.5997
95.84	1.29126	2.27246	3.65097	5.4433	8.76685	13.7997	19.8379	26.6106
95.94	1.29712	2.28223	3.65488	5.45422	8.78052	13.8028	19.8465	26.629
96.04	1.29791	2.28223	3.66074	5.45892	8.78558	13.8134	19.8512	26.6337
96.14	1.29517	2.28302	3.65567	5.45386	8.78912	13.8122	19.8758	26.6485
96.24	1.29907	2.28027	3.66464	5.46478	8.79614	13.831	19.8797	26.6622
96.34	1.29517	2.28418	3.65878	5.47064	8.80786	13.831	19.8848	26.6817
96.44	1.29321	2.28925	3.66385	5.47064	8.80786	13.8407	19.8836	26.6837
96.54	1.29907	2.27637	3.65683	5.46478	8.7981	13.8407	19.8993	26.6926
96.64	1.30414	2.28809	3.66269	5.47064	8.81177	13.8517	19.9051	26.711
96.74	1.30103	2.28223	3.6666	5.4726	8.81763	13.8505	19.9227	26.7305
96.84	1.30298	2.29395	3.67636	5.48041	8.82074	13.8642	19.9266	26.7325
96.94	1.29712	2.28418	3.67245	5.48236	8.82739	13.87	19.9297	26.752
97.04	1.30688	2.29004	3.67245	5.48157	8.82739	13.87	19.9422	26.7618
97.14	1.29712	2.29785	3.67636	5.48822	8.84106	13.8857	19.9442	26.7727
97.24	1.30298	2.29004	3.67831	5.49017	8.83716	13.8876	19.95	26.7813
97.34	1.30103	2.29004	3.68417	5.49017	8.84692	13.8907	19.9735	26.8008
97.44	1.30298	2.28809	3.68729	5.50385	8.85083	13.9032	19.9891	26.8126
97.54	1.29907	2.2998	3.69199	5.51166	8.85199	13.9091	19.9852	26.8184
97.64	1.29907	2.29395	3.68613	5.50189	8.85083	13.911	19.9942	26.836
97.74	1.30884	2.29395	3.68613	5.5058	8.85669	13.9208	20.0086	26.8508
97.84	1.29321	2.30371	3.69199	5.51166	8.85669	13.9208	20.0125	26.8497
97.94	1.30103	2.29706	3.68027	5.50385	8.85474	13.9189	20.0223	26.8692
98.04	1.31274	2.29395	3.68417	5.51282	8.85864	13.9317	20.0379	26.879
98.14	1.30688	2.30762	3.69589	5.51752	8.87622	13.9384	20.0438	26.8965
98.24	1.32056	2.29785	3.70175	5.51752	8.87622	13.9482	20.0606	26.9044
98.34	1.31195	2.30566	3.70566	5.52338	8.88013	13.9579	20.0672	26.9153
98.44	1.3194	2.30762	3.70096	5.52338	8.88519	13.9579	20.0778	26.9247
98.54	1.32251	2.30646	3.7084	5.5437	8.88873	13.9743	20.0887	26.9376
98.64	1.32642	2.31934	3.72128	5.54095	8.90552	13.9814	20.0985	26.9512
98.74	1.32642	2.32324	3.72128	5.55072	8.90747	13.9911	20.1063	26.9708
98.84	1.32642	2.31934	3.72128	5.55072	8.90747	14.0001	20.1133	26.9727
98.94	1.32642	2.31348	3.70566	5.54407	8.91138	14.0028	20.1278	26.9817
99.04	1.32251	2.31348	3.71738	5.55463	8.91724	14.0048	20.1375	27.0001
99.14	1.33228	2.31934	3.72324	5.56049	8.91724	14.0107	20.1493	27.0118
99.24	1.32446	2.32715	3.72714	5.56439	8.93011	14.0243	20.1493	27.0215
99.34	1.32837	2.31854	3.72324	5.56049	8.92505	14.0302	20.159	27.0313
99.44	1.32837	2.32324	3.72324	5.56049	8.927	14.0302	20.1786	27.0528
99.54	1.33813	2.32324	3.73105	5.5683	8.93091	14.045	20.1895	27.0618
99.64	1.32446	2.3291	3.74197	5.58002	8.94653	14.0595	20.1883	27.0704
99.74	1.32837	2.32324	3.72128	5.57025	8.93677	14.0556	20.202	27.0801
99.84	1.32837	2.32324	3.72519	5.57416	8.94067	14.0536	20.2137	27.1016
99.94	1.32367	2.33301	3.73495	5.58197	8.9563	14.0692	20.2098	27.0977
100.04	1.32056	2.3291	3.733	5.57611	8.94769	14.0712	20.2235	27.1055
100.14	1.33618	2.32715	3.73691	5.58508	8.95044	14.0751	20.2391	27.1329
100.24	1.33227	2.33887	3.74277	5.58978	8.96021	14.0899	20.2481	27.1418
100.34	1.33032	2.33301	3.733	5.58978	8.97192	14.0985	20.2489	27.1505
100.44	1.33228	2.33301	3.73105	5.58783	8.96021	14.0985	20.2684	27.1602
100.54	1.33618	2.33887	3.74277	5.59955	8.96606	14.1005	20.2743	27.1719
100.64	1.33618	2.33301	3.74197	5.59955	8.97778	14.1103	20.2821	27.1915
100.74	1.32642	2.34277	3.74863	5.60541	8.98169	14.1142	20.2899	27.1915
100.84	1.33423	2.33301	3.75058	5.6015	8.97778	14.12	20.2989	27.1965
100.94	1.33228	2.34473	3.75253	5.60541	8.99146	14.1298	20.3075	27.2149
101.04	1.34399	2.34393	3.75644	5.61517	9.00043	14.1349	20.3172	27.2305
101.14	1.32837	2.34863	3.75644	5.62024	9.00513	14.1493	20.3192	27.2266
101.24	1.33893	2.34277	3.75253	5.61322	9.00513	14.1493	20.3336	27.2469
101.34	1.34009	2.34357	3.75723	5.62378	9.01178	14.154	20.3504	27.2637
101.44	1.34595	2.35449	3.76425	5.6308	9.0188	14.1708	20.3563	27.2786
101.54	1.34009	2.35059	3.76425	5.63666	9.0188	14.1825	20.3653	27.2872
101.64	1.33814	2.3584	3.77206	5.64642	9.03247	14.1864	20.368	27.2911
101.74	1.33734	2.34863	3.77127	5.64056	9.02661	14.1856	20.3817	27.3106
101.84	1.33618	2.35645	3.77597	5.64447	9.02972	14.1923	20.3836	27.3106
101.94	1.33228	2.3584	3.7623	5.64056	9.03638	14.1884	20.3895	27.3184
102.04	1.34009	2.34863	3.7623	5.64056	9.03638	14.2001	20.4032	27.3254
102.14	1.34204	2.35645	3.7662	5.64838	9.04028	14.204	20.4188	27.3497
102.24	1.34009	2.3584	3.77597	5.6593	9.04614	14.2196	20.4219	27.3497
102.34	1.34204	2.3584	3.77597	5.65228	9.05005	14.2138	20.4383	27.3614
102.44	1.34595	2.35956	3.78183	5.664	9.05591	14.2294	20.4442	27.377
102.54	1.33618	2.3623	3.77206	5.66986	9.05591	14.2403	20.4422	27.3751
102.64	1.3479	2.35254	3.7662	5.664	9.06097	14.2333	20.4579	27.3918
102.74	1.3479	2.3623	3.77597	5.66986	9.06567	14.245	20.4735	27.4141
102.84	1.35376	2.37207	3.78494	5.67767	9.06958	14.2528	20.4844	27.4297
102.94	1.33814	2.37207	3.7916	5.68939	9.08521	14.2587	20.4774	27.4258
103.04	1.3479	2.36816	3.78574	5.67963	9.07544	14.2607	20.4911	27.4454
103.14	1.35767	2.36621	3.7955	5.68353	9.07935	14.2646	20.5067	27.4571
103.24	1.3432	2.37793	3.80136	5.69525	9.09692	14.2802	20.5086	27.4504
103.34	1.35065	2.36816	3.7916	5.68158	9.08716	14.2794	20.5192	27.4755
103.44	1.35376	2.367	3.78653	5.68549	9.10162	14.2829	20.5301	27.4883
103.54	1.35767	2.37988	3.79355	5.69525	9.11255	14.2958	20.5399	27.4922
103.64	1.3479	2.37402	3.79745	5.70111	9.11371	14.2919	20.545	27.5059
103.74	1.35376	2.37598	3.79745	5.69525	9.1106	14.2958	20.5594	27.5235
103.84	1.3479	2.37598	3.80447	5.70111	9.11841	14.3114	20.5692	27.5294
103.94	1.3479	2.38104	3.80331	5.70502	9.12817	14.3114	20.5692	27.5364
104.04	1.3479	2.37793	3.80136	5.70502	9.12231	14.3145	20.5809	27.5508
104.14	1.35962	2.38965	3.80331	5.71283	9.12817	14.331	20.5907	27.5587
104.24	1.35962	2.37988	3.80331	5.71283	9.13794	14.331	20.6043	27.5762
104.34	1.3479	2.3877	3.80722	5.71674	9.14105	14.3446	20.6075	27.5801
104.44	1.35376	2.38184	3.80136	5.71478	9.13599	14.3485	20.6141	27.588
104.54	1.35181	2.3877	3.80136	5.71985	9.14575	14.3485	20.6219	27.595
104.64	1.36352	2.38184	3.80917	5.7226	9.14966	14.3642	20.6375	27.6192
104.74	1.3479	2.3916	3.82285	5.72845	9.15552	14.3653	20.6375	27.6153
104.84	1.35297	2.3877	3.80252	5.7226	9.15552	14.3583	20.6493	27.6212
104.94	1.35962	2.38184	3.80136	5.71869	9.15552	14.3681	20.6629	27.6348
105.04	1.36157	2.3916	3.80917	5.7226	9.15942	14.372	20.6778	27.6563
105.14	1.35571	2.3877	3.82089	5.73041	9.17621	14.3896	20.6727	27.6497
105.24	1.35571	2.38379	3.81113	5.72455	9.16919	14.3798	20.6825	27.6641
105.34	1.36548	2.39355	3.81503	5.73431	9.17896	14.3935	20.6883	27.6856
105.44	1.35181	2.39355	3.82089	5.74017	9.19458	14.3993	20.6844	27.6797
105.54	1.35962	2.39355	3.81113	5.72961	9.18481	14.3993	20.6922	27.6954
105.64	1.36157	2.39276	3.81894	5.73236	9.18872	14.4024	20.7079	27.7071
105.74	1.36353	2.40137	3.82089	5.74213	9.19653	14.4189	20.7188	27.7208
105.84	1.36237	2.39746	3.82285	5.74799	9.2063	14.4189	20.7321	27.7344
105.94	1.36938	2.40607	3.83145	5.75464	9.211	14.4333	20.7391	27.7422
106.04	1.36548	2.39941	3.83377	5.75189	9.20825	14.4403	20.7489	27.7579
106.14	1.36548	2.40332	3.83261	5.7558	9.21722	14.4364	20.7606	27.7618
106.24	1.36353	2.40918	3.83261	5.76166	9.21606	14.4325	20.7743	27.7755
106.34	1.36548	2.40723	3.82675	5.76556	9.22192	14.4454	20.7762	27.7794
106.44	1.35962	2.40918	3.82675	5.76166	9.21802	14.454	20.7793	27.7922
106.54	1.36353	2.39941	3.83261	5.76166	9.22778	14.4599	20.7938	27.8047
106.64	1.37445	2.40918	3.83652	5.76947	9.23169	14.4696	20.7997	27.8184
106.74	1.35767	2.4209	3.84433	5.78235	9.23755	14.4696	20.7997	27.8126
106.84	1.36743	2.40527	3.83847	5.77142	9.23755	14.4716	20.8133	27.836
106.94	1.36743	2.41504	3.84824	5.77924	9.24066	14.4755	20.8289	27.8477
107.04	1.37329	2.4248	3.84354	5.79095	9.25122	14.4911	20.8368	27.8528
107.14	1.37134	2.4201	3.84238	5.79095	9.25708	14.4903	20.8438	27.8751
107.24	1.38306	2.42676	3.85019	5.7851	9.26099	14.5028	20.8582	27.8907
107.34	1.36353	2.44238	3.86191	5.79486	9.27661	14.5107	20.8582	27.8868
107.44	1.37134	2.42871	3.85214	5.79095	9.26685	14.5107	20.8739	27.8965
107.54	1.37329	2.43262	3.85605	5.79486	9.27075	14.5146	20.8895	27.9122
107.64	1.37915	2.43262	3.85605	5.80072	9.27661	14.5302	20.8954	27.9317
107.74	1.36743	2.43848	3.86386	5.80188	9.27856	14.5302	20.8914	27.9309
107.84	1.3772	2.4248	3.85605	5.79681	9.27972	14.5341	20.909	27.9395
107.94	1.37329	2.43848	3.86191	5.80853	9.28442	14.5399	20.9082	27.9493
108.04	1.3811	2.43262	3.85605	5.80853	9.28442	14.5489	20.9207	27.9727
108.14	1.38226	2.44238	3.86502	5.81244	9.28833	14.5517	20.9364	27.9903
108.24	1.38501	2.45215	3.86972	5.8222	9.29419	14.5673	20.9461	27.9962
108.34	1.37134	2.44824	3.87363	5.82806	9.30591	14.5673	20.9481	27.9903
108.44	1.37915	2.44238	3.86972	5.8183	9.29614	14.5692	20.9579	28.0032
108.54	1.38501	2.45215	3.87363	5.82416	9.30005	14.5732	20.9676	28.0196
108.64	1.39087	2.44745	3.87949	5.82416	9.30591	14.579	20.9766	28.0391
108.74	1.37524	2.4502	3.87363	5.83002	9.30981	14.5888	20.9774	28.0352
108.84	1.3858	2.44043	3.87167	5.81946	9.30511	14.5782	20.9919	28.0438
108.94	1.38696	2.45099	3.87637	5.8269	9.31842	14.5954	20.9989	28.0626
109.04	1.39282	2.46191	3.87753	5.83978	9.32544	14.6103	21.0145	28.0821
109.14	1.39087	2.45801	3.88339	5.83978	9.32739	14.62	21.0243	28.095
109.24	1.40454	2.46191	3.8873	5.84369	9.3313	14.6239	21.0301	28.1075
109.34	1.38501	2.46191	3.89706	5.85345	9.34692	14.6396	21.0293	28.1016
109.44	1.38306	2.45996	3.89236	5.8515	9.33716	14.6298	21.0418	28.1153
109.54	1.39868	2.45801	3.88535	5.85541	9.34106	14.6454	21.0575	28.1368
109.64	1.38501	2.46973	3.8912	5.86127	9.34613	14.6513	21.0594	28.1329
109.74	1.38812	2.4541	3.88535	5.84564	9.34692	14.6505	21.0594	28.1465
109.84	1.38696	2.46387	3.89706	5.85541	9.35083	14.6532	21.0692	28.1614
109.94	1.39673	2.46387	3.90292	5.86127	9.35669	14.6689	21.0789	28.17
110.04	1.38696	2.46973	3.89316	5.86517	9.3606	14.6689	21.0829	28.1758
110.14	1.38696	2.45801	3.8912	5.86438	9.37036	14.663	21.0996	28.1876
110.24	1.39282	2.46973	3.90292	5.87299	9.37622	14.6806	21.1082	28.1915
110.34	1.40063	2.47363	3.90292	5.87885	9.37622	14.6806	21.1219	28.2149
110.44	1.40259	2.47284	3.90604	5.8847	9.37738	14.6942	21.1375	28.2325
110.54	1.39673	2.48145	3.91464	5.89056	9.38013	14.7001	21.1258	28.2317
110.64	1.39673	2.46777	3.90097	5.8847	9.37622	14.6993	21.1336	28.2403
110.74	1.39673	2.47559	3.90488	5.89447	9.38989	14.704	21.1493	28.2501
110.84	1.39282	2.47754	3.9166	5.90033	9.39575	14.7196	21.1485	28.252
110.94	1.39087	2.47363	3.91269	5.89056	9.38599	14.7138	21.161	28.2657
111.04	1.40845	2.47363	3.9166	5.89447	9.39966	14.7333	21.1786	28.2774
111.14	1.40454	2.47949	3.92245	5.90424	9.40747	14.7353	21.1747	28.2805
111.24	1.39868	2.47363	3.9166	5.91125	9.40747	14.7411	21.1786	28.2911
111.34	1.39948	2.47949	3.92245	5.90033	9.40747	14.7411	21.1833	28.2958
111.44	1.40063	2.46857	3.91739	5.89917	9.40161	14.745	21.202	28.3223
111.54	1.40649	2.48145	3.92361	5.91205	9.41724	14.7548	21.211	28.3321
111.64	1.40063	2.48535	3.92636	5.91205	9.41724	14.7704	21.2196	28.3301
111.74	1.41431	2.48145	3.93222	5.91205	9.41724	14.7704	21.2332	28.3477
111.84	1.41547	2.48926	3.92636	5.91986	9.4231	14.786	21.2469	28.3633
111.94	1.40649	2.49042	3.93808	5.93158	9.43872	14.7919	21.2293	28.3606
112.04	1.40259	2.48145	3.93222	5.91986	9.427	14.7899	21.2391	28.3712
112.14	1.39673	2.4873	3.93222	5.92181	9.427	14.7899	21.2489	28.3809
112.24	1.4104	2.48145	3.93613	5.92102	9.43597	14.7997	21.2625	28.3946
112.34	1.41235	2.49316	3.93613	5.92767	9.44263	14.8028	21.2793	28.4063
112.44	1.40649	2.49316	3.94199	5.93939	9.4563	14.8192	21.2645	28.4024
112.54	1.40259	2.48926	3.93613	5.92963	9.44653	14.8095	21.2684	28.4122
112.64	1.4104	2.49316	3.94199	5.92963	9.44653	14.8192	21.2821	28.425
112.74	1.41626	2.49316	3.94589	5.93744	9.46021	14.8232	21.2977	28.4395
112.84	1.42212	2.50293	3.94589	5.94916	9.46606	14.8388	21.3094	28.4473
112.94	1.41626	2.50879	3.95291	5.93939	9.46606	14.8407	21.3192	28.4512
113.04	1.40259	2.50293	3.95175	5.93939	9.46606	14.8505	21.3184	28.4512
113.14	1.41235	2.49902	3.94589	5.93549	9.46021	14.8407	21.3309	28.4649
113.24	1.41431	2.49707	3.95566	5.94525	9.47113	14.8583	21.3348	28.4805
113.34	1.41821	2.50879	3.95566	5.95111	9.47583	14.8692	21.3387	28.5012
113.44	1.41431	2.50293	3.96152	5.95502	9.4856	14.8681	21.3485	28.5098
113.54	1.40845	2.508	3.96152	5.96008	9.4895	14.8798	21.3485	28.5098
113.64	1.41821	2.50098	3.95566	5.94916	9.4856	14.87	21.368	28.5274
113.74	1.42719	2.50684	3.97128	5.96283	9.49536	14.8896	21.3828	28.5352
113.84	1.42602	2.5166	3.96542	5.9726	9.49927	14.8935	21.3875	28.5508
113.94	1.42603	2.51855	3.97324	5.98041	9.50708	14.9091	21.3973	28.5606
114.04	1.43188	2.51855	3.97714	5.98041	9.50708	14.9091	21.4071	28.5723
114.14	1.42603	2.5127	3.97244	5.98431	9.50708	14.92	21.4149	28.5715
114.24	1.4397	2.51855	3.97519	5.99017	9.52075	14.9228	21.4227	28.5899
114.34	1.43189	2.52637	3.98495	5.99408	9.52972	14.9325	21.4286	28.5899
114.44	1.43579	2.51855	3.98105	5.99408	9.52466	14.9384	21.4383	28.5899
114.54	1.43188	2.52246	3.98495	5.99994	9.52466	14.9384	21.4336	28.6016
114.64	1.4397	2.51855	3.99081	5.98938	9.52661	14.9501	21.4422	28.6153
114.74	1.44165	2.52637	3.98495	5.99603	9.53052	14.954	21.4579	28.6309
114.84	1.44751	2.53809	3.99472	6.0097	9.53638	14.9696	21.4676	28.6399
114.94	1.43384	2.53223	4.00058	6.0097	9.55005	14.9696	21.4676	28.6407
115.04	1.43268	2.52832	3.99667	5.99994	9.54614	14.9688	21.4723	28.6552
115.14	1.44556	2.52716	3.99747	6.00854	9.55084	14.9724	21.4864	28.6719
115.24	1.4397	2.5412	4.00449	6.02142	9.55707	14.9833	21.4891	28.6817
115.34	1.44556	2.53418	4.00839	6.02142	9.55591	15.0009	21.4989	28.6934
115.44	1.4397	2.54004	4.01346	6.02533	9.55786	15.0009	21.4989	28.6895
115.54	1.45337	2.53418	4.0123	6.03119	9.55786	15.0009	21.5145	28.6965
115.64	1.45453	2.54395	4.01035	6.039	9.57153	15.0146	21.5301	28.7149
115.74	1.43774	2.5498	4.02206	6.05267	9.57739	15.0204	21.5204	28.7169
115.84	1.4436	2.53418	4.0123	6.04211	9.56763	15.0224	21.5301	28.7227
115.94	1.43774	2.53418	4.00644	6.04095	9.56763	15.0224	21.5391	28.7325
116.04	1.45142	2.54004	4.0123	6.04486	9.56683	15.036	21.5438	28.7364
116.14	1.45337	2.53809	4.01816	6.05463	9.58521	15.045	21.5594	28.752
116.24	1.44751	2.5498	4.02792	6.06049	9.59692	15.0595	21.5692	28.7735
116.34	1.45337	2.5498	4.03378	6.06049	9.59692	15.0595	21.5789	28.7833
116.44	1.43774	2.54395	4.02792	6.06439	9.60669	15.0712	21.5789	28.7825
116.54	1.44165	2.54004	4.02402	6.05072	9.59692	15.0653	21.5809	28.795
116.64	1.45727	2.53809	4.03183	6.05658	9.60083	15.0751	21.5907	28.8008
116.74	1.45337	2.55096	4.03378	6.06635	9.60864	15.0907	21.5996	28.8126
116.84	1.44751	2.54395	4.03299	6.0722	9.62231	15.0907	21.618	28.8321
116.94	1.4436	2.55371	4.03183	6.0722	9.62817	15.1005	21.62	28.8419
117.04	1.44946	2.55371	4.03574	6.07611	9.62817	15.1114	21.6258	28.8477
117.14	1.45337	2.5498	4.04355	6.08118	9.63208	15.1142	21.6336	28.8567
117.24	1.45923	2.55762	4.0416	6.08392	9.65082	15.1337	21.6395	28.8712
117.34	1.45923	2.55957	4.05331	6.09369	9.65552	15.1396	21.6493	28.8809
117.44	1.45532	2.56348	4.05722	6.1015	9.65747	15.1493	21.6407	28.8926
117.54	1.45532	2.5498	4.05331	6.09174	9.65747	15.1415	21.6551	28.9083
117.64	1.45337	2.55957	4.06308	6.0976	9.65356	15.1571	21.6629	28.9161
117.74	1.46509	2.56738	4.05722	6.09564	9.66528	15.1649	21.6786	28.9415
117.84	1.45923	2.57324	4.06699	6.10541	9.68091	15.1708	21.6786	28.9434
117.94	1.45923	2.5791	4.07285	6.11127	9.68677	15.1798	21.6786	28.9524
118.04	1.45923	2.5791	4.07675	6.11517	9.68677	15.1806	21.6844	28.961
118.14	1.46899	2.58301	4.07675	6.12103	9.677	15.1806	21.7	28.9708
118.24	1.46118	2.58691	4.08261	6.12024	9.68286	15.1806	21.7098	28.9669
118.34	1.44476	2.58496	4.07285	6.12103	9.68872	15.1767	21.7051	28.9766
118.44	1.45728	2.56934	4.0787	6.12494	9.68286	15.1845	21.7118	28.9922
118.54	1.45728	2.58496	4.09824	6.1347	9.69653	15.2138	21.743	28.9864
118.64	1.46704	2.58496	4.09354	6.14447	9.72192	15.2196	21.7684	28.9922
118.74	1.45923	2.59863	4.09238	6.14447	9.72778	15.2138	21.7723	29.0059
118.84	1.46313	2.61035	4.08652	6.164	9.73169	15.2411	21.7821	28.9981
118.94	1.46313	2.60059	4.08652	6.16986	9.74652	15.247	21.7899	29.0118
119.04	1.45728	2.59198	4.08847	6.16986	9.75708	15.2423	21.7762	29.0274
119.14	1.42017	2.57208	4.09433	6.164	9.75592	15.2294	21.8153	29.0305
119.24	1.37915	2.60059	4.11777	6.16986	9.7641	15.2177	21.8172	29.0235
119.34	1.3518	2.6037	4.10605	6.12494	9.75122	15.1954	21.8309	29.0704
119.44	1.31976	2.62793	4.07089	6.11322	9.78638	15.1474	21.7032	29.0872
119.54	1.25494	2.53418	4.02713	6.10266	9.7973	15.0802	21.6696	29.0126
119.64	1.21705	2.53769	4.01776	6.07495	9.72272	15.0486	21.6215	28.9282
119.74	1.16387	2.53458	3.90643	6.02103	9.6149	14.9985	21.6988	28.6852
119.84	1.23857	2.55255	3.82285	6.08041	9.3653	15.1255	21.8333	28.8352
119.94	0.768207	2.68417	4.07169	6.27338	9.20319	15.3837	21.3629	28.3649
120.04	0.835004	2.21387	3.60138	5.80307	9.05981	15.0419	21.5411	28.6719
120.14	0.887414	2.1713	3.67441	5.84875	9.06958	15.2868	21.6673	28.6814
120.24	-4.25941	1.9295	3.71698	5.99329	8.86566	14.9032	20.3724	24.2685
120.34	-1.49596	-1.46271	-1.2717	2.72571	3.52972	13.0919	21.932	31.5804
120.44	-0.336348	-0.21698	1.21231	3.97455	8.28482	14.2068	22.5549	32.8424
120.54	0.487257	0.712311	2.41153	4.83783	9.35553	15.0688	22.7874	32.9207
120.64	0.745483	1.54865	3.30487	5.47144	9.95709	15.3774	22.5918	31.8316
120.74	1.00768	1.92245	3.5787	5.60461	9.97543	15.1989	22.2169	30.9985
120.84	1.10725	2.1037	3.81659	5.8179	9.99496	15.1837	21.8856	30.0492
120.94	1.17055	2.31464	3.83337	5.7507	9.71371	15.1544	21.7067	29.511
121.04	1.26194	2.36151	3.90173	5.86713	9.61646	14.9688	21.5832	29.1504
121.14	1.18112	2.43652	4.03299	6.02338	9.49615	14.9618	21.4774	28.8145
121.24	1.20337	2.38184	3.92911	5.97144	9.42896	14.8622	21.409	28.5911
121.34	1.15063	2.41113	3.96347	6.02728	9.44458	14.8282	21.2918	28.4466
121.44	1.14792	2.33496	3.93027	5.96402	9.36255	14.7392	21.209	28.3458
121.54	1.17288	2.3381	3.96347	5.95306	9.31882	14.6954	21.1422	28.2961
121.64	1.17212	2.35645	3.96814	5.9433	9.33011	14.7021	21.1317	28.209
121.74	1.09985	2.31934	3.93613	5.86127	9.27466	14.6091	21.0723	28.0919
121.84	1.08734	2.23926	3.8494	5.74994	9.21878	14.5927	20.9942	28.0403
121.94	1.13306	2.19745	3.78104	5.70422	9.19574	14.5392	20.9743	27.9942
122.04	1.1026	2.20294	3.83145	5.74878	9.19147	14.5263	20.9891	27.9805
122.14	1.08032	2.22559	3.7916	5.69916	9.18286	14.5126	20.9879	27.9852
122.24	1.09204	2.21072	3.80994	5.6933	9.17191	14.5368	20.9266	27.9622
122.34	1.08813	2.22168	3.78378	5.64252	9.15161	14.4931	20.8641	27.8907
122.44	1.09671	2.21777	3.77011	5.6347	9.11841	14.4442	20.8453	27.8661
122.54	1.08932	2.26074	3.76892	5.65305	9.14651	14.447	20.8165	27.8372
122.64	1.08423	2.25684	3.7662	5.64447	9.11841	14.4298	20.7946	27.8047
122.74	1.07523	2.25565	3.7623	5.65033	9.08597	14.3864	20.7704	27.7489
122.84	1.08227	2.25098	3.76111	5.63742	9.07739	14.3524	20.7477	27.7129
122.94	1.07642	2.26074	3.75916	5.63275	9.06567	14.3388	20.7254	27.6563
123.04	1.08227	2.25174	3.74472	5.6218	9.04105	14.3063	20.7059	27.6329
123.14	1.05612	2.24121	3.73886	5.65033	9.03833	14.3036	20.6505	27.5872
123.24	1.03501	2.25021	3.73224	5.63785	9.00317	14.2677	20.6137	27.5321
123.34	1.07446	2.24863	3.70721	5.6355	8.98248	14.2341	20.6122	27.5313
123.44	1.05884	2.26385	3.71933	5.64447	8.99731	14.2392	20.5887	27.5137
123.54	1.07172	2.25369	3.70761	5.61008	8.98169	14.2138	20.5829	27.4903
123.64	1.06274	2.25293	3.71933	5.60266	8.96021	14.1982	20.5536	27.468
123.74	1.0694	2.24042	3.71347	5.58978	8.927	14.1747	20.5465	27.4305
123.84	1.03931	2.242	3.70059	5.58667	8.92389	14.1736	20.5086	27.3965
123.94	1.04712	2.22363	3.68808	5.55853	8.90552	14.1357	20.4852	27.3653
124.04	1.04633	2.22559	3.68027	5.56635	8.90942	14.1337	20.4715	27.3372
124.14	1.05572	2.22754	3.69394	5.55267	8.87817	14.1181	20.4461	27.329
124.24	1.04126	2.22638	3.68613	5.55151	8.89459	14.1024	20.4207	27.293
124.34	1.05298	2.21307	3.6705	5.54291	8.87427	14.0771	20.4071	27.2844
124.44	1.04712	2.19629	3.66464	5.54291	8.86957	14.0692	20.3864	27.2665
124.54	1.03149	2.20685	3.66934	5.54681	8.86725	14.0622	20.3614	27.2422
124.64	1.04126	2.17401	3.65018	5.53119	8.85083	14.045	20.3571	27.2208
124.74	1.03149	2.19122	3.65372	5.55347	8.84381	14.0329	20.3309	27.1856
124.84	1.03815	2.17285	3.64706	5.52924	8.82074	14.0185	20.3219	27.1602
124.94	1.02679	2.16895	3.64511	5.53314	8.81842	14.0028	20.3067	27.1348
125.04	1.01276	2.16699	3.62949	5.52338	8.79028	13.9931	20.2946	27.1102
125.14	1.00726	2.14746	3.62442	5.51831	8.78833	13.9724	20.2723	27.0852
125.24	1.0069	2.14355	3.61697	5.5011	8.78052	13.9513	20.2567	27.0751
125.34	1.00726	2.13965	3.62051	5.49292	8.75983	13.9431	20.2293	27.05
125.44	0.997131	2.12207	3.60995	5.48822	8.7641	13.9376	20.2184	27.0262
125.54	0.985779	2.1084	3.60214	5.48041	8.75397	13.9177	20.1953	27.0032
125.64	0.995178	2.10645	3.59433	5.45892	8.7395	13.8985	20.1891	26.9872
125.74	1.0022	2.09473	3.58847	5.45111	8.72778	13.8962	20.1727	26.9805
125.84	0.992432	2.10333	3.57559	5.44409	8.72467	13.8778	20.1454	26.9551
125.94	0.992432	2.09198	3.5701	5.4425	8.71332	13.8622	20.1375	26.9493
126.04	0.986572	2.0838	3.57364	5.4519	8.71881	13.863	20.12	26.9278
126.14	0.988526	2.08026	3.56033	5.43665	8.71802	13.8477	20.1032	26.9063
126.24	0.980713	2.07013	3.55606	5.42456	8.70239	13.8337	20.0899	26.8887
126.34	0.982666	2.0705	3.54861	5.41711	8.69849	13.8282	20.0758	26.8633
126.44	0.984619	2.06232	3.53458	5.40308	8.67896	13.8017	20.0809	26.8485
126.54	0.976806	2.07129	3.54355	5.41675	8.67975	13.8083	20.0653	26.8293
126.64	0.974854	2.07324	3.53964	5.41516	8.67426	13.7872	20.0438	26.8106
126.74	0.957275	2.06348	3.53183	5.40424	8.66022	13.7829	20.027	26.7899
126.84	0.961182	2.05371	3.51505	5.3894	8.64966	13.7685	20.0059	26.7649
126.94	0.970948	2.04199	3.51541	5.38782	8.6438	13.7567	19.9919	26.743
127.04	0.967834	2.05176	3.50528	5.3894	8.64966	13.7489	19.9872	26.7364
127.14	0.966248	2.05255	3.5162	5.37885	8.63989	13.7478	19.9754	26.7188
127.24	0.961182	2.05292	3.49979	5.37689	8.62817	13.7384	19.9442	26.6954
127.34	0.967834	2.03418	3.48965	5.35541	8.62036	13.7138	19.9305	26.6797
127.44	0.964294	2.02716	3.49472	5.3515	8.60748	13.7126	19.9286	26.6583
127.54	0.967835	2.03729	3.49863	5.35736	8.60785	13.7071	19.9168	26.6387
127.64	0.9729	2.02246	3.47714	5.3476	8.59967	13.697	19.9098	26.6298
127.74	0.967041	2.02716	3.4838	5.34839	8.59888	13.6923	19.8875	26.6192
127.84	0.968994	2.02637	3.48105	5.34174	8.59381	13.6872	19.8875	26.6067
127.94	0.957276	2.03339	3.48026	5.34564	8.58636	13.6895	19.87	26.579
128.04	0.96118	2.02716	3.47989	5.33002	8.57349	13.6669	19.8668	26.5704
128.14	0.966248	2.02637	3.4791	5.33783	8.57428	13.6677	19.8418	26.554
128.24	0.967834	2.03223	3.46542	5.32416	8.56293	13.6563	19.8309	26.538
128.34	0.970947	2.02441	3.47519	5.3183	8.56451	13.6579	19.8258	26.5196
128.44	0.970947	2.02637	3.46933	5.30853	8.55396	13.6474	19.8075	26.5079
128.54	0.968994	2.02637	3.47012	5.30737	8.54419	13.6317	19.8016	26.4903
128.64	0.957276	2.02832	3.46072	5.30969	8.53442	13.6278	19.784	26.4747
128.74	0.957277	2.01855	3.45566	5.29956	8.52075	13.6142	19.7665	26.4501
128.84	0.958069	2.00684	3.43497	5.29486	8.51489	13.6071	19.7672	26.4493
128.94	0.956482	2.0174	3.43417	5.289	8.51373	13.5985	19.752	26.4348
129.04	0.963135	2.01776	3.43143	5.28235	8.50433	13.5919	19.736	26.4102
129.14	0.957275	2.0127	3.4252	5.27417	8.50983	13.5837	19.7332	26.3993
129.24	0.961975	2.01349	3.4205	5.27728	8.50513	13.5751	19.7215	26.3887
129.34	0.958435	2.0166	3.41934	5.27338	8.50317	13.5575	19.7079	26.3712
129.44	0.957275	2.01385	3.41776	5.26947	8.49536	13.5595	19.7079	26.3555
129.54	0.947511	2.0127	3.41074	5.25775	8.49536	13.5478	19.6864	26.3301
129.64	0.96002	1.992	3.39511	5.24878	8.47388	13.5282	19.6754	26.3329
129.74	0.951416	2.01074	3.40372	5.2597	8.48444	13.5368	19.6668	26.3165
129.84	0.958435	2.00293	3.40097	5.24799	8.46411	13.5282	19.6485	26.3
129.94	0.958069	2.00488	3.39627	5.24915	8.46527	13.5196	19.6461	26.2891
130.04	0.957275	1.99316	3.39005	5.24292	8.461	13.5173	19.6375	26.2782
130.14	0.957275	1.99316	3.3873	5.23431	8.44458	13.5048	19.6219	26.2657
130.24	0.966248	1.99707	3.38925	5.22845	8.44458	13.497	19.6122	26.2532
130.34	0.9729	1.99707	3.3912	5.22845	8.44458	13.4884	19.6024	26.245
130.44	0.965881	2.00293	3.3912	5.22845	8.44458	13.4861	19.5868	26.2286
130.54	0.967041	2.00684	3.39511	5.23431	8.44458	13.4872	19.5711	26.2149
130.64	0.9729	2.00098	3.38925	5.22729	8.44342	13.4782	19.5719	26.2137
130.74	0.977966	2.0174	3.392	5.23041	8.43677	13.4794	19.5625	26.2063
130.84	0.975647	2.01385	3.39627	5.22571	8.43402	13.4688	19.5555	26.1837
130.94	0.970947	2.0127	3.38925	5.2265	8.42975	13.4618	19.5368	26.168
131.04	0.976806	2.00684	3.39005	5.21753	8.41528	13.447	19.5262	26.1552
131.14	0.968995	2.01154	3.38535	5.21478	8.41333	13.4482	19.5047	26.1368
131.24	0.970949	2.00488	3.37753	5.20697	8.40161	13.4384	19.5008	26.1204
131.34	0.980713	2.008	3.37479	5.21204	8.39575	13.4384	19.4969	26.1114
131.44	0.982666	2.0166	3.39005	5.21753	8.3938	13.4286	19.4852	26.1141
131.54	0.967042	2.0213	3.38535	5.22455	8.3938	13.4267	19.4715	26.084
131.64	0.9729	2.00293	3.37558	5.20306	8.38989	13.413	19.4606	26.0801
131.74	0.967041	2.01855	3.37167	5.20892	8.38483	13.4079	19.4532	26.0559
131.84	0.970947	2.01385	3.36581	5.19525	8.37152	13.3888	19.4364	26.0477
131.94	0.9729	2.01074	3.35995	5.1972	8.36841	13.3876	19.4254	26.0352
132.04	0.961181	2.00177	3.35605	5.1933	8.35944	13.3767	19.4266	26.0176
132.14	0.965088	2.00684	3.35995	5.18744	8.35474	13.3778	19.409	26.0079
132.24	0.958069	2.00293	3.34903	5.18823	8.35474	13.3681	19.4032	25.9969
132.34	0.962341	1.99316	3.34824	5.17572	8.34497	13.3485	19.3973	25.9895
132.44	0.963135	2.00684	3.35526	5.17883	8.35004	13.3485	19.3758	25.9747
132.54	0.961181	1.99902	3.34433	5.164	8.33014	13.3329	19.3758	25.959
132.64	0.960022	1.99707	3.34512	5.16675	8.33716	13.331	19.3708	25.9481
132.74	0.963134	1.99316	3.34433	5.16791	8.33325	13.3279	19.3524	25.9258
132.84	0.953369	1.99121	3.34628	5.164	8.32037	13.3232	19.3387	25.9102
132.94	0.959229	1.9881	3.33066	5.15033	8.31567	13.3095	19.3368	25.9102
133.04	0.962341	1.99512	3.33652	5.15894	8.31567	13.3095	19.327	25.9005
133.14	0.965087	1.98846	3.33066	5.1554	8.31488	13.2978	19.327	25.8946
133.24	0.965881	1.9873	3.33652	5.15424	8.31061	13.3036	19.3153	25.8692
133.34	0.957275	1.98535	3.3287	5.13861	8.30396	13.288	19.2957	25.8575
133.44	0.963135	1.98535	3.3287	5.13666	8.30396	13.2763	19.2868	25.8497
133.54	0.968993	1.98419	3.32755	5.1394	8.29614	13.2782	19.2879	25.8505
133.64	0.968201	1.99902	3.32089	5.15033	8.30005	13.279	19.2774	25.8352
133.74	0.95923	1.99042	3.31619	5.14172	8.28052	13.2735	19.2645	25.8126
133.84	0.975647	1.97949	3.31308	5.1308	8.27856	13.2607	19.2614	25.8126
133.94	0.967041	1.99707	3.32559	5.14252	8.29028	13.2626	19.2469	25.8075
134.04	0.970947	1.98615	3.31699	5.12769	8.27271	13.2575	19.2352	25.7891
134.14	0.968994	1.9834	3.31894	5.12689	8.2688	13.247	19.2274	25.7794
134.24	0.967042	1.98926	3.32089	5.12885	8.26569	13.2392	19.2184	25.7696
134.34	0.976807	1.9834	3.31699	5.12494	8.26685	13.2392	19.2129	25.7657
134.44	0.967041	1.9826	3.31619	5.12494	8.26019	13.2392	19.1961	25.754
134.54	0.967041	1.98145	3.30411	5.11908	8.25317	13.2177	19.1844	25.7383
134.64	0.957275	1.97638	3.29941	5.12689	8.2442	13.2177	19.1805	25.7188
134.74	0.961182	1.9834	3.29941	5.11322	8.24341	13.2021	19.1559	25.7071
134.84	0.968994	1.98145	3.2955	5.10736	8.2395	13.1962	19.1571	25.7001
134.94	0.957275	1.97754	3.28964	5.10541	8.2356	13.1892	19.1473	25.6915
135.04	0.96704	1.9834	3.2963	5.09839	8.22388	13.1903	19.1473	25.6993
135.14	0.967834	1.9834	3.30136	5.11908	8.23444	13.1845	19.1364	25.6856
135.24	0.962341	1.9834	3.29745	5.11517	8.2356	13.1786	19.1367	25.67
135.34	0.967041	1.97754	3.2908	5.10852	8.22504	13.1739	19.1258	25.6583
135.44	0.957275	1.98145	3.29941	5.1015	8.21802	13.1657	19.1161	25.6387
135.54	0.963134	1.96582	3.28458	5.08667	8.20319	13.1474	19.1129	25.6309
135.64	0.951418	1.97949	3.28769	5.09564	8.21216	13.1513	19.0887	25.5997
135.74	0.948305	1.96387	3.27792	5.07611	8.19653	13.1181	19.077	25.5907
135.84	0.959229	1.9588	3.26816	5.07025	8.18481	13.1181	19.0829	25.5899
135.94	0.958435	1.97559	3.27011	5.08392	8.19067	13.1247	19.0664	25.5793
136.04	0.951416	1.96307	3.27518	5.07806	8.18481	13.1095	19.07	25.5684
136.14	0.955321	1.96973	3.27286	5.07806	8.18872	13.1103	19.0653	25.5567
136.24	0.959229	1.97168	3.27597	5.07806	8.19263	13.1122	19.0653	25.5536
136.34	0.965088	1.97559	3.27988	5.0722	8.18872	13.0966	19.0516	25.5391
136.44	0.94635	1.98224	3.27402	5.06244	8.18286	13.0974	19.0348	25.5176
136.54	0.959227	1.96191	3.26816	5.05658	8.17389	13.0829	19.0379	25.5294
136.64	0.959229	1.97363	3.27597	5.06519	8.18091	13.079	19.0282	25.5157
136.74	0.959228	1.96777	3.2709	5.06049	8.17505	13.0751	19.0223	25.4989
136.84	0.958435	1.97363	3.26816	5.06439	8.17114	13.0673	19.0059	25.4954
136.94	0.959229	1.97284	3.27127	5.05383	8.16449	13.0673	19.0094	25.4825
137.04	0.965087	1.96582	3.26816	5.05072	8.16608	13.0673	19.0028	25.4766
137.14	0.965088	1.97168	3.27402	5.06244	8.16919	13.0673	18.995	25.4727
137.24	0.955323	1.97443	3.26895	5.05347	8.16333	13.0634	18.9754	25.4481
137.34	0.958069	1.97168	3.2662	5.04877	8.14966	13.0458	18.9676	25.4356
137.44	0.949463	1.96387	3.2623	5.04486	8.1438	13.0439	18.9626	25.4297
137.54	0.949463	1.96387	3.2662	5.039	8.15045	13.0388	18.9481	25.4161
137.64	0.94751	1.96777	3.26035	5.04486	8.14185	13.036	18.9481	25.4102
137.74	0.94751	1.96387	3.2662	5.0351	8.13599	13.0282	18.9325	25.3946
137.84	0.951416	1.96271	3.25644	5.03979	8.13208	13.0243	18.9207	25.3934
137.94	0.956482	1.96777	3.25137	5.039	8.12817	13.0224	18.9227	25.386
138.04	0.955322	1.97284	3.25955	5.04407	8.12933	13.0235	18.9168	25.3731
138.14	0.958069	1.96191	3.25449	5.03314	8.11841	13.0114	18.9071	25.3594
138.24	0.95337	1.96777	3.26035	5.02924	8.1153	13.0048	18.911	25.3594
138.34	0.957275	1.97754	3.26035	5.039	8.1145	13.0028	18.9032	25.3485
138.44	0.967041	1.97168	3.2662	5.03314	8.12427	13.0048	18.8961	25.3458
138.54	0.957277	1.97247	3.25723	5.03784	8.12036	12.9931	18.8875	25.3165
138.64	0.957275	1.96387	3.25058	5.02533	8.10083	12.9774	18.8739	25.3008
138.74	0.95337	1.96387	3.25644	5.02533	8.09576	12.9841	18.8661	25.2989
138.84	0.951416	1.96387	3.24667	5.01556	8.09106	12.9755	18.87	25.2891
138.94	0.946716	1.96777	3.25058	5.01947	8.08521	12.9696	18.8622	25.2852
139.04	0.94635	1.96307	3.24979	5.02649	8.08441	12.9669	18.8563	25.2676
139.14	0.949463	1.96191	3.25528	5.02222	8.08911	12.9618	18.8426	25.2657
139.24	0.95337	1.96191	3.25644	5.02533	8.0813	12.954	18.8309	25.254
139.34	0.957275	1.95605	3.25058	5.0097	8.06842	12.9431	18.8329	25.2442
139.44	0.957275	1.96271	3.24667	5.01556	8.07153	12.954	18.8278	25.2383
139.54	0.951415	1.9541	3.24667	5.00385	8.07153	12.9442	18.8172	25.2294
139.64	0.96704	1.95801	3.24472	5.01166	8.06958	12.9384	18.8172	25.2208
139.74	0.957276	1.96387	3.25644	5.01361	8.06958	12.9345	18.7977	25.2051
139.84	0.961182	1.9541	3.23495	5.00464	8.05005	12.9286	18.7957	25.1895
[truncated: 2,802 more rows]

## Sheet: 1-603
Time (s)	3.9 nM	7.81 nM	15.63 nM	31.25 nM	62.5 nM	125 nM	250 nM	500 nM
-60.06	0.189819	0.103149	0.096405	0.0704651	0.0674744	0.0555725	0.0357361	0.0876465
-59.96	0.185913	0.0992432	0.0952454	0.0704651	0.0549622	0.04776	0.0232239	0.0692749
-59.86	0.180847	0.0941772	0.0749206	0.0810242	0.0409241	0.0458069	0.0169983	0.0669556
-59.76	0.18396	0.09729	0.0749207	0.0821838	0.0479431	0.0360413	0.00839	0.0583496
-59.66	0.174194	0.09729	0.0885922	0.0716248	0.0479431	0.0360413	0.00839	0.0583496
-59.56	0.183167	0.106262	0.0819397	0.0802307	0.0577087	0.0458069	0.018158	0.0681152
-59.46	0.18396	0.0933838	0.0905457	0.0782776	0.04599	0.0438538	0.00644	0.0563965
-59.36	0.185913	0.103149	0.0866395	0.0782776	0.0557556	0.0438538	0.0162048	0.0661621
-59.26	0.180054	0.103149	0.0905457	0.0743713	0.0518494	0.0419006	0.0122986	0.0622559
-59.16	0.189819	0.103149	0.08078	0.0821838	0.04599	0.0458069	0.00565	0.0603027
-59.06	0.180054	0.103149	0.0815735	0.0782776	0.0451965	0.0450134	0.00839	0.0661621
-58.96	0.180847	0.103943	0.0827332	0.079071	0.0467834	0.0348816	0.0150452	0.0661621
-58.86	0.182007	0.0953369	0.0788267	0.0821838	0.0381775	0.0360413	0.0162048	0.0563965
-58.76	0.187866	0.101196	0.0721741	0.0880432	0.0440369	0.0419006	0.0122986	0.0622559
-58.66	0.171448	0.0945435	0.0612488	0.0716248	0.0381775	0.0360413	0.00644	0.0466309
-58.56	0.166382	0.0953369	0.0846863	0.0704651	0.0284119	0.0262756	-0.00333	0.0446777
-58.46	0.18396	0.107056	0.0932922	0.0958557	0.0498962	0.04776	0.0201111	0.0603027
-58.36	0.192566	0.125427	0.100311	0.120087	0.0682678	0.0661316	0.0384827	0.0786743
-58.26	0.203491	0.132446	0.0827332	0.127106	0.0655212	0.0751038	0.0357361	0.079834
-58.16	0.201538	0.114868	0.0924984	0.119293	0.0569153	0.0567322	0.0318298	0.0770874
-58.06	0.211304	0.124634	0.0924988	0.132965	0.0694275	0.0653381	0.0466614	0.0817871
-57.96	0.181213	0.124634	0.0917053	0.150543	0.0655212	0.0653381	0.0357361	0.0661621
-57.86	0.146851	0.114075	0.0768739	0.150543	0.0655212	0.0555725	0.0357361	0.0661621
-57.76	0.137085	0.109009	0.08078	0.146637	0.0635681	0.0516663	0.0318298	0.0622559
-57.66	0.131226	0.109009	0.08078	0.130219	0.0538025	0.0555725	0.0220642	0.0563965
-57.56	0.130432	0.0945435	0.0710144	0.0860901	0.0479431	0.0555725	0.0162048	0.0563965
-57.46	0.125366	0.0601807	0.0710144	0.0794373	0.0381775	0.0458069	0.0201111	0.0575562
-57.36	0.12146	0.0679932	0.0788267	0.0782776	0.037384	0.0450134	0.0232239	0.0466309
-57.26	0.113647	0.0797119	0.0600891	0.0743713	0.0420837	0.0497131	0.0122986	0.0524902
-57.16	0.102722	0.074646	0.0690609	0.0693054	0.0370178	0.0348816	0.00723	0.0376587
-57.06	0.108948	0.0855713	0.0721741	0.0821838	0.0479431	0.0438538	0.018158	0.048584
-56.96	0.09021	0.0797119	0.0671082	0.0704651	0.0362244	0.0360413	0.0162048	0.0505371
-56.86	0.0999756	0.0894775	0.0612488	0.0802307	0.04599	0.0555725	0.0162048	0.0622559
-56.76	0.0999756	0.0945435	0.065155	0.0802307	0.04599	0.0653381	0.0162048	0.0603027
-56.66	0.103882	0.0894775	0.0807797	0.075531	0.0479431	0.0692444	0.0162048	0.0661621
-56.56	0.119507	0.0836182	0.0710144	0.068512	0.0471497	0.0938416	0.025177	0.0661621
-56.46	0.109741	0.0836182	0.0768738	0.068512	0.04599	0.094635	0.0142517	0.0653687
-56.36	0.115601	0.0894775	0.0671083	0.0743713	0.0518494	0.100494	0.0201111	0.0720215
-56.26	0.112488	0.0844116	0.0632019	0.0595398	0.0370178	0.0915222	0.0169983	0.0669556
-56.16	0.108948	0.0758057	0.0729672	0.0606995	0.0479431	0.0907288	0.00839	0.0681152
-56.06	0.105835	0.0847778	0.0729675	0.0665588	0.0674744	0.0965881	0.018158	0.0876465
-55.96	0.101929	0.0738525	0.102264	0.0501404	0.0674744	0.0868225	0.00839	0.0974121
-55.86	0.111694	0.0699463	0.100312	0.0489807	0.0889587	0.0965881	0.0142517	0.103271
-55.76	0.09021	0.0523682	0.0983582	0.0392151	0.0870056	0.0848694	0.00565	0.0966187
-55.66	0.0804443	0.0445557	0.0768743	0.0294495	0.0862122	0.0645447	0.00449	0.0856934
-55.56	0.0656128	0.0297241	0.0729675	0.000946	0.0760803	0.0485535	0.00137	0.0747681
-55.46	0.0628662	0.0133057	0.0573425	-0.00766	0.0694275	0.04776	0.018158	0.0739746
-55.36	0.0511475	-0.00507	0.045624	-0.033844	0.0479431	0.0223694	0.0162048	0.0524902
-55.26	0.0444946	-0.0159912	0.0319519	-0.0506287	0.0381775	0.0106506	0.0201111	0.0407715
-55.16	0.0257568	-0.0218506	-0.00595	-0.0603943	0.0323181	0.00674	0.0318298	0.0446777
-55.06	-0.00159	-0.0316162	-0.0219421	-0.0701599	0.00223	-0.0155334	0.00174	0.0321655
-54.96	0.00116	-0.0151978	-0.00125	-0.0693665	-0.0118103	-0.0334778	-0.00839	0.00836
-54.86	0.00623	-0.0238037	-0.00711	-0.0662537	-0.0301819	-0.0420837	-0.013092	-0.0061
-54.76	0.0374756	-0.0218506	-0.0149231	-0.0506287	-0.0329285	-0.0440369	-0.00333	0.00171
-54.66	0.0765381	-0.0140381	-0.0403133	-0.0486755	-0.0438538	-0.0448303	0.00058	-0.0061
-54.56	0.103882	-0.02771	-0.0364075	-0.0662537	-0.0489197	-0.0635681	-0.00528	-0.00806
-54.46	0.150757	-0.02771	-0.0450134	-0.0682068	-0.0360413	-0.0608215	-0.0150452	0.00757
-54.36	0.192932	-0.0429688	-0.0481263	-0.0729065	-0.0513	-0.0565491	-0.0158386	-0.0069
-54.26	0.236694	-0.0374756	-0.0578918	-0.0701599	-0.0411072	-0.0420837	-0.028717	0.00562
-54.16	0.244507	-0.0523071	-0.163752	-0.0760193	-0.0419006	-0.030365	-0.0541077	0.00366
-54.06	0.128876	-0.162872	-0.0981445	-0.176025	-0.0594788	-0.14209	-0.179504	-0.107269
-53.96	0.180054	-0.1875	0.158112	-0.146332	-0.0438538	-0.129974	-0.175995	-0.0955811
-53.86	0.469879	-0.108185	0.534278	-0.00806	-0.0184631	0.144226	0.0931396	0.0634155
-53.76	0.806244	0.06604	1.20853	0.168121	0.00266	0.539948	0.567383	0.138428
-53.66	0.954285	0.642609	0.953808	0.71579	0.0901489	1.00598	0.952148	0.2146
-53.56	0.224579	0.82074	0.303436	0.810699	0.105377	0.791901	0.419739	0.0657654
-53.46	-0.237518	0.912537	0.105011	0.837646	0.163971	0.530182	0.0556641	0.150146
-53.36	-0.331665	1.09378	-0.112171	0.950165	0.242096	0.560272	0.02948	0.220062
-53.26	-0.495728	1.05746	-0.364136	0.825562	0.226074	0.388	-0.112305	0.254059
-53.16	-0.603912	0.687531	-0.510991	0.550934	0.0893555	0.101288	-0.352539	0.193909
-53.06	-0.624237	0.207062	-0.581726	0.179077	-0.0309448	-0.132294	-0.506439	0.102905
-52.96	-0.484009	-0.291779	-0.0500793	-0.261963	-0.0332947	-0.369049	-0.538879	-0.0061
-52.86	0.238647	-0.168732	-0.0559383	-0.112732	-0.0118103	-0.115906	-0.00803	-0.0217285
-52.76	0.224976	-0.0679321	-0.0489197	0.00211	0.0127869	-0.00302	-0.0502014	-0.0314941
-52.66	0.198792	-0.012085	-0.0539834	0.0169373	0.00613	-0.0194397	-0.0920105	-0.029541
-52.56	0.182007	-0.0167847	-0.0278015	-0.00375	0.00418	-0.0428772	-0.122467	-0.0322876
-52.46	0.186707	-0.0472412	-0.0079	-0.0310974	-0.0360413	-0.0635681	-0.0931702	-0.0588379
-52.36	0.221069	-0.0511475	-0.0238956	-0.033844	-0.04776	-0.0752869	-0.0716858	-0.0549316
-52.26	0.235535	-0.0484009	-0.0207825	-0.0439758	-0.0450134	-0.0608215	-0.0611267	-0.0463257
-52.16	0.224976	-0.0316162	0.00265	-0.025238	-0.032135	-0.0635681	-0.0462952	-0.0354004
-52.06	0.21637	-0.0218506	0.0104675	-0.00961	-0.032135	-0.0545959	-0.0345764	-0.0100098
-51.96	0.193726	-0.000366	0.0241394	-0.00961	-0.0270691	-0.0518494	-0.0189514	-0.00415
-51.86	0.195679	0.000793	0.026092	-0.00375	-0.0379944	-0.0401306	-0.00723	0.00562
-51.76	0.180054	0.0094	0.0378113	0.00992	-0.0243225	-0.0362244	-0.00723	0.0310059
-51.66	0.160522	0.0133057	0.0409237	0.00522	-0.0106506	-0.0264587	-0.0189514	0.0407715
-51.56	0.139038	0.0172119	0.0397644	-0.0018	0.00497	-0.0264587	-0.00333	0.0563965
-51.46	0.115601	0.0289307	0.0405579	0.00406	0.00107	-0.0264587	-0.00333	0.0563965
-51.36	0.0910034	0.027771	0.037811	-0.00101	-0.0137634	-0.0237122	-0.013092	0.0474243
-51.26	0.0980225	0.0308838	0.0319519	-0.00375	-0.01651	-0.030365	-0.00723	0.048584
-51.16	0.101135	0.03479	0.0280454	0.00406	-0.0184631	-0.0284119	-0.013092	0.0438843
-51.06	0.0999756	0.0406494	0.0319519	0.00601	-0.0212097	-0.0272522	-0.0169983	0.0290527
-50.96	0.123413	0.0445557	0.0280457	0.0149841	-0.0243225	-0.01474	-0.013092	0.0310059
-50.86	0.125366	0.0496216	0.0280457	0.0157776	-0.0223694	-0.0186462	-0.0169983	0.0407715
-50.76	0.125366	0.050415	0.00772	0.00601	-0.0438538	-0.0108337	-0.00919	0.0505371
-50.66	0.109741	0.0386963	0.0143734	0.00406	-0.0360413	-0.00693	-0.00919	0.0466309
-50.56	0.113647	0.0582275	0.0241394	0.0138245	-0.0204163	0.0184631	0.00058	0.0603027
-50.46	0.127319	0.0679932	0.0241394	0.0333557	0.00107	0.0243225	0.00058	0.0700684
-50.36	0.111694	0.0738525	0.0386042	0.0392151	-0.00284	0.0145569	-0.013092	0.0700684
-50.26	0.12616	0.0883179	0.0378113	0.047821	0.00186	0.0290222	-0.00449	0.0903931
-50.16	0.129272	0.081665	0.042877	0.052887	0.00888	0.0223694	-0.0150452	0.0837402
-50.06	0.128479	0.086731	0.0444641	0.0520935	0.0100403	0.0176697	-0.014679	0.0790405
-49.96	0.140991	0.0844116	0.0436707	0.0497742	0.00772	0.025116	-0.0103455	0.0864868
-49.86	0.145691	0.0914307	0.0378109	0.0606995	0.0100403	0.0223694	-0.0209045	0.0837402
-49.76	0.167542	0.0906372	0.0221863	0.0665588	0.00693	0.0313416	-0.0169983	0.0935059
-49.66	0.166382	0.0933838	0.0163268	0.0696716	0.0166931	0.0282288	-0.0228577	0.086853
-49.56	0.154663	0.0875244	0.0213928	0.0743713	0.00107	0.0399475	-0.0189514	0.079834
-49.46	0.170288	0.103149	0.0104675	0.0802307	0.00693	0.0458069	-0.00333	0.095459
-49.36	0.160522	0.109009	0.00656	0.0743713	-0.00284	0.0399475	-0.00919	0.0895996
-49.26	0.166382	0.110962	0.000702	0.0860901	-0.00284	0.0516663	0.00644	0.0856934
-49.16	0.162476	0.105103	0.0163265	0.0704651	-0.0087	0.0399475	0.00644	0.0759277
-49.06	0.161682	0.109009	0.0124207	0.084137	-0.00284	0.0360413	0.0103455	0.0759277
-48.96	0.160522	0.114868	0.0221863	0.0802307	-0.00284	0.0262756	0.0154114	0.0700684
-48.86	0.170288	0.110962	0.00851	0.0860901	-0.00674	0.0223694	0.0142517	0.0720215
-48.76	0.160522	0.100403	0.0132141	0.0665588	-0.0126038	0.00284	0.00058	0.0622559
-48.66	0.171082	0.0941772	0.000702	0.0704651	-0.0118103	-0.00223	0.00723	0.0669556
-48.56	0.168335	0.0914307	0.00381	0.0665588	-0.0153503	-0.00577	-0.00528	0.0544434
-48.46	0.162476	0.0953369	-0.00516	0.0606995	-0.0262756	-0.00302	-0.00137	0.064209
-48.36	0.150757	0.0836182	0.00656	0.0587463	-0.0301819	-0.0108337	-0.013092	0.0575562
-48.26	0.160522	0.0933838	0.000702	0.068512	-0.0243225	0.0087	0.00058	0.0603027
-48.16	0.164429	0.0933838	0.0182795	0.0724182	-0.0106506	0.0282288	0.0103455	0.0759277
-48.06	0.17926	0.110962	0.0260925	0.0860901	0.00302	0.0379944	0.0298767	0.079834
-47.96	0.178101	0.112915	0.0143738	0.084137	0.0127869	0.0399475	0.0220642	0.0720215
-47.86	0.168335	0.103149	0.0260923	0.068512	-0.00284	0.0243225	0.0162048	0.0700684
-47.76	0.180054	0.0992432	0.0104675	0.0743713	-0.00284	0.0204163	0.0162048	0.0720215
-47.66	0.170288	0.0789185	0.0229796	0.0540466	-0.00674	0.0106506	0.0115051	0.0524902
-47.56	0.180847	0.0824585	0.0241394	0.0517273	-0.00204	0.00558	0.00528	0.0571899
-47.46	0.172241	0.0738525	0.0143738	0.0606995	-0.0114441	0.00595	0.00644	0.0622559
-47.36	0.172241	0.0640869	0.0194395	0.0509338	-0.0087	0.0087	-0.00333	0.0622559
-47.26	0.178101	0.0718994	0.00266	0.0567932	-0.00284	0.0145569	0.00644	0.0739746
-47.16	0.162476	0.06604	0.0163265	0.0548401	-0.00284	0.00479	-0.00333	0.0673218
-47.06	0.172241	0.0699463	0.01828	0.0606995	0.00693	0.01651	0.00839	0.0661621
-46.96	0.158569	0.0718994	0.0124207	0.0567932	-0.00674	0.0126038	-0.00137	0.0622559
-46.86	0.166382	0.0758057	0.0104678	0.0606995	-0.00284	0.00674	0.00839	0.0563965
-46.76	0.155823	0.0593872	0.0202332	0.0450745	-0.0184631	-0.00497	-0.00723	0.0524902
-46.66	0.162476	0.06604	0.0104675	0.0489807	-0.0145569	0.00479	-0.0138855	0.0466309
-46.56	0.168335	0.0718994	0.011261	0.052887	-0.0243225	-0.00497	-0.0150452	0.0505371
-46.46	0.159363	0.0629272	0.00851	0.0489807	-0.0196228	-0.00418	-0.0103455	0.0474243
-46.36	0.166382	0.0699463	0.00186	0.0509338	-0.0173035	-0.00302	-0.00723	0.0544434
-46.26	0.150757	0.0543213	0.000702	0.0294495	-0.0223694	-0.00381	-0.0189514	0.0427246
-46.16	0.166382	0.0640869	0.00266	0.0411682	-0.0184631	-0.00107	-0.00333	0.0477905
-46.06	0.162476	0.06604	-0.00125	0.0314026	-0.0126038	-0.00497	0.00058	0.0505371
-45.96	0.168335	0.0621338	-0.0032	0.0411682	-0.0126038	0.00479	0.00253	0.0524902
-45.86	0.15271	0.050415	0.00265	0.0411682	-0.0223694	-0.00497	-0.013092	0.0466309
-45.76	0.166382	0.0652466	0.00851	0.0411682	-0.0087	0.0087	0.00058	0.0505371
-45.66	0.167542	0.0738525	-0.0032	0.0509338	-0.00674	0.0106506	0.00253	0.0524902
-45.56	0.164429	0.0640869	0.00266	0.0403748	-0.0087	-0.00107	0.00058	0.0505371
-45.46	0.160522	0.0640869	0.00266	0.0431213	-0.0126038	0.00479	0.00058	0.0466309
-45.36	0.170288	0.0640869	0.00266	0.0450745	-0.00284	0.00479	0.0122986	0.0563965
-45.26	0.160522	0.0640869	-0.00204	0.0392151	-0.0126038	0.00674	0.00058	0.0466309
-45.16	0.170288	0.0640869	0.0054	0.0392151	-0.00284	0.00674	0.0134583	0.0563965
-45.06	0.180847	0.074646	-0.0032	0.0497742	-0.00204	0.0173035	0.0111389	0.0571899
-44.96	0.170288	0.0601807	0.00461	0.0392151	-0.00284	0.00674	0.0122986	0.0563965
-44.86	0.180054	0.0679932	-0.0032	0.0489807	-0.00284	0.00674	0.0103455	0.0603027
-44.76	0.166382	0.0699463	0.00461	0.0392151	-0.00284	0.00674	0.00253	0.0524902
-44.66	0.176147	0.0640869	-0.0032	0.0509338	0.00107	0.00674	0.0103455	0.0622559
-44.56	0.168335	0.06604	0.00656	0.0411682	-0.00754	-0.00302	0.00253	0.0544434
-44.46	0.166382	0.06604	-0.00125	0.0509338	0.00107	0.0106506	0.0103455	0.0622559
-44.36	0.168335	0.06604	0.00656	0.0411682	-0.00284	0.00204	0.00644	0.0583496
-44.26	0.176147	0.0652466	-0.00125	0.0509338	-0.00284	0.0087	0.0162048	0.0673218
-44.16	0.167542	0.0601807	0.00266	0.0411682	-0.00284	0.000885	0.00644	0.0563965
-44.06	0.160522	0.050415	-0.0032	0.0364685	-0.00284	-0.00497	0.0162048	0.0563965
-43.96	0.160522	0.0484619	0.00851	0.0333557	-0.0087	-0.00497	0.00644	0.0603027
-43.86	0.160522	0.050415	-0.0032	0.0392151	0.00302	-0.00497	0.0162048	0.0622559
-43.76	0.160522	0.0484619	0.00851	0.0431213	-0.0087	-0.00107	0.0103455	0.0603027
-43.66	0.156616	0.0601807	-0.0032	0.0489807	0.00693	0.000885	0.0122986	0.0622559
-43.56	0.154663	0.0484619	0.0124207	0.0489807	0.00107	-0.01474	0.00644	0.0466309
-43.46	0.156616	0.0601807	0.0171204	0.0489807	0.00302	-0.00497	0.00644	0.0563965
-43.36	0.165222	0.059021	0.00851	0.0497742	0.00772	-0.00418	0.0189514	0.0571899
-43.26	0.170288	0.0601807	0.0124207	0.0450745	-0.00284	-0.00693	0.00369	0.0524902
-43.16	0.166382	0.0543213	-0.00204	0.0392151	-0.00674	-0.0166931	-0.00333	0.0466309
-43.06	0.162476	0.050415	0.000702	0.0353088	-0.0126038	-0.0225525	-0.00723	0.0427246
-42.96	0.158569	0.039856	0.000702	0.0294495	-0.0126038	-0.0272522	-0.013092	0.0368652
-42.86	0.156616	0.0445557	0.00266	0.0431213	-0.00284	-0.0205994	-0.00333	0.0368652
-42.76	0.162476	0.0308838	-0.00125	0.0353088	-0.0126038	-0.0245056	-0.013092	0.0388184
-42.66	0.158569	0.03479	-0.0129697	0.0294495	-0.00284	-0.0186462	-0.00723	0.0388184
-42.56	0.15271	0.0250244	0.00656	0.0353088	-0.0087	-0.030365	-0.0189514	0.0282593
-42.46	0.156616	0.03479	0.00266	0.0411682	0.00888	-0.0108337	-0.013092	0.0407715
-42.36	0.157776	0.03479	0.0163268	0.0411682	-0.000885	-0.0186462	-0.013092	0.0368652
-42.26	0.150757	0.03479	0.00851	0.0450745	0.00302	-0.0108337	-0.00919	0.0505371
-42.16	0.150757	0.03479	-0.0032	0.0509338	0.00888	-0.01474	-0.00723	0.0427246
-42.06	0.144897	0.0250244	0.0124207	0.0411682	-0.00168	-0.0245056	-0.0189514	0.0407715
-41.96	0.146851	0.03479	0.0124207	0.0509338	-0.00284	-0.01474	-0.0169983	0.0466309
-41.86	0.150757	0.0308838	0.00656	0.0509338	0.00693	-0.0186462	-0.013092	0.0427246
-41.76	0.144897	0.0289307	0.01828	0.0509338	0.00107	-0.0205994	-0.0189514	0.0407715
-41.66	0.156616	0.0300903	0.000702	0.0509338	0.0166931	-0.01474	-0.00723	0.0466309
-41.56	0.139038	0.0211182	0.0143738	0.0489807	0.00497	-0.0205994	-0.0248108	0.0407715
-41.46	0.15271	0.0250244	0.0202332	0.052887	0.01474	-0.0225525	-0.00919	0.0388184
-41.36	0.154663	0.0386963	0.0202335	0.0638123	0.01474	-0.0205994	-0.00803	0.0505371
-41.26	0.148804	0.0230713	0.0249329	0.0470276	0.00497	-0.0362244	-0.0248108	0.0349121
-41.16	0.153503	0.027771	0.031952	0.0614929	0.0155334	-0.0237122	-0.0142517	0.0357056
-41.06	0.146851	0.0308838	0.0280457	0.0548401	0.00693	-0.0323181	-0.0267639	0.0368652
-40.96	0.15271	0.0250244	0.0319519	0.0489807	0.0127869	-0.0272522	-0.0228577	0.032959
-40.86	0.15271	0.0308838	0.0221866	0.0567932	0.00693	-0.0342712	-0.0267639	0.0388184
-40.76	0.148804	0.0113525	0.0221863	0.0411682	0.00693	-0.0381775	-0.0326233	0.0290527
-40.66	0.146851	0.019165	0.0241395	0.0450745	0.0108337	-0.0401306	-0.0326233	0.0290527
-40.56	0.148804	0.0113525	0.0241394	0.0470276	0.0166931	-0.0342712	-0.0326233	0.0290527
-40.46	0.142944	0.0113525	0.033905	0.0411682	0.0166931	-0.0342712	-0.0326233	0.0290527
-40.36	0.142944	0.00549	0.0280459	0.0509338	0.0127869	-0.0284119	-0.0267639	0.024353
-40.26	0.142151	0.00549	0.033905	0.0450745	0.0127869	-0.0401306	-0.0384827	0.0212402
-40.16	0.137085	0.00549	0.0339053	0.0567932	0.0186462	-0.0342712	-0.0365295	0.0270996
-40.06	0.135132	0.00549	0.033905	0.0450745	0.0186462	-0.0342712	-0.0384827	0.0310059
-39.96	0.137085	0.00549	0.033905	0.0606995	0.0186462	-0.0342712	-0.0326233	0.0368652
-39.86	0.131226	0.000793	0.0378112	0.0509338	0.00888	-0.0342712	-0.0365295	0.0231934
-39.76	0.135132	-0.00232	0.033905	0.0646057	0.0225525	-0.030365	-0.0384827	0.0310059
-39.66	0.137085	0.00159	0.0475769	0.0606995	0.0186462	-0.0284119	-0.0423889	0.0231934
-39.56	0.131226	-0.00427	0.0534363	0.0665588	0.0284119	-0.0342712	-0.037323	0.017334
-39.46	0.144897	-0.000366	0.0456238	0.0646057	0.0323181	-0.0225525	-0.0404358	0.0270996
-39.36	0.135132	0.00354	0.0573425	0.068512	0.0323181	-0.0381775	-0.0502014	0.0153809
-39.26	0.129272	-0.000366	0.0553894	0.0646057	0.0264587	-0.0440369	-0.0482483	0.0114746
-39.16	0.140991	0.00745	0.0514833	0.0626526	0.0264587	-0.0440369	-0.0502014	0.0192871
-39.06	0.131226	-0.000366	0.0612488	0.0665588	0.0264587	-0.0479431	-0.0482483	0.0153809
-38.96	0.140991	-0.00623	0.0467834	0.0606995	0.0264587	-0.0538025	-0.0541077	0.0251465
-38.86	0.127319	-0.0101318	0.0397644	0.0462341	0.021759	-0.0538025	-0.0541077	0.0114746
-38.76	0.12146	-0.0159912	0.04953	0.0489807	0.01474	-0.0487366	-0.0482483	0.00562
-38.66	0.131226	-0.0198975	0.0436709	0.0489807	0.01474	-0.0557556	-0.0541077	0.0153809
-38.56	0.12146	-0.0218506	0.0612488	0.052887	0.0186462	-0.0557556	-0.0638733	0.00952
-38.46	0.12146	-0.0198975	0.0612488	0.068512	0.0245056	-0.0557556	-0.0541077	0.0114746
-38.36	0.126526	-0.0159912	0.0553896	0.0646057	0.0323181	-0.0596619	-0.0580139	0.017334
-38.26	0.113647	-0.0218506	0.0710144	0.0626526	0.0205994	-0.061615	-0.059967	0.00757
-38.16	0.125366	-0.0198975	0.0659487	0.068512	0.0264587	-0.0596619	-0.0580139	0.00757
-38.06	0.114441	-0.0210571	0.0690613	0.0595398	0.0311584	-0.0608215	-0.0689392	0.0122681
-37.96	0.131226	-0.0140381	0.0632019	0.0704651	0.0342712	-0.0538025	-0.0521545	0.0153809
-37.86	0.117554	-0.0140381	0.067108	0.0606995	0.0284119	-0.0674744	-0.0658264	-0.000244
-37.76	0.125366	-0.0148315	0.0729675	0.0743713	0.0323181	-0.0596619	-0.0580139	0.0134277
-37.66	0.131226	-0.00623	0.0729679	0.0802307	0.0381775	-0.0538025	-0.0521545	0.0192871
-37.56	0.127319	-0.0159912	0.0729675	0.0665588	0.0342712	-0.0557556	-0.0666199	0.0145874
-37.46	0.12146	-0.0159912	0.0612488	0.0704651	0.0284119	-0.061615	-0.0619202	0.00366
-37.36	0.12146	-0.0198975	0.0710144	0.0587463	0.0264587	-0.0733337	-0.0736389	-0.013916
-37.26	0.117554	-0.0257568	0.0749207	0.068512	0.0225525	-0.0674744	-0.0775452	-0.00415
-37.16	0.125366	-0.0218506	0.0807798	0.068512	0.030365	-0.0733337	-0.0697327	-0.00415
-37.06	0.131226	-0.0101318	0.0768738	0.068512	0.0362244	-0.0733337	-0.0677795	0.00562
-36.96	0.117554	-0.0257568	0.0749207	0.0704651	0.0323181	-0.0780334	-0.0736389	-0.00415
-36.86	0.125366	-0.012085	0.0710145	0.0704651	0.030365	-0.0811462	-0.0736389	0.00562
-36.76	0.12146	-0.0198975	0.08078	0.0704651	0.0362244	-0.0752869	-0.0736389	-0.00415
-36.66	0.117554	-0.0257568	0.0846862	0.0704651	0.0362244	-0.0694275	-0.0736389	-0.00415
-36.56	0.125366	-0.0159912	0.100311	0.084137	0.0518494	-0.0713806	-0.0736389	0.00952
-36.46	0.127319	-0.0159912	0.0944519	0.0899963	0.0577087	-0.0694275	-0.0638733	0.0153809
-36.36	0.125366	-0.012085	0.100311	0.084137	0.0479431	-0.0713806	-0.0736389	0.00952
-36.26	0.127319	-0.00623	0.0905457	0.099762	0.0479431	-0.0655212	-0.0736389	0.0231934
-36.16	0.12146	-0.0101318	0.102264	0.0899963	0.0479431	-0.0791931	-0.0775452	0.00757
-36.06	0.12146	-0.0159912	0.0983582	0.0899963	0.0479431	-0.0752869	-0.0834045	0.00366
-35.96	0.131226	-0.00623	0.0905457	0.0958557	0.0538025	-0.0752869	-0.0736389	-0.0022
-35.86	0.120667	-0.0159912	0.11203	0.084137	0.0420837	-0.0752869	-0.0794983	-0.0022
-35.76	0.129272	-0.0159912	0.11203	0.099762	0.0479431	-0.0752869	-0.0677795	-0.0022
-35.66	0.125366	-0.00623	0.102265	0.099762	0.0538025	-0.0791931	-0.0736389	0.00757
-35.56	0.119507	-0.0198975	0.102264	0.0899963	0.0381775	-0.0850525	-0.0881042	-0.0061
-35.46	0.119507	-0.0140381	0.11203	0.0958557	0.0479431	-0.0889587	-0.0834045	-0.0119629
-35.36	0.115601	-0.0140381	0.0983585	0.0899963	0.0432434	-0.0830994	-0.0873108	-0.0069
-35.26	0.111694	-0.0238037	0.102264	0.075531	0.0362244	-0.0967712	-0.102936	-0.0236816
-35.16	0.107788	-0.0187378	0.0983582	0.0782776	0.0323181	-0.092865	-0.0970764	-0.0236816
-35.06	0.111694	-0.0257568	0.0846863	0.0743713	0.0264587	-0.0975647	-0.106842	-0.0178223
-34.96	0.103882	-0.0238037	0.100311	0.0724182	0.0245056	-0.106537	-0.110748	-0.0354004
-34.86	0.105835	-0.0179443	0.105011	0.0743713	0.0245056	-0.106537	-0.108795	-0.0256348
-34.76	0.114441	-0.0171509	0.11203	0.0732117	0.0350647	-0.0959778	-0.104095	-0.0248413
-34.66	0.127319	-0.00623	0.108124	0.0899963	0.0362244	-0.0987244	-0.102936	-0.013916
-34.56	0.111694	-0.0198975	0.106171	0.0763245	0.0323181	-0.10849	-0.106842	-0.0275879
-34.46	0.12146	-0.012085	0.11203	0.084137	0.030365	-0.110443	-0.108795	-0.0236816
-34.36	0.107788	-0.0198975	0.115936	0.0802307	0.0342712	-0.10849	-0.106842	-0.0334473
-34.26	0.115601	-0.0218506	0.117889	0.0802307	0.0323181	-0.100677	-0.113495	-0.0334473
-34.16	0.11676	-0.00623	0.11203	0.0899963	0.0440369	-0.0987244	-0.104889	-0.0217285
-34.06	0.0999756	-0.0198975	0.115936	0.0763245	0.0284119	-0.10849	-0.118561	-0.0354004
-33.96	0.109741	-0.012085	0.108124	0.084137	0.0284119	-0.114349	-0.110748	-0.0373535
-33.86	0.0999756	-0.0198975	0.11203	0.0763245	0.0284119	-0.112396	-0.118561	-0.0361938
-33.76	0.105835	-0.0159912	0.115936	0.0802307	0.0237122	-0.117096	-0.118561	-0.0432129
-33.66	0.103882	-0.0159912	0.119049	0.0802307	0.030365	-0.110443	-0.120514	-0.0334473
-33.56	0.107788	-0.0140381	0.115936	0.0802307	0.0225525	-0.118256	-0.116608	-0.0432129
-33.46	0.105835	-0.0140381	0.11203	0.0802307	0.030365	-0.110443	-0.122467	-0.0432129
-33.36	0.107788	-0.0238037	0.121796	0.0802307	0.0225525	-0.118256	-0.122467	-0.0471191
-33.26	0.105835	-0.0140381	0.121796	0.0794373	0.030365	-0.114349	-0.122467	-0.0490723
-33.16	0.107788	-0.0140381	0.125702	0.0782776	0.0323181	-0.114349	-0.112701	-0.0373535
-33.06	0.101929	-0.0101318	0.131561	0.0802307	0.0264587	-0.114349	-0.122467	-0.0490723
-32.96	0.101929	-0.00897	0.122589	0.0802307	0.0264587	-0.118256	-0.122467	-0.0471191
-32.86	0.102722	-0.0151978	0.133514	0.0810242	0.0272522	-0.123322	-0.121674	-0.0482788
-32.76	0.103882	-0.00427	0.121796	0.0782776	0.0245056	-0.112396	-0.120514	-0.045166
-32.66	0.101135	-0.0159912	0.127655	0.0743713	0.0225525	-0.124115	-0.12326	-0.0529785
-32.56	0.0999756	-0.00623	0.115936	0.0763245	0.0245056	-0.119049	-0.128326	-0.0529785
-32.46	0.0999756	-0.0159912	0.131561	0.0743713	0.0178528	-0.131927	-0.13028	-0.0529785
-32.36	0.0999756	-0.0159912	0.131561	0.0763245	0.0166931	-0.118256	-0.128326	-0.0529785
-32.26	0.109741	-0.00623	0.121796	0.0802307	0.0264587	-0.124115	-0.120514	-0.0393066
-32.16	0.0999756	-0.0159912	0.131561	0.0704651	0.0166931	-0.124115	-0.128326	-0.0479126
-32.06	0.109741	-0.00623	0.131561	0.0802307	0.0264587	-0.124115	-0.12442	-0.0549316
-31.96	0.105835	-0.00623	0.131561	0.0802307	0.0323181	-0.118256	-0.12442	-0.0432129
-31.86	0.105835	-0.0159912	0.131561	0.0794373	0.0166931	-0.129974	-0.134186	-0.0529785
-31.76	0.107788	-0.00623	0.133514	0.0782776	0.0264587	-0.128021	-0.122467	-0.0529785
-31.66	0.0921631	-0.0159912	0.13742	0.0782776	0.0166931	-0.133881	-0.132233	-0.0529785
-31.56	0.105835	-0.000366	0.13858	0.0782776	0.0264587	-0.129974	-0.122467	-0.0490723
-31.46	0.0980225	-0.00897	0.135468	0.0782776	0.0225525	-0.128021	-0.132233	-0.0568848
-31.36	0.0960693	-0.012085	0.147186	0.0782776	0.0205994	-0.129974	-0.12326	-0.0529785
-31.26	0.107788	-0.000366	0.136261	0.0860901	0.0342712	-0.119049	-0.12442	-0.0529785
-31.16	0.0968628	-0.0112915	0.149139	0.0751648	0.0233459	-0.131134	-0.11972	-0.0521851
-31.06	0.108948	0.00159	0.137421	0.0880432	0.0256653	-0.118256	-0.116608	-0.0510254
-30.96	0.0921631	-0.0101318	0.149139	0.0724182	0.0186462	-0.129974	-0.122467	-0.0510254
-30.86	0.101929	0.00159	0.131562	0.0821838	0.0186462	-0.118256	-0.122467	-0.0557251
-30.76	0.0999756	-0.012085	0.141327	0.0704651	0.0166931	-0.135834	-0.12442	-0.060791
-30.66	0.0960693	-0.000366	0.141327	0.0802307	0.0127869	-0.126068	-0.12442	-0.0588379
-30.56	0.103882	-0.00232	0.154999	0.0794373	0.0166931	-0.126068	-0.114655	-0.060791
-30.46	0.109741	0.0133057	0.147186	0.0919495	0.030365	-0.114349	-0.114655	-0.045166
-30.36	0.0999756	0.00354	0.154999	0.084137	0.0225525	-0.124115	-0.114655	-0.0549316
-30.26	0.109741	0.00354	0.147186	0.0919495	0.0166931	-0.114349	-0.114655	-0.045166
-30.16	0.0999756	0.00354	0.145233	0.084137	0.0166931	-0.118256	-0.112701	-0.0549316
-30.06	0.109741	0.0133057	0.148346	0.0919495	0.0166931	-0.120209	-0.112701	-0.0549316
-29.96	0.0960693	0.00354	0.145233	0.084137	0.0119934	-0.118256	-0.117401	-0.0568848
-29.86	0.105835	0.0144653	0.147186	0.0880432	0.00888	-0.120209	-0.120514	-0.0588379
-29.76	0.101929	0.00354	0.146027	0.0782776	0.0108337	-0.119049	-0.128326	-0.0666504
-29.66	0.101929	0.00433	0.14914	0.0907898	0.00967	-0.125275	-0.11972	-0.0678101
-29.56	0.101929	0.00549	0.147186	0.0782776	0.0127869	-0.128021	-0.126373	-0.0646973
-29.46	0.101929	0.00549	0.149139	0.0860901	0.00693	-0.129974	-0.118561	-0.0615845
-29.36	0.0980225	0.00549	0.147186	0.0782776	0.00888	-0.128021	-0.126373	-0.0725098
-29.26	0.0960693	0.00549	0.14328	0.0763245	0.00888	-0.129974	-0.122467	-0.0725098
-29.16	0.101929	0.0094	0.153045	0.0821838	0.00888	-0.124115	-0.128326	-0.0686035
-29.06	0.0980225	0.0113525	0.153046	0.0919495	0.00888	-0.128021	-0.116608	-0.0666504
-28.96	0.105835	0.019165	0.151093	0.091156	0.00888	-0.118256	-0.118561	-0.0627441
-28.86	0.0960693	0.0094	0.151092	0.0880432	0.00302	-0.128021	-0.128326	-0.0744629
-28.76	0.103882	0.00745	0.164764	0.0880432	0.00107	-0.133881	-0.12442	-0.0646973
-28.66	0.109741	0.0230713	0.156952	0.0978088	0.0158997	-0.120209	-0.120514	-0.060791
-28.56	0.105835	0.0133057	0.164764	0.0880432	0.00497	-0.128815	-0.118561	-0.0588379
-28.46	0.103882	0.0230713	0.165924	0.0880432	0.01474	-0.122162	-0.120514	-0.0646973
-28.36	0.114807	0.0230713	0.153839	0.0978088	0.01474	-0.120209	-0.109589	-0.0549316
-28.26	0.102722	0.0238647	0.166718	0.0888367	0.0155334	-0.125275	-0.121674	-0.0639038
-28.16	0.117554	0.0203247	0.151093	0.0958557	0.0127869	-0.124115	-0.106842	-0.0549316
-28.06	0.105835	0.019165	0.162811	0.084137	0.00693	-0.124115	-0.122467	-0.0666504
-27.96	0.107788	0.0211182	0.162811	0.0978088	0.0166931	-0.128021	-0.122467	-0.0654907
-27.86	0.105835	0.0094	0.162811	0.0860901	0.00693	-0.129974	-0.122467	-0.0725098
-27.76	0.107788	0.0211182	0.162811	0.0978088	0.00302	-0.128021	-0.126373	-0.0725098
-27.66	0.0960693	0.0152588	0.162811	0.0813904	0.00302	-0.133881	-0.128326	-0.0725098
-27.56	0.107788	0.0152588	0.162811	0.0899963	0.00497	-0.133881	-0.126373	-0.076416
-27.46	0.0960693	0.0152588	0.162811	0.084137	-0.000885	-0.133881	-0.132233	-0.0783691
-27.36	0.111694	0.0152588	0.162811	0.099762	-0.00168	-0.134674	-0.128326	-0.0725098
-27.26	0.107788	0.0113525	0.162811	0.0860901	-0.00284	-0.145599	-0.126373	-0.076416
-27.16	0.101929	0.0094	0.162811	0.0939026	0.00693	-0.133881	-0.133026	-0.0725098
-27.06	0.101929	0.0113525	0.162811	0.0860901	-0.00674	-0.143646	-0.134186	-0.0822754
-26.96	0.101929	0.0144653	0.160065	0.0899963	-0.00284	-0.133881	-0.134186	-0.0725098
-26.86	0.103882	0.00549	0.158905	0.0821838	-0.0145569	-0.145599	-0.136139	-0.085022
-26.76	0.105042	0.0172119	0.159698	0.0939026	-0.00479	-0.13974	-0.136139	-0.076416
-26.66	0.102722	0.00629	0.160858	0.079071	-0.0137634	-0.1409	-0.135345	-0.0853882
-26.56	0.109741	0.0230713	0.158905	0.0899963	-0.00284	-0.133881	-0.122467	-0.0744629
-26.46	0.107788	0.0250244	0.156952	0.0852966	-0.0126038	-0.147552	-0.136139	-0.0881348
-26.36	0.101929	0.0250244	0.162811	0.0821838	-0.00284	-0.143646	-0.138092	-0.0900879
-26.26	0.105835	0.0250244	0.158905	0.0782776	-0.00168	-0.149506	-0.132233	-0.0822754
-26.16	0.107788	0.0211182	0.156952	0.0860901	-0.00674	-0.137787	-0.126373	-0.0861816
-26.06	0.101929	0.0152588	0.162811	0.0704651	-0.0184631	-0.154205	-0.142792	-0.092041
-25.96	0.101929	0.0152588	0.162811	0.0802307	-0.00284	-0.141693	-0.13028	-0.0881348
-25.86	0.0921631	0.0144653	0.162017	0.0743713	-0.0126038	-0.135834	-0.134186	-0.0822754
-25.76	0.101135	0.0230713	0.156952	0.0899963	-0.00284	-0.135834	-0.12442	-0.0830688
-25.66	0.09021	0.0094	0.165558	0.0860901	-0.01651	-0.149506	-0.138092	-0.0842285
-25.56	0.100769	0.0140991	0.162811	0.0810242	-0.0079	-0.1409	-0.129486	-0.0834351
-25.46	0.0921631	0.0152588	0.172577	0.0860901	-0.0106506	-0.143646	-0.132233	-0.0822754
-25.36	0.101929	0.0152588	0.160858	0.0919495	-0.000885	-0.131927	-0.122467	-0.0822754
-25.26	0.0941162	0.0133057	0.170624	0.0892029	-0.0133972	-0.143646	-0.12442	-0.0803223
-25.16	0.109741	0.0133057	0.156952	0.0978088	-0.00479	-0.133881	-0.12442	-0.0744629
-25.06	0.105835	0.0113525	0.162811	0.084137	-0.00479	-0.143646	-0.122467	-0.0783691
-24.96	0.0999756	0.0047	0.152252	0.0880432	-0.00479	-0.134674	-0.122467	-0.0842285
-24.86	0.0999756	0.00354	0.160858	0.0782776	-0.00479	-0.145599	-0.12326	-0.0842285
-24.76	0.103882	0.0094	0.161652	0.0899963	-0.00479	-0.135834	-0.120514	-0.0842285
-24.66	0.111694	-0.00543	0.158905	0.0810242	-0.004	-0.1409	-0.123627	-0.0775757
-24.56	0.107788	0.00159	0.153046	0.0919495	-0.00674	-0.137787	-0.116608	-0.0752563
-24.46	0.101929	-0.00427	0.162811	0.0821838	-0.0106506	-0.143646	-0.132233	-0.092041
-24.36	0.101929	-0.00427	0.153046	0.091156	-0.000885	-0.129974	-0.118561	-0.0783691
-24.26	0.0921631	-0.00507	0.162811	0.0802307	-0.00674	-0.133881	-0.122467	-0.0822754
-24.16	0.101929	-0.00623	0.162811	0.0899963	0.00809	-0.120209	-0.112701	-0.0725098
-24.06	0.0921631	-0.00623	0.148346	0.0899963	-0.00284	-0.124115	-0.118561	-0.0783691
-23.96	0.0882568	-0.0198975	0.151093	0.0724182	-0.00674	-0.128021	-0.116608	-0.076416
-23.86	0.0823975	-0.0159912	0.151092	0.0743713	-0.0126038	-0.129974	-0.122467	-0.0822754
-23.76	0.0960693	-0.00427	0.149139	0.0899963	-0.00284	-0.11319	-0.108795	-0.0783691
-23.66	0.0894165	-0.0198975	0.153045	0.0782776	-0.00479	-0.122162	-0.115448	-0.0744629
-23.56	0.0941162	-0.0206909	0.132355	0.0833435	-0.0087	-0.110443	-0.106842	-0.0783691
-23.46	0.0792847	-0.0366821	0.14328	0.079071	-0.0137634	-0.125275	-0.106049	-0.0842285
-23.36	0.0941162	-0.0218506	0.132721	0.0802307	-0.00363	-0.110443	-0.100983	-0.0803223
-23.26	0.09021	-0.0159912	0.145233	0.0802307	-0.0145569	-0.114349	-0.104889	-0.0744629
-23.16	0.0999756	-0.0159912	0.14328	0.0802307	-0.00284	-0.104584	-0.0931702	-0.0744629
-23.06	0.0863037	-0.0198975	0.131561	0.0763245	-0.01651	-0.114349	-0.0931702	-0.0783691
-22.96	0.0960693	-0.0257568	0.131561	0.0802307	-0.0126038	-0.104584	-0.0931702	-0.0842285
-22.86	0.0921631	-0.0257568	0.141327	0.0704651	-0.0087	-0.114349	-0.102936	-0.0783691
-22.76	0.101929	-0.0159912	0.131561	0.0802307	-0.00284	-0.104584	-0.0931702	-0.0725098
-22.66	0.0913696	-0.0257568	0.127655	0.0696716	-0.00284	-0.110443	-0.0990295	-0.0725098
-22.56	0.0910034	-0.0257568	0.131561	0.0693054	-0.00204	-0.10379	-0.0923767	-0.0814819
-22.46	0.0921631	-0.0257568	0.14328	0.0763245	0.00418	-0.102631	-0.0861511	-0.0752563
-22.36	0.101929	-0.0159912	0.133514	0.0802307	-0.00284	-0.0936584	-0.0892639	-0.0686035
-22.26	0.0921631	-0.0257568	0.14328	0.0704651	-0.00284	-0.104584	-0.0834045	-0.0725098
-22.16	0.101929	-0.0179443	0.139374	0.0802307	0.00693	-0.092865	-0.0736389	-0.0627441
-22.06	0.0882568	-0.0374756	0.133514	0.0782776	-0.00674	-0.106537	-0.0873108	-0.0666504
-21.96	0.0921631	-0.0335693	0.127655	0.0724182	-0.000885	-0.102631	-0.0834045	-0.0725098
-21.86	0.09021	-0.0355225	0.131561	0.0696716	-0.00284	-0.104584	-0.0794983	-0.0744629
-21.76	0.0941162	-0.0265503	0.130768	0.0782776	-0.00284	-0.104584	-0.0736389	-0.0646973
-21.66	0.0991821	-0.0374756	0.130401	0.0743713	-0.00754	-0.104584	-0.0736389	-0.0783691
-21.56	0.0988159	-0.0269165	0.123749	0.0693054	-0.004	-0.0948181	-0.0728455	-0.0744629
-21.46	0.101929	-0.0296631	0.121796	0.0665588	-0.01651	-0.10849	-0.075592	-0.0881348
-21.36	0.111694	-0.0355225	0.108124	0.0704651	-0.01651	-0.104584	-0.0724792	-0.0822754
-21.26	0.101929	-0.0394287	0.108124	0.0559998	-0.0223694	-0.114349	-0.0834045	-0.0959473
-21.16	0.105835	-0.0413818	0.119048	0.052887	-0.0184631	-0.110443	-0.0834045	-0.0979004
-21.06	0.111694	-0.0245972	0.104218	0.068512	-0.0173035	-0.104584	-0.0736389	-0.0822754
-20.96	0.107788	-0.0394287	0.0866394	0.0626526	-0.0282288	-0.112396	-0.0873108	-0.0959473
-20.86	0.105835	-0.0413818	0.0885923	0.0411682	-0.0438538	-0.121002	-0.0892639	-0.1026
-20.76	0.101929	-0.0394287	0.0885925	0.0411682	-0.0438538	-0.126068	-0.0978699	-0.10376
-20.66	0.106995	-0.0491943	0.0710145	0.0470276	-0.0360413	-0.118256	-0.0990295	-0.107666
-20.56	0.102722	-0.0523071	0.0768738	0.0392151	-0.0528259	-0.121368	-0.100189	-0.110779
-20.46	0.109741	-0.0394287	0.0671082	0.0353088	-0.0426941	-0.114349	-0.0931702	-0.10376
-20.36	0.105835	-0.0558472	0.0573422	0.0294495	-0.0438538	-0.114349	-0.0931702	-0.107666
-20.26	0.109741	-0.0511475	0.0553894	0.0353088	-0.04776	-0.104584	-0.0970764	-0.104553
-20.16	0.115601	-0.0531006	0.0565489	0.0188904	-0.0497131	-0.114349	-0.0990295	-0.111572
-20.06	0.111694	-0.0570068	0.058136	0.0177307	-0.04776	-0.115143	-0.0939636	-0.10376
-19.96	0.117554	-0.050354	0.0475769	0.0282898	-0.0528259	-0.115509	-0.0943298	-0.106873
-19.86	0.115601	-0.0491943	0.0592951	0.0314026	-0.04776	-0.110443	-0.0931702	-0.107666
-19.76	0.12146	-0.0441284	0.0526428	0.0274963	-0.0368347	-0.0948181	-0.0931702	-0.092041
-19.66	0.12146	-0.0452881	0.0378111	0.0255432	-0.0399475	-0.100677	-0.0892639	-0.0979004
-19.56	0.12146	-0.0452881	0.0417175	0.0208435	-0.04776	-0.0948181	-0.0931702	-0.092041
-19.46	0.126526	-0.0491943	0.042511	0.0255432	-0.0419006	-0.0830994	-0.0873108	-0.0967407
-19.36	0.114441	-0.050354	0.0378111	0.0243835	-0.0372009	-0.092865	-0.0990295	-0.0990601
-19.26	0.115601	-0.0499878	0.0311584	0.0255432	-0.0466003	-0.104584	-0.0951233	-0.0939941
-19.16	0.119507	-0.0570068	0.0299986	0.0157776	-0.0438538	-0.0948181	-0.0853577	-0.0939941
-19.06	0.109741	-0.0531006	0.0260925	0.0138245	-0.0399475	-0.100677	-0.091217	-0.0900879
-18.96	0.107788	-0.0511475	0.0163269	0.0149841	-0.0379944	-0.0948181	-0.0951233	-0.0842285
-18.86	0.101135	-0.0570068	0.0124207	0.0177307	-0.0438538	-0.0948181	-0.0834045	-0.0889282
-18.76	0.0960693	-0.0609131	0.0124207	0.00406	-0.04776	-0.0948181	-0.0970764	-0.0939941
-18.66	0.0949097	-0.0620728	0.01242	0.0029	-0.0497131	-0.099884	-0.0990295	-0.0990601
-18.56	0.107788	-0.0597534	0.0124207	0.0177307	-0.0379944	-0.0838928	-0.0834045	-0.0822754
-18.46	0.0921631	-0.0609131	0.01828	0.00522	-0.0497131	-0.0948181	-0.0892639	-0.0783691
-18.36	0.101135	-0.0491943	-0.00125	0.0157776	-0.0360413	-0.0850525	-0.0736389	-0.0725098
-18.26	0.0960693	-0.0648193	0.00656	0.00601	-0.0516663	-0.0850525	-0.0834045	-0.0725098
-18.16	0.100769	-0.0542603	0.00851	0.0146179	-0.0372009	-0.0803528	-0.0689392	-0.0678101
-18.06	0.0882568	-0.053894	-0.00125	0.00797	-0.0301819	-0.0733337	-0.0619202	-0.0615845
-17.96	0.0823975	-0.0648193	-0.0032	0.00131	-0.0348816	-0.0830994	-0.0716858	-0.0725098
-17.86	0.0933228	-0.0550537	0.000702	0.00992	-0.0379944	-0.0674744	-0.0588074	-0.0588379
-17.76	0.0804443	-0.0570068	-0.00986	-0.0018	-0.0340881	-0.0741272	-0.0658264	-0.0549316
-17.66	0.0843506	-0.0667725	0.00149	0.00211	-0.0340881	-0.0713806	-0.0619202	-0.060791
-17.56	0.0968628	-0.0562134	-0.00125	0.0146179	-0.0235291	-0.0549622	-0.0435486	-0.0443726
-17.46	0.0823975	-0.0558472	-0.00711	0.000153	-0.032135	-0.0635681	-0.0521545	-0.0529785
-17.36	0.0882568	-0.0570068	-0.0110168	0.0118713	-0.0231628	-0.0538025	-0.0521545	-0.0432129
-17.26	0.081604	-0.0550537	-0.0168762	0.0110779	-0.0243225	-0.0635681	-0.0521545	-0.0529785
-17.16	0.0706787	-0.0648193	-0.0032	0.000153	-0.0379944	-0.0635681	-0.0521545	-0.0518188
-17.06	0.0804443	-0.0511475	-0.0118103	0.00992	-0.0282288	-0.0557556	-0.044342	-0.0490723
-16.96	0.0804443	-0.0452881	-0.0188293	0.00992	-0.0223694	-0.0440369	-0.0326233	-0.0432129
-16.86	0.0765381	-0.0452881	-0.0180363	0.000153	-0.0360413	-0.0545959	-0.0431824	-0.0529785
-16.76	0.0714722	-0.0444946	-0.0207825	0.00681	-0.032135	-0.0451965	-0.033783	-0.0424194
-16.66	0.0718384	-0.043335	-0.0168766	0.00131	-0.0419006	-0.0538025	-0.0423889	-0.0510254
-16.56	0.0784912	-0.0343628	-0.0235291	0.000153	-0.032135	-0.0440369	-0.0326233	-0.0412598
-16.46	0.0609131	-0.0472412	-0.0305481	-0.0018	-0.0379944	-0.04599	-0.0345764	-0.0529785
-16.36	0.0667725	-0.0374756	-0.028595	-0.00571	-0.0438538	-0.0420837	-0.0306702	-0.0440063
-16.26	0.0609131	-0.0472412	-0.028595	-0.0115662	-0.0438538	-0.0342712	-0.0248108	-0.0549316
-16.16	0.0562134	-0.0374756	-0.028595	0.000153	-0.0340881	-0.0342712	-0.0248108	-0.0549316
-16.06	0.0491943	-0.0355225	-0.0219421	-0.00961	-0.0438538	-0.0342712	-0.0228577	-0.0549316
-15.96	0.0499878	-0.034729	-0.0364075	0.000153	-0.0340881	-0.0342712	-0.0228577	-0.0541382
-15.86	0.0472412	-0.043335	-0.0274357	0.000153	-0.032135	-0.0342712	-0.0228577	-0.0490723
-15.76	0.0511475	-0.0343628	-0.028595	0.000153	-0.032135	-0.0342712	-0.0228577	-0.0432129
-15.66	0.0413818	-0.0413818	-0.0188297	0.000153	-0.0360413	-0.0342712	-0.0326233	-0.0432129
-15.56	0.0472412	-0.0257568	-0.028595	0.00601	-0.0419006	-0.0342712	-0.0189514	-0.0432129
-15.46	0.0405884	-0.0355225	-0.0188293	-0.00961	-0.0379944	-0.0342712	-0.0228577	-0.0420532
-15.36	0.0511475	-0.0257568	-0.0188293	0.000153	-0.0223694	-0.030365	-0.013092	-0.0432129
-15.26	0.0413818	-0.0257568	-0.0180359	0.000153	-0.032135	-0.0245056	-0.0228577	-0.0432129
-15.16	0.0519409	-0.0249634	-0.0149231	0.000153	-0.0223694	-0.0139465	-0.0122986	-0.0385132
-15.06	0.0394287	-0.0238037	-0.0149231	0.000153	-0.032135	-0.0225525	-0.021698	-0.0314941
-14.96	0.043335	-0.0238037	-0.0176697	0.00992	-0.0262756	-0.0233459	-0.013092	-0.0314941
-14.86	0.0413818	-0.0265503	-0.0188297	-0.0018	-0.0340881	-0.0264587	-0.0248108	-0.0334473
-14.76	0.0405884	-0.0238037	-0.0227356	0.00992	-0.0340881	-0.01474	-0.0150452	-0.0334473
-14.66	0.0316162	-0.0218506	-0.0188295	-0.00375	-0.0379944	-0.0284119	-0.028717	-0.0373535
-14.56	0.0296631	-0.02771	-0.028595	0.000153	-0.0438538	-0.0342712	-0.0248108	-0.0432129
-14.46	0.0198975	-0.02771	-0.0188293	-0.00961	-0.0426941	-0.030365	-0.0345764	-0.0440063
-14.36	0.0257568	-0.02771	-0.028595	-0.000641	-0.0438538	-0.0245056	-0.028717	-0.045166
-14.26	0.0198975	-0.0257568	-0.0180359	-0.0115662	-0.0399475	-0.0245056	-0.0404358	-0.0412598
-14.16	0.0198975	-0.0249634	-0.0176697	-0.00101	-0.0332947	-0.0237122	-0.0345764	-0.0346069
-14.06	0.0179443	-0.0238037	-0.028595	-0.00961	-0.032135	-0.0233459	-0.0326233	-0.0334473
-13.96	0.00232	-0.0335693	-0.0188293	-0.00961	-0.0419006	-0.0342712	-0.0423889	-0.0432129
-13.86	0.00818	-0.0245972	-0.028595	-0.00961	-0.032135	-0.0245056	-0.0326233	-0.0314941
-13.76	-0.00745	-0.0355225	-0.0168762	-0.00961	-0.0419006	-0.0245056	-0.0326233	-0.0412598
-13.66	0.00232	-0.0257568	-0.0266418	-0.00961	-0.032135	-0.0245056	-0.0326233	-0.0314941
-13.56	-0.00745	-0.0355225	-0.0168762	-0.0104065	-0.0419006	-0.0245056	-0.0326233	-0.0420532
-13.46	-0.00238	-0.0218506	-0.0258484	0.00211	-0.0282288	-0.0245056	-0.028717	-0.029541
-13.36	-0.0183716	-0.0249634	-0.0254826	-0.00101	-0.032135	-0.0198059	-0.0220642	-0.0326538
-13.26	-0.00745	-0.0140381	-0.028595	0.0118713	-0.0223694	-0.0127869	-0.021698	-0.0178223
-13.16	-0.0133057	-0.0257568	-0.0188297	0.000153	-0.0301819	-0.0205994	-0.0209045	-0.0236816
-13.06	-0.019165	-0.0159912	-0.0246887	0.00406	-0.0145569	-0.00381	-0.0150452	-0.0100098
-12.96	-0.019165	-0.0265503	-0.00906	0.00992	-0.0204163	-0.01474	-0.0111389	-0.013916
-12.86	-0.0101929	-0.0140381	-0.0188293	0.00992	-0.00479	-0.00107	-0.00528	-0.0100098
-12.76	-0.0211182	-0.0179443	-0.00906	0.00992	-0.0106506	-0.00497	-0.0111389	-0.00415
-12.66	-0.0113525	-0.00623	-0.0188292	0.0138245	-0.00479	0.0087	0.00449	-0.000244
-12.56	-0.0250244	-0.0159912	-0.00827	0.0157776	-0.00284	0.00479	-0.00528	0.00562
-12.46	-0.0183716	-0.00543	-0.01297	0.0146179	-0.00204	0.0153503	-0.00058	0.00641
-12.36	-0.0269775	-0.0101318	-0.00125	0.0118713	-0.00674	0.0106506	0.00839	0.00171
-12.26	-0.0211182	0.00549	-0.0168762	0.021637	0.00888	0.0126038	0.00839	0.017334
-12.16	-0.0269775	-0.00427	-0.0032	0.0110779	0.00302	0.0106506	-0.00137	0.0114746
-12.06	-0.027771	0.00549	-0.00711	0.0235901	0.0186462	0.0204163	0.0122986	0.017334
-11.96	-0.0328369	-0.00427	-0.0079	0.0196838	0.00888	0.0223694	0.00839	0.017334
-11.86	-0.03479	0.0094	-0.00711	0.0294495	0.0225525	0.0204163	0.0122986	0.0212402
-11.76	-0.0426025	0.00159	-0.0032	0.0196838	0.0186462	0.0223694	0.018158	0.017334
-11.66	-0.0386963	-0.000366	0.00461	0.0235901	0.0186462	0.0204163	0.0220642	0.032959
-11.56	-0.0465088	0.00745	0.00656	0.0274963	0.0205994	0.0145569	0.0259705	0.0270996
-11.46	-0.03479	0.0094	0.00461	0.0274963	0.0264587	0.0243225	0.0259705	0.0270996
-11.36	-0.0367432	0.0172119	0.0202329	0.0274963	0.0401306	0.0282288	0.0298767	0.0310059
-11.26	-0.0308838	0.0230713	0.0104675	0.0392151	0.0412903	0.0301819	0.0415955	0.0466309
-11.16	-0.03479	0.0183716	0.020233	0.0294495	0.0245056	0.0243225	0.0259705	0.0368652
-11.06	-0.0367432	0.0152588	0.0104675	0.0392151	0.0381775	0.0282288	0.0298767	0.0360718
-10.96	-0.0308838	0.0113525	0.0202332	0.0294495	0.030365	0.0196228	0.0259705	0.0251465
-10.86	-0.0308838	0.019165	0.0163269	0.0255432	0.0342712	0.0243225	0.0310364	0.0251465
-10.76	-0.0230713	0.0133057	0.0104675	0.0294495	0.030365	0.0243225	0.0240173	0.0349121
-10.66	-0.0386963	0.00354	0.0151671	0.0196838	0.01474	0.0106506	0.0142517	0.0212402
-10.56	-0.0339966	0.0140991	0.00851	0.0204773	0.0311584	0.0192566	0.0189514	0.0200806
-10.46	-0.0367432	0.00549	0.0124207	0.021637	0.0245056	0.0126038	0.0220642	0.017334
-10.36	-0.0269775	0.00549	0.0124207	0.0177307	0.0186462	0.01651	0.0162048	0.0270996
-10.26	-0.0269775	0.0113525	0.0124207	0.021637	0.0245056	0.0126038	0.0162048	0.0231934
-10.16	-0.0133057	0.0094	0.0124208	0.0208435	0.0225525	0.0106506	0.0259705	0.0212402
-10.06	-0.0172119	0.00549	0.00851	0.00992	0.0186462	0.01651	0.0162048	0.017334
-9.96	-0.00745	0.0152588	0.00266	0.00992	0.0245056	0.0126038	0.0162048	0.0134277
-9.86	-0.00745	0.0113525	0.00461	0.0157776	0.0186462	0.00674	0.0240173	0.017334
-9.76	-0.0172119	-0.00427	0.00461	0.000153	0.01474	0.00284	0.00839	0.00757
-9.66	-0.00745	0.00549	0.00461	0.00406	0.0127869	0.000885	0.0122986	0.00757
-9.56	-0.00745	0.00549	0.00461	0.0157776	0.0186462	0.01651	0.0142517	0.017334
-9.46	-0.00745	0.00549	-9.16e-05	0.000153	0.01474	0.00284	0.00839	0.00757
-9.36	-0.00745	0.00159	-0.0032	0.00601	0.00888	-0.00302	0.00839	0.00366
-9.26	-0.00354	-0.000366	0.0124207	0.00406	0.00809	0.0106506	0.00839	0.0114746
-9.16	0.00818	0.0113525	-0.0032	0.00601	0.00693	0.0126038	0.018158	0.017334
-9.06	-0.0094	-0.00623	0.00461	-0.0018	0.00497	-0.00497	0.00644	0.00562
-8.96	-0.00549	0.00745	0.00656	-0.0018	0.00888	0.004	0.00644	0.0153809
-8.86	0.0101318	0.0094	0.000702	-0.0018	0.0205994	0.00284	0.0162048	0.0153809
-8.76	0.000366	-0.00623	0.00461	0.000153	0.00497	-0.00693	0.00644	0.00562
-8.66	0.00427	0.00745	0.00656	0.000153	0.00497	0.00479	0.00644	0.00562
-8.56	0.0171509	0.0133057	0.000702	0.000153	0.01474	0.00479	0.0162048	0.017334
-8.46	0.000366	-0.00116	-0.0032	0.000153	0.00497	-0.00497	0.00253	0.00757
-8.36	-0.00354	0.00354	0.00461	-0.00375	0.0127869	0.000885	0.00644	0.00366
-8.26	0.00427	0.00745	-0.0032	-0.00571	0.0108337	-0.00107	0.0103455	0.00171
-8.16	0.000366	0.0094	0.000702	-0.00455	0.00693	0.00479	0.00174	0.00757
-8.06	0.00623	0.00354	0.000702	-0.0115662	0.00302	0.000885	0.00449	0.00757
-7.96	0.00427	0.00745	-0.00906	-0.00766	0.0108337	0.0087	0.00839	0.0114746
-7.86	-0.00354	-0.000366	0.00735	-0.00571	0.00302	0.000885	0.00058	0.00287
-7.76	0.00507	0.00824	0.0104675	-0.0107727	0.00186	-0.00418	0.00919	0.0103149
-7.66	0.012085	0.0113525	0.00461	0.000153	0.01474	0.00674	0.0122986	0.0134277
-7.56	0.00818	0.00549	0.00381	-0.0135193	-0.000885	0.00284	-0.00333	-0.0022
-7.46	0.00623	0.00549	0.00266	-0.0154724	0.00302	0.000885	0.00644	0.00757
-7.36	0.012085	0.0152588	0.00266	-0.0135193	0.01474	0.00284	0.00644	0.00757
-7.26	0.012085	0.00549	0.00266	-0.0154724	0.00302	-0.00381	-0.00333	-0.0022
-7.16	0.012085	0.0152588	0.0124205	-0.0135193	0.00497	-0.00497	-0.00333	-0.0022
-7.06	0.0159912	0.0152588	0.0221863	-0.0193787	0.0127869	0.00479	0.00839	0.00757
-6.96	0.02771	0.0113525	0.0124207	-0.00961	0.0139465	0.00479	0.00839	0.00366
-6.86	0.0159912	0.0094	0.0182798	-0.0193787	0.00107	-0.00497	-0.00137	-0.00806
-6.76	0.0218506	0.0105591	0.0163269	-0.0193787	0.0127869	0.00674	-0.00528	0.00366
-6.66	0.0316162	0.0172119	0.0182802	-0.00961	0.00693	0.00674	-0.00723	0.00171
-6.56	0.0218506	0.0094	0.00851	-0.0193787	-0.00284	-0.00693	-0.00607	-0.0022
-6.46	0.0171509	0.0152588	0.00656	-0.0240784	-0.00674	-0.0127869	-0.013092	-0.0061
-6.36	0.0140381	0.0152588	0.0182798	-0.0310974	-0.0087	-0.00302	-0.013092	-0.0127563
-6.26	0.0198975	0.0113525	0.0124207	-0.0310974	-0.00674	-0.00302	-0.013092	-0.013916
-6.16	0.0296631	0.0094	0.0054	-0.0193787	-0.00284	-0.00302	-0.00333	-0.0100098
-6.06	0.022644	0.00433	0.00772	-0.0263977	-0.00986	-0.0139465	-0.0103455	-0.00531
-5.96	0.0296631	0.0152588	0.0104675	-0.0232849	-0.00674	-0.00302	-0.00723	-0.00415
-5.86	0.0296631	0.0113525	0.0143736	-0.0291443	-0.00284	-0.00302	-0.00333	-0.00806
-5.76	0.0296631	0.0094	0.01828	-0.0193787	0.00107	0.00674	0.00058	-0.0100098
-5.66	0.0316162	0.0113525	0.0124207	-0.0291443	-0.00674	-0.00302	-0.00723	-0.00415
-5.56	0.0316162	0.00549	0.0221863	-0.0193787	-0.00284	-0.00772	-0.013092	-0.00806
-5.46	0.0355225	0.0152588	0.0124207	-0.0193787	-0.00363	-0.00107	0.00058	-0.0100098
-5.36	0.0316162	0.00549	0.0124207	-0.0291443	-0.0145569	-0.00888	-0.00723	-0.013916
-5.26	0.0374756	0.0105591	0.0221863	-0.0330505	-0.0145569	-0.01474	-0.013092	-0.0022
-5.16	0.0355225	0.00745	0.0124208	-0.025238	-0.0145569	-0.00107	-0.00919	0.00171
-5.06	0.0316162	0.00354	0.0124207	-0.0330505	-0.0126038	-0.00497	-0.00333	-0.0061
-4.96	0.0316162	0.0094	0.0221863	-0.0389099	-0.0126038	-0.00888	-0.00723	-0.0119629
-4.86	0.0452881	0.00745	0.0221861	-0.0397034	-0.0126038	-0.00107	-0.00919	-0.00806
-4.76	0.0511475	0.019165	0.0221863	-0.0310974	-0.00284	0.000885	0.00644	-0.0022
-4.66	0.0413818	0.00354	0.01828	-0.040863	-0.01651	-0.01474	-0.00723	-0.0022
-4.56	0.0413818	-0.000366	0.0260925	-0.0350037	-0.0223694	-0.00888	-0.013092	-0.0061
-4.46	0.0511475	0.00745	0.0221863	-0.0369568	-0.0126038	-0.01474	-0.00919	-0.00806
-4.36	0.0413818	-0.000366	0.01828	-0.040863	-0.0223694	-0.0186462	-0.00803	-0.0158691
-4.26	0.0413818	0.00159	0.0260925	-0.0350037	-0.0262756	-0.0245056	-0.0150452	-0.0217285
-4.16	0.0452881	-0.00427	0.0280454	-0.0369568	-0.0223694	-0.0245056	-0.0150452	-0.0217285
-4.06	0.0511475	0.00549	0.0124207	-0.0350037	-0.0223694	-0.0127869	-0.0150452	-0.0217285
-3.96	0.0472412	-0.00818	0.0174866	-0.0545349	-0.0360413	-0.0272522	-0.028717	-0.0361938
-3.86	0.0413818	-0.00818	0.0104674	-0.0545349	-0.0368347	-0.0245056	-0.0267639	-0.0432129
-3.76	0.0452881	-0.0148315	0.01828	-0.056488	-0.0438538	-0.0245056	-0.0326233	-0.0334473
-3.66	0.0472412	-0.0159912	0.00851	-0.0428162	-0.0379944	-0.0284119	-0.0326233	-0.0373535
-3.56	0.0472412	-0.0101318	0.00266	-0.0486755	-0.04776	-0.0245056	-0.0365295	-0.0432129
-3.46	0.0355225	-0.0257568	0.00345	-0.0584412	-0.0536194	-0.0342712	-0.0521545	-0.0529785
-3.36	0.0413818	-0.0249634	0.00461	-0.0584412	-0.0528259	-0.0334778	-0.0376892	-0.0521851
-3.26	0.0511475	-0.0238037	0.0143738	-0.0447693	-0.0516663	-0.0323181	-0.0306702	-0.0510254
-3.16	0.0609131	-0.0140381	-0.00204	-0.0389099	-0.0419006	-0.0225525	-0.0306702	-0.0412598
-3.06	0.0491943	-0.0296631	0.00461	-0.0545349	-0.0575256	-0.0381775	-0.0470886	-0.0568848
-2.96	0.0491943	-0.0257568	0.0104675	-0.0467224	-0.0641785	-0.0350647	-0.044342	-0.0588379
-2.86	0.0609131	-0.0265503	0.0202328	-0.040863	-0.0536194	-0.0362244	-0.044342	-0.0479126
-2.76	0.0609131	-0.0218506	0.00656	-0.0447693	-0.0536194	-0.0225525	-0.044342	-0.0549316
-2.66	0.0511475	-0.0413818	-0.00906	-0.0467224	-0.063385	-0.030365	-0.044342	-0.0549316
-2.56	0.0511475	-0.0511475	0.0015	-0.0545349	-0.0770569	-0.0362244	-0.0580139	-0.0686035
-2.46	0.0519409	-0.0511475	0.00266	-0.0596008	-0.0860291	-0.0354309	-0.0630798	-0.0639038
-2.36	0.0620728	-0.0570068	-0.00204	-0.0553284	-0.0778503	-0.0245056	-0.0490417	-0.0627441
-2.26	0.0511475	-0.05896	-0.01297	-0.0643005	-0.0868225	-0.0342712	-0.0580139	-0.0674438
-2.16	0.0550537	-0.0687256	-0.0188297	-0.0603943	-0.0965881	-0.0272522	-0.059967	-0.0744629
-2.06	0.0570068	-0.0765381	-0.0110168	-0.0701599	-0.112213	-0.0401306	-0.0541077	-0.0783691
-1.96	0.0511475	-0.050354	-0.0227356	-0.0654602	-0.0938416	-0.037384	-0.0580139	-0.0795288
-1.86	0.0413818	-0.053894	-0.0149233	-0.0592346	-0.0915222	-0.0479431	-0.0736389	-0.0830688
-1.76	0.0511475	-0.0452881	-0.0305481	-0.0603943	-0.0829163	-0.0323181	-0.0736389	-0.0881348
-1.66	0.0570068	-0.0491943	-0.0461726	-0.0643005	-0.0907288	-0.0362244	-0.0775452	-0.101807
-1.56	0.0452881	-0.0550537	-0.028595	-0.0760193	-0.108307	-0.0479431	-0.0931702	-0.115479
-1.46	0.0609131	-0.05896	-0.00711	-0.0603943	-0.0926819	-0.0323181	-0.0697327	-0.0939941
-1.36	0.0472412	-0.0472412	-0.00711	-0.056488	-0.0926819	-0.0331116	-0.0697327	-0.0861816
-1.26	0.0413818	-0.0452881	-0.00711	-0.0545349	-0.0985413	-0.037384	-0.0638733	-0.0736694
-1.16	0.0597534	-0.0484009	-0.0149222	-0.045929	-0.0782166	-0.0381775	-0.0591736	-0.0666504
-1.06	0.0581665	-0.0714722	-0.0559387	-0.0475159	-0.0758972	-0.0331116	-0.052948	-0.0869751
-0.959999	0.043335	-0.0784912	-0.0969543	-0.0779724	-0.094635	-0.053009	-0.0619202	-0.121338
-0.860001	0.0257568	-0.101929	-0.0918881	-0.0857849	-0.127838	-0.0694275	-0.0873108	-0.142822
-0.759998	0.0335693	-0.0804443	-0.130157	-0.0779724	-0.127838	-0.0721741	-0.0931702	-0.156494
-0.66	0.00623	-0.0980225	-0.173887	-0.107269	-0.157135	-0.10849	-0.100983	-0.220947
-0.559998	0.00156	-0.15036	-0.280548	-0.134216	-0.191101	-0.13855	-0.125183	-0.22757
-0.459999	-0.06604	-0.224182	-0.227814	-0.208038	-0.243073	-0.184662	-0.206451	-0.25415
-0.360001	-0.074646	-0.180054	-0.227814	-0.182281	-0.182526	-0.184662	-0.158417	-0.217834
-0.259998	-0.074646	-0.180054	-0.223114	-0.182281	-0.182526	-0.184662	-0.158417	-0.217834
-0.16	-0.0925903	-0.175354	0.240552	-0.177582	-0.177826	-0.237396	-0.153717	-0.213135
-0.0599976	0.144531	-0.133545	4.53586	-0.137726	-0.182892	-0.175659	-0.123627	-0.218201
0.0400009	1.33905	1.30002	6.40225	1.48999	1.4538	0.791138	1.8295	1.03806
0.139999	2.34918	2.90979	4.08038	2.57593	2.22644	2.94656	2.233	2.40952
0.239998	3.47733	4.09457	0.490452	3.91382	3.59482	4.02707	3.65997	3.67905
0.340004	2.34918	2.90979	0.51123	2.57593	2.22644	2.94656	2.233	2.40952
0.440002	1.61755	1.85861	0.479614	1.74115	1.53152	1.70245	1.41736	1.4306
0.540001	1.25623	1.49533	0.489746	1.30365	1.14246	1.50244	1.13651	1.11069
0.639999	1.07925	1.01682	-0.004	1.07904	0.963959	1.08878	0.821289	0.947418
0.739998	0.829254	0.893768	0.016006	0.698181	0.556915	0.82666	0.700958	0.616547
0.840004	0.600372	0.658997	-0.130157	0.372406	0.375275	0.557922	0.361115	0.460297
0.940002	0.439819	0.452362	-0.0036	0.388031	0.183105	0.3255	0.15918	0.294678
1.04	0.450775	0.357849	-0.209045	0.232971	0.201477	0.285278	0.293549	0.33609
1.14	0.224976	0.109802	-0.237579	-0.00412	0.0166931	0.0223694	0.141602	0.151337
1.24	0.134735	0.162506	-0.175817	-0.025238	0.0420837	0.0700073	0.113068	0.421997
1.34	0.201141	0.0129089	-0.323914	-0.0822754	0.0311584	0.0516663	0.233002	0.341949
1.44	0.0382385	-0.0124817	0.00186	-0.0889282	-0.0692444	-0.0139771	0.204865	0.24115
1.54	0.142944	0.215637	-0.0250854	0.0970154	-0.025116	0.0325012	0.268524	0.322784
1.64	0.132416	0.0738525	-0.185608	-0.00842	-0.13916	-0.00378	0.115417	0.276703
1.74	0.0855408	0.0262146	-0.205529	-0.0658569	-0.191101	-0.0565186	0.0603638	0.279449
1.84	0.0812378	-0.0159912	-0.0793762	-0.0701599	-0.155182	-0.0447998	0.0877075	0.33725
1.94	0.170288	0.0758057	-0.00241	0.0353088	-0.0399475	0.0965881	0.195129	0.432587
2.04	0.148407	0.0394897	0.0370483	0.0575867	-0.0301819	0.118073	0.250977	0.533356
2.14	0.130463	-0.0195007	0.110077	-0.0142822	-0.0270386	0.138	0.223633	0.568512
2.24	0.178101	0.0335999	0.0995509	-0.00375	0.00107	0.144623	0.281036	0.718903
2.34	0.157806	0.0223083	0.103455	0.00134	0.00616	0.102844	0.305664	0.736481
2.44	0.156616	0.0281677	0.14447	0.0306396	0.0569458	0.119263	0.362305	0.77478
2.54	0.196869	0.0679932	0.165527	0.0821838	0.0940552	0.175903	0.435364	0.835327
2.64	0.206207	0.081665	0.11438	0.0880432	0.102631	0.193451	0.499786	0.879822
2.74	0.194885	0.0964966	0.123749	0.091156	0.0795898	0.180969	0.485352	0.891937
2.84	0.207397	0.130493	0.133514	0.098999	0.0909119	0.207916	0.532227	0.943512
2.94	0.224976	0.153931	0.126892	0.109528	0.10968	0.226685	0.550598	0.99234
3.04	0.21521	0.15979	0.142487	0.111481	0.0999146	0.234497	0.562317	1.03531
3.14	0.237854	0.157043	0.129608	0.11969	0.10965	0.259094	0.584167	1.09506
3.24	0.242554	0.175415	0.14328	0.099762	0.0987244	0.258698	0.593567	1.13962
3.34	0.24646	0.19104	0.14444	0.101715	0.111633	0.271606	0.622864	1.21304
3.44	0.242554	0.207825	0.149933	0.128265	0.10379	0.290344	0.649414	1.24545
3.54	0.252319	0.217224	0.167877	0.146637	0.126068	0.282135	0.673645	1.29196
3.64	0.245667	0.200012	0.190155	0.151703	0.131134	0.292297	0.676758	1.34702
3.74	0.253113	0.226196	0.183503	0.156403	0.141693	0.303619	0.699036	1.4072
3.84	0.24762	0.215637	0.190155	0.160309	0.150665	0.320404	0.71582	1.45328
3.94	0.24646	0.234802	0.219452	0.177887	0.157318	0.343872	0.742767	1.50015
4.04	0.254272	0.252747	0.208893	0.184906	0.17215	0.36142	0.780273	1.56265
4.14	0.245667	0.231262	0.220245	0.163422	0.156525	0.343842	0.786133	1.58609
4.24	0.247253	0.230896	0.218658	0.168121	0.167084	0.353638	0.818939	1.62009
4.34	0.257385	0.243774	0.233124	0.177887	0.174103	0.367279	0.834961	1.67007
4.44	0.260925	0.257446	0.23703	0.193512	0.186615	0.377838	0.872864	1.72165
4.54	0.267151	0.250793	0.244049	0.192719	0.180756	0.372375	0.868927	1.76578
4.64	0.262085	0.265259	0.255402	0.191559	0.181915	0.38681	0.900177	1.81461
4.74	0.264038	0.263306	0.257721	0.195465	0.178802	0.387604	0.913879	1.87204
4.84	0.24646	0.259399	0.260468	0.202484	0.17215	0.38681	0.921661	1.93179
4.94	0.253479	0.262512	0.258514	0.193512	0.179962	0.394623	0.946289	1.97476
5.04	0.260925	0.25824	0.270233	0.209137	0.180756	0.412994	0.961517	2.04196
5.14	0.264038	0.276184	0.271393	0.208344	0.180756	0.427826	0.987305	2.10367
5.24	0.257385	0.261353	0.283905	0.21109	0.17215	0.431732	0.999786	2.14859
5.34	0.265991	0.266418	0.293671	0.218109	0.179962	0.454407	1.03027	2.21771
5.44	0.273804	0.277771	0.278046	0.228668	0.180756	0.452057	1.06113	2.29196
5.54	0.260132	0.270325	0.292877	0.220856	0.180756	0.451263	1.09549	2.33804
5.64	0.267944	0.276978	0.293671	0.227875	0.185822	0.457123	1.11621	2.39078
5.74	0.276917	0.28595	0.281953	0.228668	0.189728	0.470795	1.12674	2.45132
5.84	0.262878	0.275818	0.287811	0.220856	0.179596	0.465729	1.12482	2.48804
5.94	0.265198	0.28009	0.292877	0.218109	0.185822	0.464935	1.13455	2.53726
6.04	0.271851	0.290649	0.294464	0.220856	0.201447	0.476654	1.15604	2.60757
6.14	0.272644	0.286743	0.283112	0.232574	0.195221	0.481354	1.18146	2.66382
6.24	0.286682	0.290649	0.287811	0.226715	0.201447	0.494232	1.21072	2.71304
6.34	0.285522	0.286743	0.293671	0.222015	0.195587	0.500092	1.23026	2.76773
6.44	0.287476	0.289856	0.279999	0.226715	0.199493	0.500092	1.25098	2.82123
6.54	0.27771	0.277771	0.293671	0.213043	0.191315	0.500885	1.25449	2.86423
6.64	0.287476	0.289856	0.283112	0.216949	0.195587	0.519623	1.28104	2.92279
6.74	0.27771	0.296509	0.283905	0.222015	0.199493	0.510651	1.30447	2.99625
6.84	0.296448	0.296509	0.277252	0.216949	0.200287	0.527435	1.32715	3.04388
6.94	0.289429	0.289856	0.284698	0.225922	0.199493	0.529388	1.33768	3.09
7.04	0.298035	0.297302	0.289764	0.227509	0.20694	0.541901	1.37167	3.15015
7.14	0.298401	0.301575	0.292877	0.229828	0.207306	0.556732	1.38065	3.20914
7.24	0.287476	0.302368	0.27414	0.216949	0.201447	0.546967	1.40018	3.26263
7.34	0.271851	0.289856	0.278046	0.21225	0.200287	0.545013	1.40604	3.32632
7.44	0.280823	0.296509	0.287811	0.201324	0.199493	0.545013	1.44315	3.38568
7.54	0.296082	0.291443	0.283905	0.216949	0.214752	0.561432	1.48224	3.43259
7.64	0.283569	0.295715	0.287018	0.216949	0.207306	0.561432	1.48026	3.47748
7.74	0.290588	0.300415	0.272186	0.222015	0.199493	0.566498	1.5076	3.52554
7.84	0.289429	0.300415	0.264374	0.21109	0.213959	0.570404	1.52518	3.57123
7.94	0.293335	0.295715	0.272186	0.20639	0.201447	0.570404	1.53494	3.6232
8.04	0.292175	0.297302	0.274139	0.21579	0.204987	0.584869	1.5545	3.66772
8.14	0.300354	0.289856	0.274139	0.21109	0.205353	0.584869	1.56815	3.70523
8.24	0.301147	0.298462	0.281158	0.218109	0.2034	0.595795	1.59354	3.78607
8.34	0.301147	0.300415	0.26828	0.214996	0.213959	0.615326	1.61697	3.85052
8.44	0.297241	0.295715	0.27298	0.20639	0.201447	0.61142	1.63455	3.8974
8.54	0.310913	0.299255	0.275299	0.21579	0.208893	0.61026	1.65878	3.96188
8.64	0.305054	0.298462	0.272186	0.208344	0.2034	0.612213	1.6619	4.01459
8.74	0.303101	0.301575	0.283905	0.207184	0.200287	0.617279	1.67947	4.07242
8.84	0.306213	0.304321	0.277252	0.216949	0.215118	0.625092	1.70486	4.14545
8.94	0.30896	0.300415	0.276093	0.216156	0.223724	0.628998	1.7283	4.20013
9.04	0.301147	0.295715	0.278839	0.207184	0.215118	0.630951	1.74783	4.24625
9.14	0.301941	0.303162	0.288971	0.205231	0.214752	0.628632	1.77988	4.31421
9.24	0.308167	0.308228	0.283905	0.213043	0.217072	0.646576	1.79666	4.37201
9.34	0.307007	0.297668	0.278046	0.213043	0.215912	0.646576	1.81543	4.42084
9.44	0.295288	0.282837	0.287018	0.204437	0.219025	0.649323	1.82596	4.47357
9.54	0.307007	0.306274	0.276886	0.216949	0.23349	0.671967	1.8533	4.55484
9.64	0.301147	0.290649	0.283905	0.206024	0.229584	0.659088	1.858	4.58374
9.74	0.297241	0.300415	0.283905	0.21225	0.231537	0.666107	1.88455	4.65131
9.84	0.310913	0.300415	0.288971	0.216949	0.23465	0.670807	1.89822	4.70599
9.94	0.30896	0.301575	0.293671	0.222015	0.241302	0.691498	1.92947	4.76263
10.04	0.308167	0.296509	0.281952	0.220856	0.226837	0.695404	1.9451	4.82242
10.14	0.299194	0.292603	0.283112	0.205231	0.227631	0.688385	1.94119	4.87201
10.24	0.305054	0.298462	0.276886	0.210297	0.224884	0.69931	1.97635	4.93842
10.34	0.305847	0.300415	0.278046	0.20993	0.224518	0.70401	1.99863	5.00366
10.44	0.312073	0.310181	0.277252	0.207184	0.22879	0.709076	2.02322	5.07513
10.54	0.316772	0.310181	0.274139	0.21225	0.235443	0.709869	2.05252	5.12592
10.64	0.310913	0.307434	0.281952	0.21109	0.23465	0.714935	2.07791	5.17203
10.74	0.320679	0.304321	0.283905	0.207184	0.229584	0.728607	2.10135	5.2392
10.84	0.316772	0.310181	0.279999	0.216156	0.23465	0.73526	2.11697	5.29388
10.94	0.318726	0.307068	0.281952	0.217743	0.236237	0.737213	2.12753	5.35522
11.04	0.320679	0.303528	0.274139	0.20639	0.232697	0.742279	2.14316	5.42865
11.14	0.316772	0.300415	0.267487	0.205231	0.235443	0.73526	2.16385	5.47552
11.24	0.307007	0.300415	0.26828	0.201324	0.23465	0.73056	2.18924	5.53412
11.34	0.312073	0.310181	0.272186	0.203278	0.223724	0.738373	2.20291	5.57904
11.44	0.320679	0.299622	0.278839	0.20639	0.219025	0.748932	2.22244	5.64935
11.54	0.317566	0.301208	0.275299	0.202118	0.228424	0.760651	2.24863	5.70093
11.64	0.318726	0.302368	0.270233	0.209137	0.227631	0.755951	2.26346	5.74701
11.74	0.320679	0.300415	0.278045	0.202484	0.224884	0.758698	2.28885	5.79974
11.84	0.319885	0.31134	0.278046	0.205231	0.221771	0.759857	2.29666	5.87396
11.94	0.326538	0.300415	0.277252	0.200531	0.22879	0.768463	2.31815	5.93451
12.04	0.316772	0.300415	0.279999	0.205231	0.23349	0.779388	2.33261	5.99896
12.14	0.320679	0.303528	0.274139	0.205231	0.22879	0.783295	2.3533	6.06342
12.24	0.321838	0.304321	0.263215	0.207184	0.23349	0.791901	2.36893	6.1142
12.34	0.303894	0.295349	0.279205	0.191559	0.220612	0.774323	2.37753	6.16382
12.44	0.328491	0.308228	0.276093	0.203278	0.230743	0.791107	2.40408	6.24115
12.54	0.316772	0.299622	0.281952	0.201324	0.23349	0.79776	2.42166	6.30756
12.64	0.320679	0.302368	0.287811	0.198578	0.232697	0.802826	2.4451	6.37201
12.74	0.319885	0.310181	0.277252	0.201324	0.23349	0.819244	2.47128	6.43842
12.84	0.324585	0.310181	0.276886	0.201324	0.23465	0.818451	2.49588	6.50482
12.94	0.317566	0.300415	0.278046	0.195465	0.228424	0.82901	2.53183	6.56226
13.04	0.312866	0.300415	0.283905	0.207184	0.225677	0.830963	2.54276	6.62982
13.14	0.322632	0.304321	0.289764	0.207184	0.224884	0.834076	2.56619	6.68451
13.24	0.317932	0.312134	0.279205	0.202484	0.239349	0.840729	2.59824	6.75873
13.34	0.320679	0.301575	0.276093	0.195465	0.23465	0.851654	2.62479	6.79974
13.44	0.314819	0.298462	0.280792	0.201324	0.227631	0.857513	2.64236	6.85638
13.54	0.309753	0.303162	0.289764	0.195465	0.228424	0.863007	2.6666	6.9353
13.64	0.322632	0.310181	0.288971	0.195465	0.230743	0.871185	2.69315	7.00873
13.74	0.317932	0.302368	0.278046	0.195465	0.235443	0.879791	2.71658	7.06421
13.84	0.310913	0.301575	0.281952	0.193512	0.22879	0.880951	2.74277	7.12982
13.94	0.316772	0.300415	0.289764	0.196625	0.229584	0.883698	2.76346	7.16498
14.04	0.310913	0.300415	0.292877	0.191559	0.225677	0.890717	2.7869	7.21967
14.14	0.310913	0.306274	0.297577	0.189606	0.222931	0.894623	2.81619	7.28802
14.24	0.327698	0.315247	0.296417	0.202484	0.239349	0.909088	2.85135	7.35248
14.34	0.319519	0.318787	0.297577	0.194305	0.243256	0.909088	2.87051	7.41772
14.44	0.320679	0.319946	0.287811	0.201324	0.239349	0.909088	2.88651	7.47162
14.54	0.326538	0.310181	0.292877	0.197418	0.235443	0.920013	2.9119	7.53217
14.64	0.316772	0.31134	0.301483	0.192719	0.22879	0.910248	2.93729	7.58179
14.74	0.326538	0.314087	0.297576	0.189606	0.23349	0.92276	2.95682	7.64349
14.84	0.332397	0.314087	0.297577	0.191559	0.238556	0.929779	2.98691	7.70404
14.94	0.327698	0.319946	0.29953	0.186859	0.23349	0.930573	3.01346	7.76263
15.04	0.317566	0.310974	0.29953	0.182587	0.230377	0.934479	3.03769	7.81421
15.14	0.332397	0.321106	0.297577	0.187653	0.250275	0.951263	3.06424	7.88373
15.24	0.326538	0.319946	0.301483	0.195465	0.239349	0.948151	3.08652	7.92865
15.34	0.334351	0.323853	0.296783	0.184906	0.243256	0.953217	3.11111	7.99585
15.44	0.34137	0.323853	0.301483	0.195465	0.258087	0.959869	3.14627	8.07709
15.54	0.336304	0.329712	0.307343	0.191559	0.254974	0.962982	3.1658	8.14154
15.64	0.330444	0.330872	0.29837	0.184906	0.248322	0.969635	3.18222	8.20209
15.74	0.337097	0.32074	0.309295	0.186493	0.23819	0.973541	3.20761	8.26343
15.84	0.338257	0.331665	0.298737	0.193512	0.251068	0.990326	3.23807	8.33295
15.94	0.331604	0.331665	0.305389	0.186859	0.246368	0.991119	3.2576	8.39429
16.04	0.334351	0.338684	0.309296	0.189606	0.243256	1.0079	3.28183	8.46185
16.14	0.338257	0.341431	0.307343	0.197418	0.250275	1.02042	3.31815	8.54388
16.24	0.34021	0.339478	0.307343	0.191559	0.247162	1.02158	3.33572	8.60638
16.34	0.336304	0.329712	0.310455	0.184906	0.249115	1.02823	3.35135	8.66107
16.44	0.330444	0.329712	0.315948	0.183746	0.244415	1.02353	3.36581	8.72632
16.54	0.350769	0.333618	0.319061	0.194305	0.247955	1.03879	3.39706	8.79272
16.64	0.347229	0.339478	0.309296	0.193512	0.250275	1.04501	3.41776	8.85834
16.74	0.342163	0.331665	0.312408	0.186859	0.249115	1.04971	3.43808	8.9267
16.84	0.351929	0.335571	0.317108	0.189606	0.253021	1.05869	3.45877	8.98804
16.94	0.351929	0.340637	0.311249	0.195465	0.250275	1.0751	3.48807	9.04779
17.04	0.348022	0.329712	0.317108	0.192719	0.249115	1.08017	3.49588	9.10638
17.14	0.339417	0.331665	0.317902	0.183746	0.247162	1.07315	3.52597	9.16498
17.24	0.354675	0.340271	0.318268	0.194305	0.258881	1.09268	3.55527	9.24469
17.34	0.349976	0.341431	0.317108	0.195465	0.258881	1.0997	3.57596	9.29779
17.44	0.351929	0.340637	0.315155	0.197418	0.254181	1.10245	3.59549	9.36615
17.54	0.351929	0.337524	0.328827	0.200531	0.256927	1.11337	3.61972	9.4267
17.64	0.351929	0.349243	0.319061	0.201324	0.26474	1.11417	3.65604	9.47632
17.74	0.351135	0.341431	0.322174	0.195465	0.258087	1.1329	3.67947	9.52631
17.84	0.355835	0.341431	0.327667	0.196625	0.258881	1.12979	3.69199	9.58685
17.94	0.360535	0.355103	0.328827	0.206024	0.26944	1.15323	3.73105	9.6568
18.04	0.357788	0.351196	0.328827	0.207184	0.271759	1.15518	3.7576	9.71967
18.14	0.351929	0.349243	0.322174	0.201324	0.258881	1.16025	3.77518	9.77631
18.24	0.365601	0.34729	0.326873	0.200531	0.272552	1.1669	3.78964	9.84076
18.34	0.37146	0.360962	0.317108	0.205231	0.267853	1.17392	3.82986	9.90991
18.44	0.36676	0.350403	0.317108	0.205231	0.268646	1.17862	3.84549	9.97162
18.54	0.359741	0.353149	0.311249	0.205231	0.268646	1.18369	3.86972	10.0204
18.64	0.359741	0.359009	0.319061	0.20639	0.269806	1.18253	3.89627	10.0759
18.74	0.356628	0.350037	0.31906	0.192352	0.26944	1.19424	3.91153	10.1384
18.84	0.363647	0.362122	0.322968	0.197418	0.279572	1.20987	3.94901	10.2119
18.94	0.373413	0.351196	0.322968	0.197418	0.280365	1.21494	3.97244	10.2673
19.04	0.37262	0.359009	0.326874	0.200531	0.274506	1.21964	4.00174	10.3232
19.14	0.369507	0.359009	0.320221	0.205231	0.277618	1.23251	4.01425	10.3896
19.24	0.365601	0.359009	0.326874	0.205231	0.278412	1.23331	4.03885	10.4451
19.34	0.359741	0.355103	0.317902	0.205231	0.278412	1.24228	4.06424	10.5107
19.44	0.360535	0.360962	0.322968	0.205231	0.272552	1.25363	4.08926	10.5798
19.54	0.356995	0.360962	0.319061	0.207184	0.280365	1.254	4.10721	10.6384
19.64	0.351929	0.351196	0.322174	0.193512	0.280365	1.26456	4.13144	10.6884
19.74	0.361694	0.355103	0.319061	0.187653	0.279572	1.25986	4.1619	10.7411
19.84	0.361694	0.350403	0.328827	0.190765	0.270599	1.26456	4.19119	10.8083
19.94	0.367554	0.364868	0.326874	0.201324	0.280365	1.28525	4.22714	10.872
20.04	0.359741	0.359009	0.321014	0.195465	0.281525	1.28214	4.23611	10.9286
20.14	0.359741	0.359009	0.326874	0.195465	0.276459	1.29306	4.25955	10.9861
20.24	0.372253	0.350037	0.322967	0.195465	0.279205	1.30246	4.29044	11.0408
20.34	0.376526	0.358215	0.332733	0.199371	0.283478	1.30869	4.31229	11.0955
20.44	0.377319	0.360962	0.338593	0.195465	0.290131	1.32315	4.34158	11.1611
20.54	0.381226	0.374634	0.338593	0.207184	0.290131	1.33408	4.38144	11.2275
20.64	0.381226	0.380493	0.341705	0.20639	0.293243	1.34268	4.39627	11.2908
20.74	0.377319	0.370728	0.336639	0.205231	0.299896	1.34384	4.41971	11.3486
20.84	0.37146	0.374634	0.336639	0.205231	0.290131	1.3544	4.44003	11.4013
20.94	0.368713	0.369934	0.336639	0.205231	0.287384	1.35165	4.46854	11.4587
21.04	0.375366	0.37854	0.341339	0.200531	0.292084	1.35635	4.49081	11.5244
21.14	0.3703	0.38324	0.341705	0.198212	0.287018	1.36612	4.50449	11.574
21.24	0.37146	0.384399	0.336639	0.205231	0.299103	1.37393	4.53104	11.6501
21.34	0.37146	0.380493	0.342499	0.207184	0.297943	1.3837	4.56113	11.7099
21.44	0.381226	0.383606	0.338593	0.20639	0.294037	1.38486	4.57986	11.7673
21.54	0.376526	0.380493	0.338593	0.195465	0.299103	1.39346	4.60995	11.8115
21.64	0.369507	0.380493	0.342499	0.195465	0.301849	1.39853	4.63065	11.874
21.74	0.379272	0.384399	0.348358	0.205231	0.309662	1.42276	4.65994	11.9353
21.84	0.382019	0.391052	0.342499	0.207184	0.309662	1.42471	4.68106	11.9958
21.94	0.383179	0.385559	0.338593	0.201324	0.303802	1.42471	4.70291	12.0525
22.04	0.381226	0.390259	0.338593	0.205231	0.309662	1.43369	4.73105	12.1103
22.14	0.377319	0.384399	0.332733	0.201324	0.308868	1.43253	4.75174	12.1708
22.24	0.37146	0.394165	0.337799	0.195465	0.297943	1.44345	4.78104	12.2205
22.34	0.380432	0.390259	0.340546	0.200531	0.303802	1.44229	4.80331	12.2841
22.44	0.389038	0.390259	0.336639	0.205231	0.308868	1.45322	4.8494	12.3591
22.54	0.390991	0.393372	0.343292	0.205231	0.307709	1.46378	4.86581	12.4111
22.64	0.387878	0.394958	0.340546	0.206024	0.314362	1.46848	4.89511	12.4713
22.74	0.383179	0.392212	0.333893	0.208344	0.310822	1.4747	4.92166	12.5224
22.84	0.383179	0.396118	0.336639	0.197418	0.309662	1.48526	4.94199	12.5876
22.94	0.381226	0.390259	0.33078	0.195465	0.311615	1.48447	4.96072	12.6415
23.04	0.380432	0.384399	0.346405	0.195465	0.309662	1.48331	4.99081	12.6904
23.14	0.389038	0.399231	0.342499	0.194672	0.318634	1.504	5.01932	12.7498
23.24	0.389038	0.392212	0.338593	0.197418	0.321381	1.50284	5.03885	12.8036
23.34	0.387085	0.394165	0.341705	0.205231	0.319427	1.5079	5.05917	12.8611
23.44	0.381226	0.400024	0.341339	0.195465	0.308868	1.51846	5.07986	12.915
23.54	0.382019	0.394958	0.338593	0.196259	0.312408	1.51846	5.10098	12.9713
23.64	0.383179	0.391418	0.338593	0.196625	0.321381	1.52432	5.12283	13.0263
23.74	0.378479	0.390259	0.328828	0.193512	0.310822	1.52158	5.13846	13.0771
23.84	0.375366	0.382446	0.328033	0.175934	0.307709	1.5126	5.16269	13.1248
23.94	0.379272	0.390259	0.33078	0.189606	0.311615	1.53799	5.19901	13.2001
24.04	0.379272	0.384399	0.33078	0.195465	0.318634	1.54306	5.21933	13.2537
24.14	0.381226	0.390259	0.340546	0.184906	0.317474	1.54385	5.24979	13.3095
24.24	0.381226	0.384399	0.336639	0.189606	0.311615	1.54306	5.27011	13.3533
24.34	0.37146	0.3797	0.341339	0.195465	0.318634	1.54385	5.29471	13.415
24.44	0.382019	0.393005	0.349518	0.196259	0.322174	1.56729	5.33066	13.481
24.54	0.382385	0.396118	0.342499	0.196625	0.329193	1.5751	5.3541	13.5361
24.64	0.381226	0.392212	0.342499	0.195465	0.325287	1.57431	5.38065	13.5916
24.74	0.377319	0.396118	0.348358	0.189606	0.330353	1.57901	5.40488	13.6454
24.84	0.37146	0.391418	0.352264	0.197418	0.323334	1.58408	5.43143	13.6951
24.94	0.381226	0.394165	0.346405	0.207184	0.340912	1.6044	5.47128	13.7724
25.04	0.381226	0.401978	0.352264	0.194672	0.332306	1.60635	5.49393	13.8142
25.14	0.381226	0.401978	0.352264	0.193512	0.337006	1.61337	5.52011	13.874
25.24	0.381226	0.400818	0.348358	0.200165	0.33194	1.61301	5.54355	13.9244
25.34	0.381226	0.405884	0.348358	0.197418	0.340118	1.61923	5.57089	13.9755
25.44	0.377319	0.401978	0.352264	0.193512	0.329193	1.62979	5.59158	14.0173
25.54	0.381226	0.40509	0.348358	0.186859	0.338959	1.63486	5.61111	14.0751
25.64	0.381226	0.40979	0.344452	0.185699	0.335052	1.6337	5.64511	14.1267
25.74	0.377319	0.403931	0.353424	0.187653	0.340118	1.63876	5.67636	14.1865
25.84	0.373413	0.405884	0.346405	0.181793	0.333099	1.65323	5.70291	14.2361
25.94	0.370667	0.400024	0.350311	0.184906	0.32724	1.64737	5.72244	14.29
26.04	0.379272	0.413696	0.346405	0.193512	0.342072	1.67197	5.74863	14.3435
26.14	0.379272	0.413696	0.351105	0.183746	0.340912	1.67276	5.77322	14.3935
26.24	0.380066	0.413696	0.352264	0.188446	0.337799	1.67667	5.80411	14.4537
26.34	0.381226	0.40979	0.355377	0.197418	0.340118	1.68448	5.83182	14.5165
26.44	0.387085	0.421509	0.342499	0.192719	0.338959	1.69345	5.85019	14.5623
26.54	0.381226	0.415649	0.352264	0.185699	0.342865	1.69424	5.87479	14.6064
26.64	0.381226	0.415649	0.348358	0.17984	0.340912	1.69815	5.90097	14.656
26.74	0.383179	0.415649	0.342499	0.185699	0.334259	1.70908	5.9158	14.7158
26.84	0.37262	0.420715	0.340546	0.187653	0.342865	1.71378	5.94199	14.7654
26.94	0.369507	0.411743	0.35733	0.179047	0.337006	1.71689	5.96268	14.8134
27.04	0.379272	0.421509	0.346405	0.193512	0.342865	1.73135	6.00253	14.8689
27.14	0.375366	0.413696	0.341339	0.17984	0.344025	1.73331	6.01541	14.913
27.24	0.3703	0.41449	0.342499	0.17868	0.33194	1.74307	6.03458	14.9693
27.34	0.37146	0.415649	0.338593	0.177887	0.333099	1.73917	6.06619	15.0048
27.44	0.367554	0.415649	0.342499	0.181	0.340118	1.7579	6.09433	15.0544
27.54	0.360901	0.424622	0.343658	0.175934	0.333099	1.76456	6.11502	15.1103
27.64	0.37146	0.425415	0.332733	0.181793	0.338959	1.76456	6.14706	15.1716
27.74	0.37146	0.413696	0.332733	0.175934	0.340118	1.76376	6.1658	15.2158
27.84	0.367554	0.415649	0.332733	0.170074	0.333099	1.76846	6.18613	15.2654
27.94	0.361694	0.411743	0.340546	0.177094	0.338959	1.77353	6.20486	15.3251
28.04	0.359741	0.413696	0.347198	0.164215	0.331146	1.77628	6.233	15.3728
28.14	0.3703	0.424255	0.338593	0.17868	0.342865	1.7919	6.26425	15.4341
28.24	0.367554	0.420715	0.33194	0.172028	0.335052	1.79385	6.28183	15.4853
28.34	0.360901	0.413696	0.342499	0.166168	0.333099	1.79776	6.30838	15.5447
28.44	0.361694	0.413696	0.352264	0.167328	0.335052	1.80869	6.33066	15.5849
28.54	0.361694	0.421509	0.348358	0.170074	0.340118	1.82315	6.35916	15.6443
28.64	0.361694	0.415649	0.342499	0.175934	0.333099	1.82822	6.3912	15.7001
28.74	0.361694	0.415649	0.342499	0.166168	0.342865	1.83292	6.40799	15.7556
28.84	0.361694	0.425415	0.344452	0.170074	0.344025	1.83878	6.43417	15.7958
28.94	0.357788	0.420715	0.341705	0.163422	0.335052	1.84384	6.45096	15.8513
29.04	0.361694	0.423462	0.340546	0.166168	0.333099	1.8544	6.48886	15.9099
29.14	0.359741	0.417603	0.341339	0.158356	0.340912	1.85556	6.5123	15.954
29.24	0.359741	0.412537	0.348357	0.165009	0.342865	1.86691	6.54355	16.0045
29.34	0.369507	0.425415	0.338593	0.166168	0.348724	1.8876	6.5748	16.0693
29.44	0.355835	0.431274	0.332733	0.165375	0.338959	1.8829	6.59549	16.1208
29.54	0.351929	0.420715	0.332733	0.160309	0.344818	1.8837	6.62558	16.1552
29.64	0.351929	0.413696	0.351471	0.166168	0.340118	1.8876	6.64432	16.2048
29.74	0.361694	0.423462	0.348358	0.170074	0.342865	1.90829	6.68808	16.2587
29.84	0.365601	0.423462	0.338593	0.175934	0.352631	1.9169	6.71463	16.3044
29.94	0.367554	0.419556	0.332733	0.166168	0.345978	1.91415	6.73105	16.3505
30.04	0.361694	0.415649	0.342499	0.167328	0.333099	1.91299	6.75449	16.3982
30.14	0.360901	0.431274	0.337433	0.170074	0.342865	1.92862	6.78885	16.4646
30.24	0.358582	0.424255	0.33194	0.165009	0.341705	1.93643	6.81387	16.5076
30.34	0.359741	0.424622	0.326874	0.170074	0.344025	1.93839	6.83963	16.5642
30.44	0.357788	0.419556	0.33078	0.162262	0.335052	1.94424	6.86972	16.6044
30.54	0.351929	0.423462	0.33078	0.169281	0.333099	1.95908	6.89822	16.6541
30.64	0.351929	0.423462	0.332733	0.166168	0.342865	1.96378	6.92441	16.7087
30.74	0.351929	0.421509	0.338593	0.166168	0.344025	1.97079	6.94589	16.7548
30.84	0.351929	0.415649	0.338593	0.160309	0.342865	1.97354	6.96854	16.7986
30.94	0.351929	0.421509	0.332733	0.162262	0.344818	1.98331	7.01035	16.8544
31.04	0.351135	0.414856	0.33194	0.160309	0.332306	1.98837	7.02908	16.8943
31.14	0.349976	0.423462	0.331573	0.159515	0.333099	1.98721	7.05527	16.9392
31.24	0.350769	0.424255	0.338592	0.155243	0.333893	1.99973	7.0787	16.9861
31.34	0.351929	0.435181	0.332733	0.172028	0.344818	2.01962	7.10605	17.0408
31.44	0.349976	0.433228	0.332733	0.166168	0.342865	2.01651	7.12949	17.0888
31.54	0.351929	0.431274	0.332733	0.170074	0.340118	2.02744	7.15799	17.1345
31.64	0.355835	0.425415	0.352264	0.165375	0.342865	2.03604	7.18417	17.1794
31.74	0.361694	0.434387	0.347565	0.177887	0.352631	2.04776	7.21854	17.2392
31.84	0.357788	0.429321	0.340546	0.175934	0.347931	2.05283	7.23886	17.2849
31.94	0.351929	0.423462	0.340546	0.166168	0.342865	2.04776	7.25839	17.329
32.04	0.351135	0.433228	0.352264	0.170074	0.342865	2.05753	7.27908	17.3748
32.14	0.359741	0.442993	0.353058	0.175934	0.348724	2.0665	7.31503	17.4197
32.24	0.350769	0.441833	0.346405	0.170074	0.354584	2.07785	7.33847	17.4705
32.34	0.348022	0.433228	0.332733	0.175934	0.340912	2.08487	7.36191	17.5154
32.44	0.344116	0.425415	0.341705	0.166168	0.342865	2.08212	7.37949	17.5583
32.54	0.359741	0.434387	0.340546	0.170074	0.352631	2.10635	7.41776	17.6142
32.64	0.361694	0.433228	0.340546	0.175934	0.351837	2.10831	7.4537	17.6482
32.74	0.351929	0.433228	0.350311	0.170074	0.352631	2.11728	7.46854	17.6884
32.84	0.361694	0.452759	0.346405	0.17984	0.362396	2.12589	7.50839	17.7478
32.94	0.356995	0.450806	0.342499	0.181	0.354584	2.1337	7.52988	17.7947
33.04	0.34021	0.431274	0.338593	0.168121	0.345978	2.13681	7.54861	17.8388
33.14	0.34021	0.439087	0.343292	0.175934	0.348724	2.1376	7.5787	17.8884
33.24	0.350769	0.450806	0.339752	0.180634	0.353424	2.15714	7.61777	17.94
33.34	0.351929	0.444946	0.332733	0.173981	0.350677	2.15909	7.6412	17.9736
33.44	0.351929	0.444946	0.33078	0.161469	0.344025	2.15909	7.66074	18.0115
33.54	0.34021	0.439087	0.340546	0.168121	0.342865	2.16611	7.68924	18.0478
33.64	0.349976	0.442993	0.340546	0.173981	0.352631	2.17667	7.72324	18.1072
33.74	0.351929	0.442993	0.342499	0.170074	0.362396	2.18643	7.73807	18.1482
33.84	0.351135	0.444946	0.338593	0.166168	0.351837	2.18759	7.76816	18.1982
33.94	0.34021	0.44104	0.342499	0.166168	0.348724	2.19229	7.79355	18.2341
34.04	0.349976	0.444153	0.341705	0.169281	0.352631	2.19815	7.82401	18.2791
34.14	0.349976	0.442993	0.341339	0.168121	0.362396	2.20712	7.84824	18.329
34.24	0.341003	0.443787	0.338593	0.174774	0.362396	2.21066	7.87949	18.3795
34.34	0.338257	0.44104	0.332733	0.168121	0.350677	2.21573	7.89511	18.4169
34.44	0.336304	0.435181	0.342499	0.158356	0.350677	2.21884	7.9166	18.4607
34.54	0.342163	0.444946	0.344452	0.162262	0.354584	2.2294	7.95096	18.5095
34.64	0.342163	0.446899	0.354218	0.172028	0.35379	2.23917	7.96933	18.5595
34.74	0.351929	0.456665	0.348359	0.177094	0.364349	2.25204	8.00565	18.6091
34.84	0.348022	0.450806	0.341705	0.164215	0.35849	2.2626	8.02402	18.6443
34.94	0.336304	0.444153	0.340546	0.158356	0.352631	2.25674	8.04745	18.6884
35.04	0.34137	0.442993	0.340546	0.158356	0.351837	2.26181	8.07791	18.7283
35.14	0.34021	0.442993	0.346405	0.166168	0.352631	2.26651	8.09824	18.7693
35.24	0.336304	0.444946	0.340546	0.166168	0.35849	2.28214	8.13339	18.8251
35.34	0.330444	0.433228	0.341339	0.155609	0.352631	2.27744	8.15799	18.8572
35.44	0.335144	0.435974	0.344452	0.159149	0.352631	2.28098	8.18887	18.8982
35.54	0.342163	0.427368	0.350311	0.160309	0.354584	2.28995	8.21658	18.949
35.64	0.338257	0.432434	0.344452	0.162262	0.360443	2.30948	8.23886	18.9958
35.74	0.332397	0.425415	0.341705	0.152496	0.354584	2.30869	8.2662	19.04
35.84	0.334351	0.423462	0.346405	0.150543	0.351837	2.30753	8.28885	19.0681
35.94	0.34021	0.433228	0.340546	0.159515	0.362396	2.32626	8.32675	19.1287
36.04	0.339417	0.433228	0.340546	0.164215	0.362396	2.32706	8.34824	19.1689
36.14	0.344116	0.433228	0.346405	0.158356	0.362396	2.34073	8.37869	19.2068
36.24	0.346069	0.439087	0.342499	0.160309	0.368256	2.35165	8.41269	19.2537
36.34	0.34021	0.433228	0.333527	0.14859	0.361603	2.35049	8.43808	19.2978
36.44	0.331238	0.435181	0.329987	0.151337	0.36319	2.36691	8.45956	19.3423
36.54	0.332397	0.431274	0.332733	0.14859	0.360443	2.36612	8.48495	19.3865
36.64	0.342163	0.435181	0.332733	0.147797	0.364349	2.37314	8.51932	19.4306
36.74	0.332397	0.435181	0.332733	0.150543	0.363556	2.3876	8.54941	19.4705
36.84	0.336304	0.435181	0.338593	0.150543	0.354584	2.38956	8.58066	19.5095
36.94	0.348022	0.44104	0.33078	0.152496	0.360443	2.39462	8.60526	19.5556
37.04	0.330444	0.423462	0.33078	0.138824	0.352631	2.40128	8.62753	19.5876
37.14	0.329651	0.423462	0.342499	0.138824	0.355743	2.40714	8.64706	19.6279
37.24	0.342163	0.433228	0.341705	0.14975	0.372162	2.42001	8.68729	19.6814
37.34	0.338257	0.434387	0.336639	0.158356	0.372162	2.43643	8.70761	19.7283
37.44	0.336304	0.429321	0.331573	0.154449	0.368256	2.43253	8.733	19.7634
37.54	0.325378	0.41449	0.342499	0.145477	0.36319	2.43253	8.75839	19.7986
37.64	0.342163	0.425415	0.338593	0.150543	0.373322	2.45792	8.78964	19.8494
37.74	0.338257	0.421509	0.342499	0.146637	0.370209	2.45401	8.81699	19.8857
37.84	0.336304	0.425415	0.342499	0.150543	0.374115	2.46298	8.83963	19.9333
37.94	0.342163	0.425415	0.342499	0.151703	0.374115	2.46768	8.86972	19.9802
38.04	0.332397	0.425415	0.354218	0.160309	0.373322	2.48331	8.88846	20.0087
38.14	0.342163	0.434387	0.339752	0.170074	0.383881	2.49814	8.92831	20.0623
38.24	0.342163	0.431274	0.342499	0.162262	0.379974	2.50674	8.94589	20.1052
38.34	0.342163	0.425415	0.340546	0.160309	0.387787	2.51846	8.9783	20.1501
38.44	0.344116	0.427368	0.340546	0.158356	0.381134	2.52042	8.99667	20.1786
38.54	0.339417	0.433228	0.346405	0.158356	0.381927	2.52744	9.02792	20.2205
38.64	0.344116	0.439087	0.341339	0.166168	0.387787	2.53214	9.05252	20.2732
38.74	0.329285	0.434021	0.342499	0.160309	0.382721	2.54074	9.06778	20.3083
38.84	0.336304	0.425415	0.348358	0.160309	0.383881	2.54892	9.1041	20.3533
38.94	0.348022	0.431274	0.343658	0.162262	0.388947	2.56729	9.13455	20.3962
39.04	0.332397	0.424622	0.332733	0.160309	0.387787	2.56924	9.15878	20.4306
39.14	0.336304	0.423462	0.338593	0.160309	0.393646	2.57236	9.18027	20.4685
39.24	0.338257	0.429321	0.332734	0.166168	0.399506	2.59268	9.20486	20.5095
39.34	0.332397	0.413696	0.332733	0.155609	0.392853	2.59268	9.21933	20.54
39.44	0.326538	0.415649	0.338593	0.150543	0.383881	2.59854	9.25058	20.5798
39.54	0.338257	0.425415	0.33078	0.156403	0.38974	2.60751	9.28494	20.6267
39.64	0.329651	0.423462	0.344452	0.14859	0.381927	2.61612	9.30136	20.6513
39.74	0.332397	0.433228	0.351105	0.164215	0.3909	2.62589	9.34824	20.697
39.84	0.33905	0.424255	0.349518	0.149384	0.396393	2.63174	9.36777	20.7291
39.94	0.326538	0.421509	0.342499	0.146637	0.399506	2.64346	9.38535	20.7704
40.04	0.334351	0.424622	0.338593	0.14975	0.403412	2.65323	9.40799	20.8083
40.14	0.336304	0.419556	0.332733	0.144684	0.399506	2.65439	9.42831	20.8455
40.24	0.320679	0.413696	0.342498	0.140778	0.392853	2.65128	9.4498	20.874
40.34	0.332397	0.417603	0.338593	0.146637	0.393646	2.67862	9.4791	20.9197
40.44	0.322632	0.421509	0.336639	0.136871	0.403412	2.67392	9.50565	20.9548
40.54	0.322632	0.415649	0.352264	0.131012	0.393646	2.67081	9.52011	20.9833
40.64	0.322632	0.425415	0.352264	0.150543	0.403412	2.68839	9.55331	21.0388
40.74	0.326538	0.425415	0.348358	0.150543	0.404572	2.70206	9.57986	21.074
40.84	0.337463	0.421509	0.339752	0.155609	0.409271	2.71494	9.6041	21.124
40.94	0.318726	0.412903	0.351105	0.14859	0.401459	2.70987	9.62167	21.1501
41.04	0.333191	0.422302	0.348358	0.155243	0.412018	2.72629	9.65878	21.1978
41.14	0.326538	0.419556	0.342499	0.146637	0.414337	2.72861	9.68808	21.2361
41.24	0.320679	0.413696	0.352264	0.140778	0.413177	2.73721	9.70956	21.2626
41.34	0.334351	0.417603	0.348358	0.150543	0.413177	2.75284	9.73807	21.3123
41.44	0.326538	0.421509	0.342499	0.146637	0.409271	2.7587	9.75839	21.3455
41.54	0.330444	0.425415	0.342499	0.14975	0.413177	2.76767	9.78964	21.3837
41.64	0.324585	0.415649	0.337799	0.14859	0.418243	2.78214	9.81229	21.4275
41.74	0.328491	0.411743	0.344452	0.140778	0.419037	2.78409	9.83456	21.4587
41.84	0.322632	0.414856	0.340546	0.140778	0.413177	2.79111	9.87363	21.499
41.94	0.326538	0.407837	0.338593	0.150543	0.417084	2.80167	9.89822	21.533
42.04	0.328491	0.40979	0.342499	0.146637	0.419037	2.80362	9.91855	21.5681
42.14	0.321838	0.413696	0.342499	0.150543	0.424103	2.81259	9.94785	21.6091
42.24	0.324585	0.413696	0.348358	0.14975	0.422943	2.82706	9.96933	21.6435
42.34	0.326538	0.40979	0.341339	0.150543	0.419037	2.83682	9.99979	21.6892
42.44	0.323425	0.402771	0.328827	0.137665	0.415924	2.83762	10.0209	21.7213
42.54	0.316772	0.403931	0.33194	0.136871	0.420197	2.84775	10.0455	21.7556
42.64	0.320679	0.403931	0.33078	0.140778	0.422943	2.85049	10.0721	21.7939
42.74	0.314819	0.405884	0.336639	0.140778	0.422943	2.86807	10.0982	21.8435
42.84	0.326538	0.401978	0.332733	0.146637	0.419037	2.87704	10.1353	21.8884
42.94	0.324585	0.400024	0.322968	0.140778	0.417084	2.88174	10.1424	21.9091
43.04	0.320679	0.40509	0.328827	0.136078	0.424103	2.8876	10.1685	21.9431
43.14	0.328491	0.40979	0.322968	0.134918	0.428802	2.89737	10.1939	21.988
43.24	0.316772	0.394165	0.332732	0.129059	0.426849	2.90244	10.2135	22.0193
43.34	0.332397	0.403931	0.328827	0.140778	0.432709	2.9169	10.2498	22.0536
43.44	0.317932	0.390259	0.33194	0.136871	0.428802	2.9169	10.2682	22.0876
43.54	0.324585	0.398071	0.331573	0.140778	0.437775	2.92783	10.2896	22.1287
43.64	0.321472	0.404724	0.326874	0.136871	0.443268	2.94113	10.3131	22.1646
43.74	0.320679	0.390259	0.321014	0.129059	0.438568	2.93839	10.3443	22.1982
43.84	0.320679	0.394165	0.326874	0.134918	0.432709	2.95792	10.3697	22.2322
43.94	0.330444	0.401184	0.322968	0.134918	0.444427	2.96689	10.3982	22.2791
44.04	0.320679	0.384399	0.319061	0.129059	0.443634	2.97159	10.4185	22.3095
44.14	0.316772	0.384399	0.322968	0.125153	0.442474	2.97354	10.4381	22.3376
44.24	0.314819	0.394165	0.322174	0.131012	0.442474	2.98056	10.4685	22.3826
44.34	0.320679	0.394165	0.317108	0.140778	0.442474	2.99112	10.4928	22.4197
44.44	0.330444	0.390259	0.311249	0.145844	0.450287	3.00674	10.524	22.4482
44.54	0.320679	0.384399	0.321014	0.138824	0.443634	3.0087	10.5435	22.4822
44.64	0.330444	0.398071	0.321014	0.144684	0.456146	3.02158	10.5818	22.5232
44.74	0.320679	0.390259	0.317109	0.134918	0.448334	3.02628	10.6041	22.5583
44.84	0.31012	0.384399	0.323761	0.129059	0.442474	3.02823	10.6197	22.5927
44.94	0.325378	0.394165	0.311249	0.141571	0.454193	3.04269	10.6432	22.6295
45.04	0.318726	0.384399	0.314362	0.138824	0.454193	3.04892	10.6705	22.6599
45.14	0.326538	0.396118	0.311249	0.142731	0.463959	3.06339	10.6998	22.6951
45.24	0.316772	0.390259	0.321014	0.136078	0.458099	3.06729	10.7193	22.7294
45.34	0.320679	0.384399	0.326874	0.138824	0.454193	3.07626	10.7478	22.7576
45.44	0.320679	0.394165	0.311249	0.144684	0.463165	3.08682	10.774	22.7986
45.54	0.320679	0.394165	0.311249	0.134918	0.462006	3.09073	10.7935	22.824
45.64	0.314819	0.384399	0.321014	0.129059	0.462006	3.09854	10.8221	22.8622
45.74	0.326538	0.390259	0.321015	0.136871	0.467865	3.10751	10.8541	22.8982
45.84	0.314819	0.384399	0.332733	0.131012	0.454193	3.11026	10.8717	22.9294
45.94	0.330444	0.388306	0.319061	0.139984	0.467072	3.13174	10.9119	22.9619
46.04	0.316772	0.390259	0.322968	0.134918	0.467865	3.1376	10.9342	22.9978
46.14	0.324585	0.398071	0.318268	0.138824	0.471771	3.15048	10.9615	23.033
46.24	0.316772	0.389465	0.321014	0.134918	0.469818	3.15714	10.985	23.0583
46.34	0.324585	0.392212	0.321014	0.138824	0.467865	3.1669	11.0115	23.0986
46.44	0.315979	0.390259	0.321808	0.134918	0.469025	3.1669	11.0377	23.1169
46.54	0.325378	0.389099	0.322968	0.135712	0.472565	3.18253	11.06	23.1529
46.64	0.322632	0.396118	0.328827	0.132172	0.477631	3.18839	11.0838	23.1951
46.74	0.322632	0.392212	0.322968	0.136871	0.481537	3.19815	11.1197	23.2294
46.84	0.322632	0.386353	0.328827	0.131012	0.474884	3.19424	11.1393	23.2634
46.94	0.318726	0.382446	0.322968	0.146637	0.479584	3.20908	11.1705	23.3005
47.04	0.326538	0.390259	0.318268	0.140778	0.477631	3.22159	11.2049	23.3435
47.14	0.316772	0.380493	0.321014	0.134918	0.477631	3.22354	11.2135	23.3681
47.24	0.320679	0.383606	0.317108	0.138824	0.48349	3.23056	11.2428	23.4021
47.34	0.310913	0.382446	0.315155	0.146637	0.48349	3.23721	11.2682	23.4333
47.44	0.310913	0.372681	0.317108	0.131012	0.472931	3.24112	11.2928	23.4529
47.54	0.307007	0.37854	0.311249	0.136078	0.481537	3.25674	11.3228	23.4892
47.64	0.305054	0.376587	0.321014	0.125153	0.481537	3.2579	11.3424	23.5115
47.74	0.31012	0.382446	0.317108	0.129059	0.48349	3.26065	11.3709	23.5525
47.84	0.30896	0.380493	0.312042	0.125153	0.48349	3.26651	11.3971	23.5876
47.94	0.309753	0.375427	0.308502	0.129852	0.493256	3.28293	11.4291	23.6228
48.04	0.310913	0.376587	0.317108	0.127106	0.48349	3.28915	11.4498	23.6501
48.14	0.310913	0.386353	0.319061	0.131012	0.493256	3.30167	11.4744	23.6931
48.24	0.30896	0.372681	0.313202	0.128265	0.491302	3.30557	11.4986	23.7205
48.34	0.307007	0.380493	0.313202	0.131012	0.489349	3.31339	11.5338	23.7548
48.44	0.312866	0.375793	0.307343	0.131012	0.494415	3.32236	11.5533	23.7791
48.54	0.297241	0.372681	0.311249	0.125153	0.487396	3.32706	11.5779	23.7986
48.64	0.305054	0.382446	0.307343	0.129059	0.485443	3.34073	11.608	23.8435
48.74	0.307007	0.37854	0.30539	0.131012	0.499115	3.35635	11.6275	23.8779
48.84	0.305054	0.376587	0.317108	0.119293	0.493256	3.35165	11.6529	23.9021
48.94	0.307007	0.37854	0.311249	0.124359	0.492462	3.36612	11.6873	23.9373
49.04	0.300354	0.372681	0.310455	0.11734	0.491302	3.36612	11.6978	23.9626
49.14	0.303101	0.384399	0.307343	0.129059	0.504974	3.38174	11.731	24.0029
49.24	0.295288	0.374634	0.312042	0.125153	0.499115	3.38681	11.7576	24.0271
49.34	0.303894	0.385193	0.313202	0.129852	0.503815	3.40012	11.7807	24.063
49.44	0.307007	0.372681	0.303436	0.127106	0.504181	3.39932	11.8053	24.0896
49.54	0.295288	0.366821	0.309296	0.121246	0.503021	3.40323	11.815	24.124
49.64	0.307007	0.376587	0.303436	0.127106	0.503021	3.41806	11.8494	24.1599
49.74	0.295288	0.366028	0.309295	0.121246	0.504974	3.42276	11.8639	24.1833
49.84	0.297241	0.374634	0.307343	0.126312	0.501068	3.43448	11.8951	24.2205
49.94	0.295288	0.364868	0.319061	0.121246	0.498322	3.42197	11.9049	24.2431
50.04	0.297241	0.370728	0.30069	0.11734	0.508881	3.43839	11.9392	24.2791
50.14	0.295288	0.362915	0.309296	0.109528	0.495209	3.44034	11.9518	24.2927
50.24	0.301147	0.366821	0.317108	0.119293	0.512787	3.45987	11.9771	24.3416
50.34	0.301147	0.37854	0.301483	0.125153	0.508881	3.47745	12.0076	24.3787
50.44	0.301147	0.362915	0.307343	0.119293	0.506927	3.47079	12.0299	24.4013
50.54	0.301147	0.372681	0.301483	0.130219	0.508087	3.48526	12.0572	24.4373
50.64	0.301147	0.362915	0.311249	0.11734	0.504974	3.49112	12.0709	24.4529
50.74	0.301147	0.370728	0.301484	0.125153	0.518646	3.50674	12.108	24.488
50.84	0.300354	0.368774	0.307343	0.109528	0.503021	3.51181	12.1228	24.5126
50.94	0.299194	0.369934	0.301483	0.115387	0.508087	3.52628	12.1568	24.5466
51.04	0.299988	0.367615	0.307343	0.110321	0.505768	3.52707	12.1693	24.5728
51.14	0.301147	0.370728	0.305389	0.11734	0.508881	3.52744	12.199	24.6111
51.24	0.301147	0.374634	0.307343	0.121246	0.518646	3.5419	12.2271	24.6337
51.34	0.301147	0.364868	0.301483	0.116547	0.520599	3.54776	12.2584	24.6599
51.44	0.301147	0.364868	0.303436	0.119293	0.513947	3.56339	12.2799	24.6931
51.54	0.305054	0.364868	0.313202	0.119293	0.516693	3.57315	12.3025	24.7205
51.64	0.307007	0.364868	0.303436	0.125153	0.532318	3.58798	12.3326	24.7529
51.74	0.295288	0.364868	0.309295	0.109528	0.522552	3.58292	12.3521	24.7693
51.84	0.307007	0.364868	0.313202	0.11734	0.530365	3.59854	12.3893	24.7986
51.94	0.305054	0.374634	0.309296	0.121246	0.528412	3.61221	12.4127	24.8337
52.04	0.297241	0.374634	0.307343	0.11734	0.529572	3.61923	12.4392	24.8603
52.14	0.307007	0.374634	0.318268	0.121246	0.526459	3.63174	12.4615	24.8826
52.24	0.30896	0.381653	0.299531	0.126312	0.538177	3.64737	12.4889	24.9197
52.34	0.305054	0.366821	0.305389	0.11734	0.526459	3.64151	12.5123	24.9314
52.44	0.306213	0.368774	0.30423	0.123199	0.538177	3.65634	12.5369	24.9677
52.54	0.294128	0.367615	0.307343	0.118134	0.532318	3.65988	12.5522	24.9908
52.64	0.310913	0.370728	0.313202	0.127106	0.542084	3.66885	12.5885	25.0193
52.74	0.310913	0.37854	0.313202	0.131012	0.542084	3.68253	12.6139	25.0583
52.84	0.305054	0.374634	0.309296	0.131012	0.547943	3.6915	12.6424	25.0837
52.94	0.320679	0.380493	0.307343	0.127106	0.549896	3.6962	12.6685	25.1083
53.04	0.310913	0.368774	0.319061	0.120453	0.543243	3.70206	12.6822	25.1326
53.14	0.320679	0.380493	0.312408	0.125153	0.551849	3.71768	12.7096	25.1697
53.24	0.320679	0.374634	0.311249	0.129059	0.551849	3.73251	12.7428	25.2068
53.34	0.320679	0.374634	0.321014	0.125153	0.553802	3.72745	12.7596	25.2294
53.44	0.320679	0.374634	0.307343	0.129059	0.553802	3.74503	12.7818	25.2615
53.54	0.310913	0.370728	0.311249	0.127106	0.553802	3.7587	12.7994	25.2791
53.64	0.310913	0.368774	0.321014	0.131012	0.562775	3.77237	12.8326	25.3123
53.74	0.320679	0.3797	0.311249	0.127106	0.561615	3.77744	12.8631	25.3435
53.84	0.310913	0.366821	0.317108	0.130219	0.563568	3.78018	12.8814	25.374
53.94	0.320679	0.380493	0.312042	0.125153	0.563568	3.78799	12.9088	25.3982
54.04	0.321472	0.379333	0.315155	0.129852	0.564362	3.80246	12.9428	25.4341
54.14	0.312866	0.372681	0.311249	0.127106	0.565521	3.80869	12.9607	25.4646
54.24	0.308167	0.376587	0.319061	0.127106	0.564728	3.81924	12.983	25.4919
54.34	0.316772	0.376587	0.308502	0.131012	0.573334	3.82315	13.024	25.5244
54.44	0.310913	0.370728	0.311249	0.115387	0.563568	3.82706	13.0377	25.5388
54.54	0.310913	0.368774	0.311249	0.119293	0.573334	3.84189	13.0631	25.5662
54.64	0.310913	0.380493	0.311249	0.127106	0.573334	3.86026	13.0974	25.6091
54.74	0.310913	0.368774	0.307342	0.110687	0.562775	3.86026	13.1119	25.622
54.84	0.310913	0.380493	0.315155	0.115387	0.571381	3.87784	13.1373	25.6619
54.94	0.310913	0.37854	0.317108	0.119293	0.581146	3.89151	13.1666	25.6912
55.04	0.310913	0.380493	0.311249	0.125153	0.583099	3.89658	13.2076	25.7185
55.14	0.314819	0.37854	0.317108	0.119293	0.573334	3.90128	13.2224	25.7419
55.24	0.316772	0.3797	0.315155	0.115387	0.583099	3.9169	13.2467	25.7685
55.34	0.314819	0.386353	0.317108	0.123199	0.587006	3.92081	13.2721	25.7947
55.44	0.316772	0.37854	0.307343	0.125153	0.5784	3.93253	13.2877	25.8181
55.54	0.310913	0.372681	0.307343	0.120453	0.581146	3.94736	13.3123	25.8494
55.64	0.305054	0.372681	0.308502	0.113434	0.57724	3.94034	13.3307	25.863
55.74	0.307007	0.372681	0.315155	0.115387	0.579193	3.95792	13.358	25.8915
55.84	0.314819	0.382446	0.317108	0.119293	0.587006	3.96182	13.3814	25.9314
55.94	0.316772	0.37854	0.312042	0.125153	0.592865	3.98056	13.4185	25.9587
56.04	0.305847	0.367615	0.313202	0.120087	0.587006	3.98019	13.4361	25.9732
56.14	0.312866	0.382446	0.322968	0.11734	0.598724	3.99893	13.4693	26.0009
56.24	0.312866	0.380493	0.309296	0.121246	0.598724	4.00284	13.4928	26.0271
56.34	0.312866	0.372681	0.309296	0.121246	0.594818	4.0079	13.5103	26.0603
56.44	0.312866	0.376587	0.307343	0.11734	0.600677	4.0126	13.5291	26.0837
56.54	0.312073	0.376587	0.319061	0.120453	0.598724	4.03214	13.5572	26.115
56.64	0.310913	0.376587	0.303436	0.125153	0.613556	4.03799	13.5885	26.1396
56.74	0.314819	0.375793	0.313201	0.121246	0.602631	4.04776	13.6041	26.158
56.84	0.316772	0.374634	0.312408	0.11734	0.602631	4.05948	13.6295	26.1892
56.94	0.314819	0.374634	0.321014	0.125153	0.60849	4.07236	13.658	26.2166
57.04	0.326538	0.384399	0.309296	0.136871	0.620209	4.07706	13.6881	26.2595
57.14	0.312866	0.376587	0.317108	0.119293	0.606537	4.08487	13.692	26.2732
57.24	0.318726	0.37854	0.311249	0.125153	0.607697	4.09659	13.7213	26.3017
57.34	0.314819	0.382446	0.321014	0.125153	0.610443	4.10556	13.7486	26.3318
57.44	0.312866	0.382446	0.311249	0.123199	0.614349	4.11026	13.7713	26.3611
57.54	0.318726	0.372681	0.321014	0.125153	0.60849	4.12003	13.7896	26.3767
57.64	0.318726	0.372681	0.317108	0.128265	0.606537	4.12979	13.8209	26.406
57.74	0.318726	0.382446	0.315948	0.132965	0.618256	4.14737	13.8502	26.4365
57.84	0.323425	0.38324	0.319061	0.127899	0.616302	4.15518	13.8725	26.4654
57.94	0.316772	0.374634	0.313202	0.129059	0.612396	4.15714	13.8885	26.488
58.04	0.310913	0.370728	0.322968	0.125153	0.612396	4.1669	13.9127	26.5037
58.14	0.326538	0.37854	0.318268	0.131012	0.624115	4.17276	13.942	26.533
58.24	0.328491	0.380493	0.315155	0.136871	0.624115	4.19229	13.9732	26.5642
58.34	0.326538	0.388306	0.321014	0.131012	0.624115	4.20126	14.0025	26.5927
58.44	0.332397	0.380493	0.317108	0.127106	0.613556	4.21182	14.0143	26.6091
58.54	0.328491	0.374634	0.311249	0.121246	0.622162	4.21768	14.0388	26.6326
58.64	0.326538	0.390259	0.321014	0.130219	0.626068	4.23135	14.067	26.6541
58.74	0.332397	0.391418	0.321014	0.134918	0.631927	4.24112	14.0982	26.6833
58.84	0.34137	0.388306	0.321014	0.129059	0.631927	4.25204	14.1119	26.7119
58.94	0.330444	0.380493	0.317108	0.125153	0.633881	4.26065	14.1334	26.7322
59.04	0.330444	0.374634	0.315155	0.129059	0.633881	4.26651	14.1482	26.7576
59.14	0.330444	0.384399	0.326874	0.129059	0.637787	4.27628	14.1764	26.783
59.24	0.330444	0.384399	0.317108	0.134918	0.638947	4.29776	14.2076	26.8025
59.34	0.34021	0.380493	0.305389	0.129059	0.631927	4.29697	14.2193	26.829
59.44	0.334351	0.37854	0.319061	0.131012	0.635834	4.29385	14.2369	26.8455
59.54	0.336304	0.380493	0.313202	0.127106	0.63974	4.31143	14.2674	26.8689
59.64	0.330444	0.374634	0.313202	0.126312	0.633881	4.31729	14.2818	26.8923
59.74	0.334351	0.37854	0.322967	0.123199	0.637787	4.33487	14.3111	26.9275
59.84	0.336304	0.390259	0.313202	0.134918	0.642853	4.34659	14.3326	26.949
59.94	0.335144	0.375427	0.313202	0.129852	0.636627	4.34738	14.3529	26.9666
60.04	0.342163	0.376587	0.319061	0.127106	0.649506	4.36923	14.3853	26.9998
60.14	0.338257	0.386353	0.313202	0.131012	0.643646	4.36807	14.4099	27.0134
60.24	0.332397	0.382446	0.313202	0.127106	0.645599	4.37393	14.4225	27.031
60.34	0.336304	0.380493	0.313202	0.131012	0.649506	4.3876	14.4537	27.0583
60.44	0.328491	0.371887	0.309296	0.11734	0.645599	4.38956	14.4732	27.0857
60.54	0.322632	0.374634	0.307343	0.121246	0.644806	4.40244	14.4908	27.1052
60.64	0.326538	0.37854	0.319061	0.131012	0.647552	4.4169	14.5084	27.124
60.74	0.342163	0.380493	0.313202	0.127106	0.649506	4.42862	14.5447	27.1541
60.84	0.338257	0.374634	0.29953	0.132965	0.643646	4.43253	14.5592	27.1736
60.94	0.322632	0.370728	0.307343	0.1185	0.643646	4.42862	14.5728	27.1912
61.04	0.326538	0.368774	0.309296	0.121246	0.637787	4.43839	14.5943	27.2185
61.14	0.332397	0.370728	0.303436	0.121246	0.651459	4.45908	14.6236	27.2439
61.24	0.328491	0.364868	0.313202	0.127106	0.644806	4.46182	14.6404	27.2646
61.34	0.326538	0.368774	0.308502	0.131012	0.647552	4.47549	14.6666	27.283
61.44	0.332397	0.380493	0.305389	0.131012	0.653412	4.48917	14.69	27.3142
61.54	0.331604	0.37854	0.311249	0.140778	0.657318	4.49698	14.7174	27.3376
61.64	0.34021	0.384399	0.317108	0.136871	0.663177	4.5087	14.7389	27.3689
61.74	0.34021	0.380493	0.315155	0.140778	0.663177	4.51181	14.7643	27.3845
61.84	0.344116	0.37854	0.305389	0.140778	0.665131	4.52628	14.7869	27.4072
61.94	0.334351	0.368774	0.311249	0.134918	0.652618	4.52628	14.8072	27.4216
62.04	0.328491	0.374634	0.311249	0.124359	0.651459	4.53995	14.8209	27.4373
62.14	0.332397	0.37854	0.311249	0.131012	0.655365	4.54971	14.8521	27.4646
62.24	0.338257	0.380493	0.307343	0.132965	0.661224	4.56143	14.8717	27.488
62.34	0.334351	0.374634	0.301483	0.136871	0.661224	4.56064	14.8912	27.5017
62.44	0.328491	0.374634	0.301483	0.132965	0.661224	4.56534	14.9178	27.5212
62.54	0.322632	0.368774	0.301483	0.129059	0.655365	4.56339	14.9244	27.5361
62.64	0.324585	0.369934	0.307343	0.129059	0.663177	4.58096	14.9459	27.5564
62.74	0.318726	0.372681	0.306183	0.134918	0.662384	4.58682	14.9713	27.572
62.84	0.333191	0.37738	0.309296	0.129852	0.665924	4.59073	14.9955	27.5963
62.94	0.336304	0.380493	0.298737	0.140778	0.672943	4.60049	15.0299	27.6287
63.04	0.330444	0.374634	0.301483	0.136871	0.672943	4.61221	15.0428	27.6345
63.14	0.330444	0.380493	0.295624	0.136871	0.672943	4.62198	15.0611	27.663
63.24	0.324585	0.368774	0.297576	0.125153	0.667084	4.63174	15.0826	27.6755
63.34	0.330444	0.370728	0.291718	0.136078	0.672943	4.64151	15.1021	27.699
63.44	0.326538	0.364868	0.301483	0.125153	0.672943	4.64151	15.1295	27.7126
63.54	0.324585	0.364868	0.301483	0.132965	0.678802	4.65714	15.1471	27.738
63.64	0.330444	0.364868	0.287811	0.134918	0.683868	4.66806	15.1736	27.7634
63.74	0.320679	0.364868	0.295624	0.125153	0.672943	4.66104	15.1783	27.7685
63.84	0.320679	0.364868	0.297577	0.123199	0.686615	4.67081	15.2057	27.7869
63.94	0.320679	0.364868	0.301483	0.134918	0.692474	4.68253	15.233	27.8123
64.04	0.320679	0.360962	0.291718	0.129059	0.692474	4.69229	15.2486	27.8318
64.14	0.322632	0.349243	0.291718	0.131012	0.686615	4.6915	15.2682	27.8474
64.24	0.322632	0.360962	0.297577	0.127106	0.694427	4.7001	15.2935	27.8689
64.34	0.322632	0.355103	0.295624	0.121246	0.689728	4.71182	15.3084	27.8826
64.44	0.322632	0.359009	0.297576	0.131012	0.690521	4.72159	15.3268	27.908
64.54	0.322632	0.360962	0.293671	0.131012	0.70224	4.73135	15.3619	27.9326
64.64	0.312866	0.355103	0.289765	0.127106	0.692474	4.73135	15.3717	27.9431
64.74	0.312866	0.355103	0.287811	0.121246	0.682709	4.73837	15.399	27.949
64.84	0.316772	0.354309	0.298737	0.130219	0.696381	4.74503	15.4166	27.9666
64.94	0.317932	0.353149	0.291718	0.129059	0.70224	4.76065	15.4431	27.9919
65.04	0.310913	0.353149	0.281952	0.134918	0.704193	4.77042	15.4674	28.0134
65.14	0.314819	0.353149	0.291718	0.119293	0.688568	4.77237	15.4771	28.0271
65.24	0.320679	0.353149	0.287811	0.129059	0.7034	4.78214	15.5025	28.0536
65.34	0.316772	0.353149	0.286651	0.125153	0.70224	4.79776	15.5182	28.0681
65.44	0.315613	0.353943	0.279999	0.133759	0.70694	4.80557	15.5385	28.0865
65.54	0.312866	0.355103	0.283905	0.127106	0.704193	4.80362	15.5545	28.1052
65.64	0.30896	0.351196	0.279998	0.127106	0.704193	4.80948	15.5787	28.1248
65.74	0.312866	0.345337	0.276093	0.132965	0.704193	4.82315	15.5943	28.1443
65.84	0.305054	0.337524	0.278046	0.121246	0.696381	4.8212	15.606	28.1482
65.94	0.310913	0.349243	0.281952	0.11734	0.700287	4.8212	15.6334	28.1689
66.04	0.307007	0.343384	0.281952	0.121246	0.698334	4.84189	15.6588	28.1814
66.14	0.305054	0.343384	0.281952	0.130219	0.7034	4.85049	15.6764	28.2068
66.24	0.320679	0.343384	0.287811	0.129059	0.70224	4.86026	15.7029	28.2322
66.34	0.316772	0.351196	0.276093	0.134918	0.70224	4.87198	15.7174	28.2517
66.44	0.305054	0.339478	0.287017	0.123199	0.696381	4.87198	15.7252	28.2537
66.54	0.310913	0.345337	0.283905	0.134918	0.712006	4.88174	15.7623	28.2732
66.64	0.320679	0.355103	0.289764	0.129059	0.717865	4.89462	15.7818	28.2958
66.74	0.310913	0.345337	0.285858	0.129059	0.704193	4.89737	15.7935	28.3083
66.84	0.307007	0.340637	0.283906	0.125153	0.713165	4.90128	15.8123	28.3123
66.94	0.305054	0.337524	0.297576	0.129059	0.715912	4.91495	15.8443	28.3357
67.04	0.310913	0.353149	0.278046	0.138824	0.721771	4.92667	15.858	28.3591
67.14	0.310913	0.339478	0.272187	0.125153	0.712006	4.92081	15.8717	28.363
67.24	0.307007	0.333618	0.281952	0.129059	0.712006	4.93253	15.8932	28.3818
67.34	0.305054	0.343384	0.272186	0.129059	0.715912	4.9415	15.9127	28.3962
67.44	0.301147	0.333618	0.278046	0.126312	0.710052	4.9501	15.9217	28.4119
67.54	0.306213	0.333618	0.276092	0.119293	0.7034	4.96182	15.942	28.4314
67.64	0.303101	0.333618	0.278046	0.129059	0.719818	4.97159	15.9615	28.4529
67.74	0.299194	0.333618	0.272186	0.115387	0.717865	4.97159	15.981	28.4626
67.84	0.305054	0.329712	0.27298	0.119293	0.712006	4.97665	16.0025	28.4822
67.94	0.303894	0.338318	0.283905	0.129852	0.716705	4.98605	16.0229	28.5076
68.04	0.310913	0.341431	0.26944	0.131012	0.73349	5.00284	16.0553	28.5232
68.14	0.297241	0.325806	0.272186	0.127106	0.725677	5.0087	16.0642	28.533
68.24	0.291382	0.331665	0.262421	0.127106	0.725677	5.0126	16.0826	28.5505
68.34	0.297241	0.319946	0.262421	0.115387	0.719818	5.01456	16.0943	28.5583
68.44	0.299194	0.321899	0.272186	0.127106	0.724884	5.02353	16.1139	28.5837
68.54	0.297241	0.329712	0.270234	0.121246	0.737396	5.03604	16.1373	28.5994
68.64	0.287476	0.319153	0.266327	0.115387	0.731537	5.03604	16.149	28.6083
68.74	0.291382	0.312134	0.264374	0.121246	0.727631	5.0419	16.1717	28.6208
68.84	0.295288	0.327759	0.26828	0.120453	0.727631	5.05557	16.1959	28.6462
68.94	0.287476	0.319946	0.262421	0.115387	0.723724	5.06729	16.2115	28.6521
69.04	0.281616	0.314087	0.272186	0.109528	0.723724	5.0712	16.2428	28.6716
69.14	0.295288	0.327759	0.262421	0.119293	0.726837	5.08212	16.2623	28.6931
69.24	0.287476	0.319946	0.26242	0.115387	0.721771	5.08096	16.2721	28.7029
69.34	0.285522	0.317993	0.272186	0.123199	0.735443	5.09073	16.2975	28.7255
69.44	0.291382	0.329712	0.258515	0.125153	0.741302	5.10049	16.3221	28.7517
69.54	0.287476	0.314087	0.266327	0.115387	0.73349	5.11221	16.3365	28.7615
69.64	0.285522	0.314087	0.26828	0.119293	0.737396	5.12119	16.356	28.783
69.74	0.291382	0.314087	0.266327	0.129059	0.743256	5.12979	16.3814	28.8025
69.84	0.290588	0.314087	0.267486	0.119293	0.747162	5.1337	16.3932	28.8064
69.94	0.289429	0.314087	0.260468	0.126312	0.752228	5.15714	16.4225	28.8337
70.04	0.279663	0.304321	0.260467	0.105621	0.737396	5.15128	16.4322	28.8427
70.14	0.283569	0.314087	0.270232	0.109528	0.735443	5.16495	16.4568	28.8611
70.24	0.295288	0.314087	0.256562	0.119293	0.741302	5.17783	16.481	28.8826
70.34	0.279663	0.300415	0.255401	0.115387	0.743256	5.17081	16.4908	28.8923
70.44	0.280457	0.309021	0.258515	0.110321	0.747955	5.19504	16.5131	28.9166
70.54	0.271851	0.302368	0.252655	0.107574	0.745209	5.19815	16.524	28.9216
70.64	0.271851	0.296509	0.264374	0.107574	0.745209	5.20401	16.5416	28.9353
70.74	0.285522	0.310181	0.254608	0.105621	0.748322	5.21378	16.5584	28.9579
70.84	0.27771	0.301575	0.254608	0.107574	0.749115	5.21378	16.5728	28.9744
70.94	0.275757	0.298462	0.252656	0.110687	0.749115	5.23642	16.5982	28.9978
71.04	0.269897	0.288696	0.252655	0.0939026	0.743256	5.24112	16.6217	29.0076
71.14	0.279663	0.296509	0.252655	0.101715	0.747162	5.25089	16.6412	29.0173
71.24	0.279663	0.302368	0.26242	0.103668	0.753021	5.27042	16.6627	29.0427
71.34	0.283569	0.302368	0.252655	0.109528	0.766693	5.28214	16.6861	29.0662
71.44	0.275757	0.292603	0.257721	0.105621	0.761993	5.28214	16.7029	29.0732
71.54	0.269897	0.300415	0.244843	0.099762	0.760834	5.29111	16.7174	29.1013
71.64	0.273804	0.288696	0.250702	0.099762	0.756927	5.29385	16.7252	29.1013
71.74	0.279663	0.294556	0.260467	0.0958557	0.762787	5.30557	16.7525	29.1228
71.84	0.279663	0.294556	0.250702	0.099762	0.766693	5.3251	16.776	29.1462
71.94	0.269897	0.294556	0.246796	0.0958557	0.772552	5.32706	16.7916	29.1521
72.04	0.281616	0.290649	0.250702	0.0899963	0.772552	5.33096	16.8092	29.1736
72.14	0.281616	0.288696	0.240937	0.0989685	0.776459	5.34579	16.826	29.1962
72.24	0.271851	0.28479	0.251495	0.0978088	0.771759	5.34659	16.8404	29.2009
72.34	0.27655	0.295349	0.252654	0.0986023	0.775299	5.36496	16.8666	29.2232
72.44	0.289429	0.296509	0.24289	0.105621	0.784271	5.38174	16.8932	29.2439
72.54	0.273804	0.282837	0.252655	0.0860901	0.774506	5.37979	16.9029	29.2439
72.64	0.27771	0.280884	0.24289	0.0958557	0.778412	5.3876	16.9244	29.2693
72.74	0.273804	0.276978	0.252655	0.0880432	0.780365	5.39346	16.9342	29.2849
72.84	0.282776	0.28595	0.248749	0.0919495	0.778412	5.40634	16.9588	29.2986
72.94	0.281616	0.28479	0.242889	0.101715	0.784271	5.41885	16.983	29.3232
73.04	0.281616	0.28479	0.240144	0.0978088	0.783478	5.42276	17.0025	29.3435
73.14	0.271851	0.275024	0.237031	0.0880432	0.774506	5.43253	17.0045	29.3396
73.24	0.271851	0.275024	0.242889	0.091156	0.778412	5.43253	17.0279	29.3572
73.34	0.281616	0.28479	0.23703	0.0899963	0.784271	5.44424	17.0533	29.3748
73.44	0.265991	0.269165	0.23117	0.084137	0.772552	5.4415	17.0631	29.3826
73.54	0.264038	0.267212	0.23117	0.0782776	0.776459	5.45401	17.0865	29.3962
73.64	0.269897	0.273071	0.240936	0.0880432	0.782318	5.47549	17.1111	29.4228
73.74	0.283569	0.282837	0.231171	0.0978088	0.79599	5.47549	17.1353	29.4353
73.84	0.275757	0.273071	0.240937	0.084137	0.793243	5.48135	17.1471	29.447
73.94	0.273804	0.273071	0.240936	0.0899963	0.792084	5.50089	17.1646	29.4548
74.04	0.289429	0.273071	0.237031	0.0899963	0.792084	5.50986	17.192	29.4822
74.14	0.279663	0.273071	0.235077	0.0860901	0.782318	5.49893	17.192	29.4822
74.24	0.279663	0.273071	0.23703	0.0802307	0.786224	5.51456	17.2154	29.5056
74.34	0.289429	0.273071	0.235871	0.0852966	0.792084	5.53018	17.2428	29.5224
74.44	0.284363	0.273865	0.238983	0.0732117	0.787018	5.53488	17.2564	29.5357
74.54	0.287476	0.275024	0.233124	0.0860901	0.793243	5.54776	17.2721	29.5623
74.64	0.281616	0.275024	0.233124	0.0802307	0.792084	5.54385	17.2935	29.5701
74.74	0.285522	0.265259	0.233123	0.0802307	0.788177	5.54776	17.3072	29.5681
74.84	0.287476	0.275024	0.23233	0.0763245	0.794037	5.56259	17.3287	29.5837
74.94	0.285522	0.278931	0.231171	0.0802307	0.797943	5.5712	17.3385	29.6072
75.04	0.289429	0.270325	0.227264	0.0802307	0.794037	5.57315	17.3541	29.615
75.14	0.283569	0.263306	0.23703	0.0763245	0.794037	5.57315	17.3631	29.6337
75.24	0.287476	0.267212	0.229218	0.0802307	0.807709	5.58682	17.3873	29.6462
75.34	0.27887	0.271118	0.227265	0.0704651	0.803802	5.59268	17.4029	29.6541
75.44	0.285522	0.269165	0.238983	0.0802307	0.808868	5.60635	17.4166	29.6677
75.54	0.291382	0.275024	0.223359	0.0763245	0.803802	5.61142	17.4439	29.6931
75.64	0.27771	0.261353	0.223359	0.0724182	0.794037	5.61221	17.4439	29.6931
75.74	0.275757	0.269165	0.233123	0.0813904	0.807709	5.62589	17.4674	29.7087
75.84	0.291382	0.275024	0.225312	0.0763245	0.813568	5.63174	17.4947	29.7294
75.94	0.279663	0.263306	0.227264	0.068512	0.805756	5.6337	17.4959	29.7244
76.04	0.279663	0.263306	0.235077	0.068512	0.811615	5.64737	17.5201	29.74
76.14	0.283569	0.273071	0.23703	0.0782776	0.810822	5.64542	17.5338	29.7556
76.24	0.295288	0.273071	0.231171	0.084137	0.815521	5.66025	17.5611	29.7712
76.34	0.289429	0.269165	0.231171	0.0743713	0.821381	5.66885	17.5709	29.7908
76.44	0.283569	0.267212	0.23117	0.0724182	0.815521	5.67276	17.5748	29.7966
76.54	0.295288	0.273071	0.23117	0.0743713	0.817474	5.68057	17.6021	29.8123
76.64	0.294128	0.273865	0.240936	0.079071	0.816315	5.69504	17.6166	29.8259
76.74	0.301147	0.275024	0.235077	0.0852966	0.823334	5.70206	17.6432	29.8552
76.84	0.291382	0.278931	0.23703	0.0724182	0.817474	5.70596	17.651	29.8669
76.94	0.301147	0.280884	0.231171	0.0860901	0.82254	5.72159	17.6736	29.8826
77.04	0.301147	0.275024	0.240936	0.0763245	0.825287	5.72159	17.692	29.8923
77.14	0.301147	0.275024	0.231171	0.0743713	0.837006	5.73642	17.7057	29.9158
77.24	0.301147	0.275024	0.23117	0.0763245	0.833099	5.73135	17.7232	29.9236
77.34	0.305054	0.278931	0.240936	0.0704651	0.837006	5.74503	17.7369	29.9373
77.44	0.307007	0.28009	0.23703	0.0802307	0.842865	5.75089	17.7525	29.9529
77.54	0.301147	0.273071	0.225312	0.0763245	0.842865	5.76065	17.7721	29.9626
77.64	0.295288	0.267212	0.238983	0.0704651	0.837006	5.76651	17.7779	29.9677
77.74	0.306213	0.278931	0.227265	0.0802307	0.842865	5.77237	17.7928	29.9822
77.84	0.293335	0.267212	0.229218	0.0704651	0.837006	5.77628	17.8053	29.9861
77.94	0.299194	0.273071	0.227264	0.0657654	0.844025	5.79111	17.8228	30.0017
78.04	0.299194	0.273071	0.223358	0.0724182	0.846771	5.79385	17.8463	30.0173
78.14	0.301147	0.263306	0.229218	0.0646057	0.842865	5.7919	17.8521	30.0232
78.24	0.301147	0.273071	0.227264	0.0646057	0.842865	5.80167	17.8717	30.033
78.34	0.301147	0.273071	0.228424	0.068512	0.837006	5.81534	17.8873	30.0466
78.44	0.301147	0.273071	0.226105	0.0646057	0.842865	5.8212	17.9029	30.0634
78.54	0.296082	0.268005	0.233123	0.0653992	0.837799	5.8259	17.9213	30.067
78.64	0.312866	0.271118	0.229218	0.068512	0.844818	5.83292	17.9451	30.0837
78.74	0.312866	0.276978	0.227264	0.068512	0.848724	5.84384	17.9635	30.0935
78.84	0.312866	0.280884	0.229218	0.0665588	0.85965	5.84659	17.9771	30.1091
78.94	0.303101	0.273071	0.227264	0.068512	0.854584	5.85245	17.983	30.115
79.04	0.316772	0.271118	0.233123	0.0626526	0.85849	5.85635	18.0084	30.1287
79.14	0.318726	0.276978	0.233124	0.0724182	0.864349	5.87198	18.024	30.1443
79.24	0.316772	0.276978	0.242889	0.0813904	0.85849	5.87784	18.0475	30.1638
79.34	0.322632	0.276978	0.227265	0.0802307	0.864349	5.89346	18.0689	30.1845
79.44	0.310913	0.275024	0.225311	0.0743713	0.852631	5.89151	18.0728	30.1814
79.54	0.320679	0.275024	0.227264	0.068512	0.856537	5.89542	18.0963	30.1951
79.64	0.320679	0.275024	0.235077	0.0782776	0.861603	5.91025	18.1111	30.2107
79.74	0.324585	0.278931	0.231171	0.0782776	0.868256	5.91495	18.1256	30.2263
79.84	0.316772	0.275024	0.227265	0.068512	0.872162	5.92081	18.1412	30.2322
79.94	0.310913	0.270325	0.235077	0.0743713	0.862396	5.92081	18.151	30.2419
80.04	0.324585	0.267212	0.23703	0.068512	0.866302	5.93448	18.1666	30.2556
80.14	0.330444	0.282837	0.225312	0.0782776	0.872162	5.94034	18.192	30.2634
80.24	0.320679	0.276978	0.227264	0.068512	0.866302	5.94424	18.1998	30.2712
80.34	0.320679	0.282837	0.221405	0.0646057	0.872162	5.95206	18.2213	30.2919
80.44	0.320679	0.278931	0.23587	0.0704651	0.872162	5.96103	18.233	30.3005
80.54	0.331238	0.277771	0.228424	0.0704651	0.867096	5.96457	18.2564	30.317
80.64	0.322632	0.28479	0.221405	0.0704651	0.863556	5.97159	18.2623	30.324
80.74	0.322632	0.280884	0.235077	0.0665588	0.866302	5.97159	18.2721	30.3337
80.84	0.321838	0.278931	0.237029	0.0743713	0.878021	5.98721	18.2975	30.3474
80.94	0.320679	0.28479	0.221406	0.0763245	0.883881	5.99307	18.3131	30.3669
81.04	0.320679	0.271118	0.221405	0.0606995	0.874115	5.98331	18.317	30.3748
81.14	0.324585	0.278931	0.217499	0.0704651	0.868256	5.99698	18.3385	30.3884
81.24	0.326538	0.28479	0.223358	0.0665588	0.874115	6.00204	18.3639	30.4033
81.34	0.320679	0.280884	0.227264	0.0704651	0.874115	6.01065	18.3736	30.4119
81.44	0.334351	0.278931	0.219452	0.0704651	0.878021	6.01651	18.3865	30.4275
81.54	0.326538	0.28479	0.227264	0.0704651	0.873322	6.02237	18.3971	30.4333
81.64	0.324585	0.28479	0.229217	0.0704651	0.879974	6.02628	18.4264	30.447
81.74	0.330444	0.28479	0.213593	0.0763245	0.893646	6.04581	18.442	30.4626
81.84	0.326538	0.275024	0.223359	0.0606995	0.874115	6.05167	18.442	30.4646
81.94	0.324585	0.278931	0.223358	0.0696716	0.878021	6.05557	18.4576	30.4685
82.04	0.330444	0.290649	0.223358	0.068512	0.883881	6.06339	18.4732	30.4833
82.14	0.330444	0.288696	0.218658	0.0802307	0.887787	6.07706	18.4967	30.4958
82.24	0.320679	0.28479	0.211639	0.0704651	0.883881	6.08212	18.5084	30.5017
82.34	0.332397	0.280884	0.221405	0.0763245	0.883881	6.08096	18.524	30.5134
82.44	0.328491	0.28479	0.221405	0.0665588	0.883087	6.09073	18.5435	30.5271
82.54	0.326538	0.288696	0.221405	0.0743713	0.88974	6.09659	18.5564	30.5466
82.64	0.332397	0.289856	0.219452	0.0763245	0.901459	6.11221	18.5728	30.5623
82.74	0.330444	0.275024	0.219451	0.0587463	0.883881	6.11417	18.5846	30.5662
82.84	0.330444	0.292603	0.225311	0.068512	0.901459	6.12003	18.6041	30.5818
82.94	0.330444	0.288696	0.219452	0.0743713	0.891693	6.12979	18.6314	30.5916
83.04	0.326538	0.282837	0.220246	0.068512	0.891693	6.13095	18.6412	30.6005
83.14	0.325378	0.277771	0.221405	0.0693054	0.886627	6.13449	18.6459	30.606
83.24	0.332397	0.280884	0.221405	0.0665588	0.893646	6.14151	18.6725	30.6228
83.34	0.336304	0.288696	0.233123	0.0743713	0.897552	6.15518	18.6783	30.6365
83.44	0.337463	0.294556	0.223359	0.075531	0.907318	6.17081	18.7076	30.6423
83.54	0.334351	0.28479	0.223358	0.068512	0.906525	6.16495	18.7166	30.6462
83.64	0.34021	0.28479	0.219452	0.068512	0.913177	6.18253	18.731	30.6638
83.74	0.34021	0.294556	0.227264	0.0763245	0.903412	6.18253	18.7428	30.6736
83.84	0.34021	0.294556	0.218659	0.0704651	0.907318	6.1954	18.7662	30.6865
83.94	0.330444	0.28479	0.225311	0.0704651	0.903412	6.2001	18.7721	30.6951
84.04	0.344116	0.298462	0.227264	0.0704651	0.907318	6.20792	18.7896	30.7166
84.14	0.349976	0.300415	0.225312	0.0763245	0.913177	6.23135	18.8131	30.7224
84.24	0.34021	0.288696	0.227264	0.0646057	0.911224	6.22549	18.817	30.7263
84.34	0.34021	0.290649	0.221405	0.0763245	0.922943	6.24112	18.8424	30.7419
84.44	0.346069	0.294556	0.221406	0.0704651	0.92215	6.25089	18.8533	30.7537
84.54	0.334351	0.288696	0.221405	0.0704651	0.917084	6.24503	18.86	30.7576
84.64	0.336304	0.290649	0.221406	0.0657654	0.913177	6.2626	18.8814	30.7732
84.74	0.334351	0.288696	0.221405	0.0626526	0.911224	6.25674	18.8853	30.7763
84.84	0.34021	0.290649	0.222198	0.0743713	0.922943	6.27158	18.9127	30.781
84.94	0.341003	0.28949	0.223358	0.0732117	0.927643	6.27512	18.9272	30.8013
85.04	0.342163	0.296509	0.219452	0.0763245	0.924896	6.28214	18.9342	30.8142
85.14	0.342163	0.291809	0.227264	0.0665588	0.924896	6.29385	18.9439	30.824
85.24	0.346069	0.288696	0.217499	0.0743713	0.928802	6.29776	18.9596	30.8376
85.34	0.336304	0.292603	0.215546	0.0646057	0.92215	6.30167	18.9635	30.8435
85.44	0.346069	0.292603	0.229217	0.0743713	0.919037	6.30557	18.981	30.8474
85.54	0.351929	0.302368	0.213593	0.0763245	0.930756	6.3212	19.0017	30.863
85.64	0.338257	0.288696	0.217499	0.0665588	0.922943	6.31534	19.0025	30.863
85.74	0.336304	0.286743	0.228424	0.0646057	0.926849	6.33603	19.0162	30.8661
85.84	0.347229	0.304321	0.215546	0.0763245	0.932709	6.34073	19.0357	30.8826
85.94	0.334351	0.294556	0.227264	0.0696716	0.926849	6.34464	19.0455	30.8865
86.04	0.34021	0.294556	0.225311	0.068512	0.932709	6.36026	19.0611	30.9021
86.14	0.344116	0.304321	0.217499	0.0782776	0.936615	6.36417	19.0865	30.9099
86.24	0.346069	0.294556	0.221405	0.068512	0.936615	6.37198	19.0924	30.9216
86.34	0.34021	0.294556	0.231171	0.0743713	0.942474	6.37198	19.1021	30.9333
86.44	0.344116	0.294556	0.23117	0.0724182	0.94754	6.38565	19.1217	30.9373
86.54	0.349976	0.304321	0.231171	0.084137	0.942474	6.39072	19.1424	30.9529
86.64	0.34021	0.294556	0.227264	0.068512	0.936615	6.39737	19.1451	30.956
86.74	0.349976	0.294556	0.221405	0.0782776	0.942474	6.40909	19.1607	30.9744
86.84	0.349976	0.300415	0.226105	0.0743713	0.946381	6.42081	19.1764	30.9919
86.94	0.34491	0.28949	0.229217	0.0751648	0.947174	6.41574	19.1869	30.9869
87.04	0.348022	0.296509	0.233124	0.0782776	0.954193	6.43253	19.2037	31.0037
87.14	0.342163	0.301575	0.223359	0.0821838	0.954193	6.43253	19.2037	31.0134
87.24	0.346069	0.288696	0.223358	0.0724182	0.948334	6.43643	19.2115	31.0076
87.34	0.351929	0.294556	0.228423	0.0821838	0.943634	6.44424	19.235	31.0251
87.44	0.348022	0.300415	0.21164	0.0782776	0.948334	6.45401	19.2447	31.0349
87.54	0.332397	0.28479	0.211639	0.0677185	0.944427	6.44345	19.2439	31.0244
87.64	0.336304	0.288696	0.223358	0.0646057	0.948334	6.45596	19.2603	31.0408
87.74	0.351929	0.290649	0.213593	0.0763245	0.954193	6.46182	19.2838	31.0623
87.84	0.342163	0.278931	0.223358	0.0646057	0.948334	6.46768	19.2877	31.0583
87.94	0.342163	0.294556	0.219452	0.0763245	0.954193	6.47354	19.3033	31.074
88.04	0.342163	0.290649	0.217499	0.0802307	0.954193	6.48721	19.3131	31.0837
88.14	0.342163	0.288696	0.217499	0.0802307	0.962006	6.49698	19.3326	31.0876
88.24	0.34021	0.282837	0.211639	0.0743713	0.95224	6.50089	19.3326	31.0916
88.34	0.34021	0.288696	0.21164	0.068512	0.951447	6.50089	19.3424	31.0974
88.44	0.330444	0.276978	0.211639	0.0704651	0.946381	6.50595	19.3463	31.1072
88.54	0.330444	0.282837	0.207734	0.0704651	0.95224	6.51065	19.3756	31.1228
88.64	0.320679	0.269165	0.205781	0.0665588	0.942474	6.50089	19.3736	31.1169
88.74	0.334351	0.278931	0.217498	0.0646057	0.940521	6.51456	19.3865	31.1357
88.84	0.336304	0.28479	0.215545	0.0763245	0.95224	6.52042	19.4049	31.1423
88.94	0.334351	0.28479	0.20694	0.0696716	0.956146	6.53409	19.4244	31.156
89.04	0.330444	0.275024	0.213592	0.068512	0.95224	6.53604	19.4322	31.1521
89.14	0.334351	0.288696	0.215545	0.0724182	0.956146	6.54581	19.4361	31.1697
89.24	0.347229	0.290649	0.209687	0.084137	0.962006	6.56143	19.4518	31.1814
89.34	0.330444	0.275024	0.20578	0.068512	0.958099	6.55087	19.4557	31.1814
89.44	0.330444	0.270325	0.216339	0.0743713	0.9534	6.55948	19.4713	31.1833
89.54	0.335144	0.277771	0.219451	0.0693054	0.95694	6.56418	19.4877	31.1978
89.64	0.338257	0.28479	0.213592	0.0802307	0.967865	6.57315	19.4947	31.2087
89.74	0.342163	0.28479	0.209687	0.0763245	0.973724	6.58682	19.5084	31.2236
89.84	0.332397	0.271118	0.207734	0.0704651	0.963959	6.58292	19.5135	31.2126
89.94	0.336304	0.278931	0.219451	0.0704651	0.967865	6.59659	19.526	31.2283
90.04	0.342163	0.28479	0.203828	0.0763245	0.963959	6.60245	19.5377	31.238
90.14	0.328491	0.271118	0.203827	0.0606995	0.958099	6.60245	19.5435	31.2439
90.24	0.336304	0.269165	0.209686	0.0606995	0.967865	6.60831	19.5572	31.2478
90.34	0.342163	0.280884	0.197968	0.0677185	0.975677	6.62784	19.5728	31.2634
90.44	0.336304	0.269165	0.19992	0.0548401	0.969025	6.62704	19.5826	31.2576
90.54	0.338257	0.275024	0.203827	0.0704651	0.977631	6.63174	19.6041	31.2791
90.64	0.332397	0.280884	0.196015	0.0665588	0.98349	6.64151	19.6041	31.2849
90.74	0.334351	0.267212	0.197174	0.0626526	0.975677	6.6337	19.61	31.2763
90.84	0.34021	0.269165	0.199921	0.0646057	0.971771	6.64151	19.6314	31.2947
90.94	0.336304	0.273071	0.19992	0.0646057	0.971771	6.65128	19.6471	31.3005
91.04	0.334351	0.276978	0.199921	0.0626526	0.979584	6.65518	19.6658	31.3142
91.14	0.330444	0.269165	0.196015	0.0646057	0.981537	6.65518	19.6607	31.3123
91.24	0.336304	0.273071	0.194061	0.0587463	0.981537	6.67081	19.6744	31.3162
91.34	0.334351	0.276978	0.205779	0.068512	0.975677	6.67392	19.6939	31.3357
91.44	0.34021	0.278931	0.190156	0.0646057	0.982697	6.69034	19.7018	31.3416
91.54	0.330444	0.263306	0.190155	0.0587463	0.975677	6.68057	19.7057	31.3357
91.64	0.330444	0.275024	0.201873	0.0587463	0.985443	6.68448	19.7252	31.3552
91.74	0.34021	0.275024	0.196808	0.068512	0.991302	6.70401	19.731	31.363
91.84	0.335144	0.269958	0.199921	0.0595398	0.990143	6.7048	19.7397	31.3677
91.94	0.338257	0.276978	0.203827	0.0724182	1.00302	6.72159	19.7545	31.3787
92.04	0.332397	0.272278	0.199921	0.0677185	1.00302	6.72354	19.7643	31.3837
92.14	0.332397	0.275024	0.197968	0.0704651	0.993256	6.72354	19.7682	31.3826
92.24	0.326538	0.269165	0.19992	0.0606995	0.987396	6.73135	19.7779	31.3904
92.34	0.337463	0.271118	0.203826	0.0665588	0.995209	6.74228	19.7928	31.4041
92.44	0.330444	0.265259	0.193268	0.0606995	0.999115	6.74112	19.7975	31.4041
92.54	0.324585	0.265259	0.192108	0.0606995	0.999115	6.74503	19.8072	31.4021
92.64	0.330444	0.265259	0.205781	0.0567932	1.00418	6.75674	19.8228	31.4138
92.74	0.330444	0.269165	0.207733	0.0646057	1.00107	6.76651	19.8307	31.4177
92.84	0.330444	0.271118	0.201874	0.0665588	1.01279	6.77237	19.8521	31.4373
92.94	0.330444	0.265259	0.201874	0.0606995	1.00302	6.77237	19.8541	31.4333
93.04	0.334351	0.269165	0.211639	0.0606995	1.00693	6.77628	19.8619	31.4373
93.14	0.336304	0.271118	0.197968	0.0704651	1.01669	6.7919	19.8834	31.449
93.24	0.320679	0.265259	0.196014	0.0567932	1.01474	6.78799	19.8736	31.454
93.34	0.324585	0.269165	0.21164	0.0646057	1.00888	6.79776	19.8912	31.4607
93.44	0.330444	0.271118	0.211639	0.0657654	1.01474	6.80283	19.9146	31.4724
93.54	0.330444	0.269165	0.199921	0.0743713	1.01865	6.81924	19.9225	31.4763
93.64	0.328491	0.269165	0.209687	0.0646057	1.00693	6.81924	19.9314	31.4744
93.74	0.328491	0.263306	0.209686	0.068512	1.01199	6.81924	19.9342	31.4919
93.84	0.332397	0.263306	0.209686	0.068512	1.01474	6.83292	19.9537	31.4958
93.94	0.338257	0.273071	0.212433	0.0782776	1.02451	6.84073	19.9713	31.5056
94.04	0.329285	0.268005	0.213592	0.0693054	1.0253	6.83957	19.9701	31.5064
94.14	0.330444	0.270325	0.199921	0.0802307	1.02255	6.85245	19.9928	31.5134
94.24	0.320679	0.25354	0.203827	0.0665588	1.01279	6.84268	19.983	31.5076
94.34	0.320679	0.263306	0.203033	0.0704651	1.01669	6.85245	19.9967	31.5232
94.44	0.320679	0.263306	0.201874	0.0704651	1.02841	6.85556	20.0064	31.5283
94.54	0.310913	0.25354	0.201874	0.0665588	1.02451	6.8544	20.0182	31.5271
94.64	0.326538	0.263306	0.201874	0.0646057	1.02255	6.86612	20.0377	31.5369
94.74	0.332397	0.263306	0.211639	0.0763245	1.03427	6.88174	20.0435	31.5466
94.84	0.332397	0.267212	0.201874	0.0743713	1.03738	6.88956	20.0611	31.5564
94.94	0.322632	0.271118	0.207733	0.075531	1.03622	6.89151	20.0623	31.5525
95.04	0.322632	0.265259	0.20578	0.068512	1.04208	6.89151	20.0728	31.5564
95.14	0.322632	0.269165	0.197968	0.0821838	1.03622	6.90518	20.0807	31.5759
95.24	0.322632	0.261353	0.201874	0.0743713	1.03232	6.90714	20.0924	31.5779
95.34	0.322632	0.265259	0.201874	0.0646057	1.03622	6.91299	20.0924	31.5837
95.44	0.326538	0.269165	0.201874	0.0743713	1.04794	6.92667	20.11	31.5876
95.54	0.317932	0.261353	0.201874	0.0763245	1.04404	6.92667	20.1119	31.5876
95.64	0.310913	0.265259	0.192109	0.0704651	1.03427	6.93173	20.1275	31.5935
95.74	0.314819	0.255493	0.201873	0.0704651	1.03232	6.92471	20.1275	31.5916
95.84	0.320679	0.265259	0.197967	0.0704651	1.04404	6.94424	20.1432	31.6033
95.94	0.316772	0.261353	0.197968	0.0763245	1.04404	6.95206	20.1471	31.6142
96.04	0.305054	0.249634	0.19992	0.0606995	1.04208	6.9462	20.1568	31.6111
96.14	0.320679	0.265259	0.194062	0.0704651	1.05301	6.95206	20.1627	31.6228
96.24	0.320679	0.260559	0.207733	0.0763245	1.05185	6.95596	20.1783	31.6228
96.34	0.320679	0.257446	0.201874	0.0743713	1.04599	6.97549	20.1873	31.6306
96.44	0.30896	0.261353	0.197174	0.0743713	1.04599	6.96964	20.1939	31.6306
96.54	0.318726	0.257446	0.199921	0.068512	1.05185	6.96964	20.2096	31.6345
96.64	0.318726	0.251587	0.200714	0.0735779	1.05185	6.97549	20.2135	31.6404
96.74	0.319519	0.266052	0.201874	0.0712585	1.04678	6.99582	20.2357	31.647
96.84	0.310913	0.259399	0.201874	0.0763245	1.04794	6.99228	20.2369	31.6482
96.94	0.314819	0.257446	0.201873	0.0743713	1.05771	6.99503	20.2564	31.658
97.04	0.330444	0.263306	0.201874	0.0860901	1.06357	7.01456	20.2623	31.6677
97.14	0.316772	0.259399	0.197968	0.0665588	1.05301	7.01065	20.2662	31.6638
97.24	0.310913	0.25354	0.20578	0.0704651	1.04599	7.0126	20.274	31.663
97.34	0.314819	0.257446	0.201874	0.0704651	1.05576	7.01651	20.2779	31.6697
97.44	0.320679	0.261353	0.197968	0.0704651	1.05185	7.01651	20.2877	31.6716
97.54	0.316772	0.255493	0.20578	0.0665588	1.0538	7.02237	20.2935	31.6873
97.64	0.314819	0.255493	0.211639	0.0704651	1.05185	7.03604	20.3111	31.697
97.74	0.320679	0.255493	0.201874	0.0704651	1.06357	7.0419	20.3221	31.7029
97.84	0.310913	0.249634	0.211639	0.0704651	1.05771	7.03995	20.3189	31.7009
97.94	0.320679	0.261353	0.197968	0.0704651	1.06747	7.05087	20.3424	31.7126
98.04	0.310913	0.245728	0.196014	0.0657654	1.0538	7.0419	20.3326	31.7068
98.14	0.314819	0.259399	0.213593	0.0626526	1.05771	7.04971	20.3502	31.7166
98.24	0.316772	0.265259	0.209686	0.0743713	1.06277	7.06143	20.3619	31.7263
98.34	0.310913	0.261353	0.197968	0.0646057	1.06552	7.0751	20.3717	31.7341
98.44	0.316772	0.259399	0.208892	0.0646057	1.05576	7.0751	20.3717	31.7283
98.54	0.322632	0.261353	0.20578	0.0665588	1.06552	7.08096	20.3834	31.738
98.64	0.322632	0.259399	0.201874	0.0743713	1.07724	7.08878	20.401	31.747
98.74	0.312866	0.255493	0.207733	0.0665588	1.07333	7.09268	20.4127	31.7458
98.84	0.312866	0.260559	0.206573	0.0704651	1.06357	7.09659	20.4166	31.7517
98.94	0.327332	0.25824	0.207734	0.0712585	1.07217	7.10715	20.4272	31.7603
99.04	0.317932	0.249634	0.201874	0.0704651	1.07333	7.11221	20.4381	31.7615
99.14	0.310913	0.25354	0.201874	0.0665588	1.06747	7.11612	20.4431	31.7673
99.24	0.314819	0.257446	0.211639	0.0743713	1.07724	7.12509	20.4596	31.7771
99.34	0.326538	0.259399	0.197968	0.0763245	1.0831	7.12979	20.4713	31.7869
99.44	0.310913	0.25354	0.196014	0.0657654	1.07724	7.12589	20.4654	31.783
99.54	0.314819	0.257446	0.211639	0.0626526	1.07724	7.13565	20.485	31.7908
99.64	0.330444	0.259399	0.197968	0.0743713	1.08231	7.14151	20.4967	31.8025
99.74	0.316772	0.25354	0.20578	0.0587463	1.07724	7.14542	20.4928	31.7927
99.84	0.314819	0.257446	0.207733	0.0724182	1.08701	7.15518	20.5103	31.8005
99.94	0.320679	0.259399	0.20578	0.0743713	1.0831	7.16495	20.5221	31.8123
100.04	0.334351	0.257446	0.217498	0.0782776	1.09091	7.17471	20.5299	31.822
100.14	0.336304	0.275024	0.201874	0.0782776	1.10263	7.18057	20.5514	31.8337
100.24	0.320679	0.261353	0.215545	0.0646057	1.09286	7.17667	20.5475	31.8279
100.34	0.324585	0.259399	0.216705	0.0743713	1.09091	7.18643	20.5572	31.8369
100.44	0.34021	0.265259	0.209686	0.0763245	1.10263	7.1962	20.5631	31.8357
100.54	0.336304	0.271118	0.215546	0.0802307	1.10263	7.20206	20.567	31.8416
100.64	0.324585	0.259399	0.217499	0.0704651	1.09677	7.1954	20.5768	31.8396
100.74	0.330444	0.265259	0.211639	0.0802307	1.09677	7.21378	20.5865	31.8513
100.84	0.326538	0.261353	0.21164	0.0763245	1.10184	7.21964	20.5916	31.8552
100.94	0.314819	0.259399	0.211639	0.0743713	1.08896	7.21573	20.5904	31.8572
101.04	0.330444	0.265259	0.207733	0.0763245	1.10263	7.22549	20.6119	31.8669
101.14	0.330444	0.260559	0.206574	0.0802307	1.10263	7.23526	20.6158	31.8728
101.24	0.321472	0.25824	0.213592	0.0704651	1.09171	7.23605	20.6205	31.8716
101.34	0.322632	0.265259	0.219451	0.0802307	1.10458	7.24307	20.6432	31.8845
101.44	0.332397	0.261353	0.207734	0.0763245	1.10849	7.24698	20.6471	31.8787
101.54	0.322632	0.249634	0.219451	0.0646057	1.10849	7.24698	20.6471	31.8826
101.64	0.322632	0.265259	0.213592	0.0763245	1.10458	7.25284	20.6588	31.8943
101.74	0.334351	0.265259	0.201874	0.0802307	1.10458	7.2587	20.6744	31.8943
101.84	0.321838	0.25354	0.21164	0.068512	1.10068	7.25674	20.6705	31.8923
101.94	0.320679	0.263306	0.211639	0.0646057	1.10263	7.26181	20.6822	31.9033
102.04	0.324585	0.267212	0.221405	0.0743713	1.10574	7.26846	20.6861	31.9001
102.14	0.330444	0.269165	0.207733	0.0763245	1.1163	7.28018	20.6959	31.9158
102.24	0.320679	0.25354	0.215545	0.0704651	1.10263	7.27432	20.7037	31.9119
102.34	0.330444	0.257446	0.221404	0.0704651	1.10654	7.27432	20.7115	31.9197
102.44	0.330444	0.269165	0.218659	0.0802307	1.1163	7.29385	20.7224	31.9314
102.54	0.320679	0.25354	0.211639	0.0704651	1.10263	7.28018	20.7154	31.9255
102.64	0.330444	0.257446	0.211639	0.0704651	1.11044	7.28799	20.7291	31.9255
102.74	0.330444	0.269165	0.217499	0.0802307	1.12216	7.30167	20.7408	31.9353
102.84	0.330444	0.263306	0.205781	0.075531	1.1124	7.30167	20.7545	31.9451
102.94	0.320679	0.257446	0.217498	0.0724182	1.10654	7.29971	20.7564	31.947
103.04	0.330444	0.263306	0.211639	0.0743713	1.1163	7.31143	20.7662	31.9568
103.14	0.330444	0.269165	0.201874	0.0782776	1.12216	7.31534	20.7721	31.9626
103.24	0.320679	0.257446	0.211639	0.068512	1.10654	7.31534	20.7701	31.9509
103.34	0.320679	0.263306	0.211639	0.068512	1.11826	7.3251	20.7818	31.9626
103.44	0.334351	0.263306	0.21164	0.0821838	1.13193	7.33408	20.7994	31.9705
103.54	0.330444	0.25354	0.207733	0.0743713	1.12332	7.33487	20.8053	31.9724
103.64	0.326538	0.265259	0.192109	0.0782776	1.12216	7.34073	20.8111	31.9763
103.74	0.310913	0.250793	0.202667	0.0646057	1.10654	7.33487	20.8072	31.9716
103.84	0.325378	0.248474	0.203827	0.063446	1.1171	7.34543	20.8178	31.9693
103.94	0.332397	0.265259	0.212799	0.0821838	1.12411	7.35635	20.8287	31.988
104.04	0.332397	0.269165	0.201874	0.0821838	1.12216	7.36612	20.8424	31.9978
104.14	0.332397	0.261353	0.201874	0.0821838	1.12411	7.36612	20.8541	31.9978
104.24	0.336304	0.259399	0.211639	0.0821838	1.12216	7.37589	20.8619	31.9978
104.34	0.338257	0.275024	0.207733	0.0821838	1.13388	7.3876	20.8728	32.0076
104.44	0.332397	0.271118	0.207734	0.0880432	1.13388	7.39346	20.8775	32.0134
104.54	0.336304	0.259399	0.209686	0.0763245	1.12216	7.37784	20.8814	32.0115
104.64	0.342163	0.261353	0.203827	0.0872498	1.13388	7.39737	20.8932	32.0271
104.74	0.337463	0.265259	0.209686	0.0802307	1.13504	7.39346	20.8971	32.033
104.84	0.330444	0.265259	0.207733	0.0802307	1.12802	7.39737	20.9029	32.0271
104.94	0.344116	0.269165	0.197968	0.0899963	1.13779	7.40714	20.9205	32.0388
105.04	0.338257	0.259399	0.201874	0.0743713	1.13583	7.40518	20.9205	32.0369
105.14	0.338257	0.25354	0.201874	0.0782776	1.13193	7.41025	20.9264	32.0466
105.24	0.338257	0.257446	0.211639	0.0821838	1.13583	7.4169	20.9264	32.0466
105.34	0.338257	0.269165	0.197968	0.084137	1.1456	7.43057	20.9361	32.0564
105.44	0.34021	0.25354	0.196014	0.0782776	1.13193	7.42081	20.9459	32.0525
105.54	0.34021	0.257446	0.211639	0.0782776	1.13974	7.42862	20.9557	32.0603
105.64	0.34021	0.259399	0.206939	0.0880432	1.14169	7.44034	20.9654	32.0623
105.74	0.34021	0.25354	0.203827	0.084137	1.14169	7.43448	20.9752	32.0662
105.84	0.344116	0.257446	0.20578	0.0724182	1.13974	7.43448	20.9752	32.0701
105.94	0.346069	0.263306	0.199921	0.084137	1.14169	7.44424	20.985	32.081
106.04	0.34021	0.259399	0.214386	0.0782776	1.14285	7.4501	20.9928	32.074
106.14	0.34491	0.25824	0.207733	0.079071	1.14053	7.45871	21.0014	32.0865
106.24	0.348022	0.265259	0.201874	0.0821838	1.14755	7.46378	21.0084	32.0779
106.34	0.342163	0.265259	0.207733	0.0782776	1.15341	7.46768	21.0143	32.0876
106.44	0.342163	0.261353	0.20578	0.0821838	1.14365	7.47354	21.0182	32.0935
106.54	0.342163	0.269165	0.207733	0.0860901	1.15146	7.48135	21.0221	32.0916
106.64	0.342163	0.265259	0.201874	0.0774841	1.14365	7.48251	21.0232	32.0935
106.74	0.342163	0.260559	0.201874	0.0802307	1.14365	7.48526	21.026	32.0974
106.84	0.346069	0.257446	0.201873	0.0802307	1.15146	7.49503	21.0357	32.0974
106.94	0.348022	0.263306	0.199921	0.0899963	1.15341	7.49503	21.0475	32.1072
107.04	0.332397	0.265259	0.197967	0.0802307	1.14755	7.49112	21.0475	32.1033
107.14	0.346069	0.265259	0.209686	0.0802307	1.14755	7.50089	21.0572	32.1013
107.24	0.351929	0.265259	0.203827	0.0899963	1.15732	7.5126	21.067	32.1169
107.34	0.351929	0.265259	0.194062	0.0860901	1.16513	7.51651	21.0768	32.1248
107.44	0.342163	0.255493	0.203826	0.0743713	1.14951	7.51651	21.0768	32.113
107.54	0.351929	0.265259	0.203033	0.0899963	1.14951	7.52237	21.0865	32.1287
107.64	0.355835	0.269165	0.201874	0.0899963	1.15848	7.53018	21.0904	32.1287
107.74	0.361694	0.271118	0.211639	0.0899963	1.16708	7.53214	21.1021	32.1384
107.84	0.357788	0.265259	0.211639	0.0958557	1.16318	7.53604	21.108	32.1384
107.94	0.365601	0.278931	0.201874	0.0939026	1.17099	7.54581	21.1217	32.1474
108.04	0.361694	0.275024	0.207733	0.0899963	1.16318	7.54581	21.1275	32.1462
108.14	0.361694	0.271118	0.205781	0.0958557	1.16708	7.55283	21.1334	32.1462
108.24	0.365601	0.269165	0.217498	0.0939026	1.17685	7.55948	21.1412	32.156
108.34	0.36676	0.28479	0.199921	0.0958557	1.17685	7.56534	21.1432	32.156
108.44	0.348022	0.269165	0.200714	0.0899963	1.17099	7.55948	21.1353	32.1541
108.54	0.352722	0.268005	0.211639	0.094696	1.16983	7.56808	21.1498	32.1548
108.64	0.369507	0.275024	0.207733	0.0970154	1.18271	7.58096	21.1627	32.1658
108.74	0.365601	0.271118	0.215545	0.099762	1.17685	7.58487	21.1666	32.1658
108.84	0.363647	0.278931	0.207733	0.103668	1.18661	7.58487	21.1705	32.1775
108.94	0.359741	0.275024	0.201874	0.0958557	1.17685	7.58487	21.1783	32.1677
109.04	0.37146	0.271118	0.213592	0.099762	1.17294	7.59073	21.1834	32.1736
109.14	0.37146	0.278931	0.213592	0.099762	1.18271	7.60049	21.19	32.1716
109.24	0.37146	0.28009	0.199128	0.099762	1.18387	7.61221	21.1959	32.1873
109.34	0.361694	0.263306	0.205781	0.099762	1.17685	7.59659	21.1959	32.1775
109.44	0.365601	0.267212	0.211639	0.099762	1.18661	7.60635	21.2057	32.1873
109.54	0.37146	0.282837	0.207733	0.099762	1.18661	7.61612	21.2057	32.1873
109.64	0.367554	0.278931	0.201874	0.109528	1.19247	7.62589	21.2154	32.1931
109.74	0.365601	0.267212	0.201873	0.099762	1.18661	7.62589	21.2154	32.1814
109.84	0.37146	0.278931	0.197968	0.099762	1.18661	7.62589	21.2252	32.197
109.94	0.367554	0.273071	0.20578	0.105621	1.19247	7.63174	21.2369	32.1931
110.04	0.365601	0.276978	0.201874	0.103668	1.19052	7.63956	21.2408	32.2009
110.14	0.37146	0.273071	0.207733	0.109528	1.19247	7.64737	21.2428	32.197
110.24	0.367554	0.280884	0.20578	0.105621	1.18661	7.64267	21.2467	32.2021
110.34	0.365601	0.278931	0.197968	0.103668	1.19638	7.64932	21.2506	32.199
110.44	0.361694	0.275024	0.201874	0.105621	1.18661	7.65128	21.2525	32.2048
110.54	0.361694	0.275024	0.20578	0.099762	1.19443	7.65128	21.2564	32.2009
110.64	0.37146	0.28479	0.217499	0.103668	1.19247	7.64932	21.2603	32.199
110.74	0.37146	0.28479	0.211639	0.116547	1.2034	7.66495	21.276	32.2166
110.84	0.37146	0.28479	0.201874	0.109528	1.19638	7.67081	21.2818	32.2126
110.94	0.37146	0.288696	0.211639	0.103668	1.19638	7.66885	21.2701	32.2107
111.04	0.37146	0.290649	0.20694	0.115387	1.20615	7.68057	21.2857	32.2126
111.14	0.37146	0.28479	0.19992	0.109528	1.20224	7.67471	21.2975	32.2166
111.24	0.37146	0.280884	0.206574	0.105621	1.20615	7.68448	21.3033	32.2166
111.34	0.361694	0.279724	0.209686	0.104462	1.19717	7.67551	21.2924	32.2076
111.44	0.37146	0.286743	0.203827	0.107574	1.2081	7.68839	21.3092	32.2185
111.54	0.37146	0.286743	0.213592	0.111481	1.21396	7.69424	21.3053	32.2185
111.64	0.375366	0.286743	0.201874	0.115387	1.2081	7.70206	21.3131	32.2283
111.74	0.365601	0.28479	0.201874	0.105621	1.20615	7.69229	21.317	32.2166
111.84	0.359741	0.28479	0.21164	0.109528	1.20224	7.6962	21.317	32.2166
111.94	0.363647	0.283997	0.211639	0.109528	1.21201	7.70987	21.3307	32.2263
112.04	0.379272	0.282837	0.201874	0.109528	1.21396	7.72079	21.3416	32.2263
112.14	0.365601	0.282837	0.207733	0.109528	1.2081	7.71378	21.3248	32.2166
112.24	0.359741	0.282837	0.20578	0.105621	1.21396	7.71378	21.3346	32.2224
112.34	0.363647	0.282837	0.207732	0.113434	1.21201	7.72354	21.3482	32.2205
112.44	0.379272	0.282837	0.201874	0.115387	1.22293	7.73526	21.3541	32.2361
112.54	0.365601	0.282837	0.20578	0.109528	1.20615	7.72549	21.3521	32.2263
112.64	0.363647	0.282837	0.207732	0.109528	1.21591	7.73526	21.3502	32.2263
112.74	0.369507	0.282837	0.201874	0.109528	1.21591	7.74503	21.3658	32.238
112.84	0.37146	0.273071	0.201874	0.109528	1.21201	7.73135	21.356	32.2283
112.94	0.37146	0.278931	0.201874	0.104828	1.20615	7.73526	21.3619	32.2283
113.04	0.375366	0.276978	0.211639	0.101715	1.21591	7.74893	21.3697	32.2372
113.14	0.377319	0.282837	0.197968	0.119293	1.21591	7.75089	21.3756	32.2361
113.24	0.37146	0.273071	0.196014	0.105621	1.20224	7.74503	21.3756	32.2224
113.34	0.375366	0.282837	0.211639	0.113434	1.21005	7.7587	21.3756	32.2302
113.44	0.381226	0.282837	0.211639	0.115387	1.22568	7.77042	21.3853	32.2361
113.54	0.377319	0.282837	0.20694	0.109528	1.22177	7.76456	21.3853	32.2361
113.64	0.37146	0.290649	0.203827	0.115387	1.21591	7.77628	21.3951	32.2322
113.74	0.375366	0.288696	0.209686	0.113434	1.22763	7.78604	21.4088	32.24
113.84	0.381226	0.294556	0.20578	0.119293	1.22763	7.78604	21.4146	32.2419
113.94	0.381226	0.300415	0.204621	0.125153	1.23349	7.7919	21.4225	32.2361
114.04	0.372253	0.28949	0.211639	0.114227	1.22256	7.78098	21.4115	32.2369
114.14	0.373413	0.292603	0.207733	0.127106	1.23465	7.79306	21.4283	32.238
114.24	0.373413	0.286743	0.20578	0.121246	1.22763	7.79581	21.4283	32.2478
114.34	0.387085	0.300415	0.223357	0.121246	1.2413	7.79971	21.4381	32.2478
114.44	0.392944	0.302368	0.209687	0.131012	1.24326	7.81143	21.4478	32.2478
114.54	0.379272	0.286743	0.203827	0.11734	1.2374	7.80557	21.4381	32.2478
114.64	0.373413	0.296509	0.213593	0.121246	1.24326	7.80167	21.4478	32.2439
114.74	0.373413	0.291809	0.213592	0.121246	1.2374	7.80557	21.4439	32.238
114.84	0.377319	0.288696	0.213592	0.120453	1.2374	7.81924	21.4518	32.2517
114.94	0.383179	0.304321	0.203828	0.129059	1.24716	7.83292	21.4674	32.2537
115.04	0.378479	0.290649	0.213592	0.119293	1.24326	7.81729	21.4576	32.238
115.14	0.375366	0.298462	0.213592	0.131012	1.2413	7.83096	21.4674	32.249
115.24	0.381226	0.304321	0.199921	0.131012	1.25497	7.83292	21.4674	32.2478
115.34	0.37146	0.290649	0.207734	0.11734	1.23935	7.82706	21.4693	32.238
115.44	0.375366	0.298462	0.209686	0.125153	1.23935	7.83096	21.4732	32.238
115.54	0.390991	0.304321	0.203827	0.131012	1.24911	7.84268	21.4791	32.238
115.64	0.387085	0.310181	0.205781	0.127106	1.25497	7.84659	21.4889	32.2478
115.74	0.373413	0.296509	0.206939	0.123199	1.2366	7.84854	21.4771	32.2361
115.84	0.379272	0.310181	0.209687	0.129059	1.24521	7.85049	21.4869	32.2361
115.94	0.379272	0.304321	0.213592	0.125153	1.24521	7.8544	21.4869	32.2361
116.04	0.383179	0.308228	0.209687	0.132965	1.25497	7.85831	21.5006	32.24
116.14	0.389038	0.304321	0.20578	0.125153	1.24521	7.86026	21.4967	32.2458
116.24	0.385132	0.310181	0.209686	0.119293	1.25107	7.8544	21.5064	32.2419
116.34	0.379272	0.304321	0.213592	0.129059	1.24521	7.8544	21.5064	32.2361
116.44	0.383179	0.308228	0.209687	0.129059	1.25888	7.87003	21.5201	32.24
116.54	0.379272	0.300415	0.215546	0.119293	1.25107	7.86221	21.5162	32.2322
116.64	0.375366	0.304321	0.209686	0.125153	1.25497	7.86612	21.5162	32.2263
116.74	0.379272	0.304321	0.209686	0.119293	1.25107	7.87589	21.5213	32.2361
116.84	0.379272	0.304321	0.209686	0.124359	1.25693	7.87589	21.5143	32.2322
116.94	0.375366	0.304321	0.200714	0.127106	1.25302	7.88565	21.524	32.2263
117.04	0.364441	0.305115	0.201873	0.12204	1.24796	7.88058	21.519	32.2213
117.14	0.381226	0.306274	0.213593	0.136871	1.25888	7.89737	21.5357	32.238
117.24	0.381226	0.306274	0.213593	0.131012	1.25497	7.89267	21.5357	32.2244
117.34	0.377319	0.306274	0.209686	0.127106	1.25888	7.89542	21.5357	32.2185
117.44	0.37146	0.306274	0.194062	0.131012	1.25497	7.90518	21.5475	32.2185
117.54	0.361694	0.286743	0.197967	0.11734	1.24911	7.89542	21.5377	32.2087
117.64	0.365601	0.290649	0.19992	0.121246	1.25302	7.90518	21.5416	32.2126
117.74	0.37146	0.296509	0.199921	0.11734	1.25888	7.90518	21.5572	32.2087
117.84	0.367554	0.292603	0.197968	0.11734	1.26004	7.91299	21.5533	32.2048
117.94	0.375366	0.290649	0.194061	0.121246	1.24716	7.91104	21.5514	32.2087
118.04	0.381226	0.291809	0.194061	0.11734	1.25693	7.9169	21.5572	32.2087
118.14	0.377319	0.28479	0.190154	0.121246	1.25693	7.92667	21.5572	32.2087
118.24	0.37146	0.28479	0.184296	0.121246	1.25693	7.93643	21.5631	32.2087
118.34	0.355835	0.28479	0.194061	0.121246	1.24326	7.92667	21.5475	32.199
118.44	0.37146	0.304321	0.184296	0.131012	1.2374	7.9462	21.5572	32.2087
118.54	0.361694	0.294556	0.171784	0.11734	1.23154	7.93643	21.5514	32.199
118.64	0.357788	0.290649	0.147187	0.11734	1.23349	7.92276	21.5631	32.1951
118.74	0.359741	0.298462	0.16751	0.115387	1.2413	7.93057	21.567	32.1884
118.84	0.385132	0.319946	0.174531	0.121246	1.25693	7.95596	21.5768	32.2017
118.94	0.394897	0.310181	0.171782	0.111481	1.25693	7.95596	21.5904	32.1904
119.04	0.404663	0.317993	0.149139	0.138824	1.26083	7.96378	21.6147	32.2095
119.14	0.396851	0.337524	0.141329	0.142731	1.25888	7.96768	21.6236	32.2099
119.24	0.398804	0.364868	0.158903	0.144684	1.26669	7.9462	21.6314	32.2154
119.34	0.400757	0.372681	0.178436	0.154449	1.30264	7.87979	21.649	32.2283
119.44	0.400757	0.303162	0.17453	0.0939026	1.35263	7.8884	21.6725	32.1326
119.54	0.355072	0.25589	0.0444766	0.0899963	1.24445	7.86066	21.5486	32.1248
119.64	0.230835	0.13324	-0.330566	0.000946	1.18271	7.73837	21.5025	32.0279
119.74	0.203094	-0.0359192	0.183899	-0.123688	1.01044	7.79816	21.3006	31.949
119.84	0.325348	0.466827	0.208091	0.534912	1.63623	8.3786	21.9615	32.5962
119.94	0.227325	-0.0151978	-0.121512	0.325165	1.51434	7.89658	21.4795	32.2244
120.04	-0.167603	-0.519897	0.219858	-0.158447	1.1413	7.44931	21.1248	31.8013
120.14	0.194122	-0.283966	-4.6043	-0.0467224	1.34326	8.32901	21.0631	32.4169
120.24	-1.12308	-1.68436	-0.121251	-1.64478	-0.298553	5.83212	19.706	30.5962
120.34	-0.757813	-0.981995	0.24064	-1.10022	0.0108337	6.76456	20.2955	31.1525
120.44	-0.438721	-0.599609	0.493949	-0.654541	0.215912	7.10907	20.7982	31.2669
120.54	-0.16098	-0.210541	0.531518	-0.436584	0.595184	7.42392	21.0482	31.433
120.64	0.160919	0.162933	0.375723	-0.109985	1.06281	7.67706	21.2576	31.6146
120.74	0.0308228	0.136353	0.194834	-0.22641	0.990112	7.67938	21.2162	31.5505
120.84	-0.0238342	0.122681	0.317882	-0.120941	1.0499	7.72159	21.0658	31.5111
120.94	0.174194	0.333984	0.177266	0.0782776	1.30106	7.70673	21.3092	31.6267
121.04	0.266785	0.261353	0.113587	0.118134	1.29874	7.78098	21.2357	31.5826
121.14	0.178864	0.100006	0.135473	0.0126343	1.15417	7.74579	21.1389	31.4173
121.24	0.194916	0.050415	0.209284	0.00525	1.10458	7.71573	21.1041	31.3337
121.34	0.242157	0.103943	0.213596	0.00171	1.11981	7.729	21.1689	31.297
121.44	0.267151	0.133209	0.185085	0.0106812	1.11826	7.71924	21.183	31.2791
121.54	0.235535	0.205505	0.14798	-0.0193787	1.0827	7.73877	21.1459	31.2025
121.64	0.187866	0.19574	0.111636	-0.0686035	1.02921	7.69504	21.0854	31.1165
121.74	0.186676	0.174225	0.0964019	-0.0752563	1.01825	7.66766	21.0119	31.0111
121.84	0.171082	0.171509	0.0456252	-0.0791321	1.01749	7.63449	20.9877	30.9849
121.94	0.178101	0.12854	0.0276476	-0.0955505	0.993256	7.58096	20.9244	30.9283
122.04	0.202301	0.149628	0.0366189	-0.0811157	0.9823	7.52313	20.8615	30.8509
122.14	0.219116	0.139069	0.0221874	-0.0791626	0.966675	7.52783	20.8431	30.8548
122.24	0.203491	0.13559	0.0475758	-0.0955505	0.930756	7.52042	20.8287	30.8025
122.34	0.219116	0.135162	0.0307636	-0.108459	0.94519	7.49969	20.8342	30.7915
122.44	0.217926	0.124634	0.0268536	-0.130707	0.954956	7.47235	20.815	30.7552
122.54	0.211304	0.125397	0.0260915	-0.126038	0.958862	7.4743	20.7982	30.731
122.64	0.207397	0.134399	0.0268566	-0.130707	0.938568	7.47235	20.7885	30.6646
122.74	0.219116	0.139069	0.0366505	-0.120178	0.925659	7.46378	20.7845	30.6326
122.84	0.225769	0.141052	0.0632019	-0.124054	0.92569	7.47705	20.7697	30.597
122.94	0.221069	0.148071	0.0483398	-0.128754	0.95105	7.49112	20.776	30.5689
123.04	0.217163	0.122681	0.0620405	-0.139709	0.938568	7.48407	20.7467	30.5161
123.14	0.233582	0.121521	0.0553893	-0.114288	0.953033	7.49191	20.7326	30.4791
123.24	0.226929	0.103149	0.0221864	-0.13266	0.919037	7.47626	20.7115	30.4322
123.34	0.214417	0.101196	0.0327447	-0.146332	0.901459	7.45206	20.69	30.3689
123.44	0.223816	0.111755	0.0104682	-0.145538	0.896393	7.43527	20.6799	30.3287
123.54	0.195679	0.0925903	0.00735	-0.152191	0.881927	7.41885	20.6666	30.2681
123.64	0.198425	0.0941772	0.00461	-0.168976	0.880768	7.41965	20.64	30.2252
123.74	0.189026	0.101196	0.00461	-0.156891	0.896362	7.41104	20.6439	30.1892
123.84	0.190613	0.103943	-0.00125	-0.178741	0.88974	7.40207	20.6283	30.1654
123.94	0.185913	0.102356	-0.0199881	-0.175629	0.901459	7.40128	20.6002	30.1306
124.04	0.176147	0.0883179	-0.0246893	-0.19046	0.874908	7.3884	20.5775	30.0787
124.14	0.187866	0.081665	-0.0258483	-0.188141	0.897552	7.38174	20.5768	30.0408
124.24	0.170288	0.0726929	-0.0332947	-0.200226	0.884674	7.34659	20.5463	29.9947
124.34	0.164429	0.0789185	-0.0375662	-0.206879	0.876068	7.34073	20.5221	29.9666
124.44	0.164429	0.0707397	-0.0403146	-0.212738	0.872162	7.3259	20.515	29.9283
124.54	0.178894	0.0738525	-0.0364074	-0.198273	0.878815	7.33176	20.5072	29.9205
124.64	0.174194	0.081665	-0.0492862	-0.212738	0.862396	7.31729	20.483	29.8814
124.74	0.180054	0.0797119	-0.0508724	-0.216644	0.880768	7.31223	20.4779	29.8384
124.84	0.182007	0.0679932	-0.0512387	-0.220551	0.865509	7.29306	20.4596	29.7939
124.94	0.168335	0.0601807	-0.0434268	-0.225616	0.85733	7.28098	20.4264	29.7584
125.04	0.166382	0.0551147	-0.0586851	-0.228363	0.855377	7.28488	20.4232	29.7376
125.14	0.162476	0.0562744	-0.0512396	-0.238129	0.849884	7.27158	20.4127	29.7079
125.24	0.168335	0.0640869	-0.0598444	-0.243988	0.847565	7.27512	20.4057	29.6705
125.34	0.15155	0.0531616	-0.0598446	-0.241241	0.835846	7.25363	20.3842	29.6177
125.44	0.15387	0.0535278	-0.0559391	-0.252594	0.840118	7.24698	20.3689	29.5857
125.54	0.169128	0.06604	-0.0590512	-0.243195	0.833893	7.25284	20.3607	29.565
125.64	0.160522	0.059021	-0.0645452	-0.251007	0.829193	7.23215	20.3529	29.5377
125.74	0.170288	0.0613403	-0.0707697	-0.240875	0.821381	7.22861	20.3346	29.5134
125.84	0.154663	0.0570679	-0.0696109	-0.25296	0.818268	7.21066	20.315	29.4763
125.94	0.164429	0.06604	-0.0727231	-0.242035	0.825287	7.22824	20.3178	29.442
126.04	0.165222	0.074646	-0.0696112	-0.254913	0.816315	7.22354	20.2846	29.4088
126.14	0.180054	0.0777588	-0.0743114	-0.25766	0.823334	7.22238	20.2877	29.3775
126.24	0.180054	0.0738525	-0.084441	-0.245941	0.821381	7.22354	20.274	29.3427
126.34	0.166382	0.050415	-0.07547	-0.275238	0.79599	7.19815	20.2397	29.3033
126.44	0.162476	0.0582275	-0.0754699	-0.261566	0.806549	7.2048	20.2389	29.274
126.54	0.163635	0.0621338	-0.0813293	-0.267426	0.795197	7.18759	20.2291	29.2576
126.64	0.163269	0.0562744	-0.0766301	-0.273285	0.783112	7.18137	20.2076	29.2283
126.74	0.172241	0.0551147	-0.0930477	-0.280304	0.782318	7.17471	20.1947	29.188
126.84	0.165222	0.050415	-0.0938413	-0.281097	0.775299	7.16769	20.1791	29.1529
126.94	0.171448	0.0476685	-0.0922549	-0.285797	0.7659	7.17392	20.158	29.1326
127.04	0.168335	0.0414429	-0.0832828	-0.28421	0.772552	7.16574	20.1479	29.1052
127.14	0.178101	0.0562744	-0.0922543	-0.279144	0.761627	7.16495	20.1393	29.0748
127.24	0.165222	0.0386963	-0.0891421	-0.292023	0.760834	7.15012	20.1283	29.0435
127.34	0.176147	0.0531616	-0.0840768	-0.281097	0.749908	7.15128	20.1244	29.0134
127.44	0.171448	0.055481	-0.089141	-0.285797	0.754181	7.15323	20.115	28.988
127.54	0.158569	0.0367432	-0.0942079	-0.293976	0.749908	7.1376	20.0873	28.947
127.64	0.165222	0.0394897	-0.0930477	-0.294769	0.747162	7.12863	20.0748	28.9224
127.74	0.166382	0.0543213	-0.0938419	-0.292023	0.745209	7.1376	20.0639	28.8931
127.84	0.173401	0.0535278	-0.105926	-0.285797	0.741302	7.12979	20.0545	28.8779
127.94	0.169128	0.0375366	-0.0989084	-0.296722	0.73349	7.11221	20.0365	28.8365
128.04	0.176147	0.0426025	-0.092254	-0.292023	0.736237	7.11887	20.0299	28.8142
128.14	0.172241	0.03479	-0.0969554	-0.294769	0.735443	7.1044	20.015	28.7798
128.24	0.172241	0.03479	-0.119232	-0.294769	0.741302	7.11496	19.9986	28.7505
128.34	0.164429	0.0230713	-0.104767	-0.306488	0.725677	7.10361	19.9889	28.7236
128.44	0.170288	0.0328369	-0.105927	-0.306488	0.729584	7.10245	19.983	28.6978
128.54	0.174194	0.0308838	-0.102813	-0.302582	0.724518	7.10129	19.9779	28.6814
128.64	0.172241	0.0355835	-0.112578	-0.305695	0.721771	7.09464	19.9654	28.6548
128.74	0.165222	0.0289307	-0.117645	-0.300629	0.715912	7.08371	19.9486	28.6236
128.84	0.172241	0.03479	-0.119232	-0.298676	0.717865	7.08487	19.9459	28.5994
128.94	0.165588	0.0222778	-0.108674	-0.312347	0.704193	7.07236	19.9146	28.5681
129.04	0.166382	0.0336304	-0.116485	-0.300629	0.710052	7.08176	19.9146	28.5486
129.14	0.15271	0.0269775	-0.123504	-0.312347	0.704987	7.07315	19.8979	28.5181
129.24	0.161316	0.0250244	-0.122345	-0.310394	0.698334	7.06027	19.8853	28.4802
129.34	0.162476	0.019165	-0.122345	-0.311554	0.696381	7.05948	19.8756	28.4595
129.44	0.156616	0.0199585	-0.128997	-0.314301	0.695221	7.06418	19.8588	28.4392
129.54	0.151917	0.0144653	-0.131318	-0.320953	0.691681	7.05087	19.8455	28.408
129.64	0.153503	0.0172119	-0.128205	-0.323273	0.694427	7.05167	19.8432	28.3845
129.74	0.150757	0.0172119	-0.134064	-0.316254	0.688568	7.04269	19.8268	28.3482
129.84	0.142944	0.0160522	-0.147736	-0.318207	0.691315	7.04581	19.8158	28.3201
129.94	0.137085	0.0094	-0.143037	-0.331879	0.682709	7.03018	19.7955	28.2994
130.04	0.154663	0.019165	-0.138763	-0.31546	0.684662	7.03488	19.8002	28.2791
130.14	0.149963	0.0183716	-0.136017	-0.32486	0.680756	7.03329	19.7849	28.2595
130.24	0.153503	0.0180054	-0.135223	-0.327972	0.674896	7.02237	19.7682	28.2283
130.34	0.150757	0.0172119	-0.134064	-0.327972	0.678802	7.02316	19.7631	28.2173
130.44	0.144897	0.0172119	-0.147735	-0.323273	0.66983	7.0126	19.7467	28.1873
130.54	0.144897	0.0133057	-0.153594	-0.333832	0.67099	7.0087	19.7299	28.1607
130.64	0.135132	0.0101929	-0.153593	-0.335785	0.663177	7.00363	19.7193	28.1248
130.74	0.145691	0.00549	-0.146942	-0.345551	0.661224	6.99503	19.7154	28.106
130.84	0.15271	0.0094	-0.152435	-0.334991	0.665924	7.00558	19.7143	28.0896
130.94	0.146057	0.00861	-0.155548	-0.334625	0.662384	7.00009	19.699	28.0693
131.04	0.150757	0.00745	-0.155548	-0.333832	0.663177	6.99307	19.6928	28.0474
131.14	0.15271	0.0140991	-0.148896	-0.331879	0.66983	6.99191	19.6783	28.0232
131.24	0.145691	0.00354	-0.155548	-0.340851	0.657318	6.9794	19.6685	27.9927
131.34	0.142944	-0.000366	-0.153595	-0.343597	0.651459	6.97159	19.6557	27.9705
131.44	0.142944	0.00549	-0.153595	-0.335785	0.665131	6.96964	19.6549	27.9595
131.54	0.146851	0.0094	-0.144623	-0.335785	0.662018	6.96457	19.6459	27.9353
131.64	0.151917	0.00275	-0.148895	-0.335785	0.662384	6.96494	19.6346	27.9052
131.74	0.15271	0.00629	-0.153595	-0.339691	0.653412	6.95792	19.6275	27.8775
131.84	0.148804	0.00354	-0.155548	-0.347504	0.659271	6.95285	19.6342	27.8669
131.94	0.149597	0.00745	-0.147736	-0.347504	0.660065	6.94815	19.6197	27.8443
132.04	0.15271	0.0094	-0.153595	-0.335785	0.663177	6.94424	19.606	27.8201
132.14	0.142944	0.00549	-0.157501	-0.334991	0.665131	6.94113	19.5951	27.8052
132.24	0.146851	0.00433	-0.152802	-0.337738	0.662018	6.93448	19.5865	27.7771
132.34	0.150757	-0.000366	-0.154388	-0.345551	0.663177	6.94034	19.5748	27.7498
132.44	0.149963	0.0047	-0.159454	-0.346344	0.660431	6.93369	19.5709	27.7341
132.54	0.139038	-0.00232	-0.169218	-0.347504	0.659271	6.92746	19.5533	27.7029
132.64	0.130066	-0.00623	-0.175079	-0.350616	0.650299	6.90909	19.5435	27.6783
132.74	0.125366	-0.0132446	-0.174286	-0.357269	0.651459	6.90323	19.5287	27.6638
132.84	0.135132	-0.00232	-0.165314	-0.353363	0.655365	6.91183	19.5182	27.6384
132.94	0.140991	0.00354	-0.175078	-0.347504	0.659271	6.91299	19.524	27.6236
133.04	0.129272	-0.012085	-0.167267	-0.361176	0.649506	6.90909	19.4994	27.5837
133.14	0.131226	-0.00427	-0.173126	-0.354523	0.652252	6.89932	19.4869	27.5662
133.24	0.12616	-0.0101318	-0.166473	-0.355316	0.653412	6.89426	19.485	27.5494
133.34	0.133179	-0.00623	-0.180939	-0.359222	0.651459	6.90128	19.476	27.5349
133.44	0.127319	-0.0112915	-0.17392	-0.370941	0.641693	6.88565	19.4654	27.5005
133.54	0.132385	-0.0148315	-0.178985	-0.355316	0.641693	6.879	19.4549	27.4853
133.64	0.131226	-0.012085	-0.178986	-0.359222	0.641693	6.88254	19.4389	27.4646
133.74	0.119507	-0.00623	-0.184845	-0.367035	0.63974	6.88956	19.4342	27.4439
133.84	0.123413	-0.0159912	-0.175079	-0.357269	0.63974	6.87784	19.4244	27.4236
133.94	0.133179	-0.00818	-0.18991	-0.357269	0.64444	6.87277	19.4225	27.408
134.04	0.130066	-0.00739	-0.182892	-0.367035	0.637787	6.87003	19.3998	27.3834
134.14	0.133179	-0.0140381	-0.177032	-0.358429	0.631927	6.86417	19.3951	27.3552
134.24	0.133179	-0.0140381	-0.173126	-0.368988	0.631927	6.87003	19.3951	27.3365
134.34	0.137085	-0.00623	-0.182892	-0.361176	0.635834	6.86496	19.3861	27.3201
134.44	0.131226	-0.0140381	-0.177826	-0.368988	0.628021	6.86221	19.3717	27.3005
134.54	0.130432	-0.0148315	-0.186005	-0.365875	0.631927	6.8497	19.3553	27.281
134.64	0.133179	-0.0140381	-0.175081	-0.367035	0.633881	6.85245	19.3529	27.2576
134.74	0.139038	-0.00739	-0.178986	-0.360382	0.635834	6.84933	19.3541	27.2439
134.84	0.1203	-0.0257568	-0.184845	-0.367035	0.620209	6.82901	19.3307	27.2134
134.94	0.12146	-0.0257568	-0.17508	-0.370941	0.621002	6.82901	19.3228	27.1951
135.04	0.125366	-0.0179443	-0.177034	-0.367035	0.624115	6.83292	19.3139	27.1775
135.14	0.133179	-0.00427	-0.186005	-0.365082	0.637787	6.8298	19.315	27.1646
135.24	0.133179	-0.0140381	-0.182892	-0.368988	0.622162	6.8212	19.3014	27.1365
135.34	0.127319	-0.0159912	-0.173126	-0.379913	0.618256	6.81143	19.2924	27.1158
135.44	0.119507	-0.0218506	-0.177032	-0.374847	0.617096	6.81924	19.2799	27.0974
135.54	0.131226	-0.0249634	-0.173127	-0.378754	0.618256	6.81613	19.2721	27.0662
135.64	0.135925	-0.0198975	-0.187592	-0.380707	0.616302	6.80557	19.2643	27.0603
135.74	0.128479	-0.0245972	-0.188751	-0.379547	0.611603	6.80087	19.2506	27.031
135.84	0.111694	-0.0257568	-0.184845	-0.390472	0.620209	6.79776	19.235	27.0037
135.94	0.125366	-0.0218506	-0.17624	-0.384613	0.620209	6.7919	19.233	26.9978
136.04	0.131226	-0.0159912	-0.178984	-0.372101	0.619049	6.79855	19.2291	26.9791
136.14	0.119507	-0.02771	-0.175078	-0.380707	0.616302	6.78995	19.2143	26.9451
136.24	0.123413	-0.0238037	-0.178986	-0.386566	0.614349	6.7919	19.2135	26.9275
136.34	0.129272	-0.0171509	-0.184845	-0.376801	0.616302	6.79776	19.2096	26.9244
136.44	0.123413	-0.0218506	-0.177034	-0.376801	0.602631	6.78293	19.1928	26.908
136.54	0.131226	-0.0238037	-0.182891	-0.378754	0.617096	6.7919	19.192	26.8904
136.64	0.12616	-0.0296631	-0.178192	-0.386566	0.606537	6.78018	19.1803	26.8697
136.74	0.129272	-0.0238037	-0.177032	-0.379913	0.612396	6.78018	19.1803	26.8552
136.84	0.123413	-0.0257568	-0.182892	-0.378754	0.618256	6.78098	19.1713	26.8318
136.94	0.115601	-0.0316162	-0.177033	-0.394379	0.606537	6.77628	19.1568	26.8091
137.04	0.12146	-0.0257568	-0.182891	-0.384613	0.60733	6.78018	19.151	26.8025
137.14	0.115601	-0.0308228	-0.177826	-0.384613	0.606537	6.77042	19.1353	26.7693
137.24	0.130432	-0.0245972	-0.184845	-0.379547	0.607697	6.76962	19.1314	26.7615
137.34	0.133179	-0.0218506	-0.188751	-0.378754	0.614349	6.77316	19.1236	26.7478
137.44	0.125366	-0.0257568	-0.186005	-0.391632	0.606537	6.76456	19.1139	26.7244
137.54	0.123413	-0.0218506	-0.188751	-0.386566	0.60849	6.7626	19.1119	26.7126
137.64	0.1203	-0.02771	-0.184846	-0.386566	0.594818	6.7587	19.099	26.6939
137.74	0.125366	-0.0179443	-0.188751	-0.376801	0.603424	6.7626	19.0943	26.6736
137.84	0.12146	-0.02771	-0.182892	-0.390472	0.596771	6.75363	19.0787	26.6541
137.94	0.137085	-0.0218506	-0.186797	-0.386566	0.606537	6.75479	19.0748	26.6353
138.04	0.131226	-0.0257568	-0.182892	-0.390472	0.596771	6.74698	19.0619	26.6169
138.14	0.135132	-0.0210571	-0.177033	-0.386566	0.604584	6.74503	19.0553	26.6052
138.24	0.137085	-0.0140381	-0.184845	-0.379913	0.60733	6.74893	19.0611	26.5845
138.34	0.125366	-0.0198975	-0.178192	-0.384613	0.602631	6.73996	19.0455	26.5759
138.44	0.131226	-0.0140381	-0.182891	-0.388519	0.60849	6.74112	19.0404	26.5525
138.54	0.135925	-0.0238037	-0.18094	-0.394379	0.596771	6.73135	19.026	26.5291
138.64	0.139038	-0.0140381	-0.192656	-0.388519	0.60849	6.7294	19.0221	26.522
138.74	0.127319	-0.0218506	-0.182892	-0.396332	0.590912	6.7294	19.0143	26.4958
138.84	0.137085	-0.012085	-0.187592	-0.386566	0.605377	6.73331	19.0103	26.49
138.94	0.138245	-0.0167847	-0.184845	-0.391266	0.597931	6.7294	18.9908	26.4607
139.04	0.133179	-0.0179443	-0.178985	-0.387726	0.600677	6.7294	18.983	26.449
139.14	0.129272	-0.0269165	-0.177033	-0.390472	0.600677	6.71768	18.9732	26.4294
139.24	0.139038	-0.0218506	-0.180145	-0.386566	0.598724	6.72745	18.974	26.4138
139.34	0.129272	-0.0159912	-0.177032	-0.390472	0.594818	6.71768	18.9654	26.3931
139.44	0.135132	-0.0101318	-0.186797	-0.384613	0.600677	6.72043	18.9557	26.3865
139.54	0.127319	-0.0179443	-0.192657	-0.390472	0.587006	6.71182	18.942	26.365
139.64	0.115601	-0.0316162	-0.182892	-0.396332	0.58194	6.70401	18.9342	26.3463
139.74	0.135132	-0.0218506	-0.177032	-0.386566	0.587006	6.71964	18.935	26.3455
[truncated: 2,803 more rows]

## Sheet: PD
Time (s)	3.9 nM	7.81 nM	15.63 nM	31.25 nM	62.5 nM	125 nM	250 nM	500 nM
-60.02	-0.0739746	0.253937	0.0813598	0.231079	0.151581	0.0804748	0.153229	0.0657653
-59.92	-0.0778809	0.236359	0.0715946	0.21936	0.147278	0.0707092	0.135651	0.0622559
-59.82	-0.08374	0.251983	0.0715939	0.238891	0.149231	0.0785214	0.151275	0.0696713
-59.72	-0.0837402	0.244171	0.0715942	0.223267	0.141418	0.0730591	0.143463	0.0618591
-59.62	-0.0829471	0.253937	0.0637817	0.231079	0.139465	0.0707092	0.135651	0.0638123
-59.52	-0.0856934	0.246124	0.0735473	0.231079	0.149231	0.0804748	0.143463	0.0618591
-59.42	-0.0856934	0.253937	0.0735474	0.231079	0.139465	0.0707092	0.14151	0.0716248
-59.32	-0.0798343	0.25589	0.0735472	0.231079	0.149231	0.0804747	0.147369	0.0657652
-59.22	-0.0806274	0.253937	0.0618286	0.229126	0.149231	0.0687561	0.14151	0.0696716
-59.12	-0.0700691	0.246124	0.0715942	0.229126	0.149231	0.0785217	0.153229	0.0716248
-59.02	-0.0583496	0.244171	0.0715942	0.229523	0.141418	0.0707092	0.145416	0.0638122
-58.92	-0.0692749	0.251984	0.0700379	0.22522	0.147278	0.0765686	0.14151	0.0696716
-58.82	-0.0524906	0.244568	0.0696415	0.219361	0.141418	0.0785221	0.143463	0.0638126
-58.72	-0.0524902	0.251587	0.0809631	0.236542	0.1586	0.0878906	0.154785	0.071228
-58.62	-0.0524906	0.25589	0.0813595	0.231079	0.153137	0.0921936	0.155182	0.0833435
-58.52	-0.0524902	0.244171	0.0735477	0.219361	0.151184	0.0804752	0.136048	0.0657657
-58.42	-0.0524902	0.244171	0.0794068	0.229126	0.149628	0.0882874	0.151276	0.0716248
-58.32	-0.0485845	0.253936	0.0813595	0.229126	0.158997	0.0921932	0.145416	0.0755306
-58.22	-0.0466309	0.236359	0.0735474	0.221313	0.149231	0.0804749	0.133698	0.0638123
-58.12	-0.0388185	0.234406	0.0715942	0.21936	0.141418	0.0726624	0.143463	0.0559998
-58.02	-0.0427246	0.236359	0.0813598	0.211548	0.149231	0.0804748	0.143463	0.0638122
-57.92	-0.048584	0.232452	0.0715943	0.21936	0.139465	0.0785217	0.14151	0.0618591
-57.82	-0.0759279	0.226593	0.0715945	0.221314	0.149231	0.0726627	0.135651	0.0638126
-57.72	-0.102112	0.242218	0.0813599	0.221313	0.157043	0.0902405	0.151276	0.0813904
-57.62	-0.0974125	0.226593	0.0715942	0.221313	0.151184	0.082428	0.135651	0.0657654
-57.52	-0.109131	0.22464	0.0637817	0.213501	0.149231	0.0730591	0.133698	0.0638123
-57.42	-0.0935059	0.216827	0.0735473	0.211548	0.141418	0.0804749	0.143463	0.0735779
-57.32	-0.0935059	0.222687	0.0637818	0.21936	0.149231	0.0785218	0.133698	0.0716248
-57.22	-0.0876465	0.22464	0.0735474	0.211945	0.151184	0.0726624	0.133698	0.064209
-57.12	-0.107177	0.215271	0.0641788	0.209595	0.143372	0.0804749	0.143463	0.0618591
-57.02	-0.104065	0.230499	0.0794064	0.21936	0.158997	0.0804746	0.143463	0.0813901
-56.92	-0.100525	0.222687	0.0715942	0.209595	0.143372	0.0707092	0.133698	0.0657654
-56.82	-0.0915528	0.222687	0.0715941	0.201782	0.141418	0.0804747	0.145416	0.0638121
-56.72	-0.0915527	0.218781	0.0774536	0.203735	0.139465	0.0687561	0.133698	0.059906
-56.62	-0.095459	0.232452	0.0715942	0.217407	0.131653	0.0687561	0.133698	0.0638123
-56.52	-0.101318	0.22464	0.0794064	0.209594	0.139465	0.0707089	0.143463	0.0618588
-56.42	-0.103271	0.212921	0.0696414	0.207642	0.137512	0.066803	0.125885	0.0520935
-56.32	-0.0896001	0.220734	0.0794068	0.207642	0.139465	0.0687562	0.131744	0.0618592
-56.22	-0.0829468	0.22464	0.0715942	0.199829	0.149231	0.0785217	0.143463	0.0618591
-56.12	-0.0923463	0.22229	0.0692445	0.207245	0.139465	0.0703125	0.143066	0.071228
-56.02	-0.0895996	0.216827	0.0735474	0.209595	0.139465	0.0707092	0.145416	0.0735779
-55.92	-0.0837402	0.214874	0.0715942	0.201782	0.149231	0.0804749	0.145813	0.0657654
-55.82	-0.0876465	0.214874	0.0715943	0.207642	0.139465	0.0707093	0.14151	0.0716248
-55.72	-0.103271	0.214874	0.0637817	0.209595	0.139465	0.0804749	0.153229	0.0657654
-55.62	-0.0927126	0.205109	0.063782	0.192017	0.131653	0.0628967	0.143463	0.0540466
-55.52	-0.0935059	0.214874	0.0637818	0.207642	0.137512	0.0804749	0.143463	0.0618592
-55.42	-0.0982056	0.214874	0.0544125	0.209595	0.149231	0.082428	0.153229	0.0735779
-55.32	-0.0935065	0.205109	0.0422974	0.199829	0.131653	0.0726624	0.135651	0.0559998
-55.22	-0.0935059	0.214874	0.0442505	0.203735	0.133606	0.0746155	0.125885	0.0462341
-55.12	-0.0896	0.207062	0.0422973	0.201782	0.131653	0.0726624	0.133698	0.0446777
-55.02	-0.120056	0.203156	0.0325318	0.223267	0.1297	0.0785218	0.123932	0.0497437
-54.92	-0.0720215	0.230499	0.0672907	0.233032	0.133606	0.0921936	0.147369	0.0696716
-54.82	-0.0923458	0.210967	0.0485529	0.215454	0.12384	0.0843806	0.139556	0.0599055
-54.72	-0.11499	0.187531	0.0325317	0.19397	0.0886841	0.0726624	0.108307	0.044281
-54.62	-0.140379	0.19339	0.0501102	0.199829	0.0754089	0.0746155	0.0794067	0.059906
-54.52	-0.163818	0.205109	0.0598762	0.20218	0.0476685	0.0476691	0.0497138	0.0755317
-54.42	-0.169678	0.212921	0.0696421	0.184204	0.0422058	0.0261841	0.0399475	0.0661621
-54.32	-0.18414	0.203157	0.0633865	0.160768	0.0296936	0.00977	0.0321365	0.0458389
-54.22	-0.186462	0.19574	0.0446472	0.135376	0.0476685	0.000793	0.0340881	0.0270996
-54.12	-0.218103	0.177368	0.0422988	0.139282	0.0730591	0.00977	0.0594788	0.0247498
-54.02	-0.0450745	0.166444	0.0149549	0.127962	0.0925903	0.0160231	0.0848707	0.00522
-53.92	0.221344	0.148468	0.00519	0.121307	0.133209	0.0453186	0.109863	0.00327
-53.82	0.550209	0.126984	-0.00848	0.119751	0.145325	0.0628973	0.137604	0.0110784
-53.72	1.42603	0.109802	-0.0178528	0.119751	0.158997	0.0863342	0.143463	0.013031
-53.62	1.14981	0.103546	-0.0104377	0.119751	0.158997	0.0804749	0.135651	0.00522
-53.52	0.158447	0.0859682	-0.0280149	0.10257	0.151184	0.062897	0.11612	-0.00455
-53.42	-0.221619	0.0937805	-0.0104373	0.106079	0.164856	0.051178	0.131744	0.00131
-53.32	-0.775133	0.0355838	-0.0651242	0.108033	0.168762	0.0394595	0.131745	-0.0065
-53.22	-1.01498	0.0312805	-0.0768433	0.0767822	0.184387	0.051178	0.14151	-0.029541
-53.12	-1.11457	0.0429993	-0.0592649	0.0689697	0.188293	0.0433655	0.151276	-0.0299377
-53.02	-1.32278	0.0894774	-0.0123903	0.10022	0.194153	0.0570372	0.168854	-0.0143129
-52.92	-0.326324	0.161743	0.0594784	0.140839	0.201965	0.0609436	0.14151	0.024353
-52.82	-0.145447	0.197295	0.0872182	0.172484	0.184387	0.0765676	0.118071	0.0673207
-52.72	-0.164612	0.204712	0.0926819	0.180298	0.149231	0.0648499	0.0887756	0.0559998
-52.62	-0.206784	0.205109	0.0930776	0.180298	0.125793	0.0609436	0.102448	0.0618591
-52.52	-0.199768	0.179717	0.0676872	0.164275	0.106262	0.0605461	0.0868217	0.055999
-52.42	-0.200134	0.184021	0.0544124	0.153351	0.1008	0.0632935	0.0755005	0.0368652
-52.32	-0.170838	0.175811	0.0618279	0.160766	0.0925903	0.0609429	0.0829155	0.0325615
-52.22	-0.165771	0.164093	0.0442505	0.143188	0.0906372	0.0433655	0.0731506	0.0325623
-52.12	-0.161866	0.173859	0.0520627	0.149048	0.0906372	0.0589905	0.0731506	0.0403748
-52.02	-0.142334	0.166046	0.0520628	0.152954	0.0828247	0.0531309	0.0751035	0.0345152
-51.92	-0.126709	0.167999	0.040344	0.154907	0.0945435	0.0550842	0.0692444	0.0306091
-51.82	-0.126709	0.164093	0.0501098	0.151001	0.0906372	0.0609435	0.0633849	0.0306091
-51.72	-0.124756	0.173859	0.0501099	0.166626	0.0886841	0.0589905	0.0614319	0.0306091
-51.62	-0.131409	0.171906	0.0501099	0.158813	0.0886841	0.0589905	0.0708008	0.0325623
-51.52	-0.136475	0.173859	0.0501099	0.158813	0.0886841	0.0589905	0.0731506	0.0247498
-51.42	-0.163818	0.173859	0.0501095	0.158813	0.0984497	0.0589905	0.0731506	0.0227966
-51.32	-0.187256	0.173859	0.0501099	0.158813	0.0964966	0.051178	0.0540161	0.013031
-51.22	-0.212646	0.181671	0.0422974	0.151001	0.0906372	0.0492249	0.0610352	0.0306091
-51.12	-0.238037	0.166046	0.030578	0.139282	0.0886841	0.0394592	0.0653381	0.0227966
-51.02	-0.238037	0.158234	0.00714	0.133423	0.0730591	0.0511781	0.0575258	0.0165407
-50.92	-0.218506	0.16214	0.0364377	0.145142	0.0886841	0.066803	0.0731506	0.0227966
-50.82	-0.192323	0.16214	0.0403445	0.147095	0.0886841	0.0781253	0.0653384	0.0247501
-50.72	-0.178284	0.181671	0.0579224	0.158813	0.0984497	0.107819	0.0731506	0.0325623
-50.62	-0.163819	0.175812	0.0731502	0.151001	0.0925903	0.103912	0.0672913	0.0267029
-50.52	-0.17749	0.173859	0.0715942	0.147095	0.0828247	0.0941467	0.0653381	0.00562
-50.42	-0.171631	0.166046	0.0813596	0.166626	0.0808716	0.0921936	0.0653381	0.013031
-50.32	-0.175537	0.15628	0.0774532	0.170135	0.0828247	0.0750118	0.0672908	0.00522
-50.22	-0.176697	0.16214	0.0559692	0.160767	0.0632935	0.0609436	0.0555725	-0.0065
-50.12	-0.169678	0.165649	0.0559688	0.172485	0.0535278	0.0550842	0.04776	0.00482
-50.02	-0.168518	0.164489	0.0446468	0.163116	0.0519714	0.0418086	0.0462032	0.00366
-49.92	-0.154053	0.154327	0.0325321	0.143188	0.039856	0.0218811	0.0419006	0.00131
-49.82	-0.159912	0.181275	0.0419007	0.150604	0.0492249	0.0390626	0.0532227	0.0126344
-49.72	-0.157959	0.185577	0.0446472	0.16272	0.0613403	0.0414124	0.0731506	0.0325623
-49.62	-0.15326	0.166046	0.0305789	0.151001	0.0496216	0.0394592	0.0711975	0.0227966
-49.52	-0.161865	0.181671	0.0383912	0.158814	0.0574341	0.0472718	0.0809632	0.0306092
-49.42	-0.156799	0.183624	0.0594784	0.160767	0.0613403	0.0492249	0.0907288	0.0247498
-49.32	-0.163818	0.173859	0.0520633	0.160767	0.0496216	0.0414127	0.0926822	0.0227969
-49.22	-0.169678	0.181671	0.0696411	0.168579	0.0652466	0.0472717	0.100494	0.0227966
-49.12	-0.1521	0.175812	0.0637813	0.153351	0.0613403	0.0335999	0.0868225	0.0149841
-49.02	-0.148193	0.166046	0.0426944	0.139283	0.0671997	0.0296939	0.0829166	-0.00455
-48.92	-0.142334	0.171906	0.0481568	0.149048	0.0769653	0.0296936	0.0829163	0.0110779
-48.82	-0.132569	0.16449	0.0501098	0.149048	0.0789185	0.0296935	0.0829162	0.0130309
-48.72	-0.141541	0.160187	0.0579224	0.139282	0.086731	0.0394592	0.0926819	0.0110779
-48.62	-0.130616	0.16214	0.0598758	0.139282	0.0886841	0.0414124	0.094635	0.0247498
-48.52	-0.138428	0.169953	0.0676884	0.156861	0.0964966	0.0492252	0.0946354	0.0325626
-48.42	-0.132568	0.191437	0.0774537	0.166626	0.117981	0.051178	0.102448	0.0423279
-48.32	-0.137268	0.19339	0.0794067	0.168579	0.119934	0.0609436	0.104401	0.044281
-48.22	-0.130615	0.19339	0.083313	0.160767	0.119934	0.0609436	0.0965881	0.0349121
-48.12	-0.134521	0.175812	0.0715945	0.149048	0.112122	0.0433655	0.094635	0.0227966
-48.02	-0.124756	0.191437	0.0794068	0.158814	0.117981	0.0589906	0.102448	0.0306092
-47.92	-0.124756	0.19339	0.073547	0.158813	0.119934	0.0609436	0.0965881	0.0423279
-47.82	-0.123963	0.175812	0.0618286	0.149048	0.110168	0.051178	0.094635	0.0247498
-47.72	-0.12085	0.183624	0.0715942	0.151001	0.102356	0.0433655	0.0852661	0.0149841
-47.62	-0.12085	0.183624	0.0715939	0.149048	0.117981	0.0589905	0.0907288	0.0208435
-47.52	-0.116943	0.183625	0.061829	0.149048	0.102356	0.0511783	0.0829166	0.0208439
-47.42	-0.111084	0.192993	0.0809632	0.150604	0.117584	0.0605469	0.102051	0.0419312
-47.32	-0.11499	0.187531	0.0833133	0.151001	0.131653	0.0632938	0.104401	0.0364688
-47.22	-0.107178	0.203156	0.0911255	0.168579	0.131653	0.0687561	0.121979	0.0423279
-47.12	-0.111877	0.195343	0.0852657	0.151398	0.121887	0.0628967	0.106354	0.0345154
-47.02	-0.118896	0.183624	0.0715942	0.137329	0.119934	0.0492249	0.0926819	0.0149841
-46.92	-0.124756	0.19339	0.0715942	0.137329	0.112122	0.0414124	0.0848694	0.0227966
-46.82	-0.123962	0.185578	0.0735477	0.141236	0.110168	0.0492252	0.0926822	0.0149844
-46.72	-0.113037	0.201202	0.0794067	0.139282	0.119934	0.0570374	0.0926819	0.0208435
-46.62	-0.122803	0.185577	0.063782	0.129517	0.1008	0.0414124	0.0829163	0.013031
-46.52	-0.113037	0.191437	0.0696412	0.139282	0.106262	0.0570374	0.100494	0.0208436
-46.42	-0.113037	0.195343	0.0735473	0.139282	0.108215	0.0589905	0.102448	0.0247498
-46.32	-0.111877	0.183624	0.0696412	0.137329	0.108215	0.0492249	0.100494	0.0208436
-46.22	-0.113037	0.183624	0.0715942	0.141235	0.108215	0.0589905	0.104401	0.0227966
-46.12	-0.116943	0.203156	0.0700375	0.147095	0.116028	0.066803	0.11026	0.0384216
-46.02	-0.132568	0.195343	0.0696411	0.139282	0.117981	0.0589905	0.102448	0.0325623
-45.92	-0.118896	0.195343	0.0696411	0.149048	0.117981	0.0589905	0.114166	0.0345154
-45.82	-0.116944	0.195343	0.0696407	0.149047	0.117981	0.0707089	0.114166	0.0325619
-45.72	-0.122009	0.195343	0.0598755	0.13147	0.117981	0.0531311	0.104401	0.0227966
-45.62	-0.116944	0.203156	0.0774537	0.147095	0.117981	0.0589905	0.112213	0.0306091
-45.52	-0.11499	0.195739	0.0794064	0.149047	0.117981	0.0707089	0.116119	0.0423275
-45.42	-0.126709	0.19339	0.0696411	0.149048	0.119934	0.0609436	0.104401	0.0247498
-45.32	-0.111084	0.19339	0.0813602	0.149048	0.119934	0.0531314	0.104401	0.0227969
-45.22	-0.111084	0.201202	0.0891724	0.149048	0.127747	0.0687561	0.121979	0.0306091
-45.12	-0.113037	0.203156	0.0833126	0.149048	0.139465	0.0707092	0.123932	0.0325623
-45.02	-0.113037	0.203156	0.0715942	0.149048	0.121887	0.0707092	0.114166	0.0325623
-44.92	-0.113831	0.195343	0.0813599	0.149048	0.119934	0.0707092	0.123932	0.0325623
-44.82	-0.111084	0.203156	0.0813602	0.149048	0.119934	0.062897	0.11612	0.0325626
-44.72	-0.109131	0.210968	0.0891724	0.158813	0.137512	0.0687561	0.121979	0.0403748
-44.62	-0.111084	0.203156	0.0911255	0.149048	0.1297	0.0609436	0.123932	0.0325623
-44.52	-0.0974121	0.203156	0.0911255	0.149048	0.131653	0.0707092	0.123932	0.0325623
-44.42	-0.108337	0.212921	0.0911251	0.149048	0.1297	0.0707092	0.123932	0.0325623
-44.32	-0.0954592	0.195343	0.0813599	0.151001	0.119934	0.0609436	0.114166	0.0345154
-44.22	-0.111084	0.19339	0.0911255	0.143188	0.1297	0.0609436	0.123932	0.0345154
-44.12	-0.111084	0.212524	0.100494	0.150604	0.139069	0.0800781	0.133301	0.0438843
-44.02	-0.111084	0.214874	0.102844	0.152954	0.141418	0.082428	0.127838	0.0462341
-43.92	-0.111084	0.207062	0.112609	0.152954	0.133606	0.0730591	0.125885	0.0462341
-43.82	-0.101319	0.19339	0.100891	0.151001	0.1297	0.0589905	0.123932	0.0345154
-43.72	-0.111084	0.203156	0.0930786	0.151001	0.1297	0.0687561	0.123932	0.044281
-43.62	-0.111084	0.203156	0.100891	0.141632	0.1297	0.0687561	0.123932	0.044281
-43.52	-0.101318	0.201202	0.0989381	0.147095	0.127747	0.0668031	0.121979	0.042328
-43.42	-0.107178	0.195343	0.100891	0.149048	0.131653	0.0785217	0.123932	0.044281
-43.32	-0.105225	0.205109	0.110657	0.149048	0.1297	0.0785217	0.133698	0.044281
-43.22	-0.0974121	0.205109	0.110657	0.158813	0.1297	0.0785217	0.133698	0.044281
-43.12	-0.103271	0.195343	0.100891	0.149048	0.1297	0.0804749	0.114563	0.044281
-43.02	-0.107178	0.212921	0.118469	0.15686	0.137512	0.0882874	0.129791	0.0520936
-42.92	-0.0993652	0.207062	0.120422	0.168579	0.139465	0.082428	0.131744	0.0540466
-42.82	-0.103271	0.195343	0.110657	0.151001	0.121887	0.0707092	0.121979	0.044281
-42.72	-0.0935059	0.195343	0.120422	0.149048	0.131653	0.0707092	0.121979	0.044281
-42.62	-0.103271	0.212921	0.128235	0.15686	0.139465	0.0882874	0.121979	0.0520935
-42.52	-0.103271	0.205109	0.11261	0.158813	0.131653	0.0804749	0.112213	0.0540466
-42.42	-0.0962524	0.197296	0.110657	0.151001	0.122284	0.0804749	0.123932	0.0540466
-42.32	-0.109131	0.195343	0.110657	0.149048	0.1297	0.0804749	0.123932	0.0540466
-42.22	-0.103271	0.195343	0.110657	0.149048	0.1297	0.0804749	0.123932	0.0540466
-42.12	-0.103271	0.195343	0.100891	0.13147	0.119934	0.0804749	0.114166	0.044281
-42.02	-0.0935059	0.187531	0.11261	0.139283	0.119934	0.0804752	0.123932	0.0364688
-41.92	-0.103271	0.19339	0.120422	0.147095	0.137512	0.0882874	0.131744	0.059906
-41.82	-0.0993654	0.195343	0.122375	0.149047	0.131653	0.0902401	0.133697	0.0559994
-41.72	-0.0837402	0.185577	0.11261	0.139282	0.119934	0.0902405	0.116119	0.0520935
-41.62	-0.0935055	0.195343	0.11261	0.139282	0.119934	0.0902405	0.123932	0.0540466
-41.52	-0.0935059	0.195343	0.114563	0.149048	0.119934	0.0902405	0.123932	0.0540466
-41.42	-0.0837402	0.195343	0.112609	0.141235	0.1297	0.0902405	0.123932	0.0540466
-41.32	-0.0935055	0.176208	0.102844	0.129517	0.119934	0.0902405	0.114166	0.0540466
-41.22	-0.0927124	0.183624	0.102844	0.129517	0.119934	0.082428	0.123932	0.0540466
-41.12	-0.0817873	0.191437	0.110657	0.149048	0.127747	0.0882874	0.131744	0.0618591
-41.02	-0.0915527	0.19339	0.122375	0.151001	0.139465	0.100006	0.133698	0.0559998
-40.92	-0.0915527	0.19339	0.122375	0.151001	0.131653	0.100006	0.133698	0.0638123
-40.82	-0.077881	0.181671	0.110657	0.139282	0.117981	0.0882874	0.123932	0.0520935
-40.72	-0.0876465	0.191437	0.120422	0.13147	0.117981	0.0882874	0.121979	0.0520935
-40.62	-0.0837402	0.191437	0.120422	0.129517	0.117981	0.0902405	0.121979	0.0520935
-40.52	-0.0837402	0.191436	0.112609	0.129516	0.127747	0.088287	0.121978	0.0520931
-40.42	-0.0837402	0.191437	0.100891	0.129517	0.117981	0.0785217	0.121979	0.0423279
-40.32	-0.0837399	0.183624	0.110657	0.121704	0.117981	0.0785217	0.114166	0.0520935
-40.22	-0.079834	0.181671	0.102844	0.119751	0.110168	0.0882874	0.112213	0.0520935
-40.12	-0.0622561	0.181671	0.100891	0.129517	0.117981	0.0882874	0.112213	0.0520935
-40.02	-0.0759277	0.189484	0.0989381	0.127564	0.116028	0.0863343	0.120026	0.057953
-39.92	-0.0817871	0.183624	0.110657	0.129517	0.117981	0.100006	0.121979	0.0618591
-39.82	-0.0817871	0.181671	0.110657	0.121704	0.117981	0.100006	0.121979	0.0618591
-39.72	-0.0817871	0.181671	0.110657	0.119751	0.110168	0.100006	0.121979	0.0618591
-39.62	-0.077881	0.171906	0.100891	0.119751	0.108215	0.0902405	0.121979	0.0618591
-39.52	-0.0720215	0.191437	0.110657	0.127564	0.116028	0.0980531	0.129791	0.0618592
-39.42	-0.0661621	0.185577	0.110657	0.129517	0.117981	0.109772	0.131744	0.0618591
-39.32	-0.0681154	0.183624	0.110656	0.129516	0.117981	0.109771	0.131744	0.0618588
-39.22	-0.0759277	0.173859	0.100891	0.129517	0.108215	0.100006	0.133698	0.0520935
-39.12	-0.0720215	0.183624	0.110657	0.120148	0.119934	0.101959	0.133698	0.0520935
-39.02	-0.0681152	0.183624	0.110657	0.117798	0.119934	0.100006	0.133697	0.0638122
-38.92	-0.0720215	0.183228	0.11026	0.117401	0.119537	0.0996094	0.133301	0.0634155
-38.82	-0.0622559	0.185577	0.116516	0.129517	0.121887	0.103912	0.135651	0.0657654
-38.72	-0.0759277	0.187531	0.114563	0.129517	0.114075	0.101959	0.137604	0.0563965
-38.62	-0.0817871	0.175812	0.104797	0.119751	0.102356	0.0921936	0.125885	0.044281
-38.52	-0.0720215	0.175812	0.104797	0.129517	0.112122	0.101959	0.125885	0.044281
-38.42	-0.0817871	0.175812	0.114563	0.121704	0.104309	0.101959	0.125885	0.0540466
-38.32	-0.077881	0.167999	0.0954285	0.109985	0.0925903	0.0921936	0.125885	0.044281
-38.22	-0.0720215	0.166046	0.0930786	0.109985	0.0925903	0.0921936	0.125885	0.044281
-38.12	-0.0720215	0.166046	0.0930786	0.119751	0.0945435	0.0921936	0.125885	0.044281
-38.02	-0.0720215	0.175811	0.102844	0.119751	0.0925903	0.101959	0.125885	0.0442806
-37.92	-0.0622559	0.156281	0.0911258	0.108032	0.0808716	0.0902405	0.123932	0.0423279
-37.82	-0.0739742	0.16214	0.0989381	0.115845	0.0886841	0.0980531	0.131744	0.0501405
-37.72	-0.0700684	0.164093	0.110657	0.119751	0.0906372	0.0921936	0.133698	0.0520935
-37.62	-0.0681155	0.173859	0.110657	0.117798	0.0925903	0.100006	0.125885	0.0520935
-37.52	-0.0700684	0.173858	0.110656	0.117797	0.0906372	0.100006	0.14151	0.0540463
-37.42	-0.064209	0.156281	0.110657	0.108032	0.0808716	0.0902405	0.125885	0.0423279
-37.32	-0.0778805	0.16214	0.110657	0.127564	0.0984497	0.107819	0.131744	0.0501405
-37.22	-0.0837402	0.173859	0.110657	0.129517	0.100403	0.109772	0.133698	0.0520935
-37.12	-0.0720215	0.164093	0.110657	0.119751	0.0906372	0.0921936	0.133698	0.0423279
-37.02	-0.0778809	0.173859	0.110657	0.129517	0.100403	0.0902405	0.133698	0.0520935
-36.92	-0.0720215	0.16449	0.110656	0.129517	0.100403	0.100006	0.125885	0.0520935
-36.82	-0.0720211	0.152374	0.102844	0.111938	0.0906372	0.0902405	0.114166	0.0423279
-36.72	-0.0720215	0.152374	0.100891	0.109985	0.0812683	0.0902405	0.123932	0.0423279
-36.62	-0.0720215	0.164093	0.0930782	0.109985	0.0789185	0.0902405	0.123932	0.0423279
-36.52	-0.0622559	0.154328	0.0813602	0.102173	0.0613403	0.0921939	0.114167	0.0423282
-36.42	-0.0720215	0.154327	0.0989381	0.108032	0.0769653	0.100006	0.121979	0.0501404
-36.32	-0.0720215	0.164093	0.100891	0.109985	0.0789185	0.101959	0.123932	0.0520931
-36.22	-0.0583496	0.154327	0.0911255	0.10022	0.0691528	0.0921936	0.123932	0.0423279
-36.12	-0.0524902	0.146515	0.0911258	0.10022	0.0691528	0.101959	0.123932	0.0423279
-36.02	-0.0524902	0.16214	0.110657	0.108032	0.0691528	0.109772	0.131744	0.0501405
-35.92	-0.0614624	0.164093	0.112609	0.119751	0.0789185	0.111725	0.145416	0.0520935
-35.82	-0.0505373	0.154328	0.102845	0.109986	0.0691528	0.0925906	0.127838	0.0520938
-35.72	-0.0466309	0.16214	0.110657	0.109985	0.0769653	0.107819	0.133698	0.0520935
-35.62	-0.050537	0.173859	0.122375	0.109985	0.0789185	0.109772	0.135651	0.0520935
-35.52	-0.0415649	0.156281	0.104797	0.10022	0.0789185	0.100006	0.125885	0.0423279
-35.42	-0.0427246	0.154327	0.102844	0.102173	0.0789185	0.0921936	0.125885	0.0345154
-35.32	-0.0427246	0.154327	0.11261	0.10022	0.0789185	0.100006	0.126282	0.0423279
-35.22	-0.0407715	0.156281	0.11261	0.10022	0.0789185	0.100006	0.123932	0.0423279
-35.12	-0.0388186	0.154327	0.104797	0.109985	0.0828247	0.100006	0.123932	0.0423279
-35.02	-0.0407715	0.152374	0.110657	0.108032	0.0789185	0.0980531	0.121979	0.0520936
-34.92	-0.0446777	0.164093	0.11261	0.109985	0.0808716	0.101959	0.133698	0.0540466
-34.82	-0.0349121	0.164093	0.11261	0.109985	0.0906372	0.100006	0.125885	0.0540466
-34.72	-0.0310059	0.156281	0.122375	0.111938	0.0828247	0.100006	0.123932	0.0462341
-34.62	-0.0173342	0.154327	0.122375	0.109985	0.0808716	0.100006	0.123932	0.044281
-34.52	-0.032959	0.152375	0.102845	0.0982669	0.0691528	0.0980533	0.104401	0.0423282
-34.42	-0.0290527	0.152374	0.118469	0.0967102	0.086731	0.098053	0.120026	0.0423279
-34.32	-0.0173342	0.152374	0.120422	0.106079	0.0808716	0.0980526	0.121978	0.0423275
-34.22	-0.0290527	0.152374	0.102844	0.0963135	0.0691528	0.0882874	0.104401	0.0423279
-34.12	-0.013428	0.144562	0.100891	0.088501	0.071106	0.098053	0.102448	0.0423279
-34.02	-0.0134277	0.163696	0.120025	0.0959165	0.0785217	0.0996091	0.111816	0.043884
-33.92	-0.0223999	0.148468	0.103241	0.088501	0.071106	0.100006	0.104401	0.0345154
-33.82	-0.0114748	0.146515	0.100891	0.0924072	0.0632935	0.100006	0.106354	0.044281
-33.72	-0.00757	0.146515	0.110657	0.0904541	0.0613403	0.100006	0.104401	0.0364685
-33.62	-0.00562	0.146515	0.102844	0.0904541	0.0613403	0.0921936	0.104401	0.0345154
-33.52	-0.00757	0.144959	0.0989381	0.0806886	0.0691528	0.100006	0.0946351	0.0325623
-33.42	-0.0153809	0.144562	0.110657	0.0806885	0.0617371	0.0941467	0.104401	0.0345154
-33.32	-0.00757	0.13675	0.102845	0.0904544	0.0593872	0.0921939	0.104401	0.0349124
-33.22	-0.00171	0.152374	0.108704	0.0904541	0.0769653	0.100006	0.104401	0.0403748
-33.12	-0.0114744	0.144562	0.100891	0.0806885	0.0613403	0.0941467	0.094635	0.0325623
-33.02	-0.00171	0.13675	0.11261	0.0904544	0.0593872	0.0921939	0.0946353	0.0247501
-32.92	-0.0134277	0.142609	0.11261	0.0904541	0.0671997	0.100006	0.094635	0.0403748
-32.82	-0.00366	0.146515	0.112609	0.0904537	0.0789185	0.111724	0.1044	0.0423275
-32.72	-0.00446	0.134796	0.0950317	0.0806885	0.0613403	0.0941467	0.094635	0.0325623
-32.62	-0.019287	0.134796	0.0930789	0.0826416	0.0593872	0.0921936	0.094635	0.0247498
-32.52	-0.00952	0.152374	0.110657	0.0885011	0.0671997	0.100006	0.0930787	0.0403748
-32.42	-0.017334	0.146515	0.104797	0.0904541	0.0613403	0.111725	0.0926819	0.0423279
-32.32	-0.0184938	0.134796	0.0930789	0.0728763	0.0496216	0.0925906	0.0926822	0.0325626
-32.22	-0.0153809	0.142609	0.110657	0.088501	0.0671997	0.098053	0.100494	0.0325623
-32.12	-0.0173341	0.146515	0.104797	0.0904541	0.0691528	0.109772	0.094635	0.0423279
-32.02	-0.00171	0.134796	0.0930786	0.072876	0.0515747	0.0921936	0.0829163	0.0325623
-31.92	-0.0114746	0.134796	0.102845	0.0806885	0.0496216	0.0902405	0.0829163	0.0247498
-31.82	-0.00171	0.134796	0.110656	0.0885006	0.0691528	0.0980526	0.0926815	0.0306088
-31.72	-0.0114746	0.132843	0.0930786	0.0787354	0.0515747	0.0902405	0.0809631	0.0208435
-31.62	-0.0114747	0.132843	0.0911258	0.0791321	0.0496216	0.0882874	0.0809631	0.0247498
-31.52	-0.00757	0.132843	0.0989381	0.0845948	0.0574341	0.0960999	0.0887757	0.0306092
-31.42	-0.00562	0.132843	0.101287	0.0787354	0.0593872	0.0902405	0.0829163	0.0325623
-31.32	-0.0025	0.132843	0.0891727	0.0670169	0.0418091	0.0882877	0.0829166	0.0227969
-31.22	-0.0134277	0.131287	0.0969849	0.0845947	0.0574341	0.0960999	0.0907288	0.0306091
-31.12	-0.00366	0.13089	0.108704	0.0787354	0.0593872	0.0902405	0.0926819	0.0247498
-31.02	-0.0134277	0.123077	0.100891	0.0767819	0.0515747	0.088287	0.084869	0.0325619
-30.92	-0.00366	0.121124	0.0891727	0.0787354	0.039856	0.0882874	0.0829163	0.0227966
-30.82	-0.00757	0.130493	0.108307	0.0802918	0.0589905	0.0976563	0.0922852	0.0321656
-30.72	-0.0106812	0.125031	0.110657	0.0806885	0.0613403	0.0921936	0.0868225	0.0267029
-30.62	-0.00366	0.113312	0.0930786	0.0709229	0.0422058	0.0804749	0.0751038	0.0149841
-30.52	-0.0134277	0.125031	0.0911258	0.0631106	0.039856	0.0843814	0.0770572	0.0247501
-30.42	-0.00171	0.125031	0.108703	0.0787354	0.0574341	0.0902405	0.0829163	0.0325623
-30.32	-0.0153807	0.115265	0.0930786	0.0709229	0.0418091	0.082428	0.0751038	0.0169373
-30.22	-0.00757	0.115265	0.0911255	0.0631104	0.039856	0.082428	0.0848694	0.0149841
-30.12	-0.00562	0.115265	0.110657	0.0787354	0.0476685	0.0921936	0.0848694	0.0227966
-30.02	-0.0122681	0.12503	0.112609	0.0806881	0.0496216	0.0921932	0.084869	0.0247494
-29.92	-0.00952	0.115265	0.095032	0.0631104	0.0418091	0.082428	0.0751038	0.00562
-29.82	-0.0173339	0.115265	0.100891	0.0787354	0.0476685	0.0906373	0.0833131	0.0208436
-29.72	-0.00952	0.115265	0.11261	0.0806885	0.0496216	0.0902405	0.0829163	0.0227966
-29.62	-0.0173339	0.107452	0.104797	0.0806885	0.0418091	0.0902405	0.0829163	0.0227966
-29.52	-0.00952	0.113312	0.100891	0.0709229	0.0476685	0.0980531	0.0809632	0.0130311
-29.42	-0.00287	0.115265	0.11261	0.0806885	0.0496216	0.100006	0.0848694	0.013031
-29.32	-0.00171	0.107452	0.104797	0.0713196	0.0496216	0.0921936	0.0829163	0.013031
-29.22	-0.00171	0.105499	0.102844	0.0689697	0.0418091	0.0902405	0.0829163	0.0227966
-29.12	-0.0114745	0.103546	0.100891	0.0767822	0.0476685	0.098053	0.0829163	0.013031
-29.02	-0.00171	0.105896	0.104797	0.0787354	0.0496216	0.100006	0.0829163	0.013031
-28.92	-0.0134277	0.103546	0.102845	0.0806885	0.0418091	0.0921936	0.0829163	0.013031
-28.82	-0.0134279	0.111358	0.110656	0.0865475	0.0476685	0.107818	0.0829159	0.0208431
-28.72	-0.00757	0.0937805	0.0930786	0.0767822	0.0476685	0.098053	0.0809631	0.0110779
-28.62	-0.0192869	0.101593	0.0911255	0.0787354	0.039856	0.0902405	0.0809631	0.013031
-28.52	-0.00562	0.101593	0.100891	0.0767825	0.0379028	0.0882877	0.0809634	0.0110782
-28.42	-0.00757	0.101593	0.108704	0.0767822	0.0574341	0.105865	0.0809631	0.0188904
-28.32	-0.00757	0.101593	0.101287	0.0865475	0.0593872	0.100006	0.0926815	0.0130306
-28.22	0.00336	0.101593	0.098938	0.0767822	0.0418091	0.0882874	0.0829163	0.0110779
-28.12	-0.00952	0.0937805	0.0989383	0.0689697	0.039856	0.098053	0.0751038	0.0110779
-28.02	0.0069	0.101196	0.108307	0.0763852	0.051178	0.0996091	0.0825192	0.0204465
-27.92	-0.00171	0.0937805	0.102844	0.0806885	0.0418091	0.0902405	0.0751038	0.00522
-27.82	0.00806	0.0957336	0.100891	0.072876	0.0418091	0.100006	0.0770569	0.013031
-27.72	-0.00171	0.0937805	0.100891	0.0709229	0.0324402	0.0921936	0.0751038	0.013031
-27.62	0.00806	0.101593	0.100891	0.088501	0.0476685	0.098053	0.0751038	0.0208435
-27.52	-0.00171	0.0957333	0.110656	0.0826412	0.0496216	0.100006	0.0751034	0.0227963
-27.42	0.0119629	0.0840149	0.0930789	0.0709229	0.0320435	0.082428	0.0751038	0.00522
-27.32	0.00415	0.101593	0.0989381	0.0709229	0.0476685	0.100006	0.0751038	0.0208436
-27.22	0.00806	0.0957336	0.100891	0.0806885	0.0496216	0.101959	0.0751038	0.0227966
-27.12	-0.00757	0.0937805	0.104797	0.0713196	0.0418091	0.0925903	0.0657349	0.0149841
-27.02	0.000244	0.0918275	0.100891	0.0670167	0.0379028	0.0882874	0.0711976	0.011078
-26.92	0.00531	0.0976868	0.102844	0.0787354	0.0496216	0.100006	0.0731506	0.013031
-26.82	0.0022	0.0957339	0.095032	0.0709231	0.0418091	0.100006	0.0731509	0.0247501
-26.72	-0.00952	0.0957336	0.100891	0.0767822	0.0476685	0.100006	0.0731506	0.0325623
-26.62	-0.00757	0.0957336	0.112609	0.0709229	0.0593872	0.100006	0.0829163	0.0251465
-26.52	-0.00757	0.0859683	0.095032	0.06897	0.0418091	0.0921939	0.0653384	0.0130313
-26.42	-0.0223999	0.0941772	0.100891	0.0767822	0.0476685	0.098053	0.0711975	0.0306091
-26.32	-0.011475	0.0937808	0.095032	0.0709231	0.0593872	0.109772	0.0731509	0.0325626
-26.22	-0.00757	0.101593	0.100891	0.0865479	0.0593872	0.109772	0.0829163	0.0403748
-26.12	-0.00562	0.0957336	0.112609	0.088501	0.0593872	0.109772	0.0829163	0.044281
-26.02	-0.0114746	0.0840149	0.0934753	0.0709229	0.0418091	0.100006	0.0653381	0.0325623
-25.92	-0.0122681	0.0762024	0.0911258	0.0787354	0.0496216	0.101959	0.063385	0.0325623
-25.82	-0.00952	0.0918275	0.0989381	0.0787354	0.0574341	0.107819	0.0809632	0.0325623
-25.72	-0.00366	0.0937805	0.110657	0.0787354	0.0515747	0.109772	0.0751038	0.0423279
-25.62	-0.00757	0.0855713	0.102448	0.0783386	0.0492249	0.111328	0.0727539	0.0419312
-25.52	-0.00873	0.0957336	0.102844	0.0826416	0.0519714	0.111725	0.0751038	0.0364685
-25.42	-0.00562	0.0957336	0.102844	0.0806885	0.0496216	0.111725	0.0848694	0.0345154
-25.32	-0.0114747	0.0879214	0.11261	0.0728763	0.0496216	0.103913	0.0770572	0.0345157
-25.22	-0.0134277	0.0937805	0.11261	0.0787354	0.0574341	0.109772	0.0751038	0.044281
-25.12	-0.013428	0.0957336	0.102844	0.0709229	0.0418091	0.103912	0.0653381	0.0345154
-25.02	-0.0114746	0.0879214	0.102845	0.0748294	0.039856	0.10196	0.0770572	0.0345157
-24.92	-0.0212402	0.0937805	0.11261	0.0806885	0.0515747	0.109772	0.0755005	0.0423279
-24.82	-0.0122684	0.0879211	0.11261	0.0732727	0.0515747	0.103912	0.0751038	0.0462341
-24.72	-0.0231934	0.0957336	0.11261	0.0709229	0.0515747	0.111725	0.0751038	0.044281
-24.62	-0.0134281	0.0840149	0.0930789	0.0611572	0.0418091	0.100006	0.063385	0.0325623
-24.52	-0.0223999	0.084015	0.108704	0.0670167	0.0476685	0.107819	0.0809632	0.0403748
-24.42	-0.0153809	0.0840149	0.110657	0.0787354	0.0496216	0.112122	0.0751038	0.044281
-24.32	-0.0310056	0.0746459	0.102844	0.0709228	0.0593872	0.109772	0.0731506	0.0423278
-24.22	-0.0310059	0.0801086	0.098938	0.0670166	0.0574341	0.100006	0.063385	0.0403748
-24.12	-0.0251467	0.0820618	0.110657	0.0787354	0.0515747	0.109772	0.0731506	0.0423279
-24.02	-0.0415649	0.089874	0.110656	0.0787351	0.0574341	0.117584	0.0809628	0.0520932
-23.92	-0.032959	0.0820618	0.100891	0.0689697	0.0593872	0.101959	0.0731506	0.0423279
-23.82	-0.034912	0.0742496	0.100891	0.06897	0.0515747	0.109772	0.0751041	0.0329593
-23.72	-0.048584	0.0898743	0.110657	0.0787354	0.0574341	0.117584	0.0809631	0.0501404
-23.62	-0.042725	0.0918274	0.110656	0.0787354	0.0691528	0.111725	0.0751038	0.0520935
-23.52	-0.0524902	0.0742493	0.100891	0.0689697	0.0515747	0.109772	0.063385	0.0345154
-23.42	-0.0516968	0.0722961	0.0915222	0.0709229	0.0496216	0.101959	0.0731506	0.0325623
-23.32	-0.0552371	0.0840148	0.0891723	0.0689697	0.0496216	0.100006	0.0653381	0.0325622
-23.22	-0.0622559	0.0820618	0.098938	0.0592041	0.0496216	0.0902405	0.0614319	0.0325623
-23.12	-0.0622559	0.0762024	0.0930786	0.0592041	0.0496216	0.100006	0.0653381	0.0325623
-23.02	-0.0583496	0.0742492	0.0911254	0.0689697	0.0402527	0.0921935	0.0633849	0.0247497
-22.92	-0.0524902	0.0820618	0.0891724	0.0592041	0.0359497	0.0882874	0.0614319	0.0306091
-22.82	-0.0563964	0.0762024	0.083313	0.0592041	0.0476685	0.0921936	0.0555725	0.0325623
-22.72	-0.0739746	0.0742493	0.0813599	0.0596008	0.039856	0.0902405	0.063385	0.0325623
-22.62	-0.0642093	0.0566711	0.0813602	0.0474854	0.0281372	0.0804749	0.0536194	0.0149841
-22.52	-0.064209	0.064087	0.0829163	0.0568543	0.0375061	0.0902406	0.0633851	0.0321656
-22.42	-0.0516968	0.0683899	0.0833129	0.0513916	0.0320435	0.0902405	0.063385	0.0345154
-22.32	-0.0650023	0.0644837	0.0735474	0.0592042	0.0281372	0.0902406	0.0536195	0.0247498
-22.22	-0.0583496	0.0664368	0.083313	0.0533447	0.039856	0.0902405	0.063385	0.0345154
-22.12	-0.0563967	0.0664368	0.0833129	0.0592041	0.039856	0.0902405	0.063385	0.0345154
-22.02	-0.0622559	0.0625306	0.0794068	0.0494386	0.0359497	0.0902406	0.0516663	0.0306092
-21.92	-0.0661621	0.0742493	0.0735474	0.0592041	0.0418091	0.0902405	0.063385	0.0247498
-21.82	-0.0720215	0.0648804	0.0813599	0.0513916	0.039856	0.082428	0.0555725	0.0325623
-21.72	-0.0767212	0.0625305	0.0735474	0.0494385	0.0320435	0.0726624	0.0536194	0.0247498
-21.62	-0.0829468	0.0625305	0.0794064	0.0592041	0.0379028	0.0785217	0.0536194	0.0306091
-21.52	-0.0856934	0.0625308	0.0735477	0.0416263	0.0300903	0.0726627	0.0536197	0.013428
-21.42	-0.0876465	0.0625305	0.0794068	0.0474854	0.039856	0.0785217	0.0536194	0.028656
-21.32	-0.0876466	0.0625308	0.0813602	0.0416263	0.039856	0.0726627	0.0458072	0.0227969
-21.22	-0.0903931	0.0722961	0.0798035	0.057251	0.039856	0.0789185	0.0614319	0.028656
-21.12	-0.0876467	0.0625305	0.079407	0.0400696	0.0300903	0.0687561	0.0458069	0.013031
-21.02	-0.0935059	0.0625306	0.0794068	0.0455323	0.039856	0.0785218	0.0516663	0.0286561
-20.92	-0.102478	0.0625305	0.0794067	0.0494385	0.039856	0.0785217	0.0442505	0.0227966
-20.82	-0.105225	0.064087	0.0809632	0.0470887	0.0300903	0.0703126	0.0512696	0.0126344
-20.72	-0.0974121	0.0644836	0.0813599	0.041626	0.0300903	0.0707092	0.0458069	0.013031
-20.62	-0.0923465	0.0566711	0.0735473	0.041626	0.0320435	0.0726624	0.0360413	0.0247498
-20.52	-0.103271	0.0625306	0.0618287	0.0377198	0.0281372	0.0609437	0.0340882	0.0149842
-20.42	-0.102478	0.0566711	0.0715945	0.0396729	0.0320435	0.0609436	0.0340881	0.00717
-20.32	-0.107178	0.0625302	0.0715939	0.0494382	0.0379028	0.0707089	0.0340878	0.0227963
-20.22	-0.0993652	0.0566711	0.0735474	0.0318604	0.0300903	0.0531311	0.0262756	0.00717
-20.12	-0.104065	0.054718	0.0657352	0.0299072	0.0222778	0.051178	0.0243225	0.00522
-20.02	-0.103271	0.0531613	0.0637814	0.0299069	0.0281372	0.0609433	0.0243222	0.00366
-19.92	-0.0927124	0.0429993	0.0540164	0.0299072	0.0222778	0.0433655	0.0243225	0.00327
-19.82	-0.101319	0.0547181	0.0622254	0.0299073	0.0203247	0.0492249	0.0243226	0.00327
-19.72	-0.101318	0.054718	0.0618286	0.0220947	0.0300903	0.0515747	0.0243225	0.00327
-19.62	-0.102112	0.054718	0.0618286	0.0377197	0.0300903	0.0570374	0.0325317	0.0208435
-19.52	-0.0935059	0.052765	0.0696412	0.0283509	0.0281372	0.0492249	0.030182	0.0130311
-19.42	-0.0985718	0.0566711	0.063782	0.0279541	0.0222778	0.051178	0.0243225	0.013031
-19.32	-0.0915532	0.0625306	0.0696412	0.0279542	0.0379028	0.0570374	0.0340882	0.0130311
-19.22	-0.0895996	0.0566711	0.0735474	0.0396729	0.0304871	0.051178	0.0340881	0.0227966
-19.12	-0.0845344	0.0543213	0.061432	0.0295105	0.0257874	0.0390625	0.0239258	0.0126343
-19.02	-0.0848999	0.0547183	0.0618289	0.0299075	0.0203247	0.0433658	0.0165103	0.0130313
-18.92	-0.0817871	0.054718	0.0715943	0.0396729	0.0300903	0.0492249	0.0223694	0.0227966
-18.82	-0.0817879	0.0644836	0.0637817	0.0318603	0.0300903	0.0433654	0.0262756	0.0149841
-18.72	-0.0778809	0.054718	0.0598755	0.0279541	0.0281372	0.0492249	0.0145569	0.0110779
-18.62	-0.0767214	0.054718	0.063782	0.0318604	0.0222778	0.0433655	0.0145569	0.00522
-18.52	-0.0790405	0.0629273	0.0696412	0.0299073	0.0203247	0.039856	0.0243226	0.0208436
-18.42	-0.0759277	0.0625305	0.0622253	0.0299072	0.0300903	0.0492249	0.0243225	0.0134277
-18.32	-0.0915529	0.052765	0.0676881	0.0201417	0.0203247	0.0394593	0.0130006	0.00912
-18.22	-0.0817871	0.0625305	0.0618286	0.0205383	0.0203247	0.0394592	0.0223694	0.013031
-18.12	-0.0825807	0.0625305	0.0676881	0.026001	0.0300903	0.0492249	0.0223694	0.0188904
-18.02	-0.0837402	0.0625304	0.0618285	0.027954	0.0300903	0.0414123	0.0145568	0.0227966
-17.92	-0.0790405	0.0625305	0.0676881	0.0279541	0.0203247	0.0296936	0.0204163	0.0110779
-17.82	-0.0739749	0.0625308	0.0618289	0.0201419	0.0109558	0.0394595	0.0145572	0.0110782
-17.72	-0.0739746	0.0625305	0.067688	0.0357666	0.0261841	0.0394592	0.0126038	0.0110779
-17.62	-0.0798341	0.0527649	0.0715943	0.0279541	0.0183716	0.0296936	0.0204163	0.00912
-17.52	-0.0614624	0.0625305	0.0637817	0.0279541	0.0183716	0.0296936	0.0145569	0.0149841
-17.42	-0.0610962	0.054718	0.0618286	0.0201416	0.0203247	0.0316467	0.00479	0.013031
-17.32	-0.0681154	0.0523686	0.0536198	0.0197453	0.0179749	0.0292973	0.00244	0.00482
-17.22	-0.0524902	0.0664368	0.0540161	0.0279541	0.0203247	0.0300903	0.00479	0.013031
-17.12	-0.062256	0.0570679	0.063782	0.0220947	0.0300903	0.0394592	0.0145569	0.0169373
-17.02	-0.0622559	0.0625302	0.0637814	0.0377194	0.0300903	0.0394589	0.0145566	0.0227963
-16.92	-0.0516968	0.0469055	0.0540164	0.0220947	0.0203247	0.0218811	0.00479	0.00717
-16.82	-0.0610965	0.0625306	0.0622254	0.0185853	0.0300903	0.0277406	0.0130006	0.0227967
-16.72	-0.064209	0.0566711	0.0618286	0.0181885	0.0300903	0.0316467	0.0126038	0.0247498
-16.62	-0.0642095	0.0527649	0.0520631	0.0279541	0.0203247	0.0277405	0.0145569	0.0134277
-16.52	-0.064209	0.0469058	0.0618289	0.022095	0.0203247	0.0218814	0.0145572	0.0130313
-16.42	-0.064209	0.0625305	0.0618283	0.0279541	0.0379028	0.0316467	0.0145569	0.0227966
-16.32	-0.0595095	0.0469058	0.0520633	0.0123294	0.0222778	0.0218814	0.00479	0.0130313
-16.22	-0.0505371	0.0527649	0.052063	0.0181885	0.0281372	0.0218811	0.00479	0.013031
-16.12	-0.0513309	0.0566711	0.0618289	0.0299072	0.0222778	0.0218811	0.0145569	0.013031
-16.02	-0.0524902	0.0625301	0.0618282	0.0299069	0.0281372	0.0296932	0.022369	0.0130306
-15.92	-0.0524902	0.0449524	0.0501102	0.010376	0.0281372	0.0218811	0.00479	0.0110779
-15.82	-0.0485841	0.0621339	0.061432	0.0275575	0.0281372	0.0214845	0.0122071	0.0126344
-15.72	-0.0427246	0.0566711	0.0618286	0.0299072	0.0281372	0.0218811	0.01651	0.013031
-15.62	-0.0419312	0.054718	0.054016	0.0220947	0.0203247	0.0316467	0.0145569	0.013031
-15.52	-0.0270996	0.0625306	0.0501099	0.0103761	0.0164185	0.0203248	0.00479	0.0130311
-15.42	-0.0310059	0.0566711	0.0540164	0.0201416	0.0300903	0.019928	0.0145569	0.013031
-15.32	-0.0173345	0.0625302	0.0598752	0.0279538	0.0300903	0.0199277	0.0145566	0.0130307
-15.22	-0.0239868	0.054718	0.0426941	0.0123291	0.0203247	0.019928	0.00479	0.00327
-15.12	-0.0153812	0.0629272	0.0481568	0.0201416	0.0203247	0.019928	0.00323	0.0208435
-15.02	-0.024353	0.054718	0.0598755	0.0201416	0.0300903	0.019928	0.0126038	0.0149841
-14.92	-0.00952	0.0527649	0.0520629	0.0201416	0.0300903	0.0121155	0.00479	0.013031
-14.82	-0.00171	0.0429993	0.0403443	0.0185853	0.0203247	0.0179749	0.000885	0.011078
-14.72	-0.00171	0.0527649	0.0403442	0.0181885	0.0203247	0.0121155	0.00284	0.00366
-14.62	-0.00757	0.0527649	0.0501096	0.0181885	0.0300903	0.0179749	0.0126038	0.0188904
-14.52	-0.00171	0.0429996	0.0403445	0.00842	0.0203247	0.00235	0.00284	0.0110782
-14.42	0.00726	0.054718	0.0403443	0.0181885	0.0203247	0.00821	0.00284	0.0110779
-14.32	-0.00287	0.0547176	0.0403439	0.0181881	0.0203247	0.0121151	0.00284	0.0110775
-14.22	0.0119629	0.0371399	0.0344849	0.00842	0.0105591	0.000397	-0.00497	0.00131
-14.12	0.00806	0.0429993	0.0403443	0.0162354	0.0281372	0.000397	0.000885	0.00131
-14.02	0.0178223	0.0469055	0.0344848	0.0201416	0.0222778	0.0101623	-0.00497	0.013031
-13.92	0.00806	0.0445557	0.0321351	0.0177917	0.019928	0.000397	-0.00732	0.00482
-13.82	0.0178219	0.0469055	0.036438	0.0123291	0.0129089	0.000397	-0.00302	0.00522
-13.72	0.00806	0.039093	0.0344849	0.0220947	0.0203247	-0.00742	-0.00497	-0.00259
-13.62	0.00806	0.0469055	0.0251156	0.0142822	0.0125122	0.000397	-0.0127869	-0.00455
-13.52	0.0061	0.0277713	0.0130008	-0.00525	0.000793	-0.00937	-0.0245053	-0.0143124
-13.42	0.0061	0.0332336	0.0227662	0.00061	0.00861	-0.00937	-0.00693	-0.00455
-13.32	0.0100098	0.0371397	0.022766	0.00452	0.0125122	0.00235	-0.0143434	-0.00455
-13.22	0.0158691	0.0312805	0.0110474	-0.00134	-0.00116	-0.00156	-0.0205994	-0.00845
-13.12	0.0256345	0.0254211	0.0110474	-0.00876	-0.00116	-0.00742	-0.0186462	-0.0143127
-13.02	0.0158691	0.0234683	0.0130008	-0.00134	0.00861	-0.00937	-0.00693	-0.0065
-12.92	0.0197754	0.0332336	0.0188599	0.00647	0.00861	0.00821	0.000885	0.00131
-12.82	0.033447	0.0254211	0.0208129	0.00061	0.00861	0.00235	0.00284	0.00327
-12.72	0.0217285	0.0215149	0.0110474	-0.0033	0.00665	-0.00156	-0.00693	0.00131
-12.62	0.033447	0.023468	0.020813	0.00842	0.00861	0.000397	0.00284	0.00327
-12.52	0.0275879	0.0254214	0.0130008	0.000611	0.0105591	0.000397	0.00284	-0.00455
-12.42	0.0217285	0.0312805	0.0188599	0.00647	0.0164185	0.0101624	0.0106506	0.00131
-12.32	0.033447	0.0254208	0.0208126	0.00061	0.0183716	0.010162	0.0126034	0.00327
-12.22	0.0275879	0.0137024	0.0130005	-0.00134	0.00861	0.000397	0.00284	-0.0065
-12.12	0.0322874	0.023468	0.0110474	-0.00134	0.0125122	0.000397	0.00479	0.00327
-12.02	0.0393066	0.0156555	0.0110474	-0.00134	0.0105591	0.000397	0.00284	0.00327
-11.92	0.0354004	0.0137024	0.0110474	-0.00134	0.0105591	0.00235	0.00284	0.00327
-11.82	0.029541	0.0137023	0.00323	0.00061	0.0105591	0.000397	0.00284	0.00327
-11.72	0.0197754	0.00238	0.00909	-0.0033	0.000793	-0.00156	-0.00693	0.00131
-11.62	0.029541	0.0117493	0.0110474	-0.00134	0.000793	-0.00742	0.00284	-0.0061
-11.52	0.029541	0.0117493	0.0110474	-0.00916	0.0105591	0.000397	0.00284	0.00131
-11.42	0.0209351	0.0117493	0.00323	-0.00134	0.00119	0.000397	0.00284	0.00131
-11.32	0.00806	0.0117496	0.0110477	-0.00134	-0.00116	0.000397	0.00284	0.00131
-11.22	0.00806	0.0117493	0.0188599	0.00647	0.00665	0.00821	0.00284	0.00912
-11.12	0.00806	0.0117493	0.0110474	-0.00916	-0.00116	0.0101624	0.00284	0.00131
-11.02	0.00336	0.0117493	0.0227661	-0.00134	0.00861	0.000793	0.00284	0.00131
-10.92	0.0061	0.0117493	0.0227661	-0.00134	0.00861	-0.00156	0.00284	0.0110779
-10.82	-0.000915	0.00394	0.0133972	-0.00134	0.000793	-0.00156	0.00284	0.0110779
-10.72	0.0061	0.00198	0.0110474	0.00842	-0.00116	0.00821	0.00284	0.0110779
-10.62	0.0022	0.0137024	0.0110473	0.00061	0.00861	0.00821	0.0126038	0.0110779
-10.52	0.0061	0.0117493	0.00909	-0.0033	0.00665	0.00626	0.00284	0.00131
-10.42	0.0061	0.00589	0.020813	-0.00134	0.000793	0.000397	0.00284	0.00131
-10.32	-0.00757	0.00394	0.0130005	0.010376	-0.00116	-0.00156	0.00284	0.00131
-10.22	-0.00952	0.0137024	0.0110474	0.00101	0.00861	0.00821	0.00284	0.0110779
-10.12	0.00806	0.00589	0.011047	-0.00134	0.00861	0.00821	0.0126038	0.0110779
-10.02	0.00806	-0.00583	0.0110474	-0.00134	-0.00897	-0.00156	0.00284	0.00131
-9.92	0.00415	-0.00583	0.00323	-0.00134	-0.0109253	-0.00937	0.00284	0.00131
-9.82	-0.00171	0.00394	0.00128	-0.00916	-0.0109253	-0.00156	-0.00497	-0.0065
-9.72	-0.00171	-0.00388	0.00128	-0.0111084	-0.0109253	-0.00156	0.00284	-0.00845
-9.62	0.0022	-0.0155945	-0.00848	-0.020874	-0.0109253	-0.011322	-0.00693	-0.018219
-9.52	0.00415	-0.00623	-0.00693	-0.011505	-0.00937	-0.00195	0.00244	-0.00885
-9.42	-0.00171	-0.00388	-0.00653	0.00061	-0.00897	-0.00742	0.00479	-0.0065
-9.32	0.00806	-0.0116882	-0.00653	-0.0072	-0.00897	-0.00937	0.00479	-0.0065
-9.22	0.00415	-0.0136414	-0.00653	-0.00916	-0.00897	-0.00937	0.00479	-0.0065
-9.12	-0.0114742	-0.0136414	-0.00653	-0.00916	-0.00897	-0.00937	-0.00302	-0.00455
-9.02	-0.0114746	-0.0136414	-0.00653	-0.00916	-0.0167847	-0.00937	-0.00497	-0.0065
-8.92	-0.00171	-0.0214539	-0.014343	0.00061	-0.0187378	-0.0171814	0.00674	-0.0065
-8.82	-0.00171	-0.00583	-0.00848	0.00061	-0.00116	0.000397	0.00674	0.00131
-8.72	-0.00171	-0.00388	-0.00653	0.00061	-0.00702	0.00235	0.00674	0.00327
-8.62	-0.00171	-0.0116882	-0.00653	0.00061	-0.00897	0.00235	0.00674	0.00327
-8.52	-0.00562	-0.0136411	-0.00653	0.00256	-0.00897	-0.00546	0.00674	-0.00455
-8.42	-0.00757	-0.00583	0.00128	0.00842	-0.00116	0.0101624	0.0145569	0.00131
-8.32	-0.00171	-0.0155945	-0.0162964	-0.00134	-0.00116	0.000397	0.00479	0.00327
-8.22	-0.00641	-0.0249634	-0.00848	-0.00134	-0.00116	0.000397	0.00479	0.00327
-8.12	-0.0134277	-0.0273132	-0.00848	0.00842	-0.00897	0.000397	0.0145569	-0.00455
-8.02	-0.0134277	-0.0175476	-0.0162964	0.00842	-0.0109253	0.0101624	0.0145569	-0.0065
-7.92	-0.00952	-0.0175476	-0.0182495	0.00061	-0.0109253	0.00235	0.00519	-0.0065
-7.82	-0.00757	-0.0253598	-0.0182492	-0.00134	-0.0109253	0.000397	0.00284	-0.0065
-7.72	-0.00366	-0.0195007	-0.0182495	0.00842	0.00861	0.00821	0.0106506	0.00131
-7.62	-0.00366	-0.0175476	-0.0182495	0.00842	0.00275	0.0101624	0.00479	-0.00455
-7.52	-0.00366	-0.0253598	-0.0182492	0.000611	0.000793	0.00235	0.00284	-0.0065
-7.42	-0.00171	-0.0195007	-0.0198058	-0.0033	0.00861	0.00821	0.0106506	0.00131
-7.32	-0.00171	-0.0253601	-0.0202026	-0.00134	0.0105591	0.00235	0.00479	0.00327
-7.22	-0.00562	-0.0273132	-0.0202026	0.00061	0.00119	0.000397	0.00284	0.00327
-7.12	-0.00171	-0.0273132	-0.0377805	-0.00134	-0.00897	0.000397	0.00284	0.00327
-7.02	-0.0134277	-0.0273132	-0.0319213	0.00647	-0.00311	-0.00116	0.00284	0.00327
-6.92	-0.0134277	-0.0273132	-0.0377808	-0.000946	-0.00897	-0.00156	0.00284	0.00327
-6.82	-0.017334	-0.0448911	-0.0397336	-0.0111081	-0.0109253	-0.00937	-0.00497	-0.00455
-6.72	-0.017334	-0.0292664	-0.0397339	-0.00525	-0.0109253	-0.00351	0.000885	0.00131
-6.62	-0.0184938	-0.0351257	-0.0397339	-0.0033	-0.0109253	0.000397	0.00284	0.00327
-6.52	-0.0161743	-0.0370786	-0.029968	-0.00134	-0.0109253	-0.00156	-0.00497	0.00327
-6.42	-0.0231934	-0.0370789	-0.0299682	0.00452	-0.0109253	-0.00156	0.000885	0.00171
-6.32	-0.0231935	-0.0370789	-0.0299683	-0.0111084	-0.0109253	-0.00937	-0.00497	0.00131
-6.22	-0.017334	-0.0464478	-0.0377808	-0.0130615	-0.0187378	-0.011322	-0.00693	-0.0065
-6.12	-0.0231934	-0.0394287	-0.0303649	-0.0115051	-0.011322	0.00781	-0.00537	0.000916
-6.02	-0.0270996	-0.0370789	-0.0280151	-0.0111084	-0.0167847	0.00235	-0.00497	0.00327
-5.92	-0.032959	-0.0448914	-0.0280151	-0.00916	-0.0187378	0.000397	-0.00497	-0.00455
-5.82	-0.032959	-0.0468445	-0.0358276	-0.0111084	-0.0187378	0.000397	-0.0143433	-0.0065
-5.72	-0.032959	-0.0370789	-0.0377808	-0.0111084	-0.0187378	-0.00742	-0.0166931	-0.0065
-5.62	-0.0329592	-0.0448914	-0.0377808	-0.0111084	-0.0265503	-0.00937	-0.0166931	-0.0065
-5.52	-0.032959	-0.0468445	-0.0377808	-0.0189209	-0.0187378	-0.00937	-0.0166931	-0.0143127
-5.42	-0.0231934	-0.0468445	-0.0455933	-0.020874	-0.0187378	-0.00937	-0.00693	-0.0162659
-5.32	-0.0231934	-0.0468445	-0.0475464	-0.00916	-0.0281067	-0.0171814	-0.01474	-0.0065
-5.22	-0.0270996	-0.054657	-0.0475464	-0.0169678	-0.0304565	-0.00937	-0.0166931	-0.0065
-5.12	-0.0427242	-0.0566101	-0.0475461	-0.0189209	-0.0304565	-0.0187378	-0.0166931	-0.0065
-5.02	-0.032959	-0.0487975	-0.0397338	-0.0111083	-0.0304565	-0.0132751	-0.00888	-0.0065
-4.92	-0.0407715	-0.0468445	-0.037384	-0.0185242	-0.0304565	-0.00156	-0.01474	-0.0065
-4.82	-0.05249	-0.054657	-0.0397339	-0.020874	-0.0206909	-0.00156	-0.0166931	-0.0065
-4.72	-0.0524902	-0.0566101	-0.0397339	-0.020874	-0.0285034	-0.00937	-0.0245056	-0.0143127
-4.62	-0.0466309	-0.0468445	-0.0397336	-0.020874	-0.0304565	-0.0191345	-0.0264587	-0.0162659
-4.52	-0.0524902	-0.05661	-0.0319213	-0.0208739	-0.0304565	-0.0132751	-0.0186462	-0.0162658
-4.42	-0.048584	-0.0566101	-0.0377808	-0.0111084	-0.0304565	-0.011322	-0.0245056	-0.0162659
-4.32	-0.0563963	-0.0468442	-0.0397336	-0.0189206	-0.038269	-0.0191342	-0.0264584	-0.0162656
-4.22	-0.0524902	-0.0468445	-0.0319214	-0.0130615	-0.0324097	-0.0132751	-0.0186462	-0.0162659
-4.12	-0.0571899	-0.0566101	-0.0377808	-0.0111084	-0.038269	-0.0191345	-0.0245056	-0.0162659
-4.02	-0.064209	-0.0644226	-0.0397339	-0.0111084	-0.0402222	-0.0210876	-0.0342712	-0.0256348
-3.92	-0.064209	-0.0663757	-0.0494992	-0.0189209	-0.038269	-0.0289001	-0.0362244	-0.0279846
-3.82	-0.0642091	-0.0585627	-0.049499	-0.0208735	-0.0324097	-0.0132746	-0.0362238	-0.0279841
-3.72	-0.0739746	-0.0542603	-0.0455933	-0.00916	-0.0265503	-0.00742	-0.0245056	-0.0240784
-3.62	-0.0778811	-0.0566101	-0.0475461	-0.0169678	-0.0285034	-0.00937	-0.0338745	-0.0260315
-3.52	-0.079834	-0.05661	-0.0475463	-0.0111083	-0.0300598	-0.00937	-0.0284118	-0.0260314
-3.42	-0.0739746	-0.0566101	-0.0475461	-0.0169678	-0.038269	-0.0187378	-0.0342712	-0.033844
-3.32	-0.0661623	-0.0566097	-0.047546	-0.0189205	-0.0421753	-0.0210873	-0.0284115	-0.0279842
-3.22	-0.071228	-0.0566101	-0.0475464	-0.0111084	-0.0402222	-0.0210876	-0.0186462	-0.033844
-3.12	-0.0747683	-0.0644226	-0.0553582	-0.0185242	-0.0480347	-0.0289001	-0.0245056	-0.0436096
-3.02	-0.0817871	-0.0570067	-0.047943	-0.00955	-0.0386658	-0.0117187	-0.0151366	-0.0455627
-2.92	-0.0817871	-0.0624695	-0.0549619	-0.0169678	-0.0460815	-0.026947	-0.0225525	-0.0455627
-2.82	-0.0856936	-0.0741875	-0.0748894	-0.0189202	-0.0480347	-0.0367119	-0.0342705	-0.0572807
-2.72	-0.0817871	-0.0644226	-0.0670776	-0.00916	-0.038269	-0.0289001	-0.0323181	-0.0475159
-2.62	-0.0993653	-0.0644226	-0.06903	-0.00916	-0.0480347	-0.0289001	-0.0342712	-0.0475159
-2.52	-0.115784	-0.056213	-0.0651241	-0.0169674	-0.0398254	-0.0382687	-0.0166927	-0.0377499
-2.42	-0.116943	-0.0741882	-0.0787953	-0.0189209	-0.0480347	-0.0484314	-0.0338745	-0.0553284
-2.32	-0.126709	-0.0663753	-0.0803523	-0.0107112	-0.0402222	-0.0503841	-0.0264583	-0.057281
-2.22	-0.135681	-0.0741882	-0.088562	-0.0384521	-0.0480347	-0.0578003	-0.04599	-0.0666504
-2.12	-0.148987	-0.0761414	-0.0694267	-0.0310364	-0.0578003	-0.0488281	-0.0463867	-0.0557251
-2.02	-0.161865	-0.0741876	-0.0651239	-0.0400079	-0.0753784	-0.052337	-0.0573114	-0.0572808
-1.92	-0.148193	-0.070282	-0.0651236	-0.036499	-0.0734253	-0.0464783	-0.0420837	-0.0533752
-1.82	-0.148193	-0.0566097	-0.0416866	-0.0247798	-0.0519409	-0.0328059	-0.0284114	-0.0377498
-1.72	-0.142334	-0.0566101	-0.0588684	-0.0404053	-0.0402222	-0.0386658	-0.0284119	-0.0549316
-1.62	-0.132569	-0.0472412	-0.0420832	-0.040802	-0.0210876	-0.0488281	-0.0170898	-0.0576782
-1.52	-0.132568	-0.0527035	-0.0553585	-0.0482174	-0.0187378	-0.0753781	-0.0225521	-0.0826718
-1.42	-0.136475	-0.0527039	-0.0670766	-0.0443115	-0.00897	-0.0992126	-0.0225525	-0.10611
-1.32	-0.124756	-0.0562123	-0.032317	-0.0325917	-0.00897	-0.108977	-0.016692	-0.0904835
-1.22	-0.107178	-0.0413818	-0.0319214	-0.0345459	0.00665	-0.078125	0.0087	-0.053772
-1.12	-0.113036	-0.0155945	0.0145562	0.0142822	0.0222778	-0.0601501	0.0340881	-0.0279846
-1.02	-0.113037	-0.0331731	0.0149531	0.0103755	0.00665	-0.0464788	0.0165095	-0.0123601
-0.920002	-0.100525	-0.00427	0.0227646	0.0494385	0.0160217	-0.0117188	0.0336914	0.0204468
-0.82	-0.106017	-0.0155954	0.0204154	0.0412284	0.0300903	-0.00742	0.0516654	0.0227957
-0.720001	-0.134521	-0.0195007	0.0188599	0.0748291	0.0281372	0.00821	0.0711975	0.0634155
-0.620003	-0.160673	-0.0175476	0.0266724	0.114288	0.0281372	0.0238342	0.0965881	0.095459
-0.520004	-0.133728	0.0582275	0.011044	0.162323	0.098053	0.0996094	0.172363	0.133728
-0.419998	-0.071228	0.0473006	-0.0178545	0.149443	0.0988464	0.164854	0.190733	0.120848
-0.32	-0.071228	-0.0155945	-0.0553589	0.0845947	0.0418091	0.141022	0.154785	0.0614624
-0.220001	-0.071228	-0.146454	-0.163971	-0.100189	-0.0445251	-0.137115	-0.050293	0.61499
-0.120003	0.382242	0.90863	2.16888	1.36859	0.477753	1.74533	3.11887	16.6908
-0.0200043	3.90222	2.87231	4.91267	4.1803	1.92307	5.57071	12.3837	59.8935
0.0800018	7.66116	2.26583	2.23623	2.94726	2.37579	5.74276	18.5722	86.9238
0.18	8.62289	-2.67264	-4.92255	-3.60565	-0.800781	-1.24023	9.3165	50.6447
0.279999	5.9439	-3.34607	-4.8999	-3.98923	-1.83594	-2.80664	2.65829	19.7997
0.379997	4.40219	-1.87222	-2.33191	-2.05524	-0.97226	-1.06055	1.75714	7.79663
0.479996	3.57095	-0.541779	-0.688515	-0.800964	-0.0406189	0.196869	1.90988	2.71304
0.580002	2.75415	-0.168705	-0.161992	-0.332982	-0.0386658	0.532833	1.58566	-1.29203
0.68	2.1069	0.107086	0.17746	0.156494	0.195343	0.774231	1.46027	-4.26627
0.779999	1.62999	0.340271	0.353241	0.414276	0.526581	0.890625	1.20361	-5.86862
0.879997	1.3475	0.0328369	0.358307	0.224823	0.303528	0.830078	0.966095	-7.05457
0.979996	0.991272	0.319183	0.578616	0.527191	0.428528	1.06369	1.02707	-6.88501
1.08	0.713135	0.148051	0.319224	0.34785	0.305878	0.84022	0.952433	-6.47176
1.18	0.501404	0.118774	0.233307	0.163116	0.323853	0.898834	1.15674	-5.68579
1.28	0.4901	0.0156555	0.143463	0.0568542	0.268372	0.916809	1.28839	-4.93304
1.38	0.425659	-0.00778	0.129822	0.0670166	0.362518	0.985962	1.44193	-3.86859
1.48	0.367065	-0.070282	0.0950205	0.121338	0.34845	1.14337	1.7634	-2.92914
1.58	0.295166	-0.123425	0.0594673	0.127155	0.326965	1.08318	1.90593	-1.98738
1.68	0.172882	-0.136688	0.0169067	0.0611572	0.31366	1.00897	2.09659	-1.24011
1.78	0.14243	-0.0937195	0.00128	0.0986633	0.387909	1.04022	2.27042	-0.54245
1.88	0.202576	-0.115204	0.000885	0.0724792	0.354309	1.03241	2.46533	0.366913
1.98	0.147522	-0.103485	-0.0159	0.0635071	0.341034	1.09882	2.51456	1.09702
2.08	0.174835	-0.050752	-0.0182508	0.0728747	0.414856	1.12775	2.64111	1.64545
2.18	0.187744	-0.0566101	-0.00848	0.0533447	0.426971	1.23712	2.79306	2.10248
2.28	0.20261	-0.0487976	-0.00262	0.0420227	0.408997	1.284	2.93213	2.49426
2.38	0.201416	-0.0448914	-0.00848	0.0318604	0.395721	1.31134	3.04892	2.94116
2.48	0.209991	-0.0663757	-0.00849	0.0201416	0.377747	1.31915	3.13095	3.23999
2.58	0.208466	-0.0570089	-0.0166951	0.0201396	0.385559	1.3172	3.2536	3.57397
2.68	0.213135	-0.0562134	-0.0295715	0.0181885	0.389862	1.30197	3.30869	3.81656
2.78	0.206087	-0.0644226	-0.0299683	0.0201416	0.387909	1.29181	3.33994	4.04037
2.88	0.218994	-0.0570068	-0.04599	0.0396729	0.387512	1.30743	3.36688	4.27631
2.98	0.22876	-0.065979	-0.0491034	0.0494385	0.40509	1.3465	3.39072	4.48959
3.08	0.230713	-0.0628656	-0.067077	0.0533454	0.416809	1.3504	3.45477	4.69623
3.18	0.277588	-0.065979	-0.0690308	0.0596008	0.436737	1.36603	3.49423	4.94662
3.28	0.275636	-0.0644226	-0.057312	0.0607605	0.453918	1.39532	3.53094	5.16068
3.38	0.283447	-0.0761414	-0.0846558	0.0420227	0.436737	1.41486	3.55869	5.23764
3.48	0.296326	-0.0663757	-0.0787962	0.0509949	0.463684	1.44415	3.61066	5.37552
3.58	0.307678	-0.080047	-0.0748895	0.0615546	0.465637	1.45783	3.64267	5.52826
3.68	0.294373	-0.0776978	-0.068634	0.072876	0.4758	1.45587	3.68527	5.62396
3.78	0.287355	-0.074585	-0.07724	0.0787354	0.465637	1.48282	3.72626	5.73099
3.88	0.295166	-0.0835571	-0.0764465	0.0748291	0.466034	1.49533	3.7634	5.81888
3.98	0.293213	-0.0941162	-0.0772399	0.072876	0.46524	1.49649	3.79425	5.93216
4.08	0.301025	-0.105042	-0.0862122	0.072876	0.456268	1.5047	3.83566	6.05521
4.18	0.290466	-0.113251	-0.0866089	0.0791321	0.473846	1.51251	3.87082	6.12552
4.28	0.275635	-0.113647	-0.0768433	0.084198	0.475006	1.52423	3.92902	6.18216
4.38	0.299072	-0.108948	-0.088562	0.0810852	0.473846	1.53204	3.95285	6.25833
4.48	0.279541	-0.105438	-0.0979308	0.0806885	0.464081	1.53204	3.97043	6.32864
4.58	0.294373	-0.11325	-0.104583	0.0826423	0.457428	1.5336	4.00324	6.38684
4.68	0.287354	-0.113251	-0.0983276	0.0806885	0.464081	1.54181	4.0466	6.45755
4.78	0.283448	-0.0995789	-0.0901184	0.0967102	0.461731	1.55939	4.0759	6.53958
4.88	0.293213	-0.101532	-0.092865	0.103729	0.485168	1.5629	4.12042	6.62476
4.98	0.2854	-0.0956726	-0.090119	0.100616	0.491028	1.58868	4.13644	6.69193
5.08	0.276794	-0.0937188	-0.0963738	0.0924079	0.485565	1.58478	4.14581	6.74271
5.18	0.295959	-0.085907	-0.0948181	0.0939636	0.492584	1.60196	4.17902	6.82007
5.28	0.282655	-0.0937195	-0.0979309	0.0830383	0.495331	1.60236	4.18918	6.89114
5.38	0.279541	-0.097229	-0.0983276	0.0806885	0.491425	1.60822	4.2048	6.95718
5.48	0.271729	-0.0956726	-0.0963738	0.0810852	0.492981	1.61017	4.23566	7.02786
5.58	0.283447	-0.092163	-0.088562	0.0822449	0.494934	1.62735	4.26691	7.1189
5.68	0.281494	-0.097229	-0.0963745	0.0732727	0.492981	1.63907	4.30402	7.1763
5.78	0.282655	-0.0956726	-0.0901184	0.0787354	0.503143	1.63947	4.33371	7.25406
5.88	0.269775	-0.101929	-0.0870056	0.0822449	0.504303	1.65079	4.33917	7.31812
5.98	0.271729	-0.0952759	-0.0866089	0.0830383	0.512909	1.659	4.37238	7.37906
6.08	0.263916	-0.0956725	-0.0881652	0.0806886	0.512512	1.67657	4.3923	7.43607
6.18	0.268982	-0.0937195	-0.0870056	0.072876	0.502747	1.68008	4.40518	7.48608
6.28	0.262756	-0.085907	-0.0866089	0.0806885	0.512512	1.69962	4.41183	7.5181
6.38	0.272888	-0.103485	-0.0959778	0.0713196	0.512512	1.70197	4.42706	7.55875
6.48	0.261963	-0.0796509	-0.0807493	0.0865479	0.520721	1.7254	4.45676	7.60367
6.58	0.281494	-0.0843505	-0.0850524	0.0920106	0.523834	1.73672	4.48331	7.64624
6.68	0.283447	-0.0839539	-0.0959778	0.0908508	0.524628	1.74884	4.513	7.67789
6.78	0.28656	-0.0855103	-0.0866089	0.0904541	0.524231	1.7504	4.55246	7.73294
6.88	0.266663	-0.0937195	-0.0862122	0.0924072	0.524628	1.75861	4.57159	7.75406
6.98	0.284607	-0.074585	-0.0850526	0.102173	0.5336	1.77969	4.60245	7.806
7.08	0.267822	-0.0855103	-0.0963745	0.10022	0.53244	1.7879	4.61105	7.85367
7.18	0.272522	-0.0937195	-0.088562	0.0924072	0.532043	1.78946	4.61456	7.88101
7.28	0.274842	-0.0765381	-0.0768433	0.109985	0.551575	1.80704	4.65128	7.95093
7.38	0.261963	-0.081604	-0.0827026	0.0943604	0.545715	1.80157	4.66379	7.97672
7.48	0.273682	-0.0839539	-0.0768434	0.0943604	0.545715	1.81915	4.69269	8.0181
7.58	0.273682	-0.0859063	-0.0881646	0.0908515	0.550018	1.8168	4.70245	8.056
7.68	0.274841	-0.0839539	-0.0866089	0.0904541	0.543762	1.82697	4.72824	8.11966
7.78	0.272523	-0.0761414	-0.07724	0.10022	0.56134	1.83829	4.75284	8.16928
7.88	0.283447	-0.0839539	-0.0862122	0.10022	0.56134	1.84805	4.76105	8.19778
7.98	0.284607	-0.0741882	-0.0670778	0.102173	0.573059	1.85822	4.7923	8.24976
8.08	0.267822	-0.0776969	-0.0768424	0.0888985	0.56955	1.86408	4.80011	8.28531
8.18	0.282654	-0.074585	-0.0690308	0.0978699	0.582428	1.88672	4.81964	8.32788
8.28	0.276429	-0.0663757	-0.0670776	0.102173	0.59259	1.90704	4.83136	8.37085
8.38	0.289307	-0.0737915	-0.0690308	0.109985	0.591034	1.89728	4.83917	8.39664
8.48	0.282654	-0.0741882	-0.0651239	0.10257	0.584778	1.9086	4.84308	8.42984
8.58	0.282288	-0.0663756	-0.0666808	0.102173	0.59259	1.91486	4.88019	8.48608
8.68	0.295166	-0.0726318	-0.0674744	0.101776	0.59259	1.92773	4.90753	8.52905
8.78	0.284608	-0.0737915	-0.0748901	0.100616	0.582825	1.93829	4.91144	8.55679
8.88	0.283447	-0.0663757	-0.068634	0.109985	0.591034	1.94415	4.92902	8.59351
8.98	0.293213	-0.0566101	-0.0592651	0.119751	0.608215	1.94766	4.94855	8.63452
9.08	0.306885	-0.0644218	-0.0768424	0.100617	0.600403	1.95392	4.95636	8.66812
9.18	0.314697	-0.0566101	-0.0674744	0.119354	0.612122	1.97656	4.98721	8.72241
9.28	0.313904	-0.054657	-0.0569153	0.111938	0.619934	1.98712	5.00909	8.7771
9.38	0.297119	-0.0527039	-0.0553589	0.104126	0.62384	1.98907	5.02277	8.79858
9.48	0.295959	-0.0562134	-0.0670768	0.108429	0.621887	1.99454	5.03644	8.85208
9.58	0.304138	-0.0472412	-0.0592651	0.111542	0.639465	2.01407	5.05792	8.89389
9.68	0.312744	-0.0448914	-0.0592651	0.109985	0.641418	2.01602	5.0751	8.94116
9.78	0.307678	-0.0429382	-0.0553589	0.100616	0.643372	2.01837	5.08957	8.95874
9.88	0.309998	-0.0351257	-0.0475464	0.102173	0.641815	2.02774	5.11652	8.99234
9.98	0.312744	-0.034729	-0.0471489	0.102173	0.641418	2.02814	5.12979	9.05444
10.08	0.302979	-0.0355219	-0.0381769	0.111542	0.65274	2.03555	5.13995	9.10523
10.18	0.308044	-0.0331726	-0.0475464	0.118195	0.651581	2.04532	5.15558	9.14078
10.28	0.313538	-0.0444946	-0.0455933	0.102173	0.643372	2.0379	5.16885	9.17163
10.38	0.32251	-0.0370789	-0.0491028	0.0982666	0.658997	2.04337	5.17746	9.23022
10.48	0.31781	-0.0468445	-0.0494994	0.10022	0.651581	2.05353	5.18488	9.26147
10.58	0.332275	-0.0448906	-0.0475457	0.100617	0.651184	2.04727	5.19815	9.28531
10.68	0.318604	-0.0351257	-0.0362244	0.099823	0.65274	2.06485	5.22549	9.32202
10.78	0.328369	-0.0409851	-0.0354309	0.111938	0.662903	2.06876	5.24933	9.36304
10.88	0.32251	-0.054657	-0.0455933	0.111938	0.651581	2.06525	5.24542	9.40015
10.98	0.336182	-0.0429382	-0.0455928	0.112335	0.662903	2.08633	5.25909	9.44547
11.08	0.333435	-0.0484006	-0.0397336	0.117798	0.678528	2.09259	5.263	9.48804
11.18	0.333069	-0.0452881	-0.0475464	0.121307	0.672668	2.0957	5.28409	9.51498
11.28	0.334229	-0.0448914	-0.0377808	0.119751	0.680481	2.10431	5.30402	9.56226
11.38	0.3479	-0.0527039	-0.0455933	0.129913	0.682434	2.10587	5.3255	9.58609
11.48	0.347107	-0.0464478	-0.0377806	0.129517	0.682434	2.11407	5.33331	9.62906
11.58	0.351807	-0.0468445	-0.037384	0.13147	0.680878	2.11563	5.34659	9.6521
11.68	0.362366	-0.0448914	-0.0475464	0.121704	0.682434	2.11603	5.3548	9.69116
11.78	0.359619	-0.0452881	-0.0557556	0.138885	0.691803	2.125	5.37589	9.73178
11.88	0.360779	-0.0527039	-0.0553589	0.129913	0.6922	2.13361	5.39581	9.76968
11.98	0.3479	-0.0464478	-0.0510558	0.127563	0.698456	2.14297	5.39581	9.79858
12.08	0.365479	-0.0546564	-0.0475458	0.121705	0.700012	2.14688	5.40363	9.83334
12.18	0.363525	-0.0487976	-0.0494995	0.137329	0.709778	2.15314	5.42316	9.85989
12.28	0.363526	-0.0351257	-0.0475464	0.141235	0.721497	2.16446	5.44424	9.89038
12.38	0.367432	-0.043335	-0.0455933	0.141235	0.721497	2.16446	5.45792	9.91147
12.48	0.373291	-0.0464478	-0.0475463	0.147095	0.719543	2.17422	5.46613	9.95248
12.58	0.374451	-0.0429382	-0.0455933	0.141235	0.715637	2.17853	5.47589	9.98257
12.68	0.372131	-0.0448914	-0.0553589	0.143188	0.713684	2.17813	5.4837	10.0099
12.78	0.377197	-0.0468445	-0.0592651	0.137726	0.717987	2.19025	5.49152	10.033
12.88	0.383057	-0.0366821	-0.0412903	0.147095	0.719543	2.20352	5.5126	10.0814
12.98	0.388123	-0.0374756	-0.0479417	0.150604	0.7211	2.19571	5.52432	10.0994
13.08	0.392822	-0.0273131	-0.028015	0.158814	0.741028	2.2211	5.56183	10.1462
13.18	0.38385	-0.0331726	-0.0358276	0.151001	0.731659	2.21719	5.56573	10.1794
13.28	0.384216	-0.0331726	-0.0377808	0.151001	0.731262	2.21564	5.58292	10.2013
13.38	0.386963	-0.0288696	-0.0393372	0.15921	0.739075	2.21524	5.60089	10.2279
13.48	0.392822	-0.0351257	-0.0299674	0.151001	0.731262	2.22345	5.61261	10.2595
13.58	0.396729	-0.0335693	-0.0264587	0.16037	0.742981	2.22852	5.62589	10.3005
13.68	0.402588	-0.0351257	-0.0338745	0.152954	0.742981	2.23517	5.63565	10.3298
13.78	0.390076	-0.0429382	-0.0451965	0.141632	0.733215	2.23672	5.65363	10.3431
13.88	0.393616	-0.0429382	-0.0377808	0.139282	0.733215	2.23672	5.66339	10.3697
13.98	0.398682	-0.0425415	-0.0358272	0.141235	0.741425	2.24689	5.69464	10.3982
14.08	0.403748	-0.0370787	-0.0397338	0.139282	0.746887	2.25235	5.71182	10.4236
14.18	0.406494	-0.0370789	-0.0475464	0.139282	0.750793	2.25079	5.72394	10.4373
14.28	0.402588	-0.0351257	-0.0280151	0.139679	0.750793	2.26602	5.74347	10.4744
14.38	0.402588	-0.0448914	-0.0358276	0.131073	0.742584	2.2543	5.75244	10.5072
14.48	0.406494	-0.0468445	-0.0455933	0.139282	0.741425	2.2543	5.75519	10.5271
14.58	0.414307	-0.0546563	-0.0475457	0.13147	0.731262	2.26407	5.76495	10.5599
14.68	0.414307	-0.0448914	-0.0455933	0.139282	0.750793	2.27423	5.79385	10.5916
14.78	0.418213	-0.0351257	-0.0299683	0.141235	0.750793	2.29141	5.81378	10.6252
14.88	0.422119	-0.0351257	-0.037384	0.139679	0.75119	2.28751	5.81378	10.6365
14.98	0.427979	-0.0269165	-0.0299681	0.141235	0.750793	2.29572	5.83331	10.6697
15.08	0.424072	-0.0335695	-0.0342714	0.150604	0.75235	2.29492	5.84619	10.6908
15.18	0.414307	-0.0370789	-0.0455933	0.141235	0.74884	2.29376	5.85089	10.7064
15.28	0.414307	-0.0273132	-0.0393372	0.149048	0.760559	2.32071	5.88019	10.756
15.38	0.417419	-0.0253601	-0.0299683	0.147491	0.760956	2.3168	5.89346	10.7673
15.48	0.424072	-0.0331726	-0.0377808	0.149048	0.750793	2.31525	5.89191	10.7962
15.58	0.422119	-0.0366814	-0.0397332	0.141236	0.758606	2.3129	5.90167	10.8166
15.68	0.426819	-0.0351257	-0.0377808	0.141235	0.760559	2.33243	5.9212	10.8474
15.78	0.433044	-0.0355225	-0.0362244	0.140839	0.75235	2.33438	5.93408	10.8701
15.88	0.433838	-0.0429382	-0.0451965	0.131866	0.75119	2.33633	5.94269	10.8986
15.98	0.427979	-0.0370789	-0.0299673	0.137329	0.760559	2.34064	5.95245	10.9158
16.08	0.433838	-0.0230103	-0.026062	0.149048	0.762512	2.35391	5.98331	10.9486
16.18	0.437744	-0.0351257	-0.0358276	0.141235	0.762512	2.35587	5.9837	10.9767
16.28	0.437745	-0.0331726	-0.0280151	0.149048	0.760956	2.38165	6.00323	11.0169
16.38	0.443604	-0.0273132	-0.0393372	0.141235	0.768372	2.3754	6.0087	11.0353
16.48	0.433838	-0.0351257	-0.0397331	0.139282	0.760559	2.37149	6.02863	11.058
16.58	0.437744	-0.0257568	-0.0362244	0.141235	0.762115	2.38321	6.05167	11.0857
16.68	0.44281	-0.0269165	-0.0377808	0.139282	0.770325	2.38516	6.06339	11.1165
16.78	0.443604	-0.0351257	-0.0358276	0.13147	0.762512	2.38321	6.06378	11.1462
16.88	0.438538	-0.0273132	-0.0280151	0.139282	0.760956	2.39337	6.09268	11.174
16.98	0.445557	-0.0253601	-0.0373833	0.13147	0.760559	2.39493	6.10089	11.1966
17.08	0.44281	-0.023407	-0.0299683	0.137726	0.770325	2.40509	6.11456	11.2345
17.18	0.443604	-0.0253601	-0.0377808	0.139282	0.762512	2.41055	6.12198	11.2455
17.28	0.44165	-0.0159912	-0.0362244	0.140839	0.779694	2.42383	6.14346	11.2845
17.38	0.453369	-0.0132446	-0.026062	0.151001	0.78244	2.4379	6.18097	11.3083
17.48	0.457275	-0.0155945	-0.026062	0.143188	0.782043	2.43439	6.18448	11.3357
17.58	0.453369	-0.0234063	-0.0354302	0.141236	0.78009	2.43594	6.19464	11.3685
17.68	0.455322	-0.0155945	-0.0182495	0.149445	0.783997	2.44611	6.21222	11.408
17.78	0.453369	-0.0155945	-0.0280151	0.147095	0.770721	2.4418	6.21964	11.4162
17.88	0.457275	-0.0151978	-0.0202026	0.149048	0.787903	2.45352	6.24152	11.4509
17.98	0.456482	-0.0175476	-0.0260619	0.149048	0.78009	2.46173	6.25089	11.4759
18.08	0.465088	-0.0159904	-0.0280143	0.150605	0.771881	2.45508	6.25284	11.515
18.18	0.473694	-0.0136414	-0.026062	0.152954	0.789856	2.47501	6.27081	11.5447
18.28	0.474853	-0.0155945	-0.0280151	0.151001	0.783997	2.46368	6.27237	11.5642
18.38	0.47876	-0.0136414	-0.026062	0.15921	0.790253	2.47501	6.2923	11.599
18.48	0.47406	-0.0171509	-0.0280151	0.158813	0.789856	2.48087	6.30167	11.6169
18.58	0.474854	-0.0155938	-0.0373833	0.151002	0.782043	2.48322	6.30206	11.6271
18.68	0.476807	-0.00583	-0.0299683	0.158813	0.791809	2.49454	6.31964	11.6658
18.78	0.4729	-0.023407	-0.0280151	0.151001	0.789856	2.49649	6.33292	11.6869
18.88	0.4776	-0.0155945	-0.026062	0.160767	0.799622	2.51056	6.35089	11.7146
18.98	0.483826	-0.0218506	-0.0264589	0.151001	0.791809	2.51563	6.36182	11.7357
19.08	0.484619	-0.0253594	-0.0358269	0.149049	0.799622	2.5043	6.36847	11.7459
19.18	0.484619	-0.0171509	-0.0280151	0.158813	0.801575	2.52383	6.39191	11.783
19.28	0.482666	-0.0253601	-0.0295715	0.151001	0.799622	2.52228	6.40128	11.8025
19.38	0.493591	-0.0351257	-0.0455933	0.141235	0.791809	2.51602	6.39386	11.8142
19.48	0.490479	-0.0273132	-0.0397339	0.149048	0.790253	2.52423	6.41104	11.8416
19.58	0.482666	-0.0253595	-0.0397333	0.13968	0.797668	2.52188	6.41925	11.8587
19.68	0.483459	-0.0253601	-0.0377808	0.145142	0.807434	2.5336	6.43839	11.8845
19.78	0.488525	-0.0249634	-0.0358276	0.151001	0.803528	2.54337	6.44269	11.8962
19.88	0.497498	-0.0257568	-0.0377808	0.150604	0.801178	2.54532	6.44229	11.9247
19.98	0.492432	-0.0253601	-0.03778	0.133423	0.793762	2.54727	6.45987	11.947
20.08	0.494385	-0.023407	-0.0358276	0.141235	0.801575	2.5629	6.47198	11.9685
20.18	0.488525	-0.0351257	-0.0377808	0.141235	0.800018	2.55353	6.48135	11.988
20.28	0.492432	-0.0253601	-0.0358276	0.151001	0.801575	2.56485	6.50128	12.0056
20.38	0.492432	-0.0366821	-0.0397339	0.139679	0.809387	2.57266	6.50089	12.0232
20.48	0.496338	-0.0273132	-0.0295715	0.147095	0.81134	2.57306	6.51886	12.0447
20.58	0.498291	-0.0273131	-0.0377806	0.147095	0.809387	2.58243	6.53018	12.0619
20.68	0.50415	-0.0253601	-0.0377808	0.151001	0.81134	2.57657	6.54034	12.0857
20.78	0.503357	-0.0257568	-0.0381775	0.133026	0.809387	2.58047	6.5419	12.1033
20.88	0.506104	-0.0331726	-0.0455933	0.13147	0.801575	2.58438	6.55167	12.1161
20.98	0.502197	-0.0351257	-0.0377808	0.139679	0.809387	2.59219	6.55988	12.1525
21.08	0.504944	-0.0351257	-0.0377808	0.139282	0.801575	2.5961	6.56924	12.1658
21.18	0.498291	-0.0366821	-0.0393372	0.139282	0.799622	2.58478	6.57941	12.183
21.28	0.503357	-0.0351257	-0.0358276	0.141235	0.794159	2.5961	6.58487	12.2068
21.38	0.502197	-0.0351257	-0.0455933	0.129517	0.789856	2.58633	6.59894	12.2166
21.48	0.496338	-0.0351257	-0.0377808	0.139282	0.809387	2.6004	6.62003	12.2435
21.58	0.508057	-0.0351257	-0.0377808	0.13147	0.801575	2.5961	6.63019	12.2716
21.68	0.513916	-0.0351257	-0.0455933	0.12796	0.799622	2.60196	6.6337	12.2849
21.78	0.503357	-0.0238037	-0.0377808	0.12912	0.810944	2.61172	6.64932	12.3134
21.88	0.502197	-0.0523071	-0.0475464	0.121704	0.793762	2.60587	6.64346	12.3181
21.98	0.491272	-0.039032	-0.0397339	0.129517	0.800018	2.62344	6.65948	12.3337
22.08	0.511963	-0.0370781	-0.0397332	0.129517	0.799622	2.61563	6.67862	12.3626
22.18	0.50415	-0.0273132	-0.0475464	0.139282	0.809387	2.62189	6.69855	12.381
22.28	0.513122	-0.0273132	-0.0475464	0.129517	0.801575	2.63321	6.70987	12.4115
22.38	0.515869	-0.0351257	-0.0455933	0.13147	0.801575	2.63516	6.72198	12.4158
22.48	0.502197	-0.0448914	-0.0491021	0.129517	0.799622	2.6297	6.71964	12.4427
22.58	0.517822	-0.0351257	-0.0475464	0.137726	0.809784	2.65079	6.74738	12.4822
22.68	0.524475	-0.0366821	-0.0494995	0.127563	0.809387	2.64297	6.7587	12.4939
22.78	0.503358	-0.0374756	-0.0479431	0.12912	0.810944	2.64493	6.7626	12.5126
22.88	0.515869	-0.0331726	-0.0455933	0.133423	0.813293	2.64493	6.77432	12.5447
22.98	0.515869	-0.0351257	-0.0475457	0.121704	0.803528	2.64297	6.77863	12.5638
23.08	0.523682	-0.0331726	-0.0358276	0.13147	0.81134	2.65665	6.79971	12.5939
23.18	0.513916	-0.0351257	-0.0455933	0.13147	0.81134	2.65314	6.80988	12.6033
23.28	0.517822	-0.0351257	-0.0354309	0.141235	0.81955	2.66251	6.83096	12.6341
23.38	0.517822	-0.0448914	-0.0475464	0.120148	0.809387	2.65665	6.82355	12.6423
23.48	0.523682	-0.0370789	-0.0397339	0.127563	0.809387	2.66251	6.82901	12.6712
23.58	0.517822	-0.0484002	-0.0397332	0.127564	0.809387	2.67267	6.84699	12.6916
23.68	0.525635	-0.0370789	-0.0397339	0.137329	0.819153	2.67422	6.86807	12.7201
23.78	0.517822	-0.0355225	-0.0381775	0.12912	0.820709	2.67383	6.87979	12.7451
23.88	0.527588	-0.0429382	-0.0358276	0.13147	0.815247	2.68243	6.88174	12.7638
23.98	0.526794	-0.0448914	-0.0373833	0.13147	0.819153	2.67618	6.88995	12.7845
24.08	0.527588	-0.0351257	-0.0280151	0.141235	0.821503	2.6918	6.91104	12.8138
24.18	0.515869	-0.0351257	-0.0280151	0.129913	0.819153	2.6918	6.9212	12.8224
24.28	0.533447	-0.0429382	-0.026062	0.13147	0.821106	2.6922	6.92276	12.847
24.38	0.528381	-0.0464478	-0.0455933	0.129517	0.821106	2.70157	6.93097	12.8646
24.48	0.539307	-0.0292664	-0.0377808	0.139282	0.830872	2.70352	6.94815	12.8923
24.58	0.534607	-0.0370787	-0.0377806	0.129517	0.830872	2.71329	6.95987	12.9103
24.68	0.525635	-0.0351257	-0.037384	0.13147	0.823456	2.71368	6.97198	12.9349
24.78	0.537354	-0.0468445	-0.0397339	0.129517	0.819153	2.71133	6.96964	12.9447
24.88	0.533447	-0.0351257	-0.0299683	0.139282	0.828918	2.73282	6.98956	12.963
24.98	0.537354	-0.0448914	-0.0494988	0.119751	0.819153	2.72305	6.99112	12.972
25.08	0.547119	-0.0452881	-0.0381775	0.136932	0.828522	2.73087	7.00674	12.9994
25.18	0.552979	-0.0448914	-0.0455933	0.139679	0.830872	2.73477	7.02042	13.0247
25.28	0.547119	-0.0444946	-0.0377808	0.13147	0.832825	2.73477	7.02081	13.0353
25.38	0.547119	-0.0566101	-0.0455933	0.129517	0.821503	2.73282	7.03018	13.0404
25.48	0.554932	-0.0468445	-0.0299689	0.129517	0.828918	2.75275	7.03839	13.0736
25.58	0.547119	-0.0468439	-0.0471491	0.121705	0.821106	2.74454	7.0419	13.0837
25.68	0.562744	-0.0468445	-0.0475464	0.129517	0.828918	2.75235	7.06769	13.1048
25.78	0.556091	-0.0468445	-0.0494995	0.137329	0.828918	2.74298	7.06924	13.1306
25.88	0.554932	-0.054657	-0.0475464	0.13147	0.830872	2.7543	7.08292	13.1427
25.98	0.567444	-0.0566101	-0.0475457	0.129517	0.828918	2.75235	7.09113	13.1517
26.08	0.564697	-0.0468444	-0.0377806	0.12796	0.840637	2.76212	7.10049	13.1794
26.18	0.558838	-0.0468445	-0.0455933	0.129517	0.84259	2.76251	7.10089	13.1947
26.28	0.558838	-0.043335	-0.0475464	0.12912	0.840637	2.77344	7.11963	13.2122
26.38	0.563904	-0.0444946	-0.0377808	0.149048	0.850403	2.7836	7.13019	13.2435
26.48	0.56665	-0.0527039	-0.0455927	0.133423	0.84259	2.77579	7.1337	13.2537
26.58	0.562744	-0.0546576	-0.047547	0.141235	0.850403	2.7836	7.14777	13.281
26.68	0.56665	-0.054657	-0.0553589	0.133423	0.84259	2.77423	7.15323	13.2865
26.78	0.56665	-0.054657	-0.0475464	0.13147	0.84259	2.78165	7.16885	13.3123
26.88	0.562744	-0.0448914	-0.0377808	0.141235	0.852356	2.79532	7.17902	13.3416
26.98	0.567444	-0.054657	-0.0455927	0.139282	0.841034	2.78555	7.18057	13.3333
27.08	0.578369	-0.0566101	-0.0491028	0.137726	0.838684	2.79181	7.19464	13.3591
27.18	0.577576	-0.0566101	-0.0494995	0.137329	0.838684	2.80704	7.20792	13.3787
27.28	0.57251	-0.0566101	-0.0475464	0.137329	0.840637	2.81485	7.20831	13.3939
27.38	0.568604	-0.0581665	-0.0494995	0.137329	0.838684	2.8129	7.21964	13.4099
27.48	0.578369	-0.0663757	-0.0475457	0.139282	0.840637	2.81329	7.22003	13.4314
27.58	0.584229	-0.0491949	-0.0479437	0.138885	0.850006	2.82227	7.23682	13.454
27.68	0.576416	-0.0644226	-0.0553589	0.133423	0.84259	2.81485	7.23917	13.4646
27.78	0.576416	-0.054657	-0.0475464	0.141235	0.8508	2.82266	7.25128	13.4802
27.88	0.582275	-0.0566101	-0.0397339	0.139282	0.850403	2.83047	7.2587	13.4935
27.98	0.574463	-0.0448914	-0.0280157	0.151001	0.860168	2.84064	7.26886	13.5095
28.08	0.578369	-0.0546564	-0.0471491	0.143189	0.852356	2.83633	7.28018	13.5212
28.18	0.588135	-0.0448914	-0.0377808	0.149048	0.860168	2.84415	7.28995	13.5517
28.28	0.588135	-0.0624695	-0.0455933	0.141632	0.852356	2.83633	7.28058	13.5548
28.38	0.588135	-0.054657	-0.0377808	0.149048	0.860168	2.84259	7.30167	13.572
28.48	0.606873	-0.0644226	-0.0553583	0.13147	0.84259	2.84219	7.30011	13.5829
28.58	0.60376	-0.0562135	-0.039734	0.147095	0.850403	2.85196	7.30948	13.6033
28.68	0.596741	-0.0605164	-0.0397339	0.137329	0.856262	2.85001	7.31534	13.6208
28.78	0.593994	-0.0663757	-0.0377808	0.139282	0.860565	2.87149	7.32941	13.6423
28.88	0.5979	-0.0507507	-0.0397339	0.147095	0.867981	2.8797	7.33878	13.658
28.98	0.5979	-0.0663757	-0.0491021	0.137329	0.860168	2.87149	7.33722	13.6728
29.08	0.60376	-0.0570074	-0.0323187	0.150604	0.869537	2.88086	7.34814	13.6908
29.18	0.597107	-0.0663757	-0.0358276	0.133423	0.854309	2.87344	7.35089	13.7029
29.28	0.595947	-0.0566101	-0.0377808	0.139679	0.850403	2.88321	7.36026	13.7224
29.38	0.607666	-0.0644226	-0.0358276	0.139282	0.852356	2.89532	7.37003	13.74
29.48	0.607666	-0.0683289	-0.0377806	0.139282	0.848846	2.88907	7.37628	13.7529
29.58	0.627197	-0.0624696	-0.0358278	0.141235	0.858215	2.90469	7.39151	13.7751
29.68	0.619385	-0.0663757	-0.0475464	0.137329	0.860168	2.90274	7.38995	13.781
29.78	0.606507	-0.0722351	-0.0455933	0.141235	0.862122	2.90469	7.39932	13.8119
29.88	0.606873	-0.0741882	-0.0491028	0.129517	0.850403	2.909	7.40714	13.8201
29.98	0.607666	-0.0741882	-0.039734	0.13147	0.862122	2.90469	7.4212	13.8337
30.08	0.617432	-0.0757445	-0.0494994	0.137329	0.850403	2.90274	7.42081	13.8513
30.18	0.623291	-0.0761414	-0.0475464	0.13147	0.852356	2.91251	7.43057	13.8705
30.28	0.613526	-0.0761414	-0.0377808	0.139282	0.860168	2.92227	7.44659	13.8939
30.38	0.617432	-0.0761414	-0.0553589	0.129517	0.8508	2.9129	7.44034	13.8986
30.48	0.617432	-0.0761414	-0.0397346	0.139679	0.858215	2.92032	7.46027	13.9306
30.58	0.618591	-0.0780938	-0.0475457	0.127564	0.858215	2.91251	7.45792	13.9334
30.68	0.627991	-0.0765381	-0.0479431	0.138885	0.859772	2.92188	7.47705	13.9622
30.78	0.623291	-0.0663757	-0.0455933	0.13147	0.862122	2.93204	7.4798	13.9818
30.88	0.623291	-0.0761414	-0.0475464	0.137329	0.860168	2.93048	7.48721	13.99
30.98	0.627197	-0.0761414	-0.0475458	0.13147	0.862122	2.93204	7.49893	14.0115
31.08	0.627197	-0.0663763	-0.0393378	0.139282	0.869934	2.95157	7.51105	14.031
31.18	0.636963	-0.0761414	-0.0475464	0.139282	0.862122	2.94571	7.51065	14.0341
31.28	0.638916	-0.0663757	-0.0319214	0.139282	0.860168	2.96133	7.52667	14.0623
31.38	0.647888	-0.0761414	-0.0475464	0.13147	0.860168	2.95392	7.52823	14.0623
31.48	0.638916	-0.0761414	-0.0397338	0.129517	0.868378	2.96133	7.53799	14.0912
31.58	0.627197	-0.0757447	-0.0358278	0.139282	0.869934	2.9711	7.54816	14.1033
31.68	0.637756	-0.0800476	-0.0475464	0.139282	0.869934	2.9711	7.55557	14.1208
31.78	0.648681	-0.0780945	-0.0455933	0.139282	0.862122	2.97305	7.55948	14.1306
31.88	0.642822	-0.0878601	-0.0397339	0.139679	0.860168	2.9715	7.56573	14.1435
31.98	0.638916	-0.0761414	-0.035827	0.13147	0.862122	2.98087	7.58096	14.1541
32.08	0.657654	-0.076142	-0.0295721	0.147094	0.877747	2.99063	7.59698	14.179
32.18	0.652588	-0.085907	-0.0475464	0.13147	0.871887	2.97501	7.59073	14.1931
32.28	0.646729	-0.074585	-0.030365	0.148651	0.881256	2.99219	7.60986	14.2142
32.38	0.646729	-0.0839539	-0.0358276	0.133423	0.872284	2.98672	7.61066	14.2146
32.48	0.646729	-0.0917664	-0.0455927	0.133423	0.871887	2.99298	7.61221	14.2318
32.58	0.654541	-0.0761412	-0.0377806	0.139282	0.869934	3.00235	7.62003	14.2537
32.68	0.658447	-0.0820007	-0.0338745	0.143188	0.87384	3.0043	7.63019	14.2728
32.78	0.654541	-0.085907	-0.0377808	0.149048	0.8797	3.00235	7.6376	14.281
32.88	0.648682	-0.0820007	-0.0338745	0.143188	0.883606	3.00626	7.63995	14.2947
32.98	0.668213	-0.0761414	-0.0358284	0.151001	0.891418	3.02032	7.65714	14.3197
33.08	0.662354	-0.0839533	-0.0377802	0.139283	0.871887	3.01212	7.66104	14.3318
33.18	0.656494	-0.0780945	-0.0295715	0.147491	0.8797	3.01993	7.67316	14.3396
33.28	0.652588	-0.0761414	-0.0377808	0.147095	0.880096	3.02383	7.69034	14.3705
33.38	0.658447	-0.0679321	-0.0221558	0.15686	0.887512	3.03946	7.70792	14.3884
33.48	0.657654	-0.0780945	-0.0280145	0.139282	0.887512	3.03204	7.69659	14.39
33.58	0.652588	-0.0780951	-0.0299689	0.15686	0.899231	3.03946	7.71768	14.408
33.68	0.66626	-0.0780945	-0.0377808	0.141235	0.891418	3.0336	7.70792	14.4212
33.78	0.667053	-0.070282	-0.0221558	0.15686	0.889465	3.03751	7.72784	14.4392
33.88	0.668213	-0.0663757	-0.0280151	0.151001	0.891418	3.04532	7.73917	14.4583
33.98	0.6604	-0.0780945	-0.035827	0.141235	0.881653	3.04337	7.73917	14.4509
34.08	0.670166	-0.0780944	-0.0377806	0.147095	0.897278	3.03986	7.74738	14.4876
34.18	0.667419	-0.0663757	-0.0280151	0.151001	0.901184	3.04922	7.7587	14.4919
34.28	0.676025	-0.074585	-0.0264587	0.158417	0.900787	3.05859	7.76807	14.5087
34.38	0.676025	-0.0741882	-0.0354309	0.152954	0.901581	3.05508	7.77863	14.5345
34.48	0.672119	-0.0741882	-0.0280153	0.151001	0.901184	3.05508	7.78995	14.5447
34.58	0.681885	-0.0741881	-0.0377806	0.149445	0.908997	3.06094	7.78995	14.5505
34.68	0.677979	-0.0741882	-0.0358276	0.149048	0.912903	3.06329	7.80011	14.5619
34.78	0.678772	-0.0741882	-0.0280151	0.158813	0.91095	3.07266	7.80948	14.5892
34.88	0.679138	-0.0741882	-0.0377808	0.149048	0.903137	3.07266	7.80988	14.5955
34.98	0.683838	-0.0741882	-0.028015	0.158813	0.91095	3.08243	7.83487	14.6205
35.08	0.677979	-0.0741889	-0.0358284	0.151	0.912903	3.08438	7.84073	14.6248
35.18	0.687744	-0.0820007	-0.0377808	0.151001	0.903137	3.07501	7.84073	14.6322
35.28	0.693603	-0.0761414	-0.0280151	0.151001	0.909393	3.09024	7.84894	14.6541
35.38	0.685791	-0.085907	-0.0397339	0.149048	0.907043	3.08243	7.84854	14.6615
35.48	0.683838	-0.0776978	-0.028015	0.149048	0.918762	3.09219	7.85675	14.6716
35.58	0.687744	-0.0780945	-0.037384	0.149048	0.91095	3.09024	7.87589	14.6908
35.68	0.696716	-0.085907	-0.0299683	0.151001	0.91095	3.09219	7.87979	14.6994
35.78	0.695557	-0.0898132	-0.0397339	0.147095	0.908997	3.09805	7.87433	14.7068
35.88	0.69165	-0.0780945	-0.0299683	0.151001	0.918762	3.1004	7.88956	14.7298
35.98	0.69635	-0.085907	-0.0280153	0.149048	0.920715	3.10196	7.8876	14.7494
36.08	0.69751	-0.0898131	-0.0397338	0.149048	0.918762	3.10782	7.90714	14.7498
36.18	0.699463	-0.085907	-0.0299683	0.149048	0.91095	3.10391	7.90753	14.7689
36.28	0.705322	-0.0784912	-0.0284119	0.158813	0.918762	3.12109	7.91846	14.79
36.38	0.709229	-0.0839539	-0.0358276	0.149048	0.918762	3.11407	7.91925	14.7927
36.48	0.708435	-0.085907	-0.0377808	0.151001	0.922668	3.11368	7.92862	14.8138
36.58	0.713135	-0.0859071	-0.0358278	0.149048	0.912903	3.11563	7.94034	14.8302
36.68	0.701416	-0.0956726	-0.0397339	0.149048	0.91095	3.12149	7.93878	14.8392
36.78	0.707276	-0.0839539	-0.0358276	0.149048	0.912903	3.12149	7.9462	14.8513
36.88	0.707275	-0.0839539	-0.0354309	0.141235	0.912903	3.12735	7.96182	14.8607
36.98	0.717834	-0.0937195	-0.0397338	0.149048	0.918762	3.11993	7.95792	14.8783
37.08	0.715088	-0.0937189	-0.0455927	0.143189	0.922668	3.13126	7.96808	14.8826
37.18	0.708435	-0.0937195	-0.0299683	0.149048	0.930481	3.13321	7.98721	14.9115
37.28	0.71704	-0.0937195	-0.0358276	0.143188	0.922668	3.13321	7.98917	14.9232
37.38	0.726807	-0.0937195	-0.0455933	0.141235	0.921112	3.14297	7.99152	14.9396
37.48	0.7229	-0.0952759	-0.0299689	0.151001	0.926575	3.15274	7.99698	14.9583
37.58	0.717041	-0.0956726	-0.0455933	0.141235	0.922668	3.14493	8.01065	14.9529
37.68	0.72876	-0.0956726	-0.0455933	0.143188	0.922668	3.15314	8.00909	14.9701
37.78	0.726807	-0.0956726	-0.0299683	0.149048	0.930481	3.15079	8.02628	14.9896
37.88	0.72876	-0.107391	-0.0475464	0.139679	0.920715	3.15274	8.02823	14.9994
37.98	0.720947	-0.105438	-0.0397339	0.137329	0.920715	3.15079	8.02863	15.0197
38.08	0.736572	-0.107391	-0.0475458	0.147095	0.918762	3.15274	8.03409	15.0306
38.18	0.72876	-0.0995789	-0.0397339	0.147095	0.928528	3.16055	8.05753	15.058
38.28	0.717041	-0.105438	-0.0494995	0.137329	0.920715	3.16095	8.05557	15.0603
38.38	0.72876	-0.0995789	-0.0393372	0.147095	0.926971	3.17032	8.06573	15.0775
38.48	0.724854	-0.0976257	-0.0397346	0.147095	0.930481	3.17227	8.07706	15.0912
38.58	0.72876	-0.115203	-0.0573113	0.129517	0.91095	3.16446	8.07901	15.0978
38.68	0.72876	-0.0980225	-0.0479431	0.146698	0.928131	3.16992	8.09659	15.1298
38.78	0.733826	-0.0956726	-0.0377808	0.141235	0.932434	3.17422	8.09854	15.14
38.88	0.736572	-0.103485	-0.0455933	0.149048	0.932434	3.17462	8.10049	15.1541
38.98	0.736572	-0.115204	-0.0475458	0.13147	0.922668	3.17227	8.10675	15.1537
39.08	0.748291	-0.0976256	-0.0475463	0.137329	0.930481	3.18204	8.11807	15.181
39.18	0.742432	-0.103485	-0.0455933	0.151001	0.932434	3.18594	8.12979	15.1994
39.28	0.736573	-0.0976257	-0.0397339	0.151001	0.938293	3.18985	8.13605	15.2181
39.38	0.742432	-0.0956726	-0.0455933	0.141235	0.930878	3.1918	8.1376	15.222
39.48	0.737366	-0.103485	-0.0475458	0.143188	0.932434	3.19376	8.14932	15.2415
39.58	0.747498	-0.0976256	-0.0377806	0.149048	0.940247	3.20197	8.1669	15.258
39.68	0.746338	-0.0956726	-0.037384	0.151398	0.950012	3.21133	8.1712	15.2708
39.78	0.742432	-0.114807	-0.0494995	0.139282	0.932434	3.20352	8.1669	15.2806
39.88	0.746338	-0.0995789	-0.0397339	0.139282	0.940247	3.21329	8.17862	15.3001
39.98	0.748291	-0.0976257	-0.0397339	0.149048	0.9422	3.21133	8.19659	15.3107
40.08	0.75415	-0.105438	-0.0358278	0.149048	0.9422	3.22501	8.2001	15.3294
40.18	0.748291	-0.109344	-0.0475464	0.139282	0.940247	3.21954	8.20792	15.3392
40.28	0.748291	-0.0956726	-0.0377808	0.149048	0.9422	3.22305	8.20831	15.3435
40.38	0.758057	-0.0956726	-0.0455933	0.141235	0.940247	3.22305	8.21768	15.3529
40.48	0.753357	-0.103485	-0.0377802	0.139282	0.940643	3.23282	8.22159	15.3724
40.58	0.756897	-0.0976263	-0.0377814	0.149047	0.950012	3.2504	8.23526	15.3888
40.68	0.756104	-0.0956726	-0.0377808	0.139282	0.9422	3.23672	8.23761	15.3919
40.78	0.763916	-0.103485	-0.0455933	0.139282	0.950012	3.23126	8.24112	15.4115
40.88	0.758057	-0.0976257	-0.0299683	0.149048	0.950012	3.24844	8.24698	15.431
40.98	0.767822	-0.085907	-0.0358284	0.149048	0.951965	3.25235	8.26886	15.447
41.08	0.767822	-0.103485	-0.0377802	0.13147	0.9422	3.24454	8.26651	15.4412
41.18	0.75415	-0.0976257	-0.0393372	0.147095	0.950012	3.25235	8.27823	15.4583
41.28	0.757263	-0.085907	-0.0299683	0.149048	0.959778	3.25235	8.28995	15.472
41.38	0.756104	-0.0937195	-0.0377808	0.152954	0.961731	3.26212	8.2962	15.4978
41.48	0.765869	-0.0863037	-0.0303648	0.16037	0.971497	3.27344	8.30908	15.5204
41.58	0.761963	-0.0741891	-0.0260628	0.162719	0.963684	3.27618	8.31338	15.5345
41.68	0.768616	-0.0937195	-0.0397339	0.143188	0.959778	3.26016	8.30597	15.5314
41.78	0.765869	-0.085907	-0.0358276	0.151001	0.961731	3.26212	8.31729	15.5384
41.88	0.76001	-0.0780945	-0.0299683	0.149445	0.969543	3.27969	8.32901	15.5697
41.98	0.765869	-0.0839539	-0.0260621	0.149048	0.971497	3.27579	8.33682	15.5833
42.08	0.757263	-0.08786	-0.0299681	0.15686	0.96759	3.28165	8.34503	15.5783
42.18	0.769775	-0.0761414	-0.026062	0.151001	0.971497	3.28009	8.35049	15.599
42.28	0.771729	-0.0839539	-0.0280151	0.149048	0.971497	3.28165	8.35635	15.6107
42.38	0.765869	-0.085907	-0.026062	0.151001	0.971497	3.29141	8.36652	15.6224
42.48	0.775635	-0.0780945	-0.0202025	0.15686	0.989075	3.30118	8.38565	15.6482
42.58	0.777588	-0.0663764	-0.0260627	0.158813	0.981659	3.30508	8.3876	15.6517
42.68	0.783447	-0.0855103	-0.0280151	0.151001	0.971497	3.29141	8.3876	15.6615
42.78	0.767823	-0.0878601	-0.0358276	0.149048	0.979309	3.30118	8.38995	15.6677
42.88	0.767822	-0.0800476	-0.0202026	0.15686	0.989075	3.30939	8.40323	15.6888
42.98	0.773682	-0.0741882	-0.0276191	0.160767	0.981262	3.32071	8.4169	15.6994
43.08	0.767822	-0.085907	-0.0299683	0.149048	0.971497	3.3129	8.41885	15.7005
43.18	0.781494	-0.085907	-0.0377808	0.149048	0.979309	3.30313	8.4212	15.7201
43.28	0.783448	-0.085907	-0.0221558	0.149048	0.989075	3.31876	8.43448	15.7341
43.38	0.775635	-0.085907	-0.0202026	0.158813	0.991028	3.32266	8.44815	15.7494
43.48	0.787354	-0.0761414	-0.0162971	0.158813	0.991028	3.33243	8.4505	15.7611
43.58	0.777588	-0.0859064	-0.0280145	0.141236	0.979309	3.32462	8.4462	15.7693
43.68	0.793213	-0.085907	-0.0280151	0.15686	0.991028	3.33282	8.46573	15.7904
43.78	0.787354	-0.085907	-0.0182495	0.151001	0.981659	3.33047	8.47003	15.8064
43.88	0.787354	-0.0761414	-0.026062	0.149048	0.989075	3.33243	8.47549	15.8197
43.98	0.782654	-0.0839539	-0.0182496	0.149048	0.991028	3.34219	8.48721	15.8314
44.08	0.7854	-0.08786	-0.028015	0.149445	0.989075	3.33829	8.47745	15.8357
44.18	0.786194	-0.085907	-0.026062	0.149048	0.981262	3.35391	8.48761	15.8509
44.28	0.793212	-0.0761414	-0.0280151	0.149048	0.989075	3.34259	8.49503	15.8626
44.38	0.793213	-0.0839539	-0.0358276	0.141235	0.991028	3.35001	8.50674	15.8712
44.48	0.795166	-0.0765381	-0.0186468	0.158417	1.0004	3.36133	8.52002	15.8892
44.58	0.799072	-0.0839539	-0.0354309	0.151001	0.991028	3.35196	8.51691	15.8927
44.68	0.789307	-0.0839539	-0.0280151	0.151001	0.992981	3.35391	8.52823	15.9037
44.78	0.795166	-0.0820007	-0.0358276	0.143188	0.994934	3.36368	8.53995	15.9099
44.88	0.788513	-0.0839539	-0.0280151	0.151001	0.992981	3.36563	8.53058	15.9232
44.98	0.797119	-0.0761414	-0.0280157	0.158813	1.00119	3.38321	8.54776	15.9388
45.08	0.79126	-0.0917664	-0.0377808	0.143188	1.00079	3.37189	8.54776	15.949
45.18	0.799072	-0.0937195	-0.0358276	0.141235	0.992981	3.36563	8.55948	15.9505
45.28	0.801026	-0.0937195	-0.0377808	0.151001	0.992981	3.37344	8.56183	15.9622
45.38	0.7854	-0.0839539	-0.0280151	0.143188	1.00079	3.3754	8.55948	15.9685
45.48	0.797913	-0.0855103	-0.028015	0.149048	1.00079	3.38126	8.58682	15.9896
45.58	0.795166	-0.0859078	-0.028016	0.151	1.00275	3.39297	8.58877	16.0095
45.68	0.799072	-0.0976257	-0.0358276	0.141235	0.99884	3.38321	8.58722	16.0111
45.78	0.795166	-0.0976257	-0.0377808	0.139282	0.991028	3.38126	8.59073	16.0111
45.88	0.798279	-0.0800476	-0.0280151	0.147095	0.99884	3.38947	8.6044	16.0369
45.98	0.793213	-0.085907	-0.0280151	0.149048	1.00275	3.40079	8.61807	16.0404
46.08	0.787354	-0.0878601	-0.0280151	0.151001	1.00079	3.40274	8.6087	16.0583
46.18	0.801025	-0.0878601	-0.026062	0.149048	1.00119	3.39297	8.62589	16.0716
46.28	0.797119	-0.0898132	-0.0299683	0.147095	1.00665	3.39883	8.62393	16.0759
46.38	0.804932	-0.0878601	-0.0276184	0.141235	1.00079	3.40274	8.6376	16.0794
46.48	0.797119	-0.085907	-0.0299683	0.139282	1.00861	3.40079	8.64777	16.0974
46.58	0.802979	-0.0878601	-0.0299683	0.149048	1.01056	3.40118	8.64737	16.1107
46.68	0.787354	-0.0878601	-0.0280151	0.149048	1.01056	3.41055	8.65128	16.1169
46.78	0.792419	-0.0976257	-0.0397339	0.129913	0.99884	3.40274	8.64581	16.1298
46.88	0.789307	-0.0898132	-0.0299683	0.145142	1.00861	3.4086	8.66495	16.1462
46.98	0.801025	-0.0761414	-0.0299683	0.147095	1.01056	3.41251	8.67862	16.1615
47.08	0.795959	-0.0761414	-0.0280151	0.147095	1.00861	3.42227	8.68643	16.1677
47.18	0.797119	-0.0839539	-0.0299683	0.147095	1.01056	3.42032	8.67706	16.181
47.28	0.793213	-0.0956726	-0.0475464	0.139282	1.00275	3.41251	8.67667	16.1775
47.38	0.799072	-0.0956726	-0.0397339	0.137329	0.992981	3.42072	8.68839	16.1908
47.48	0.799072	-0.0878601	-0.0319213	0.145142	1.00861	3.43008	8.6962	16.2166
47.58	0.808838	-0.085907	-0.026062	0.139282	1.01096	3.43008	8.70831	16.2201
47.68	0.799072	-0.0839539	-0.0280151	0.149048	1.01837	3.43204	8.71573	16.238
47.78	0.804138	-0.0956726	-0.0455933	0.139282	1.00079	3.43204	8.70987	16.2392
47.88	0.801025	-0.0878601	-0.0299683	0.147095	1.00861	3.4379	8.71573	16.2556
47.98	0.812744	-0.085907	-0.0358276	0.141235	1.01837	3.4418	8.72784	16.2708
48.08	0.804932	-0.085907	-0.0280151	0.139282	1.01056	3.44376	8.73526	16.2771
48.18	0.810791	-0.085907	-0.0358276	0.149048	1.01056	3.45352	8.74698	16.2904
48.28	0.804932	-0.0937195	-0.0280151	0.149048	1.01837	3.45001	8.7587	16.2966
48.38	0.801025	-0.0960693	-0.0284119	0.140839	1.01016	3.45117	8.75674	16.3158
48.48	0.797913	-0.0839539	-0.0354309	0.141235	1.02228	3.45157	8.7626	16.329
48.58	0.808838	-0.0839539	-0.0280151	0.151001	1.01447	3.45743	8.76846	16.3431
48.68	0.808838	-0.0839539	-0.0280151	0.143188	1.01447	3.46133	8.78018	16.3494
48.78	0.818603	-0.0839539	-0.026062	0.141235	1.02228	3.46524	8.77863	16.3689
48.88	0.813904	-0.101532	-0.0377808	0.13147	1.00314	3.46524	8.78018	16.3607
48.98	0.806885	-0.0956726	-0.0377806	0.149048	1.01837	3.4711	8.79581	16.3787
49.08	0.806885	-0.0937195	-0.0280151	0.151001	1.02228	3.47345	8.80948	16.3915
49.18	0.81665	-0.0937195	-0.0280151	0.143188	1.02228	3.4711	8.80792	16.4119
49.28	0.812744	-0.0937195	-0.026062	0.141235	1.02032	3.47305	8.81924	16.4134
49.38	0.818604	-0.0761414	-0.0202026	0.149048	1.03009	3.49063	8.83878	16.4392
49.48	0.808838	-0.0741882	-0.0260627	0.160767	1.03204	3.49454	8.84854	16.4427
49.58	0.814697	-0.0839539	-0.026062	0.143188	1.02032	3.48282	8.83722	16.4392
49.68	0.812744	-0.0839539	-0.026062	0.141235	1.02423	3.48477	8.84854	16.4587
49.78	0.829162	-0.0917664	-0.0338745	0.141235	1.03204	3.47345	8.85245	16.4697
49.88	0.825623	-0.085907	-0.0182495	0.149048	1.03204	3.48868	8.85831	16.49
[truncated: 3,702 more rows]
