# Supplementary material for: MORC2 is a phosphorylation-dependent DNA compaction machine
Source: Nat Commun. 2025 Jul 1;16:5606. doi: 10.1038/s41467-025-60751-z (PMC12216690; doi:10.1038/s41467-025-60751-z)
Supplement: Supplementary file 16 — Source Data [file 41467_2025_60751_MOESM16_ESM.zip › Source_data/Supplementary Fig9_source.xlsx]

## Sheet: ext9b
Time (s)	Normalized fluctuation		Time (s)	Normalized fluctuation
0	1		0	1
0.1247	0.99267		0.1247	0.95654
0.2494	0.98431		0.2494	0.93932
0.3741	0.97492		0.3741	0.9716
0.4988	0.9645		0.4988	1.07277
0.6235	0.95306		0.6235	1.08949
0.7482	0.94059		0.7482	1.11992
0.8729	0.92709		0.8729	1.13747
0.9976	0.91256		0.9976	1.14547
1.1223	0.897		1.1223	1.14975
1.247	0.88041		1.247	1.12342
1.3717	0.8628		1.3717	1.07925
1.4964	0.84416		1.4964	1.05464
1.6211	0.82449		1.6211	1.04846
1.7458	0.80379		1.7458	1.04853
1.8705	0.74122		1.8705	1.0155
1.9952	0.68141		1.9952	1.00436
2.1199	0.64567		2.1199	1.01484
2.2446	0.61178		2.2446	1.00154
2.3693	0.55256		2.3693	1.03687
2.494	0.51314		2.494	1.04339
2.6187	0.50758		2.6187	1.01041
2.7434	0.51312		2.7434	1.00408
2.8681	0.49623		2.8681	0.9774
2.9928	0.5275		2.9928	0.97141
3.1175	0.47701		3.1175	0.94398
3.2422	0.5375		3.2422	0.95704
3.3669	0.57303		3.3669	0.94599
3.4916	0.58093		3.4916	0.86506
3.6163	0.60223		3.6163	0.79612
3.741	0.60472		3.741	0.80241
3.8657	0.59243		3.8657	0.79372
3.9904	0.58078		3.9904	0.78397
4.1151	0.58598		4.1151	0.82621
4.2398	0.59041		4.2398	0.81621
4.3645	0.58174		4.3645	0.81695
4.4892	0.56925		4.4892	0.87482
4.6139	0.5727		4.6139	0.86904
4.7386	0.55695		4.7386	0.85377
4.8633	0.54268		4.8633	0.8458
4.988	0.52762		4.988	0.84401
5.1127	0.55702		5.1127	0.822
5.2374	0.56823		5.2374	0.81862
5.3621	0.54514		5.3621	0.789
5.4868	0.57316		5.4868	0.76387
5.6115	0.56225		5.6115	0.74109
5.7362	0.55211		5.7362	0.74864
5.8609	0.51723		5.8609	0.72114
5.9856	0.47855		5.9856	0.70506
6.1103	0.44184		6.1103	0.6363
6.235	0.45037		6.235	0.63774
6.3597	0.44502		6.3597	0.65822
6.4844	0.42036		6.4844	0.64425
6.6091	0.40108		6.6091	0.65992
6.7338	0.37576		6.7338	0.64782
6.8585	0.37641		6.8585	0.63629
6.9832	0.36736		6.9832	0.63846
7.1079	0.34379		7.1079	0.64035
7.2326	0.31512		7.2326	0.63414
7.3573	0.28346		7.3573	0.59648
7.482	0.27539		7.482	0.58614
7.6067	0.28373		7.6067	0.54942
7.7314	0.26583		7.7314	0.52664
7.8561	0.24949		7.8561	0.54497
7.9808	0.21867		7.9808	0.56423
8.1055	0.19171		8.1055	0.53758
8.2302	0.18285		8.2302	0.49405
8.3549	0.1826		8.3549	0.51262
8.4796	0.16569		8.4796	0.50447
8.6043	0.1346		8.6043	0.50551
8.729	0.13251		8.729	0.51316
8.8537	0.13916		8.8537	0.48501
8.9784	0.13081		8.9784	0.48149
9.1031	0.12352		9.1031	0.51652
9.2278	0.11105		9.2278	0.51512
9.3525	0.11551		9.3525	0.50493
9.4772	0.08666		9.4772	0.51742
9.6019	0.07533		9.6019	0.50993
9.7266	0.09455		9.7266	0.49829
9.8513	0.10933		9.8513	0.49237
9.976	0.1179		9.976	0.47661
10.1007	0.11717		10.1007	0.45675
10.2254	0.12063		10.2254	0.42741
10.3501	0.11584		10.3501	0.40013
10.4748	0.14233		10.4748	0.46199
10.5995	0.15825		10.5995	0.48326
10.7242	0.16745		10.7242	0.46597
10.8489	0.17412		10.8489	0.48144
10.9736	0.17805		10.9736	0.49618
11.0983	0.17764		11.0983	0.49692
11.223	0.17824		11.223	0.48742
11.3477	0.17088		11.3477	0.47929
11.4724	0.16201		11.4724	0.48393
11.5971	0.16741		11.5971	0.47102
11.7218	0.15551		11.7218	0.47231
11.8465	0.14414		11.8465	0.45587
11.9712	0.13449		11.9712	0.44797
12.0959	0.14086		12.0959	0.42469
12.2206	0.1366		12.2206	0.39492
12.3453	0.12587		12.3453	0.37537
12.47	0.11812		12.47	0.36896
12.5947	0.11996		12.5947	0.36791
12.7194	0.12427		12.7194	0.36192
12.8441	0.12797		12.8441	0.3363
12.9688	0.12651		12.9688	0.33462
13.0935	0.11301		13.0935	0.32553
13.2182	0.10245		13.2182	0.32462
13.3429	0.09824		13.3429	0.30755
13.4676	0.09748		13.4676	0.28559
13.5923	0.08703		13.5923	0.26003
13.717	0.08188		13.717	0.24606
13.8417	0.09635		13.8417	0.23004
13.9664	0.10973		13.9664	0.21182
14.0911	0.11455		14.0911	0.19932
14.2158	0.11085		14.2158	0.1702
14.3405	0.10545		14.3405	0.14525
14.4652	0.11205		14.4652	0.1357
14.5899	0.11617		14.5899	0.15491
14.7146	0.11669		14.7146	0.16188
14.8393	0.11763		14.8393	0.14125
14.964	0.11527		14.964	0.13107
15.0887	0.1034		15.0887	0.14133
15.2134	0.09942		15.2134	0.14969
15.3381	0.11024		15.3381	0.14364
15.4628	0.11842		15.4628	0.1427
15.5875	0.11443		15.5875	0.14041
15.7122	0.10951		15.7122	0.13255
15.8369	0.10208		15.8369	0.12281
15.9616	0.07934		15.9616	0.11578
16.0863	0.07619		16.0863	0.11003
16.211	0.09447		16.211	0.09909
16.3357	0.11004		16.3357	0.09761
16.4604	0.11227		16.4604	0.10164
16.5851	0.10652		16.5851	0.09552
16.7098	0.12132		16.7098	0.09205
16.8345	0.14203		16.8345	0.09635
16.9592	0.14827		16.9592	0.10873
17.0839	0.1531		17.0839	0.10679
17.2086	0.14833		17.2086	0.11389
17.3333	0.13774		17.3333	0.1131
17.458	0.1369		17.458	0.10745
17.5827	0.12557		17.5827	0.10734
17.7074	0.11941		17.7074	0.11189
17.8321	0.11037		17.8321	0.11638
17.9568	0.09648		17.9568	0.12336
18.0815	0.08652		18.0815	0.1196
18.2062	0.08171		18.2062	0.1119
18.3309	0.05924		18.3309	0.10608
18.4556	0.05567		18.4556	0.10213
18.5803	0.06308		18.5803	0.09978
18.705	0.06829		18.705	0.09711
18.8297	0.06428		18.8297	0.09083
18.9544	0.04297		18.9544	0.08293
19.0791	0.03062		19.0791	0.07852
19.2038	0.02662		19.2038	0.08349
19.3285	0.01689		19.3285	0.07681
19.4532	0.03697		19.4532	0.06662
19.5779	0.04825		19.5779	0.05899
19.7026	0.04152		19.7026	0.05425
19.8273	0.03099		19.8273	0.04258
19.952	0.02245		19.952	0.03191
20.0767	0.02137		20.0767	0.02477
20.2014	0.02389		20.2014	0.021
20.3261	0.03963		20.3261	0.01112
20.4508	0.05549		20.4508	0.01671
20.5755	0.05437		20.5755	0.02817
20.7002	0.04348		20.7002	0.03559
20.8249	0.03958		20.8249	0.03525
20.9496	0.03942		20.9496	0.0311
21.0743	0.03685		21.0743	0.02704
21.199	0.02768		21.199	0.03752
21.3237	0.02166		21.3237	0.04321
21.4484	0.01113		21.4484	0.05242
			21.5731	0.05745
			21.6978	0.06211
			21.8225	0.06615
			21.9472	0.0639
			22.0719	0.06791
			22.1966	0.07291
			22.3213	0.07816
			22.446	0.07837
			22.5707	0.08225
			22.6954	0.08383
			22.8201	0.08378
			22.9448	0.08218
			23.0695	0.07929
			23.1942	0.07081
			23.3189	0.0674
			23.4436	0.06885
			23.5683	0.0594
			23.693	0.05536
			23.8177	0.0594
			23.9424	0.0578
			24.0671	0.05028
			24.1918	0.04447
			24.3165	0.0419
			24.4412	0.03988
			24.5659	0.03237
			24.6906	0.03205
			24.8153	0.02954
			24.94	0.01845
			25.0647	0.00737
			25.1894	0.000274
			25.3141	0.0091
			25.4388	0.01805
			25.5635	0.01776
			25.6882	0.01883
			25.8129	0.00647
			25.9376	0.00515
			26.0623	0.00664
			26.187	-1.14278e-06
			26.3117	0.01447
			26.4364	0.01479
			26.5611	0.02206
			26.6858	0.02411
			26.8105	0.01929
			26.9352	0.02291
			27.0599	0.03292
			27.1846	0.03621
			27.3093	0.04479
			27.434	0.04984
			27.5587	0.0677
			27.6834	0.08085
			27.8081	0.08328
			27.9328	0.09103
			28.0575	0.0958
			28.1822	0.09952
			28.3069	0.09183
			28.4316	0.09629
			28.5563	0.0994
			28.681	0.08711
			28.8057	0.09011
			28.9304	0.09306
			29.0551	0.09596
			29.1798	0.09881
			29.3045	0.10162
			29.4292	0.10439
			29.5539	0.1071
			29.6786	0.10977
			29.8033	0.1124
			29.928	0.11498
			30.0527	0.11751
			30.1774	0.11999
			30.3021	0.12243
			30.4268	0.12483
			30.5515	0.12717
			30.6762	0.15758
			30.8009	0.15876
			30.9256	0.15964
			31.0503	0.16046
			31.175	0.15977
			31.2997	0.15693
			31.4244	0.15524
			31.5491	0.15313
			31.6738	0.15124
			31.7985	0.14997
			31.9232	0.14294
			32.0479	0.13476
			32.1726	0.12871
			32.2973	0.12396
			32.422	0.11359
			32.5467	0.11407
			32.6714	0.10658
			32.7961	0.10759
			32.9208	0.10039
			33.0455	0.09319
			33.1702	0.091
			33.2949	0.08902
			33.4196	0.09118
			33.5443	0.09652
			33.669	0.09819
			33.7937	0.10039
			33.9184	0.10312
			34.0431	0.10637
			34.1678	0.11015
			34.2925	0.11446
			34.4172	0.1193
			34.5419	0.12466
			34.6666	0.13055
			34.7913	0.13697
			34.916	0.14391
			35.0407	0.15138
			35.1654	0.15938
			35.2901	0.16791

## Sheet: ext9c
Time (s)	Normalized fluctuation		Time (s)	Normalized fluctuation
0	1		0	1
0.1247	0.89145		0.1247	0.97677
0.2494	0.77616		0.2494	0.93241
0.3741	0.75982		0.3741	0.8669
0.4988	0.73912		0.4988	0.72062
0.6235	0.82397		0.6235	0.46881
0.7482	0.90872		0.7482	0.31141
0.8729	0.93621		0.8729	0.26677
0.9976	1.12526		0.9976	0.30767
1.1223	1.03951		1.1223	0.37452
1.247	1.07207		1.247	0.43242
1.3717	0.90212		1.3717	0.47686
1.4964	0.77657		1.4964	0.40962
1.6211	0.79833		1.6211	0.35333
1.7458	0.89292		1.7458	0.32706
1.8705	0.8931		1.8705	0.22515
1.9952	0.86476		1.9952	0.21945
2.1199	0.7461		2.1199	0.12055
2.2446	0.71946		2.2446	0.11348
2.3693	0.59472		2.3693	0.14325
2.494	0.57971		2.494	0.11605
2.6187	0.41935		2.6187	0.12752
2.7434	0.35837		2.7434	0.12762
2.8681	0.2512		2.8681	0.10902
2.9928	0.33697		2.9928	0.08758
3.1175	0.29224		3.1175	0.09866
3.2422	0.23253		3.2422	0.11961
3.3669	0.23632		3.3669	0.1014
3.4916	0.2192		3.4916	0.13108
3.6163	0.224		3.6163	0.11087
3.741	0.21773		3.741	0.08509
3.8657	0.20517		3.8657	0.09851
3.9904	0.16648		3.9904	0.09938
4.1151	0.12485		4.1151	0.08504
4.2398	0.11287		4.2398	0.07624
4.3645	0.095		4.3645	0.05741
4.4892	0.06852		4.4892	0.04009
4.6139	0.07155		4.6139	0.04179
4.7386	0.06345		4.7386	0.02637
4.8633	0.05577		4.8633	0.02627
4.988	0.04495		4.988	0.04889
5.1127	0.03796		5.1127	0.09212
5.2374	0.07325		5.2374	0.11768
5.3621	0.09754		5.3621	0.12833
5.4868	0.11437		5.4868	0.1237
5.6115	0.12541		5.6115	0.1186
5.7362	0.11428		5.7362	0.10097
5.8609	0.10964		5.8609	0.08495
5.9856	0.09894		5.9856	0.05735
6.1103	0.05497		6.1103	0.05679
6.235	0.01625		6.235	0.0425
6.3597	0.01368		6.3597	0.0604
6.4844	0.046		6.4844	0.06562
6.6091	0.04727		6.6091	0.06126
6.7338	0.04948		6.7338	0.06717
6.8585	0.04439		6.8585	0.07093
6.9832	0.05068		6.9832	0.0594
7.1079	0.06752		7.1079	0.05691
7.2326	0.06989		7.2326	0.05116
7.3573	0.06207		7.3573	0.04867
7.482	0.06817		7.482	0.05069
7.6067	0.07294		7.6067	0.07564
7.7314	0.07186		7.7314	0.08275
7.8561	0.05898		7.8561	0.09607
7.9808	0.05594		7.9808	0.10904
8.1055	0.04322		8.1055	0.09459
8.2302	0.03106		8.2302	0.08798
8.3549	0.03291		8.3549	0.07507
8.4796	0.02699		8.4796	0.07156
8.6043	0.02275		8.6043	0.07525
8.729	0.02877		8.729	0.08144
8.8537	0.03233		8.8537	0.07998
8.9784	0.03412		8.9784	0.06645
9.1031	0.04642		9.1031	0.05679
9.2278	0.04933		9.2278	0.04529
9.3525	0.03193		9.3525	0.03915
9.4772	0.03095		9.4772	0.03919
9.6019	0.04088		9.6019	0.0467
9.7266	0.02443		9.7266	0.06017
9.8513	0.03639		9.8513	0.0704
9.976	0.06183		9.976	0.07337
10.1007	0.07018		10.1007	0.07429
10.2254	0.07815		10.2254	0.06799
10.3501	0.0884		10.3501	0.08063
10.4748	0.07701		10.4748	0.09102
10.5995	0.05153		10.5995	0.10031
10.7242	0.04414		10.7242	0.08946
10.8489	0.02982		10.8489	0.07069
10.9736	0.02365		10.9736	0.06204
11.0983	0.04379		11.0983	0.05416
11.223	0.06468		11.223	0.05251
11.3477	0.06975		11.3477	0.05388
11.4724	0.06558		11.4724	0.06886
11.5971	0.05684		11.5971	0.09484
11.7218	0.03669		11.7218	0.09405
11.8465	0.01522		11.8465	0.09656
11.9712	0.000326196		11.9712	0.08762
12.0959	0.00355		12.0959	0.0789
12.2206	0.02538		12.2206	0.08177
12.3453	0.04908		12.3453	0.0819
12.47	0.0537		12.47	0.09996
12.5947	0.08277		12.5947	0.1182
12.7194	0.08592		12.7194	0.12718
12.8441	0.09247		12.8441	0.126
12.9688	0.08649		12.9688	0.10573
13.0935	0.07942		13.0935	0.10503
13.2182	0.06023		13.2182	0.09442
13.3429	0.04554		13.3429	0.09195
13.4676	0.03633		13.4676	0.08573
13.5923	0.02283		13.5923	0.07336
13.717	0.00755		13.717	0.07394
13.8417	0.01973		13.8417	0.07858
13.9664	6.92965e-07		13.9664	0.07326
14.0911	0.00664		14.0911	0.06641
14.2158	0.00792		14.2158	0.04146
14.3405	0.0129		14.3405	0.02835
14.4652	0.01234		14.4652	0.017
14.5899	0.01058		14.5899	0.02256
14.7146	0.00763		14.7146	0.01945
14.8393	0.0035		14.8393	0.02681
			14.964	0.03151
			15.0887	0.04054
			15.2134	0.04736
			15.3381	0.04435
			15.4628	0.01773
			15.5875	0.00692
			15.7122	-5.37606e-08
			15.8369	0.01056
			15.9616	0.01265
			16.0863	0.02954
			16.211	0.0306
			16.3357	0.0403
			16.4604	0.0668
			16.5851	0.07658
			16.7098	0.07268
			16.8345	0.06683
			16.9592	0.05922
			17.0839	0.05621
			17.2086	0.03735
			17.3333	0.02892
			17.458	0.01316
			17.5827	0.00811
			17.7074	0.03615
			17.8321	0.04806
			17.9568	0.04787
			18.0815	0.03773
			18.2062	0.04612
			18.3309	0.04945
			18.4556	0.05106
			18.5803	0.05635
			18.705	0.04875
			18.8297	0.06058
			18.9544	0.0719
			19.0791	0.05684
			19.2038	0.02903
			19.3285	0.02275
			19.4532	0.01524
			19.5779	0.01129
			19.7026	0.00268
			19.8273	0.01782
			19.952	0.05504
			20.0767	0.09536
			20.2014	0.10391
			20.3261	0.10562
			20.4508	0.11764
			20.5755	0.12517
			20.7002	0.0862
			20.8249	0.06189
			20.9496	0.05859
			21.0743	0.09465
			21.199	0.097
			21.3237	0.09893
			21.4484	0.11406
			21.5731	0.16632
			21.6978	0.1782
			21.8225	0.19628
			21.9472	0.21036
			22.0719	0.22045
			22.1966	0.22654

## Sheet: ext9d
Time (s)	Normalized fluctuation		Time (s)	Normalized fluctuation
0	1		0	1
0.1247	0.99908		0.1247	0.99804
0.2494	0.99728		0.2494	1.00125
0.3741	0.99933		0.3741	0.99965
0.4988	0.99793		0.4988	0.99645
0.6235	0.99743		0.6235	1.00533
0.7482	0.9957		0.7482	1.00831
0.8729	0.99305		0.8729	1.0096
0.9976	0.99212		0.9976	1.00615
1.1223	0.99366		1.1223	1.00834
1.247	0.98972		1.247	1.00604
1.3717	0.99089		1.3717	1.00747
1.4964	0.98944		1.4964	1.01498
1.6211	0.99102		1.6211	1.00537
1.7458	0.9912		1.7458	0.99533
1.8705	0.98834		1.8705	0.99285
1.9952	0.98781		1.9952	0.9954
2.1199	0.98655		2.1199	0.99818
2.2446	0.98538		2.2446	0.99926
2.3693	0.98668		2.3693	0.99991
2.494	0.98651		2.494	1.00085
2.6187	0.98616		2.6187	0.9937
2.7434	0.98557		2.7434	0.99509
2.8681	0.9833		2.8681	0.99708
2.9928	0.98399		2.9928	0.99201
3.1175	0.98144		3.1175	0.99573
3.2422	0.98151		3.2422	0.9996
3.3669	0.98164		3.3669	1.00742
3.4916	0.97963		3.4916	1.01261
3.6163	0.97745		3.6163	1.01379
3.741	0.9771		3.741	1.01077
3.8657	0.97654		3.8657	1.01427
3.9904	0.97507		3.9904	1.01708
4.1151	0.97327		4.1151	1.0153
4.2398	0.97443		4.2398	1.00596
4.3645	0.97319		4.3645	0.99593
4.4892	0.97101		4.4892	1.00608
4.6139	0.96982		4.6139	1.01267
4.7386	0.97329		4.7386	1.01135
4.8633	0.97477		4.8633	1.01632
4.988	0.97599		4.988	1.01876
5.1127	0.97631		5.1127	1.01673
5.2374	0.97548		5.2374	1.02085
5.3621	0.97509		5.3621	1.01911
5.4868	0.97327		5.4868	1.02067
5.6115	0.96967		5.6115	1.01863
5.7362	0.96627		5.7362	1.01815
5.8609	0.96624		5.8609	1.01966
5.9856	0.9659		5.9856	1.01784
6.1103	0.96616		6.1103	1.01237
6.235	0.96671		6.235	1.01233
6.3597	0.96588		6.3597	1.00695
6.4844	0.96305		6.4844	1.00621
6.6091	0.96186		6.6091	1.00833
6.7338	0.96052		6.7338	1.00881
6.8585	0.96059		6.8585	1.0051
6.9832	0.96016		6.9832	0.99531
7.1079	0.95958		7.1079	0.99158
7.2326	0.95785		7.2326	0.991
7.3573	0.9584		7.3573	0.98702
7.482	0.95732		7.482	0.99085
7.6067	0.95719		7.6067	0.99246
7.7314	0.95784		7.7314	0.99149
7.8561	0.95668		7.8561	0.98432
7.9808	0.95801		7.9808	0.9763
8.1055	0.95562		8.1055	0.97266
8.2302	0.95442		8.2302	0.97555
8.3549	0.95123		8.3549	0.97045
8.4796	0.95037		8.4796	0.98305
8.6043	0.94996		8.6043	0.97683
8.729	0.95226		8.729	0.96754
8.8537	0.95326		8.8537	0.97217
8.9784	0.95416		8.9784	0.96939
9.1031	0.95253		9.1031	0.96403
9.2278	0.95179		9.2278	0.96163
9.3525	0.95301		9.3525	0.95962
9.4772	0.9525		9.4772	0.95509
9.6019	0.94888		9.6019	0.95419
9.7266	0.94759		9.7266	0.94777
9.8513	0.94781		9.8513	0.94701
9.976	0.94526		9.976	0.9471
10.1007	0.94309		10.1007	0.9376
10.2254	0.94078		10.2254	0.93868
10.3501	0.94375		10.3501	0.93259
10.4748	0.93925		10.4748	0.92733
10.5995	0.93675		10.5995	0.92147
10.7242	0.93426		10.7242	0.92329
10.8489	0.93539		10.8489	0.91818
10.9736	0.93703		10.9736	0.91991
11.0983	0.93727		11.0983	0.91731
11.223	0.93973		11.223	0.91256
11.3477	0.93871		11.3477	0.91307
11.4724	0.93916		11.4724	0.91456
11.5971	0.93917		11.5971	0.91298
11.7218	0.94002		11.7218	0.91537
11.8465	0.93923		11.8465	0.92018
11.9712	0.94044		11.9712	0.91482
12.0959	0.93957		12.0959	0.91842
12.2206	0.93858		12.2206	0.91448
12.3453	0.93787		12.3453	0.91347
12.47	0.93688		12.47	0.91032
12.5947	0.93663		12.5947	0.90474
12.7194	0.93683		12.7194	0.90259
12.8441	0.93364		12.8441	0.89696
12.9688	0.93166		12.9688	0.89636
13.0935	0.92997		13.0935	0.89127
13.2182	0.92948		13.2182	0.88827
13.3429	0.92914		13.3429	0.87741
13.4676	0.92763		13.4676	0.87361
13.5923	0.9302		13.5923	0.87315
13.717	0.93036		13.717	0.86974
13.8417	0.92952		13.8417	0.86927
13.9664	0.92788		13.9664	0.86314
14.0911	0.92882		14.0911	0.86064
14.2158	0.92945		14.2158	0.8622
14.3405	0.92911		14.3405	0.86721
14.4652	0.92785		14.4652	0.86344
14.5899	0.92783		14.5899	0.86135
14.7146	0.92593		14.7146	0.86428
14.8393	0.92389		14.8393	0.86667
14.964	0.92418		14.964	0.86057
15.0887	0.92159		15.0887	0.85775
15.2134	0.92199		15.2134	0.85958
15.3381	0.92211		15.3381	0.85486
15.4628	0.92126		15.4628	0.84706
15.5875	0.92035		15.5875	0.84803
15.7122	0.92082		15.7122	0.85368
15.8369	0.91945		15.8369	0.85376
15.9616	0.91903		15.9616	0.85076
16.0863	0.91911		16.0863	0.84834
16.211	0.91901		16.211	0.8481
16.3357	0.91878		16.3357	0.84705
16.4604	0.91824		16.4604	0.83914
16.5851	0.91657		16.5851	0.8326
16.7098	0.91758		16.7098	0.82691
16.8345	0.91604		16.8345	0.83208
16.9592	0.91581		16.9592	0.84285
17.0839	0.91417		17.0839	0.84204
17.2086	0.91247		17.2086	0.8395
17.3333	0.91435		17.3333	0.84214
17.458	0.91412		17.458	0.84394
17.5827	0.91407		17.5827	0.84991
17.7074	0.91289		17.7074	0.85156
17.8321	0.9132		17.8321	0.85381
17.9568	0.91407		17.9568	0.85565
18.0815	0.91153		18.0815	0.85617
18.2062	0.91001		18.2062	0.85763
18.3309	0.90987		18.3309	0.86021
18.4556	0.91024		18.4556	0.86221
18.5803	0.91021		18.5803	0.86097
18.705	0.91097		18.705	0.86277
18.8297	0.91164		18.8297	0.86054
18.9544	0.91026		18.9544	0.86335
19.0791	0.90809		19.0791	0.86046
19.2038	0.90895		19.2038	0.8553
19.3285	0.90608		19.3285	0.85661
19.4532	0.90552		19.4532	0.85835
19.5779	0.90479		19.5779	0.86213
19.7026	0.90483		19.7026	0.86712
19.8273	0.90276		19.8273	0.86641
19.952	0.90477		19.952	0.87139
20.0767	0.90423		20.0767	0.8711
20.2014	0.90493		20.2014	0.86878
20.3261	0.90572		20.3261	0.87327
20.4508	0.9042		20.4508	0.87125
20.5755	0.90762		20.5755	0.87608
20.7002	0.90669		20.7002	0.87915
20.8249	0.90649		20.8249	0.87768
20.9496	0.90534		20.9496	0.88283
21.0743	0.90594		21.0743	0.88114
21.199	0.90333		21.199	0.88626
21.3237	0.9041		21.3237	0.89203
21.4484	0.90341		21.4484	0.89581
21.5731	0.90328		21.5731	0.89406
21.6978	0.90308		21.6978	0.89846
21.8225	0.90351		21.8225	0.90258
21.9472	0.90368		21.9472	0.90347
22.0719	0.90458		22.0719	0.90575
22.1966	0.90417		22.1966	0.90085
22.3213	0.90458		22.3213	0.90228
22.446	0.90445		22.446	0.90127
22.5707	0.9053		22.5707	0.89832
22.6954	0.90604		22.6954	0.89987
22.8201	0.90754		22.8201	0.90326
22.9448	0.90715		22.9448	0.90439
23.0695	0.9068		23.0695	0.90905
23.1942	0.90544		23.1942	0.91051
23.3189	0.90733		23.3189	0.9114
23.4436	0.90773		23.4436	0.91377
23.5683	0.91019		23.5683	0.91498
23.693	0.90896		23.693	0.91541
23.8177	0.90706		23.8177	0.91658
23.9424	0.90834		23.9424	0.91673
24.0671	0.90767		24.0671	0.91198
24.1918	0.91043		24.1918	0.91434
24.3165	0.91081		24.3165	0.91683
24.4412	0.91053		24.4412	0.91604
24.5659	0.91057		24.5659	0.91902
24.6906	0.91158		24.6906	0.91138
24.8153	0.91293		24.8153	0.90676
24.94	0.91306		24.94	0.90741
25.0647	0.91213		25.0647	0.90661
25.1894	0.91157		25.1894	0.90135
25.3141	0.91162		25.3141	0.89984
25.4388	0.91092		25.4388	0.89708
25.5635	0.91073		25.5635	0.8954
25.6882	0.9114		25.6882	0.89538
25.8129	0.91259		25.8129	0.89201
25.9376	0.91406		25.9376	0.89758
26.0623	0.91418		26.0623	0.89409
26.187	0.91483		26.187	0.89237
26.3117	0.91666		26.3117	0.89217
26.4364	0.91624		26.4364	0.8797
26.5611	0.91782		26.5611	0.87924
26.6858	0.91712		26.6858	0.8753
26.8105	0.91791		26.8105	0.87726
26.9352	0.91828		26.9352	0.87381
27.0599	0.91968		27.0599	0.87263
27.1846	0.91986		27.1846	0.8617
27.3093	0.91851		27.3093	0.85696
27.434	0.92193		27.434	0.85115
27.5587	0.92205		27.5587	0.8533
27.6834	0.92208		27.6834	0.85158
27.8081	0.9209		27.8081	0.85272
27.9328	0.92037		27.9328	0.85309
28.0575	0.92162		28.0575	0.85658
28.1822	0.92365		28.1822	0.85893
28.3069	0.92273		28.3069	0.85423
28.4316	0.92268		28.4316	0.8464
28.5563	0.92465		28.5563	0.84813
28.681	0.92557		28.681	0.84904
28.8057	0.92665		28.8057	0.85158
28.9304	0.92633		28.9304	0.84874
29.0551	0.92733		29.0551	0.85161
29.1798	0.92557		29.1798	0.85349
29.3045	0.92125		29.3045	0.85721
29.4292	0.92067		29.4292	0.85606
29.5539	0.9215		29.5539	0.86198
29.6786	0.91752		29.6786	0.86069
29.8033	0.91856		29.8033	0.85629
29.928	0.91715		29.928	0.85535
30.0527	0.91633		30.0527	0.8497
30.1774	0.91638		30.1774	0.84364
30.3021	0.91873		30.3021	0.84931
30.4268	0.9193		30.4268	0.84929
30.5515	0.921		30.5515	0.85009
30.6762	0.91968		30.6762	0.8538
30.8009	0.91863		30.8009	0.85907
30.9256	0.9184		30.9256	0.85765
31.0503	0.92029		31.0503	0.85987
31.175	0.92241		31.175	0.86773
31.2997	0.9224		31.2997	0.86728
31.4244	0.92298		31.4244	0.87279
31.5491	0.9215		31.5491	0.88004
31.6738	0.92199		31.6738	0.88492
31.7985	0.92298		31.7985	0.89163
31.9232	0.92444		31.9232	0.88744
32.0479	0.92496		32.0479	0.88629
32.1726	0.92449		32.1726	0.88928
32.2973	0.92509		32.2973	0.88835
32.422	0.92614		32.422	0.89374
32.5467	0.92493		32.5467	0.88753
32.6714	0.92583		32.6714	0.89202
32.7961	0.9266		32.7961	0.89986
32.9208	0.92591		32.9208	0.89919
33.0455	0.92493		33.0455	0.90893
33.1702	0.92626		33.1702	0.91
33.2949	0.92817		33.2949	0.91519
33.4196	0.92676		33.4196	0.92541
33.5443	0.92775		33.5443	0.92905
33.669	0.92417		33.669	0.93337
33.7937	0.92385		33.7937	0.92648
33.9184	0.92264		33.9184	0.92497
34.0431	0.92039		34.0431	0.93133
34.1678	0.92005		34.1678	0.93875
34.2925	0.91731		34.2925	0.94526
34.4172	0.91331		34.4172	0.94649
34.5419	0.91592		34.5419	0.94536
34.6666	0.91628		34.6666	0.94662
34.7913	0.91735		34.7913	0.95235
34.916	0.91636		34.916	0.95138
35.0407	0.91584		35.0407	0.95669
35.1654	0.91591		35.1654	0.95549
35.2901	0.91645		35.2901	0.95512
35.4148	0.9184		35.4148	0.94142
35.5395	0.91909		35.5395	0.94693
35.6642	0.92271		35.6642	0.95321
35.7889	0.92454		35.7889	0.9591
35.9136	0.92555		35.9136	0.96308
36.0383	0.92511		36.0383	0.96447
36.163	0.92382		36.163	0.97242
36.2877	0.92188		36.2877	0.97859
36.4124	0.92167		36.4124	0.98144
36.5371	0.91947		36.5371	0.98482
36.6618	0.9196		36.6618	0.98964
36.7865	0.91935		36.7865	0.99224
36.9112	0.91681		36.9112	0.99198
37.0359	0.91577		37.0359	0.98825
37.1606	0.91521		37.1606	0.98722
37.2853	0.9111		37.2853	0.98632
37.41	0.91187		37.41	0.99394
37.5347	0.91223		37.5347	0.99659
37.6594	0.91313		37.6594	0.99083
37.7841	0.91333		37.7841	0.99212
37.9088	0.91207		37.9088	0.99756
38.0335	0.91247		38.0335	1.00201
38.1582	0.9111		38.1582	1.00562
38.2829	0.90956		38.2829	1.01062
38.4076	0.90903		38.4076	1.01449
38.5323	0.91131		38.5323	1.014
38.657	0.91232		38.657	1.0167
38.7817	0.91352		38.7817	1.00906
38.9064	0.91295		38.9064	1.01257
39.0311	0.91143		39.0311	1.02709
39.1558	0.91299		39.1558	1.02639
39.2805	0.91278		39.2805	1.02664
39.4052	0.91534		39.4052	1.02588
39.5299	0.91709		39.5299	1.02879
39.6546	0.91691		39.6546	1.02955
39.7793	0.91571		39.7793	1.03595
39.904	0.91321		39.904	1.03926
40.0287	0.91269		40.0287	1.04154
40.1534	0.91429		40.1534	1.04145
40.2781	0.91513		40.2781	1.03244
40.4028	0.91679		40.4028	1.0361
40.5275	0.91791		40.5275	1.03365
40.6522	0.91975		40.6522	1.02565
40.7769	0.91988		40.7769	1.01535
40.9016	0.91889		40.9016	1.01798
41.0263	0.91992		41.0263	1.02663
41.151	0.9193		41.151	1.02623
41.2757	0.91931		41.2757	1.02786
41.4004	0.91638		41.4004	1.03053
41.5251	0.91388		41.5251	1.03365
41.6498	0.91208		41.6498	1.03259
41.7745	0.9132		41.7745	1.03547
41.8992	0.91364		41.8992	1.03635
42.0239	0.91155		42.0239	1.04153
42.1486	0.91236		42.1486	1.04301
42.2733	0.91069		42.2733	1.04425
42.398	0.91168		42.398	1.05108
42.5227	0.91084		42.5227	1.05731
42.6474	0.90923		42.6474	1.06536
42.7721	0.91075		42.7721	1.07354
42.8968	0.91327		42.8968	1.0696
43.0215	0.91365		43.0215	1.07061
43.1462	0.91432		43.1462	1.07239
43.2709	0.91538		43.2709	1.07154
43.3956	0.91561		43.3956	1.07098
43.5203	0.91522		43.5203	1.07349
43.645	0.91629		43.645	1.06636
43.7697	0.91795		43.7697	1.06605
43.8944	0.91869		43.8944	1.06493
44.0191	0.91627		44.0191	1.06183
44.1438	0.91598		44.1438	1.05799
44.2685	0.91494		44.2685	1.05935
44.3932	0.91725		44.3932	1.05757
44.5179	0.91699		44.5179	1.06304
44.6426	0.9154		44.6426	1.06606
44.7673	0.91459		44.7673	1.06758
44.892	0.91494		44.892	1.06598
45.0167	0.91577		45.0167	1.06227
45.1414	0.91707		45.1414	1.06441
45.2661	0.91845		45.2661	1.06299
45.3908	0.92074		45.3908	1.05224
45.5155	0.92212		45.5155	1.05395
45.6402	0.92211		45.6402	1.0454
45.7649	0.92393		45.7649	1.05141
45.8896	0.92276		45.8896	1.05069
46.0143	0.92275		46.0143	1.04206
46.139	0.92106		46.139	1.0311
46.2637	0.92175		46.2637	1.02193
46.3884	0.92249		46.3884	1.03028
46.5131	0.92363		46.5131	1.0271
46.6378	0.92436		46.6378	1.01851
46.7625	0.92375		46.7625	1.01529
46.8872	0.92667		46.8872	1.00579
47.0119	0.92642		47.0119	0.99664
47.1366	0.92627		47.1366	0.99645
47.2613	0.9275		47.2613	0.99405
47.386	0.92542		47.386	0.98979
47.5107	0.92675		47.5107	0.98944
47.6354	0.92749		47.6354	0.98477
47.7601	0.93117		47.7601	0.98924
47.8848	0.9339		47.8848	0.99162
48.0095	0.93691		48.0095	1.00628
48.1342	0.9384		48.1342	1.00396
48.2589	0.9386		48.2589	1.00116
48.3836	0.93892		48.3836	0.99796
48.5083	0.94103		48.5083	0.99803
48.633	0.94341		48.633	0.99292
48.7577	0.94363		48.7577	0.98662
48.8824	0.94445		48.8824	0.98339
49.0071	0.94448		49.0071	0.98013
49.1318	0.94536		49.1318	0.97702
49.2565	0.9443		49.2565	0.97336
49.3812	0.94363		49.3812	0.96735
49.5059	0.94314		49.5059	0.96013
49.6306	0.94235		49.6306	0.95705
49.7553	0.94273		49.7553	0.95846
49.88	0.94434		49.88	0.95865
50.0047	0.94515		50.0047	0.95751
50.1294	0.94775		50.1294	0.95621
50.2541	0.94817		50.2541	0.95814
50.3788	0.94755		50.3788	0.95962
50.5035	0.95004		50.5035	0.94819
50.6282	0.95191		50.6282	0.94768
50.7529	0.95454		50.7529	0.94602
50.8776	0.95542		50.8776	0.93989
51.0023	0.95429		51.0023	0.93157
51.127	0.95527		51.127	0.9308
51.2517	0.95524		51.2517	0.93111
51.3764	0.95616		51.3764	0.94213
51.5011	0.95602		51.5011	0.93865
51.6258	0.95658		51.6258	0.93325
51.7505	0.95595		51.7505	0.93156
51.8752	0.95534		51.8752	0.9277
51.9999	0.956		51.9999	0.92342
52.1246	0.95876		52.1246	0.91363
52.2493	0.95871		52.2493	0.91456
52.374	0.96021		52.374	0.91825
52.4987	0.9579		52.4987	0.91923
52.6234	0.9582		52.6234	0.91986
52.7481	0.95688		52.7481	0.91249
52.8728	0.95821		52.8728	0.91819
52.9975	0.95973		52.9975	0.91201
53.1222	0.96177		53.1222	0.9158
53.2469	0.96155		53.2469	0.9221
53.3716	0.96027		53.3716	0.93736
53.4963	0.95931		53.4963	0.94247
53.621	0.95727		53.621	0.94129
53.7457	0.95663		53.7457	0.94775
53.8704	0.95795		53.8704	0.94612
53.9951	0.95616		53.9951	0.93986
54.1198	0.95742		54.1198	0.94214
54.2445	0.95754		54.2445	0.947
54.3692	0.95824		54.3692	0.94963
54.4939	0.95709		54.4939	0.95598
54.6186	0.95635		54.6186	0.94947
54.7433	0.95625		54.7433	0.94024
54.868	0.95511		54.868	0.9408
54.9927	0.9559		54.9927	0.94583
55.1174	0.95683		55.1174	0.9449
55.2421	0.95868		55.2421	0.94355
55.3668	0.95854		55.3668	0.93704
55.4915	0.95977		55.4915	0.93783
55.6162	0.95775		55.6162	0.93923
55.7409	0.95723		55.7409	0.94643
55.8656	0.95791		55.8656	0.9496
55.9903	0.95811		55.9903	0.94745
56.115	0.95714		56.115	0.95039
56.2397	0.95612		56.2397	0.95556
56.3644	0.95805		56.3644	0.95186
56.4891	0.95642		56.4891	0.95558
56.6138	0.95718		56.6138	0.95614
56.7385	0.95595		56.7385	0.95721
56.8632	0.95482		56.8632	0.95546
56.9879	0.95456		56.9879	0.9542
57.1126	0.95274		57.1126	0.95049
57.2373	0.95155		57.2373	0.94898
57.362	0.95064		57.362	0.94896
57.4867	0.94803		57.4867	0.94653
57.6114	0.94745		57.6114	0.94121
57.7361	0.94871		57.7361	0.94001
57.8608	0.94813		57.8608	0.93667
57.9855	0.94962		57.9855	0.9413
58.1102	0.94905		58.1102	0.93749
58.2349	0.95013		58.2349	0.94127
58.3596	0.95118		58.3596	0.93604
58.4843	0.95109		58.4843	0.92978
58.609	0.9513		58.609	0.92803
58.7337	0.95145		58.7337	0.92893
58.8584	0.95041		58.8584	0.92684
58.9831	0.94865		58.9831	0.92505
59.1078	0.94679		59.1078	0.92779
59.2325	0.9472		59.2325	0.92393
59.3572	0.94526		59.3572	0.91728
59.4819	0.94717		59.4819	0.91842
59.6066	0.94835		59.6066	0.92032
59.7313	0.94863		59.7313	0.92036
59.856	0.94895		59.856	0.90912
59.9807	0.95023		59.9807	0.90948
60.1054	0.95014		60.1054	0.91036
60.2301	0.95225		60.2301	0.9109
60.3548	0.95321		60.3548	0.90287
60.4795	0.95294		60.4795	0.89454
60.6042	0.95214		60.6042	0.89129
60.7289	0.95126		60.7289	0.89268
60.8536	0.95091		60.8536	0.88777
60.9783	0.95296		60.9783	0.88859
61.103	0.95288		61.103	0.88943
61.2277	0.95224		61.2277	0.89399
61.3524	0.95262		61.3524	0.89122
61.4771	0.95182		61.4771	0.89072
61.6018	0.95117		61.6018	0.8924
61.7265	0.94834		61.7265	0.89083
61.8512	0.94987		61.8512	0.88545
61.9759	0.94719		61.9759	0.88605
62.1006	0.94564		62.1006	0.89041
62.2253	0.94261		62.2253	0.89005
62.35	0.9435		62.35	0.88091
62.4747	0.94366		62.4747	0.88642
62.5994	0.94197		62.5994	0.88806
62.7241	0.9422		62.7241	0.88547
62.8488	0.94115		62.8488	0.88655
62.9735	0.94		62.9735	0.88459
63.0982	0.93544		63.0982	0.88815
63.2229	0.93598		63.2229	0.88457
63.3476	0.93703		63.3476	0.88083
63.4723	0.93818		63.4723	0.88163
63.597	0.93569		63.597	0.88948
63.7217	0.93574		63.7217	0.88626
63.8464	0.93508		63.8464	0.88106
63.9711	0.93525		63.9711	0.87602
64.0958	0.93553		64.0958	0.87097
64.2205	0.93586		64.2205	0.8722
64.3452	0.9348		64.3452	0.8727
64.4699	0.93543		64.4699	0.87881
64.5946	0.93887		64.5946	0.87717
64.7193	0.93765		64.7193	0.88418
64.844	0.93482		64.844	0.88624
64.9687	0.93454		64.9687	0.88381
65.0934	0.93509		65.0934	0.88129
65.2181	0.93102		65.2181	0.88045
65.3428	0.93058		65.3428	0.88913
65.4675	0.92731		65.4675	0.89512
65.5922	0.92554		65.5922	0.89607
65.7169	0.92567		65.7169	0.90072
65.8416	0.92548		65.8416	0.89175
65.9663	0.92549		65.9663	0.89018
66.091	0.92474		66.091	0.89167
66.2157	0.92213		66.2157	0.90193
66.3404	0.92104		66.3404	0.90362
66.4651	0.92027		66.4651	0.90717
66.5898	0.92296		66.5898	0.91324
66.7145	0.92197		66.7145	0.90657
66.8392	0.92056		66.8392	0.91472
66.9639	0.92549		66.9639	0.91421
67.0886	0.9255		67.0886	0.91464
67.2133	0.92706		67.2133	0.92691
67.338	0.92797		67.338	0.9352
67.4627	0.93044		67.4627	0.94105
67.5874	0.93052		67.5874	0.94395
67.7121	0.93039		67.7121	0.94058
67.8368	0.92869		67.8368	0.93841
67.9615	0.93061		67.9615	0.94294
68.0862	0.93252		68.0862	0.94895
68.2109	0.93411		68.2109	0.95106
68.3356	0.93355		68.3356	0.9504
68.4603	0.9345		68.4603	0.95013
68.585	0.93436		68.585	0.95138
68.7097	0.93585		68.7097	0.94682
68.8344	0.9394		68.8344	0.94838
68.9591	0.93998		68.9591	0.95532
69.0838	0.93984		69.0838	0.95974
69.2085	0.93973		69.2085	0.96589
69.3332	0.93898		69.3332	0.95975
69.4579	0.93811		69.4579	0.96138
69.5826	0.93813		69.5826	0.95767
69.7073	0.93743		69.7073	0.9581
69.832	0.93991		69.832	0.95815
69.9567	0.93878		69.9567	0.96212
70.0814	0.93935		70.0814	0.96448
70.2061	0.93979		70.2061	0.96904
70.3308	0.94118		70.3308	0.96927
70.4555	0.94163		70.4555	0.97308
70.5802	0.94138		70.5802	0.97279
70.7049	0.94143		70.7049	0.96942
70.8296	0.94173		70.8296	0.96822
70.9543	0.9452		70.9543	0.96782
71.079	0.94614		71.079	0.96186
71.2037	0.94787		71.2037	0.96347
71.3284	0.94874		71.3284	0.96069
71.4531	0.94874		71.4531	0.96421
71.5778	0.95112		71.5778	0.96572
71.7025	0.95564		71.7025	0.96814
71.8272	0.95444		71.8272	0.97395
71.9519	0.95438		71.9519	0.97887
72.0766	0.95453		72.0766	0.97691
72.2013	0.95623		72.2013	0.97489
72.326	0.95683		72.326	0.9685
72.4507	0.95703		72.4507	0.9814
72.5754	0.9588		72.5754	0.98431
72.7001	0.95905		72.7001	0.98646
72.8248	0.95863		72.8248	0.98539
72.9495	0.95708		72.9495	0.99132
73.0742	0.95662		73.0742	0.99981
73.1989	0.95626		73.1989	0.99982
73.3236	0.95581		73.3236	0.9945
73.4483	0.95631		73.4483	1.00179
73.573	0.95553		73.573	1.00406
73.6977	0.95233		73.6977	0.99942
73.8224	0.95456		73.8224	0.99979
73.9471	0.95451		73.9471	0.99638
74.0718	0.9552		74.0718	0.98898
74.1965	0.95691		74.1965	0.9809
74.3212	0.95655		74.3212	0.97666
74.4459	0.95441		74.4459	0.97639
74.5706	0.95754		74.5706	0.97294
74.6953	0.95702		74.6953	0.96927
74.82	0.95584		74.82	0.97097
74.9447	0.9547		74.9447	0.97432
75.0694	0.95493		75.0694	0.96523
75.1941	0.95591		75.1941	0.959
75.3188	0.9565		75.3188	0.95894
75.4435	0.95874		75.4435	0.95456
75.5682	0.95967		75.5682	0.95026
75.6929	0.9617		75.6929	0.9515
75.8176	0.96104		75.8176	0.95602
75.9423	0.961		75.9423	0.94178
76.067	0.95999		76.067	0.94471
76.1917	0.95682		76.1917	0.94042
76.3164	0.95902		76.3164	0.94028
76.4411	0.95945		76.4411	0.94978
76.5658	0.95966		76.5658	0.95718
76.6905	0.95758		76.6905	0.96255
76.8152	0.95404		76.8152	0.96642
76.9399	0.95181		76.9399	0.96906
77.0646	0.95041		77.0646	0.97464
77.1893	0.95265		77.1893	0.98556
77.314	0.95094		77.314	0.98753
77.4387	0.95126		77.4387	0.98934
77.5634	0.94986		77.5634	0.99711
77.6881	0.95019		77.6881	1.00086
77.8128	0.95075		77.8128	0.99647
77.9375	0.94917		77.9375	0.98804
78.0622	0.9487		78.0622	0.99094
78.1869	0.94765		78.1869	1.00372
78.3116	0.94618		78.3116	1.00586
78.4363	0.94628		78.4363	1.02216
78.561	0.9459		78.561	1.02984
78.6857	0.94769		78.6857	1.03323
78.8104	0.94964		78.8104	1.03208
78.9351	0.95268		78.9351	1.03408
79.0598	0.95139		79.0598	1.03604
79.1845	0.95073		79.1845	1.03973
79.3092	0.95137		79.3092	1.0513
79.4339	0.95169		79.4339	1.05034
79.5586	0.95513		79.5586	1.05183
79.6833	0.95623		79.6833	1.05221
79.808	0.9566		79.808	1.05091
79.9327	0.95719		79.9327	1.04014
80.0574	0.95719		80.0574	1.03882
80.1821	0.95374		80.1821	1.03378
80.3068	0.95362		80.3068	1.04128
80.4315	0.95363		80.4315	1.04655
80.5562	0.95254		80.5562	1.04647
80.6809	0.95036		80.6809	1.04388
80.8056	0.95093		80.8056	1.04622
80.9303	0.95132		80.9303	1.04036
81.055	0.95136		81.055	1.04302
81.1797	0.95051		81.1797	1.04778
81.3044	0.95205		81.3044	1.0532
81.4291	0.95175		81.4291	1.05087
81.5538	0.95126		81.5538	1.04782
81.6785	0.94719		81.6785	1.04844
81.8032	0.94777		81.8032	1.04464
81.9279	0.94653		81.9279	1.0516
82.0526	0.94806		82.0526	1.05099
82.1773	0.9478		82.1773	1.05374
82.302	0.94931		82.302	1.0563
82.4267	0.9473		82.4267	1.05519
82.5514	0.94602		82.5514	1.05039
82.6761	0.94488		82.6761	1.0462
82.8008	0.94352		82.8008	1.04266
82.9255	0.94672		82.9255	1.0387
83.0502	0.94565		83.0502	1.03581
83.1749	0.9449		83.1749	1.03609
83.2996	0.94525		83.2996	1.03791
83.4243	0.94443		83.4243	1.0338
83.549	0.9439		83.549	1.03105
83.6737	0.94378		83.6737	1.03491
83.7984	0.94383		83.7984	1.02931
83.9231	0.94478		83.9231	1.02599
84.0478	0.94526		84.0478	1.02223
84.1725	0.94373		84.1725	1.01556
84.2972	0.94353		84.2972	1.00922
84.4219	0.94411		84.4219	1.00413
84.5466	0.94406		84.5466	0.99739
84.6713	0.94639		84.6713	0.99849
84.796	0.94745		84.796	0.9977
84.9207	0.94649		84.9207	1.00089
85.0454	0.94781		85.0454	0.99143
85.1701	0.94683		85.1701	0.98245
85.2948	0.94694		85.2948	0.97648
85.4195	0.94641		85.4195	0.97342
85.5442	0.94415		85.5442	0.96106
85.6689	0.9414		85.6689	0.95161
85.7936	0.93955		85.7936	0.94274
85.9183	0.93747		85.9183	0.9438
86.043	0.93546		86.043	0.92767
86.1677	0.93243		86.1677	0.91752
86.2924	0.93442		86.2924	0.9115
86.4171	0.93573		86.4171	0.90396
86.5418	0.93563		86.5418	0.90766
86.6665	0.93389		86.6665	0.90986
86.7912	0.93368		86.7912	0.91598
86.9159	0.93524		86.9159	0.91329
87.0406	0.93615		87.0406	0.9144
87.1653	0.93643		87.1653	0.91429
87.29	0.93512		87.29	0.91273
87.4147	0.93589		87.4147	0.91095
87.5394	0.93983		87.5394	0.91079
87.6641	0.94099		87.6641	0.91245
87.7888	0.93952		87.7888	0.91237
87.9135	0.93916		87.9135	0.91068
88.0382	0.93677		88.0382	0.91214
88.1629	0.93448		88.1629	0.91594
88.2876	0.93565		88.2876	0.90885
88.4123	0.93591		88.4123	0.89973
88.537	0.93638		88.537	0.92184
88.6617	0.93494		88.6617	0.92799
88.7864	0.93302		88.7864	0.93373
88.9111	0.93306		88.9111	0.9412
89.0358	0.92949		89.0358	0.93738
89.1605	0.92891		89.1605	0.93653
89.2852	0.92699		89.2852	0.93673
89.4099	0.92727		89.4099	0.93018
89.5346	0.926		89.5346	0.93149
89.6593	0.92633		89.6593	0.92587
89.784	0.92803		89.784	0.92655
89.9087	0.92856		89.9087	0.92787
90.0334	0.93017		90.0334	0.92623
90.1581	0.9292		90.1581	0.92473
90.2828	0.92632		90.2828	0.92504
90.4075	0.92716		90.4075	0.93668
90.5322	0.92425		90.5322	0.95325
90.6569	0.92756		90.6569	0.958
90.7816	0.92856		90.7816	0.96042
90.9063	0.9317		90.9063	0.96462
91.031	0.93375		91.031	0.97007
91.1557	0.93312		91.1557	0.96847
91.2804	0.93467		91.2804	0.97465
91.4051	0.93456		91.4051	0.97371
91.5298	0.93182		91.5298	0.9709
91.6545	0.93109		91.6545	0.97264
91.7792	0.93393		91.7792	0.97559
91.9039	0.93397		91.9039	0.97241
92.0286	0.93215		92.0286	0.97571
92.1533	0.93209		92.1533	0.97734
92.278	0.93083		92.278	0.97942
92.4027	0.92996		92.4027	0.9819
92.5274	0.93013		92.5274	0.99457
92.6521	0.93126		92.6521	0.99946
92.7768	0.93139		92.7768	1.00319
92.9015	0.93247		92.9015	1.0039
93.0262	0.93071		93.0262	1.00522
93.1509	0.92831		93.1509	1.01196
93.2756	0.9285		93.2756	1.0105
93.4003	0.92888		93.4003	1.01337
93.525	0.92834		93.525	1.02078
93.6497	0.92897		93.6497	1.01492
93.7744	0.93022		93.7744	1.01037
93.8991	0.93031		93.8991	1.00419
94.0238	0.93047		94.0238	1.00288
94.1485	0.93337		94.1485	1.00702
94.2732	0.93257		94.2732	1.00605
94.3979	0.93651		94.3979	1.00239
94.5226	0.93585		94.5226	1.00045
94.6473	0.9338		94.6473	1.00065
94.772	0.93553		94.772	1.00451
94.8967	0.93539		94.8967	1.0067
95.0214	0.93645		95.0214	1.00048
95.1461	0.93644		95.1461	0.99946
95.2708	0.9366		95.2708	0.99635
95.3955	0.9388		95.3955	0.99392
95.5202	0.93811		95.5202	0.98866
95.6449	0.93735		95.6449	0.97738
95.7696	0.9391		95.7696	0.9674
95.8943	0.93745		95.8943	0.96953
96.019	0.93775		96.019	0.9714
96.1437	0.93806		96.1437	0.97427
96.2684	0.93948		96.2684	0.97167
96.3931	0.94201		96.3931	0.96596
96.5178	0.9421		96.5178	0.97444
96.6425	0.94342		96.6425	0.97605
96.7672	0.94298		96.7672	0.97799
96.8919	0.94218		96.8919	0.98022
97.0166	0.94054		97.0166	0.98176
97.1413	0.93972		97.1413	0.98534
97.266	0.93781		97.266	0.97625
97.3907	0.93628		97.3907	0.97305
97.5154	0.9346		97.5154	0.96676
97.6401	0.93452		97.6401	0.96456
97.7648	0.93503		97.7648	0.96934
97.8895	0.93473		97.8895	0.96733
98.0142	0.93566		98.0142	0.96877
98.1389	0.93604		98.1389	0.97257
98.2636	0.93532		98.2636	0.97424
98.3883	0.93705		98.3883	0.98269
98.513	0.93735		98.513	0.98468
98.6377	0.93641		98.6377	0.98837
98.7624	0.93704		98.7624	0.99179
98.8871	0.93799		98.8871	0.99724
99.0118	0.93888		99.0118	1.00178
99.1365	0.93792		99.1365	0.99863
99.2612	0.93683		99.2612	0.99586
99.3859	0.93809		99.3859	0.98293
99.5106	0.93889		99.5106	0.98412
99.6353	0.93857		99.6353	0.97764
99.76	0.94036		99.76	0.97552
99.8847	0.94063		99.8847	0.97527
100.009	0.94144		100.009	0.97102
100.134	0.93995		100.134	0.96849
100.259	0.94166		100.259	0.97112
100.383	0.94337		100.383	0.96767
100.508	0.94453		100.508	0.96407
100.633	0.94542		100.633	0.96313
100.758	0.94596		100.758	0.96087
100.882	0.94874		100.882	0.96628
101.007	0.94849		101.007	0.97063
101.132	0.9464		101.132	0.96632
101.256	0.94687		101.256	0.96166
101.381	0.94558		101.381	0.95409
101.506	0.94718		101.506	0.94851
101.63	0.94708		101.63	0.94244
101.755	0.94864		101.755	0.94023
101.88	0.94984		101.88	0.94206
102.005	0.94916		102.005	0.94803
102.129	0.95063		102.129	0.95086
102.254	0.95099		102.254	0.95525
102.379	0.95282		102.379	0.9537
102.503	0.95669		102.503	0.95702
102.628	0.9574		102.628	0.95848
102.753	0.96037		102.753	0.95895
102.877	0.95935		102.877	0.96177
103.002	0.96099		103.002	0.96117
103.127	0.96013		103.127	0.95466
103.252	0.96101		103.252	0.954
103.376	0.96173		103.376	0.95141
103.501	0.96641		103.501	0.95098
103.626	0.96607		103.626	0.94921
103.75	0.96908		103.75	0.94779
103.875	0.96513		103.875	0.94281
104	0.9665		104	0.94299
104.124	0.96653		104.124	0.94228
104.249	0.96456		104.249	0.94047
104.374	0.96659		104.374	0.93377
104.499	0.96848		104.499	0.93886
104.623	0.96947		104.623	0.93434
104.748	0.97046		104.748	0.93591
104.873	0.96925		104.873	0.93615
104.997	0.97096		104.997	0.93425
105.122	0.97376		105.122	0.93564
105.247	0.97422		105.247	0.92745
105.371	0.97481		105.371	0.92786
105.496	0.97684		105.496	0.92203
105.621	0.97893		105.621	0.91975
105.746	0.97934		105.746	0.91542
105.87	0.98153		105.87	0.91451
105.995	0.98022		105.995	0.91077
106.12	0.97989		106.12	0.90556
106.244	0.98164		106.244	0.90899
106.369	0.98351		106.369	0.90953
106.494	0.98368		106.494	0.91382
106.618	0.98581		106.618	0.92022
106.743	0.98549		106.743	0.91116
106.868	0.98466		106.868	0.90817
106.993	0.98585		106.993	0.90879
107.117	0.98683		107.117	0.91048
107.242	0.98789		107.242	0.89947
107.367	0.98733		107.367	0.89312
107.491	0.9876		107.491	0.88832
107.616	0.98825		107.616	0.8911
107.741	0.98704		107.741	0.88297
107.865	0.98611		107.865	0.88637
107.99	0.98538		107.99	0.88675
108.115	0.98197		108.115	0.89436
108.24	0.98188		108.24	0.89245
108.364	0.98049		108.364	0.90245
108.489	0.97778		108.489	0.9
108.614	0.97625		108.614	0.90041
108.738	0.9776		108.738	0.89737
108.863	0.97697		108.863	0.89703
108.988	0.97642		108.988	0.90336
109.112	0.97745		109.112	0.90521
109.237	0.97598		109.237	0.89847
109.362	0.97564		109.362	0.89759
109.487	0.97004		109.487	0.8932
109.611	0.971		109.611	0.89196
109.736	0.96873		109.736	0.8871
109.861	0.96924		109.861	0.89637
109.985	0.96937		109.985	0.90139
110.11	0.97119		110.11	0.90592
110.235	0.97284		110.235	0.91107
110.359	0.97022		110.359	0.91289
110.484	0.97043		110.484	0.917
110.609	0.97078		110.609	0.91641
110.734	0.97008		110.734	0.92085
110.858	0.97212		110.858	0.91877
110.983	0.97545		110.983	0.91544
111.108	0.97465		111.108	0.91267
111.232	0.97477		111.232	0.9177
111.357	0.97423		111.357	0.92377
111.482	0.97359		111.482	0.92035
111.606	0.97417		111.606	0.91844
111.731	0.97613		111.731	0.91493
111.856	0.97311		111.856	0.91207
111.981	0.97325		111.981	0.92203
112.105	0.97335		112.105	0.92112
112.23	0.97332		112.23	0.9281
112.355	0.97397		112.355	0.92924
112.479	0.9754		112.479	0.92783
112.604	0.97298		112.604	0.93158
112.729	0.96892		112.729	0.93219
112.853	0.96604		112.853	0.93261
112.978	0.96454		112.978	0.93406
113.103	0.96519		113.103	0.93572
113.228	0.96334		113.228	0.93628
113.352	0.96138		113.352	0.93405
113.477	0.96157		113.477	0.93309
113.602	0.96147		113.602	0.93559
113.726	0.96023		113.726	0.93317
113.851	0.95873		113.851	0.93439
113.976	0.96001		113.976	0.93942
114.1	0.96093		114.1	0.94544
114.225	0.96402		114.225	0.95255
114.35	0.96621		114.35	0.95248
114.475	0.96552		114.475	0.95084
114.599	0.96565		114.599	0.94844
114.724	0.96473		114.724	0.94479
114.849	0.96494		114.849	0.93962
114.973	0.96098		114.973	0.94202
115.098	0.95881		115.098	0.93889
115.223	0.9599		115.223	0.9306
115.347	0.96075		115.347	0.93089
115.472	0.96327		115.472	0.9175
115.597	0.96309		115.597	0.92033
115.722	0.96394		115.722	0.9242
115.846	0.96281		115.846	0.92539
115.971	0.96216		115.971	0.92095
116.096	0.96212		116.096	0.92257
116.22	0.96034		116.22	0.92206
116.345	0.95928		116.345	0.92749
116.47	0.95803		116.47	0.9244
116.594	0.95836		116.594	0.92651
116.719	0.95877		116.719	0.93493
116.844	0.95676		116.844	0.94078
116.969	0.95424		116.969	0.94663
117.093	0.95336		117.093	0.94583
117.218	0.95313		117.218	0.9451
117.343	0.95278		117.343	0.94621
117.467	0.95464		117.467	0.94839
117.592	0.95046		117.592	0.93776
117.717	0.95092		117.717	0.93885
117.841	0.95204		117.841	0.94442
117.966	0.9508		117.966	0.94646
118.091	0.9502		118.091	0.95198
118.216	0.95057		118.216	0.95786
118.34	0.9502		118.34	0.95773
118.465	0.94887		118.465	0.96107
118.59	0.95082		118.59	0.95867
118.714	0.95156		118.714	0.96326
118.839	0.95415		118.839	0.96294
118.964	0.95575		118.964	0.95988
119.088	0.95694		119.088	0.96228
119.213	0.9574		119.213	0.96158
119.338	0.95851		119.338	0.96468
119.463	0.95447		119.463	0.96809
119.587	0.95366		119.587	0.97279
119.712	0.95466		119.712	0.96762
119.837	0.95535		119.837	0.97316
119.961	0.95456		119.961	0.97178
120.086	0.95494		120.086	0.96759
120.211	0.95529		120.211	0.96522
120.335	0.95527		120.335	0.97033
120.46	0.95688		120.46	0.97101
120.585	0.95696		120.585	0.97512
120.71	0.96002		120.71	0.97467
120.834	0.96039		120.834	0.98751
120.959	0.9616		120.959	0.98673
121.084	0.96135		121.084	0.98809
121.208	0.96066		121.208	0.98913
121.333	0.95881		121.333	0.99156
121.458	0.95978		121.458	0.99452
121.582	0.9591		121.582	0.9976
121.707	0.95915		121.707	0.98963
121.832	0.9587		121.832	0.99735
121.957	0.96002		121.957	0.99931
122.081	0.96036		122.081	1.00252
122.206	0.96245		122.206	0.99588
122.331	0.96173		122.331	0.99586
122.455	0.96279		122.455	0.99337
122.58	0.96336		122.58	0.99199
122.705	0.96234		122.705	0.99074
122.829	0.96489		122.829	0.9888
122.954	0.96883		122.954	0.98349
123.079	0.96926		123.079	0.98248
123.204	0.9703		123.204	0.98062
123.328	0.97068		123.328	0.9774
123.453	0.97318		123.453	0.98206
123.578	0.97184		123.578	0.98332
123.702	0.97032		123.702	0.98488
123.827	0.97084		123.827	0.98394
123.952	0.97235		123.952	0.97981
124.076	0.97343		124.076	0.97638
124.201	0.97305		124.201	0.96997
124.326	0.97394		124.326	0.96942
124.451	0.97159		124.451	0.96713
124.575	0.9705		124.575	0.96559
124.7	0.9701		124.7	0.9579
124.825	0.96879		124.825	0.95623
124.949	0.96973		124.949	0.95204
125.074	0.97029		125.074	0.9502
125.199	0.96837		125.199	0.94837
125.323	0.96881		125.323	0.94584
125.448	0.97071		125.448	0.9363
125.573	0.96882		125.573	0.9381
125.698	0.96777		125.698	0.93927
125.822	0.96796		125.822	0.93549
125.947	0.96876		125.947	0.94035
126.072	0.96888		126.072	0.94227
126.196	0.96764		126.196	0.93838
126.321	0.96915		126.321	0.93711
126.446	0.96841		126.446	0.93321
126.57	0.97066		126.57	0.92661
126.695	0.97047		126.695	0.92007
126.82	0.97049		126.82	0.91261
126.945	0.97037		126.945	0.90909
127.069	0.97015		127.069	0.90103
127.194	0.96834		127.194	0.90075
127.319	0.96795		127.319	0.90184
127.443	0.96829		127.443	0.89403
127.568	0.96873		127.568	0.87961
127.693	0.96603		127.693	0.87505
127.817	0.96584		127.817	0.88191
127.942	0.96254		127.942	0.88162
128.067	0.96237		128.067	0.89665
128.192	0.96094		128.192	0.89704
128.316	0.96061		128.316	0.89959
128.441	0.96033		128.441	0.89277
128.566	0.95862		128.566	0.89795
128.69	0.95922		128.69	0.89215
128.815	0.96269		128.815	0.89341
128.94	0.96016		128.94	0.89188
129.065	0.95874		129.065	0.89845
129.189	0.9594		129.189	0.90037
129.314	0.96035		129.314	0.89712
129.439	0.96003		129.439	0.89445
129.563	0.96055		129.563	0.89143
129.688	0.95933		129.688	0.89374
129.813	0.95841		129.813	0.90213
129.937	0.95769		129.937	0.90308
130.062	0.95714		130.062	0.90519
130.187	0.95837		130.187	0.91159
130.311	0.96007		130.311	0.91266
130.436	0.96171		130.436	0.90369
130.561	0.9593		130.561	0.90788
130.686	0.95858		130.686	0.90062
130.81	0.95798		130.81	0.90363
130.935	0.95508		130.935	0.90765
131.06	0.95388		131.06	0.91054
131.184	0.95423		131.184	0.9151
131.309	0.954		131.309	0.91784
131.434	0.95315		131.434	0.91349
131.559	0.95063		131.559	0.92121
131.683	0.94783		131.683	0.92742
131.808	0.94667		131.808	0.93232
131.933	0.94798		131.933	0.93656
132.057	0.94552		132.057	0.93905
132.182	0.94569		132.182	0.93128
132.307	0.94443		132.307	0.93108
132.431	0.94316		132.431	0.93801
132.556	0.94233		132.556	0.94098
132.681	0.94116		132.681	0.94909
132.805	0.94148		132.805	0.94979
132.93	0.94151		132.93	0.95449
133.055	0.94131		133.055	0.95798
133.18	0.93996		133.18	0.95281
133.304	0.93814		133.304	0.95982
133.429	0.93881		133.429	0.95729
133.554	0.93833		133.554	0.96365
133.678	0.9338		133.678	0.97037
133.803	0.93234		133.803	0.96736
133.928	0.93286		133.928	0.97493
134.053	0.92888		134.053	0.97835
134.177	0.92801		134.177	0.98204
134.302	0.92835		134.302	0.98431
134.427	0.92594		134.427	0.98459
134.551	0.92707		134.551	0.97891
134.676	0.92697		134.676	0.97844
134.801	0.92762		134.801	0.98563
134.925	0.92551		134.925	0.99336
135.05	0.92468		135.05	0.99564
135.175	0.92136		135.175	0.99581
135.299	0.91937		135.299	1.00087
135.424	0.91633		135.424	1.0034
135.549	0.91587		135.549	1.00808
135.674	0.91313		135.674	1.00997
135.798	0.91032		135.798	1.01012
135.923	0.90816		135.923	1.00964
136.048	0.90677		136.048	1.00797
136.172	0.90122		136.172	1.00769
136.297	0.90108		136.297	1.00353
136.422	0.89964		136.422	0.99196
136.547	0.90101		136.547	0.98974
136.671	0.89989		136.671	0.99264
136.796	0.89759		136.796	0.99582
136.921	0.89594		136.921	0.99753
137.045	0.89543		137.045	1.00085
137.17	0.89692		137.17	0.99887
137.295	0.89808		137.295	1.00499
137.419	0.90085		137.419	0.99903
137.544	0.89959		137.544	1.00402
137.669	0.90194		137.669	1.00119
137.793	0.90114		137.793	0.99299
137.918	0.89916		137.918	0.99406
138.043	0.89898		138.043	0.99785
138.168	0.89891		138.168	0.99324
138.292	0.89816		138.292	0.99071
138.417	0.90084		138.417	0.98957
138.542	0.89924		138.542	0.98591
138.666	0.90063		138.666	0.97715
138.791	0.90143		138.791	0.96677
138.916	0.9012		138.916	0.96593
139.041	0.89989		139.041	0.95483
139.165	0.89731		139.165	0.95436
139.29	0.89871		139.29	0.95229
139.415	0.90016		139.415	0.9466
139.539	0.90037		139.539	0.94348
139.664	0.90054		139.664	0.94585
139.789	0.90003		139.789	0.94495
139.913	0.89903		139.913	0.9414
140.038	0.8979		140.038	0.94735
140.163	0.90078		140.163	0.95507
140.287	0.90087		140.287	0.95881
140.412	0.90132		140.412	0.96029
140.537	0.9001		140.537	0.96134
140.662	0.89777		140.662	0.95512
140.786	0.89715		140.786	0.95335
140.911	0.89686		140.911	0.94877
141.036	0.89581		141.036	0.94519
141.16	0.8999		141.16	0.94611
141.285	0.90095		141.285	0.94898
141.41	0.90313		141.41	0.94665
141.535	0.90548		141.535	0.94688
141.659	0.90378		141.659	0.94505
141.784	0.90294		141.784	0.94586
141.909	0.90201		141.909	0.94377
142.033	0.89969		142.033	0.94471
142.158	0.90122		142.158	0.94688
142.283	0.89945		142.283	0.9394
142.407	0.89584		142.407	0.93289
142.532	0.89362		142.532	0.92993
142.657	0.89177		142.657	0.92422
142.781	0.88986		142.781	0.92998
142.906	0.88548		142.906	0.9274
143.031	0.88196		143.031	0.93804
143.156	0.88045		143.156	0.93545
143.28	0.88155		143.28	0.94024
143.405	0.87875		143.405	0.93527
143.53	0.87461		143.53	0.93588
143.654	0.87407		143.654	0.93877
143.779	0.87451		143.779	0.93726
143.904	0.87371		143.904	0.93738
144.029	0.87497		144.029	0.93932
144.153	0.8766		144.153	0.93997
144.278	0.87552		144.278	0.93902
144.403	0.87221		144.403	0.93595
144.527	0.87141		144.527	0.93357
144.652	0.87014		144.652	0.93008
144.777	0.86961		144.777	0.93537
144.901	0.86833		144.901	0.94241
145.026	0.86838		145.026	0.93802
145.151	0.86695		145.151	0.93664
145.275	0.86748		145.275	0.93177
145.4	0.87003		145.4	0.93819
145.525	0.86713		145.525	0.94309
145.65	0.86592		145.65	0.9488
145.774	0.86907		145.774	0.9589
145.899	0.86981		145.899	0.96194
146.024	0.86696		146.024	0.9697
146.148	0.867		146.148	0.97074
146.273	0.86688		146.273	0.96882
146.398	0.86668		146.398	0.97652
146.523	0.86753		146.523	0.97405
			146.647	0.97425
			146.772	0.97419
			146.897	0.97194
			147.021	0.96874
			147.146	0.97356
			147.271	0.97472
			147.395	0.97533
			147.52	0.97266
			147.645	0.97277
			147.769	0.96945
			147.894	0.96888
			148.019	0.96616
			148.144	0.96456
			148.268	0.95592
			148.393	0.95096
			148.518	0.95021
			148.642	0.94453
			148.767	0.94068
			148.892	0.94128
			149.017	0.95212
			149.141	0.95113
			149.266	0.94772
			149.391	0.94075
			149.515	0.94075
			149.64	0.93796
			149.765	0.93108
			149.889	0.92837
			150.014	0.92787
			150.139	0.92095
			150.263	0.91715

## Sheet: ext9e
WT	PD	N39A	S87	1-603	604-1032
7.21068	1.35777	400	400	400	400
5.56292	1.78518	400	400	400	400
2.41503	1.2107	400	400	400	400
13.7472	2.7111	400	400	400	400
2.55947	2.78897	400	400	400	400
7.37363	0.96743	400	400	400	400
7.78255
5.10951
4.67936
10.7831
6.0958

## Sheet: ext9f
Time (s)	Intensity percentage (%)
0.1127	0.11676
0.2374	1.82499
0.3621	1.81737
0.4868	2.41309
0.6115	1.20578
0.7362	1.29473
0.8609	0.91657
0.9856	1.72121
1.1103	1.45083
1.235	1.31764
1.3597	0.91309
1.4844	1.06935
1.6091	2.10741
1.7338	2.1943
1.8585	2.6376
1.9832	1.60943
2.1079	2.42963
2.2326	2.20137
2.3573	1.18537
2.482	0.99302
2.6067	1.91545
2.7314	0.98654
2.8561	2.84126
2.9808	0.39377
3.1055	1.15168
3.2302	0.64837
3.3549	1.96509
3.4796	1.18011
3.6043	1.7111
3.729	0.7403
3.8537	0.32102
3.9784	0.44485
4.1031	2.06622
4.2278	1.48122
4.3525	1.8914
4.4772	2.66446
4.6019	1.59792
4.7266	1.2752
4.8513	1.79354
4.976	0.71275
5.1007	1.30276
5.2254	2.14683
5.3501	1.10857
5.4748	2.59859
5.5995	1.31655
5.7242	0.27242
5.8489	0.51794
5.9736	1.46267
6.0983	1.12078
6.223	1.6696
6.3477	0.5808
6.4724	1.98704
6.5971	1.19846
6.7218	1.1755
6.8465	2.06053
6.9712	1.33011
7.0959	0.98745
7.2206	2.29107
7.3453	1.50791
7.47	2.08884
7.5947	0.83467
7.7194	0.8855
7.8441	2.04875
7.9688	0.76117
8.0935	0.4826
8.2182	1.57674
8.3429	0.15852
8.4676	1.58043
8.5923	1.00891
8.717	0.92504
8.8417	0.95455
8.9664	1.15917
9.0911	1.37298
9.2158	2.80865
9.3405	0.93195
9.4652	1.71658
9.5899	1.18008
9.7146	1.96298
9.8393	2.0825
9.964	1.60691
10.0887	1.01391
10.2134	0.65842
10.3381	1.39733
10.4628	2.12282
10.5875	1.82892
10.7122	1.73857
10.8369	1.5277
10.9616	2.70822
11.0863	1.0466
11.211	0.80578
11.3357	1.94882
11.4604	1.84852
11.5851	1.69785
11.7098	1.17239
11.8345	0.41457
11.9592	1.84312
12.0839	1.24478
12.2086	1.482
12.3333	2.16677
12.458	2.15225
12.5827	0.53348
12.7074	1.05893
12.8321	0.85964
12.9568	1.74792
13.0815	1.44097
13.2062	0.86188
13.3309	2.75934
13.4556	2.16212
13.5803	2.76536
13.705	2.44813
13.8297	2.39616
13.9544	1.72747
14.0791	1.57254
14.2038	2.16583
14.3285	2.3787
14.4532	4.51307
14.5779	0.6806
14.7026	3.53448
14.8273	3.47541
14.952	2.60293
15.0767	3.44294
15.2014	4.5257
15.3261	2.88548
15.4508	5.19419
15.5755	3.59615
15.7002	2.66674
15.8249	5.71474
15.9496	3.31475
16.0743	5.43122
16.199	2.3457
16.3237	3.19059
16.4484	4.79086
16.5731	5.14843
16.6978	6.54485
16.8225	6.68284
16.9472	2.42488
17.0719	5.87305
17.1966	7.32562
17.3213	5.54145
17.446	3.00695
17.5707	5.18568
17.6954	5.60558
17.8201	5.52419
17.9448	3.74761
18.0695	5.78601
18.1942	5.21036
18.3189	6.58132
18.4436	5.34264
18.5683	4.84886
18.693	4.11251
18.8177	6.32093
18.9424	5.70403
19.0671	6.03252
19.1918	5.54917
19.3165	4.39149
19.4412	5.69568
19.5659	5.52442
19.6906	5.93759
19.8153	4.3412
19.94	6.24394
20.0647	5.29657
20.1894	5.70974
20.3141	5.76307
20.4388	5.36508
20.5635	5.90255
20.6882	4.82397
20.8129	4.29142
20.9376	5.34675
21.0623	5.40303
21.187	5.01541
21.3117	3.90485
21.4364	5.99622
21.5611	5.19192
21.6858	4.88633
21.8105	5.11063
21.9352	5.83679
22.0599	6.0398
22.1846	4.98664
22.3093	5.29285
22.434	4.97429
22.5587	4.29479
22.6834	5.3161
22.8081	6.23207
22.9328	5.02666
23.0575	5.3664
23.1822	5.13422
23.3069	5.01728
23.4316	5.33791
23.5563	5.81734
23.681	5.67915
23.8057	6.23523
23.9304	5.33033
24.0551	5.20157
24.1798	5.61851
24.3045	6.4371
24.4292	4.69691
24.5539	5.55468
24.6786	4.3914
24.8033	5.1206
24.928	5.78427
25.0527	6.14283
25.1774	5.24597
25.3021	6.04524
25.4268	5.8563
25.5515	5.51934
25.6762	5.35613
25.8009	6.37758
25.9256	6.02029
26.0503	5.40763
26.175	5.27663
26.2997	6.43907
26.4244	6.63938
26.5491	6.57685
26.6738	5.38266
26.7985	6.29818
26.9232	5.953
27.0479	6.35333
27.1726	6.23478
27.2973	5.62697
27.422	6.38127
27.5467	6.40862
27.6714	5.15618
27.7961	6.77101
27.9208	6.33904
28.0455	5.32137
28.1702	4.9613
28.2949	6.77428
28.4196	5.69518
28.5443	6.27247
28.669	5.52766
28.7937	5.5586
28.9184	6.51399
29.0431	5.96325
29.1678	4.47492
29.2925	6.39962
29.4172	5.26176
29.5419	5.80963
29.6666	5.16836
29.7913	6.47259
29.916	6.56018
30.0407	4.99273
30.1654	6.31153
30.2901	6.97533
30.4148	6.57209
30.5395	6.66329
30.6642	6.26105
30.7889	6.49609
30.9136	6.24244
31.0383	6.93329
31.163	6.25715
31.2877	6.32125
31.4124	5.76653
31.5371	4.85511
31.6618	6.33043
31.7865	5.74027
31.9112	6.97586
32.0359	6.31407
32.1606	5.89368
32.2853	5.53223
32.41	5.87747
32.5347	5.75883
32.6594	6.10559
32.7841	5.90842
32.9088	6.00239
33.0335	6.37231
33.1582	5.57249
33.2829	5.03271
33.4076	6.9483
33.5323	6.50213
33.657	5.82109
33.7817	5.8356
33.9064	5.23974
34.0311	4.7561
34.1558	6.25656
34.2805	6.99513
34.4052	5.69048
34.5299	5.73904
34.6546	5.59666

## Sheet: ext9g
Time (s)	Intensity percentage (%)
0.1127	4.19047
0.2374	4.40845
0.3621	4.077
0.4868	4.53691
0.6115	5.0546
0.7362	4.80142
0.8609	3.5534
0.9856	5.16778
1.1103	4.53304
1.235	4.35431
1.3597	4.07322
1.4844	3.7504
1.6091	3.87443
1.7338	4.33314
1.8585	4.69305
1.9832	4.89912
2.1079	4.86134
2.2326	5.08325
2.3573	4.74745
2.482	3.25656
2.6067	4.83725
2.7314	3.91966
2.8561	4.89497
2.9808	4.12719
3.1055	3.48604
3.2302	5.37825
3.3549	5.40303
3.4796	3.96617
3.6043	3.96042
3.729	4.81851
3.8537	5.12855
3.9784	5.34413
4.1031	4.81734
4.2278	5.08317
4.3525	5.27166
4.4772	5.21177
4.6019	4.91485
4.7266	4.65598
4.8513	4.21721
4.976	4.28322
5.1007	4.70283
5.2254	3.97541
5.3501	4.72186
5.4748	4.15705
5.5995	4.29509
5.7242	4.00062
5.8489	4.54347
5.9736	0.00106
6.0983	5.77345
6.223	5.25275
6.3477	5.30538
6.4724	4.88773
6.5971	5.23469
6.7218	4.67395
6.8465	3.83597
6.9712	4.57125
7.0959	5.28483
7.2206	5.94626
7.3453	7.47908
7.47	6.59235
7.5947	6.86223
7.7194	4.90283
7.8441	7.32849
7.9688	8.04054
8.0935	7.55255
8.2182	6.41661
8.3429	5.27756
8.4676	8.57152
8.5923	9.33568
8.717	12.6897
8.8417	11.1089
8.9664	10.0893
9.0911	10.502
9.2158	9.93561
9.3405	8.61321
9.4652	10.4393
9.5899	11.359
9.7146	10.6255
9.8393	10.6425
9.964	10.1538
10.0887	9.4632
10.2134	10.2492
10.3381	10.3759
10.4628	10.4453
10.5875	11.3254
10.7122	10.7033
10.8369	9.77464
10.9616	9.76703
11.0863	9.53113
11.211	10.4286
11.3357	10.9666
11.4604	10.7944
11.5851	10.7813
11.7098	11.5513
11.8345	11.5906
11.9592	12.3624
12.0839	11.3701
12.2086	10.6277
12.3333	11.2265
12.458	10.8073
12.5827	10.7565
12.7074	10.8033
12.8321	10.231
12.9568	11.1314
13.0815	11.3388
13.2062	11.629
13.3309	10.1964
13.4556	10.9306
13.5803	12.3795
13.705	11.9086
13.8297	10.9091
13.9544	11.648
14.0791	11.3889
14.2038	10.8501
14.3285	11.9189
14.4532	12.0519
14.5779	12.6714
14.7026	12.3775
14.8273	12.5974
14.952	14.1554
15.0767	12.3819
15.2014	12.4792
15.3261	13.6488
15.4508	12.4896
15.5755	13.0984
15.7002	12.6668
15.8249	11.7358
15.9496	11.1874
16.0743	10.9435
16.199	11.8808
16.3237	12.4114
16.4484	11.7733
16.5731	11.9274
16.6978	11.166
16.8225	11.339
16.9472	11.4316
17.0719	10.4819
17.1966	10.8063
17.3213	11.4302
17.446	10.8775
17.5707	11.3254
17.6954	10.7463
17.8201	10.8548
17.9448	10.9246
18.0695	11.5089
18.1942	10.7204
18.3189	12.122
18.4436	12.3317
18.5683	11.4202
18.693	11.9396
18.8177	12.2822
18.9424	11.4034
19.0671	11.4614
19.1918	10.8235
19.3165	11.8539
19.4412	11.7329
19.5659	11.6866
19.6906	11.0577
19.8153	10.3673
19.94	11.8134
20.0647	11.4803
20.1894	12.2336
20.3141	12.143

## Sheet: ext9h
Time (s)	Intensity percentage (%)
0	1.61888
0.1247	3.85989
0.2494	5.35303
0.3741	5.22531
0.4988	2.38391
0.6235	7.67424
0.7482	3.35059
0.8729	6.34784
0.9976	3.84221
1.1223	5.89434
1.247	6.62646
1.3717	7.43128
1.4964	7.85956
1.6211	4.41316
1.7458	5.69764
1.8705	2.83946
1.9952	1.76843
2.1199	4.80366
2.2446	1.96074
2.3693	0.73065
2.494	0.439585
2.6187	2.88145
2.7434	3.86288
2.8681	2.61939
2.9928	2.90077
3.1175	2.71419
3.2422	1.46561
3.3669	3.44034
3.4916	2.78119
3.6163	3.04214
3.741	3.57369
3.8657	0.150868
3.9904	4.74314
4.1151	0.201943
4.2398	2.90154
4.3645	0.901849
4.4892	1.90086
4.6139	3.57102
4.7386	3.06234
4.8633	2.29629
4.988	2.65626
5.1127	2.95299
5.2374	3.2063
5.3621	3.10191
5.4868	3.49884
5.6115	0.270756
5.7362	2.8924
5.8609	3.01836
5.9856	1.8695
6.1103	3.3972
6.235	3.91178
6.3597	1.43745
6.4844	0.456068
6.6091	0.238815
6.7338	3.81166
6.8585	3.17555
6.9832	3.14384
7.1079	0.718612
7.2326	1.87927
7.3573	3.43015
7.482	4.95372
7.6067	2.10351
7.7314	3.80898
7.8561	4.5552
7.9808	2.62157
8.1055	2.39423
8.2302	1.58467
8.3549	1.07156
8.4796	1.77442
8.6043	1.48351
8.729	2.14155
8.8537	0.213532
8.9784	0.382386
9.1031	4.63058
9.2278	2.84306
9.3525	2.6765
9.4772	3.85034
9.6019	2.34104
9.7266	4.24631
9.8513	2.18178
9.976	3.12818
10.1007	3.09241
10.2254	4.1179
10.3501	4.07173
10.4748	0.10339
10.5995	4.39308
10.7242	2.92699
10.8489	0.000283818
10.9736	0.130112
11.0983	4.16867
11.223	3.11843
11.3477	4.14318
11.4724	4.81965
11.5971	2.75769
11.7218	4.09028
11.8465	2.33695
11.9712	2.12525
12.0959	4.14118
12.2206	3.92887
12.3453	3.24134
12.47	4.49682
12.5947	3.78207
12.7194	2.54865
12.8441	1.24208
12.9688	2.79615
13.0935	4.26343
13.2182	2.56411
13.3429	3.51693
13.4676	3.57933
13.5923	3.18271
13.717	3.08053
13.8417	0.000729345
13.9664	2.9577
14.0911	3.84828
14.2158	2.45681
14.3405	2.8177
14.4652	4.70597
14.5899	3.3485
14.7146	3.96583
14.8393	2.8594
14.964	3.10293
15.0887	3.06012
15.2134	2.52587
15.3381	3.47782
15.4628	4.81198
15.5875	3.42652
15.7122	1.73699
15.8369	2.19553
15.9616	5.1038
16.0863	4.19807
16.211	5.01004
16.3357	2.76732
16.4604	3.02845
16.5851	1.82037
16.7098	3.15088
16.8345	4.29909
16.9592	4.20716
17.0839	2.63952
17.2086	0.388121
17.3333	2.75145
17.458	4.32353
17.5827	4.57008
17.7074	4.82869
17.8321	3.91456
17.9568	4.48778
18.0815	5.03521
18.2062	4.333
18.3309	3.33947
18.4556	4.01549
18.5803	4.12477
18.705	3.75196
18.8297	2.19967
18.9544	3.54756
19.0791	3.35148
19.2038	3.93729
19.3285	4.71681
19.4532	0.217811
19.5779	3.26207
19.7026	3.41843
19.8273	3.1225
19.952	4.00159
20.0767	3.75416
20.2014	4.12537
20.3261	4.56844
20.4508	3.66023
20.5755	3.10173
20.7002	2.4322
20.8249	2.21591
20.9496	2.88238
21.0743	3.55679
21.199	2.96606
21.3237	4.61471
21.4484	2.70517
21.5731	4.01756
21.6978	4.12128
21.8225	3.447
21.9472	4.557
22.0719	0.00236817
22.1966	0.0950381
22.3213	0.103827
22.446	2.74788
22.5707	2.40503
22.6954	3.91363
22.8201	4.35211
22.9448	3.4616
23.0695	5.43156
23.1942	0.349459
23.3189	3.08425
23.4436	5.52544
23.5683	0.207507
23.693	3.89461
23.8177	4.20667
23.9424	3.28083
24.0671	3.20394
24.1918	3.61539
24.3165	3.03235
24.4412	2.9809
24.5659	0.0752887
24.6906	0.00157157
24.8153	2.30871
24.94	3.49401
25.0647	0.184274
25.1894	0.131749
25.3141	2.17904
25.4388	3.48467
25.5635	2.58629
25.6882	2.86894
25.8129	2.22201
25.9376	2.30368
26.0623	3.79345
26.187	3.52404
26.3117	3.42474
26.4364	3.7481
26.5611	2.596
26.6858	3.10821
26.8105	3.24519
26.9352	2.91002
27.0599	4.54216
27.1846	4.96805
27.3093	3.86216
27.434	4.0375
27.5587	3.78268
27.6834	4.13194
27.8081	3.91867
27.9328	0.00240059
28.0575	4.05788
28.1822	2.83
28.3069	3.97688
28.4316	3.43933
28.5563	3.81401
28.681	3.37752
28.8057	0.195135
28.9304	4.70905
29.0551	3.666
29.1798	3.47715
29.3045	4.51898
29.4292	5.03092
29.5539	4.69551
29.6786	4.60687
29.8033	3.24564
29.928	3.90427
30.0527	2.92585
30.1774	4.82874
30.3021	5.09315
30.4268	0.353145
30.5515	3.34164
30.6762	3.03575
30.8009	4.31119
30.9256	3.44626
31.0503	5.05671
31.175	3.98362
31.2997	2.22021
31.4244	1.84793
31.5491	3.41112
31.6738	3.09983
31.7985	4.29351
31.9232	5.21934
32.0479	3.84888
32.1726	2.31132
32.2973	2.14372
32.422	2.60286
32.5467	3.30963
32.6714	2.79645
32.7961	0.163378
32.9208	2.21741
33.0455	3.04051
33.1702	0.0238095
33.2949	4.41904
33.4196	0.17926
33.5443	3.8833
33.669	0.0255315
33.7937	4.06438
33.9184	0.357171
34.0431	0.207591
34.1678	2.48079
34.2925	3.05375
34.4172	2.36128
34.5419	4.12639
34.6666	1.70366
34.7913	3.32783
34.916	0.0689883
35.0407	2.64785
35.1654	4.65775
35.2901	3.97258
35.4148	2.95188
35.5395	3.55657
35.6642	2.73697
35.7889	3.51807
35.9136	3.00603
36.0383	3.38119
36.163	4.15961
36.2877	2.8048
36.4124	3.90552
36.5371	3.49349
36.6618	3.21786
36.7865	2.95899
36.9112	4.4077
37.0359	4.54198
37.1606	0.121667
37.2853	3.14441
37.41	2.19997
37.5347	0.00143893
37.6594	2.46307
37.7841	2.39766
37.9088	2.95369
38.0335	2.52902
38.1582	3.78506
38.2829	4.89406
38.4076	2.79398
38.5323	3.01344
38.657	3.63381
38.7817	1.34607
38.9064	4.87514
39.0311	3.07595
39.1558	2.52578
39.2805	2.02465
39.4052	2.9276
39.5299	3.85055
39.6546	3.47529
39.7793	3.55583
39.904	2.51942
40.0287	2.63595
40.1534	3.36878
40.2781	0.230926
40.4028	3.076
40.5275	2.81426
40.6522	2.45809
40.7769	3.27362
40.9016	4.26842
41.0263	2.12617
41.151	2.84744
41.2757	2.23436
41.4004	4.10066
41.5251	3.72356
41.6498	3.51828
41.7745	4.65
41.8992	3.48234
42.0239	2.52839
42.1486	2.5664
42.2733	0.135675
42.398	3.68452
42.5227	4.23341
42.6474	0.0421304
42.7721	2.64075
42.8968	4.82068
43.0215	3.63573
43.1462	4.44948
43.2709	3.14424
43.3956	4.08936
43.5203	2.20256
43.645	1.731
43.7697	2.94902
43.8944	3.14219
44.0191	4.04547
44.1438	2.68117
44.2685	2.56996
44.3932	4.25007
44.5179	4.12084
44.6426	0.106595
44.7673	0.150572
44.892	3.18588
45.0167	1.76276
45.1414	3.96872
45.2661	3.11712
45.3908	3.79269
45.5155	3.34818
45.6402	3.31389
45.7649	2.88875
45.8896	2.17016
46.0143	4.82236
46.139	3.65874
46.2637	2.18445
46.3884	1.55791
46.5131	2.76851
46.6378	2.74067
46.7625	2.80825
46.8872	2.65361
47.0119	0.48986
47.1366	0.190732
47.2613	4.3273
47.386	0.55358
47.5107	1.25408
47.6354	1.08061
47.7601	1.80939
47.8848	2.21137
48.0095	2.92062
48.1342	2.50869
48.2589	3.71425
48.3836	5.12389
48.5083	3.55283
48.633	5.32228
48.7577	5.12492
48.8824	4.68206
49.0071	4.56333
49.1318	3.0082
49.2565	4.49346
49.3812	3.15665
49.5059	3.25782
49.6306	3.67208
49.7553	3.46207
49.88	3.79076
50.0047	4.07843
50.1294	4.06376
50.2541	4.21166
50.3788	3.23579
50.5035	2.86477
50.6282	3.6531
50.7529	4.57963
50.8776	2.07372
51.0023	3.55574
51.127	2.37006
51.2517	4.21956
51.3764	2.14334
51.5011	3.1725
51.6258	3.53319
51.7505	2.55427
51.8752	6.00957
51.9999	2.2364
52.1246	4.83095
52.2493	2.1948
52.374	2.20368
52.4987	3.90418
52.6234	2.46784
52.7481	4.80755
52.8728	4.4418
52.9975	1.16963
53.1222	1.85988
53.2469	3.83677
53.3716	4.28022
53.4963	3.55845
53.621	5.07768
53.7457	3.15815
53.8704	4.44805
53.9951	4.39063
54.1198	4.1322
54.2445	5.36172
54.3692	5.53352
54.4939	3.21358
54.6186	2.63526
54.7433	4.23394
54.868	4.62868
54.9927	3.90816
55.1174	5.28185
55.2421	4.15677
55.3668	4.15731
55.4915	3.87924
55.6162	4.62021
55.7409	4.21865
55.8656	4.4574
55.9903	2.67752
56.115	2.4645
56.2397	5.35716
56.3644	4.94749
56.4891	2.89302
56.6138	3.40926
56.7385	4.78633
56.8632	0.322626
56.9879	4.87859
57.1126	1.71334
57.2373	5.60445
57.362	3.48133
57.4867	4.00397
57.6114	5.37544
57.7361	5.05856
57.8608	5.40688
57.9855	3.31244
58.1102	4.43599
58.2349	5.29336
58.3596	6.6298
58.4843	4.7051
58.609	2.74909
58.7337	5.17606
58.8584	5.32947
58.9831	3.91003
59.1078	4.12299
59.2325	2.66093
59.3572	5.92419
59.4819	3.14709
59.6066	4.63285
59.7313	3.19264
59.856	4.6129
59.9807	5.54041
60.1054	5.7732
60.2301	4.69367
60.3548	6.44143
60.4795	5.17222
60.6042	3.25651
60.7289	6.52152
60.8536	6.15471
60.9783	4.69986
61.103	7.09808
61.2277	5.85921
61.3524	7.58212
61.4771	5.40569
61.6018	6.23232
61.7265	2.3917
61.8512	4.48376
61.9759	6.11992
62.1006	3.48499
62.2253	6.00244
62.35	4.92703
62.4747	4.93408
62.5994	4.01522
62.7241	6.51061
62.8488	6.55836
62.9735	6.09668
63.0982	2.98155
63.2229	4.13625
63.3476	4.12412
63.4723	7.84568
63.597	6.20222
63.7217	5.40806
63.8464	5.0768
63.9711	5.66695
64.0958	7.68764
64.2205	6.19142
64.3452	5.46312
64.4699	7.68199
64.5946	8.14832
64.7193	5.84101
64.844	6.8426
64.9687	5.24928
65.0934	5.12919
65.2181	7.34172
65.3428	7.55156
65.4675	5.85269
65.5922	5.99065
65.7169	5.70236
65.8416	6.45735
65.9663	7.59097
66.091	6.56858
66.2157	5.91003
66.3404	6.06902
66.4651	6.28044
66.5898	4.55988
66.7145	6.53265
66.8392	4.51439
66.9639	6.18389
67.0886	6.99861
67.2133	7.27741
67.338	8.06981
67.4627	5.62701
67.5874	5.15059
67.7121	7.24804
67.8368	5.57081
67.9615	6.51054
68.0862	6.35659
68.2109	6.36586
68.3356	7.20213
68.4603	6.43724
68.585	7.41622
68.7097	7.00834
68.8344	6.22364
68.9591	6.78166
69.0838	1.37355
69.2085	6.52856
69.3332	6.9366
69.4579	3.82696
69.5826	5.94658
69.7073	5.20018
69.832	7.53816
69.9567	8.09407
70.0814	8.75009
70.2061	7.39049
70.3308	8.43196
70.4555	6.5468
70.5802	7.63771
70.7049	9.69623
70.8296	9.04857
70.9543	3.90905
71.079	8.70565
71.2037	7.21664
71.3284	8.10039
71.4531	9.83252
71.5778	6.53301
71.7025	5.83707
71.8272	8.44481
71.9519	6.86444
72.0766	7.64309
72.2013	8.07391
72.326	8.43607
72.4507	7.71321
72.5754	10.0343
72.7001	8.10771
72.8248	8.24893
72.9495	10.2444
73.0742	10.3333
73.1989	8.03736
73.3236	8.60155
73.4483	7.70642
73.573	9.36855
73.6977	8.77388
73.8224	9.00334
73.9471	6.87098
74.0718	7.37784
74.1965	8.04852
74.3212	9.67731
74.4459	9.64358
74.5706	7.96281
74.6953	8.46968
74.82	10.7699
74.9447	9.19299
75.0694	10.1594
75.1941	9.03907
75.3188	10.2796
75.4435	8.27729
75.5682	10.1246
75.6929	5.95716
75.8176	9.85699
75.9423	9.97879
76.067	11.5039
76.1917	8.10518
76.3164	9.2622
76.4411	8.71313
76.5658	9.10596
76.6905	10.4872
76.8152	7.97081
76.9399	8.81744
77.0646	8.49835
77.1893	8.22314
77.314	8.74657
77.4387	8.89027
77.5634	8.56794
77.6881	8.89351
77.8128	9.16117
77.9375	9.79585
78.0622	8.8771
78.1869	9.24127
78.3116	8.02093
78.4363	8.85972
78.561	8.62096
78.6857	9.27507
78.8104	9.05412
78.9351	7.79963
79.0598	7.90456
79.1845	9.20799
79.3092	7.10214
79.4339	8.00675
79.5586	11.4146
79.6833	10.4416
79.808	9.59526
79.9327	7.95486
80.0574	10.4055
80.1821	8.11993
80.3068	10.1069
80.4315	8.87469
80.5562	10.1621
80.6809	11.068
80.8056	11.665
80.9303	10.9998
81.055	9.12677
81.1797	11.1903
81.3044	11.1584
81.4291	10.6103
81.5538	11.2158
81.6785	7.85563
81.8032	10.1419
81.9279	9.35985
82.0526	10.2549
82.1773	9.85569
82.302	9.57999
82.4267	8.26466
82.5514	7.66288
82.6761	8.85525
82.8008	9.50993
82.9255	5.5416
83.0502	9.22001
83.1749	10.0141
83.2996	9.16047
83.4243	9.52713
83.549	8.4462
83.6737	8.70857
83.7984	8.96961
83.9231	6.06046
84.0478	7.31654
84.1725	9.12445
84.2972	9.60655
84.4219	9.76148
84.5466	9.65621
84.6713	9.4127
84.796	10.2917
84.9207	8.57646
85.0454	8.95998
85.1701	9.96729
85.2948	8.4497
85.4195	9.3677
85.5442	9.78303
85.6689	11.0818
85.7936	9.25622
85.9183	9.85317
86.043	8.19397
86.1677	9.90557
86.2924	8.72085
86.4171	6.83104
86.5418	8.81189
86.6665	8.55082
86.7912	11.6792
86.9159	10.975
87.0406	9.85822
87.1653	8.91772
87.29	8.82377
87.4147	9.80022
87.5394	10.6403
87.6641	9.96574
87.7888	11.0109
87.9135	9.87268
88.0382	10.4955
88.1629	11.342
88.2876	11.2314
88.4123	9.54158
88.537	10.9968
88.6617	10.2712
88.7864	10.9434
88.9111	11.6071
89.0358	10.6406
89.1605	9.86229
89.2852	9.80664
89.4099	10.8004
89.5346	8.2698
89.6593	11.1996
89.784	9.46769
89.9087	9.14943
90.0334	10.8274
90.1581	11.4498
90.2828	7.35239
90.4075	9.80027
90.5322	9.169
90.6569	10.5123
90.7816	10.0975
90.9063	9.15149
91.031	11.3588
91.1557	11.0435
91.2804	10.859
91.4051	10.6881
91.5298	10.9951
91.6545	10.5103
91.7792	12.1171
91.9039	11.0883
92.0286	11.4939
92.1533	10.5909
92.278	10.4994
92.4027	11.334
92.5274	10.3935
92.6521	11.2566
92.7768	11.6761
92.9015	11.2902
93.0262	9.25752
93.1509	11.5262
93.2756	12.0415
93.4003	12.4461
93.525	11.5791
93.6497	11.8861
93.7744	12.744
93.8991	12.1503
94.0238	10.5569
94.1485	10.662
94.2732	10.1008
94.3979	11.4803
94.5226	11.2491
94.6473	12.3124
94.772	12.1909
94.8967	11.291
95.0214	11.726
95.1461	11.0958
95.2708	12.7026
95.3955	10.5759
95.5202	12.4894
95.6449	11.2527
95.7696	11.549
95.8943	11.8405
96.019	10.6039
96.1437	9.7054
96.2684	10.2174
96.3931	9.89418
96.5178	10.1376
96.6425	8.44938
96.7672	10.0058
96.8919	9.30168
97.0166	10.3387
97.1413	9.05439
97.266	11.7423
97.3907	5.22833
97.5154	10.163
97.6401	9.97384
97.7648	9.82589
97.8895	10.1142
98.0142	10.61
98.1389	11.7302
98.2636	8.91851
98.3883	11.2198
98.513	11.3361
98.6377	8.63053
98.7624	7.83394
98.8871	8.97693
99.0118	12.1581
99.1365	11.3199
99.2612	10.7687
99.3859	10.0885
99.5106	12.0319
99.6353	10.7808
99.76	9.54533
99.8847	9.65838
100.009	10.2504
100.134	11.7769
100.259	8.9505
100.383	7.09553
100.508	10.716
100.633	11.3916
100.758	11.3454
100.882	9.92019
101.007	10.1787
101.132	10.9015
101.256	11.2613
101.381	9.8856
101.506	10.2655
101.63	10.5544
101.755	9.06165
101.88	11.1365
102.005	11.2549
102.129	10.6673
102.254	12.131
102.379	8.58192
102.503	10.5952
102.628	10.1783
102.753	8.7996
102.877	10.9539
103.002	11.471
103.127	12.8062
103.252	13.3996
103.376	11.9567
103.501	12.2846
103.626	12.6336
103.75	13.0846
103.875	11.5294
104	12.1354
104.124	10.7661
104.249	11.4428
104.374	11.9417
104.499	12.2741
104.623	11.738
104.748	13.2846
104.873	12.6736
104.997	14.3186
105.122	13.2575
105.247	12.8014
105.371	12.413
105.496	13.4815
105.621	12.5586
105.746	13.0467
105.87	12.6093
105.995	11.9064
106.12	12.8505
106.244	12.5144
106.369	10.5932
106.494	11.3973
106.618	11.6309
106.743	12.3755
106.868	12.8005
106.993	13.4439
107.117	13.1981
107.242	12.3639
107.367	13.6
107.491	10.1634
107.616	11.2587
107.741	12.041
107.865	12.6351
107.99	11.803
108.115	12.7962
108.24	10.5077
108.364	13.5127
108.489	12.4403
108.614	13.7589
108.738	13.0633
108.863	13.5881
108.988	13.7707
109.112	13.4206
109.237	13.7419
109.362	13.224
109.487	12.3244
109.611	13.815
109.736	11.8321
109.861	13.5962
109.985	13.7804
110.11	12.2059
110.235	14.3421
110.359	13.7518
110.484	11.9899
110.609	12.6432
110.734	13.0647
110.858	13.4924
110.983	13.029
111.108	13.9282
111.232	13.3763
111.357	11.4539
111.482	11.7855
111.606	13.5215
111.731	13.0819
111.856	13.445
111.981	12.7169
112.105	14.7685
112.23	12.8802
112.355	13.0322
112.479	12.7979
112.604	12.6772
112.729	12.1659
112.853	12.754
112.978	11.5625
113.103	14.6834
113.228	12.804
113.352	13.0052
113.477	13.8505
113.602	13.9519
113.726	13.4461
113.851	13.9877
113.976	14.2319
114.1	13.6277
114.225	13.5348
114.35	13.1867
114.475	14.2456
114.599	14.6766
114.724	13.7514
114.849	13.5047
114.973	13.3655
115.098	14.1961
115.223	13.5145
115.347	13.0116
115.472	14.3019
115.597	13.928
115.722	14.3213
115.846	14.1842
115.971	15.2251
116.096	13.9091
116.22	12.8071
116.345	12.276
116.47	11.3723
116.594	12.3652
116.719	13.5065
116.844	13.9853
116.969	13.6185
117.093	13.9785
117.218	13.8535
117.343	9.82838
117.467	10.0573
117.592	11.4408
117.717	7.42862
117.841	9.75633
117.966	9.53748
118.091	10.2752
118.216	9.97987
118.34	12.452
118.465	12.9958
118.59	13.8118
118.714	12.6537
118.839	12.2785
118.964	13.0737
119.088	12.1394
119.213	13.3072
119.338	12.6951
119.463	12.9004
119.587	11.4444
119.712	12.5045
119.837	12.0909
119.961	12.5056
120.086	11.3421
120.211	10.4227
120.335	10.5395
120.46	8.74616
120.585	10.8941
120.71	13.2347
120.834	13.5269
120.959	13.5277
121.084	14.1138
121.208	14.4218
121.333	12.0445
121.458	13.402
121.582	12.9077
121.707	11.6084
121.832	12.8599
121.957	13.9122
122.081	13.6658
122.206	12.4075
122.331	12.6314
122.455	13.4021
122.58	12.4593
122.705	13.0498
122.829	13.4859
122.954	14.0154
123.079	12.1671
123.204	13.155
123.328	13.1677
123.453	13.6734
123.578	12.7413
123.702	13.2919
123.827	12.7462
123.952	14.2172
124.076	12.7106
124.201	13.0364
124.326	11.7845
124.451	11.3084
124.575	12.7097
124.7	12.4896
124.825	13.2205
124.949	12.5652
125.074	12.0367
125.199	11.9048
125.323	13.1434
125.448	12.9599
125.573	12.4221
125.698	10.7768
125.822	12.8093
125.947	13.5779
126.072	12.8105
126.196	11.8144
126.321	12.9356
126.446	13.456
126.57	13.2608
126.695	12.5156
126.82	13.0346
126.945	13.5812
127.069	11.2342
127.194	12.6661
127.319	14.2529
127.443	13.6405
127.568	12.8183
127.693	15.162
127.817	12.8202
127.942	12.6408
128.067	12.7081
128.192	14.1501
128.316	13.7598
128.441	13.8682
128.566	13.406
128.69	13.0198
128.815	13.3353
128.94	13.4681
129.065	15.4501
129.189	13.7203
129.314	13.0493
129.439	14.1983
129.563	13.6264
129.688	13.9675
129.813	10.8625
129.937	11.9448
130.062	13.2043
130.187	13.3449
130.311	12.8936
130.436	13.0352
130.561	13.1723
130.686	11.9261
130.81	10.3237
130.935	11.203
131.06	11.6719
131.184	11.3415
131.309	11.4604
131.434	13.8137
131.559	12.6566
131.683	12.7539
131.808	13.0878
131.933	12.8142
132.057	13.8306
132.182	14.2199
132.307	12.1216
132.431	13.0165
132.556	11.3129
132.681	8.63271
132.805	9.48221
132.93	10.1414
133.055	10.6869
133.18	10.7368
133.304	9.74972
133.429	9.2462
133.554	10.721
133.678	10.7825
133.803	11.3958
133.928	11.2824
134.053	10.8155
134.177	9.51679
134.302	12.1813
134.427	12.4482
134.551	11.3556
134.676	11.7678
134.801	11.6273
134.925	11.6594
135.05	11.6392
135.175	10.1555
135.299	11.0663
135.424	9.0578
135.549	10.2147
135.674	13.5605
135.798	10.8441
135.923	11.8108
136.048	11.4666
136.172	10.6696
136.297	11.0069
136.422	10.7185
136.547	12.0093
136.671	11.3721
136.796	11.953
136.921	11.6629
137.045	11.2847
137.17	13.0205
137.295	12.7529
137.419	10.8364
137.544	11.1415
137.669	10.7829
137.793	9.97059
137.918	7.16829
138.043	9.26396
138.168	8.48463
138.292	7.87169
138.417	10.2205
138.542	9.87318
138.666	10.1455
138.791	12.4744
138.916	12.2682
139.041	11.3192
139.165	12.2391
139.29	12.1036
139.415	10.749
139.539	12.4561
139.664	11.5549
139.789	12.2827
139.913	13.288
140.038	12.8424
140.163	11.9562
140.287	12.2755
140.412	13.2964
140.537	11.5801
140.662	13.0909
140.786	12.5351
140.911	12.7951
141.036	11.8323
141.16	12.28
141.285	11.4899
141.41	12.1275
141.535	11.5353
141.659	12.0433
141.784	12.3314
141.909	11.8299
142.033	13.0293
142.158	11.8098
142.283	12.4426
142.407	12.2926
142.532	12.0286
142.657	11.4488
142.781	12.9778
142.906	13.4291
143.031	13.8613
143.156	11.8163
143.28	10.9517
143.405	13.1592
143.53	12.2818
143.654	10.2925
143.779	13.1538
143.904	12.0418
144.029	12.7315
144.153	12.4105
144.278	11.3713
144.403	12.4527
144.527	12.2474
144.652	12.6903
144.777	12.5838
144.901	12.3536
145.026	12.8293
145.151	13.0117
145.275	12.7251
145.4	12.9523
145.525	12.987
145.65	11.8286
145.774	12.4828
145.899	10.8563
146.024	12.3391
146.148	12.0457
146.273	11.3973
146.398	11.933
146.523	11.736
146.647	11.0445
146.772	11.2756
146.897	11.1061
147.021	9.86585
147.146	11.0164
147.271	9.80781
147.395	11.6895
147.52	10.7451
147.645	11.1656
147.769	11.3152
147.894	12.3919
148.019	11.9946
148.144	11.8616
148.268	10.7846
148.393	11.9954
148.518	12.1917
148.642	10.6253
148.767	11.2966
148.892	12.8688
149.017	12.2482
149.141	13.0431
149.266	12.0362
149.391	12.6644
149.515	12.1997
149.64	12.447
149.765	11.9235
149.889	11.3258
150.014	12.1859
150.139	12.8929
150.263	13.045
150.388	11.3912
150.513	13.4556
150.638	13.3954
150.762	12.6412
150.887	14.1605
151.012	13.9631
151.136	13.595
151.261	13.3832
151.386	12.7975
151.511	12.9679
151.635	12.6374
151.76	12.1719
151.885	13.7676
152.009	13.4237
152.134	13.0781
152.259	13.289
152.383	13.301
152.508	13.5683
152.633	14.005
152.757	14.4672
152.882	14.0236
153.007	12.6808
153.132	13.0713
153.256	13.023
153.381	12.8096
153.506	13.4843
153.63	12.6219
153.755	12.0957
153.88	12.5804
154.005	13.1753
154.129	12.7222
154.254	13.0977
154.379	13.1067
154.503	12.7642
154.628	12.6684
154.753	11.6752
154.877	11.9948
155.002	12.7337
155.127	12.5886
155.251	11.8017
155.376	13.0093
155.501	12.6734
155.626	12.4965
155.75	12.3638
155.875	13.4331
156	12.2054
156.124	12.9432
156.249	13.7783
156.374	13.3875
156.499	13.0102
156.623	12.1349
156.748	13.2302
156.873	13.9004
156.997	13.2631
157.122	13.1608
157.247	13.5105
157.371	11.6736
157.496	11.0788
157.621	13.0126
157.745	11.1128
157.87	11.0225
157.995	12.6808
158.12	11.5722
158.244	13.2957
158.369	11.8872
158.494	13.0638
158.618	13.3678
158.743	12.9182
158.868	12.6075
158.993	13.0758
159.117	12.2762
159.242	12.2957
159.367	12.5907
159.491	13.8563
159.616	12.7979
159.741	13.8445
159.865	12.6618
159.99	12.5606
160.115	12.9503
160.239	12.9056
160.364	11.8081
160.489	11.9468
160.614	10.7544
160.738	12.3624
160.863	12.1489
160.988	12.557
161.112	11.0455
161.237	11.2075
161.362	10.2792
161.487	11.1656
161.611	10.9449
161.736	12.9905
161.861	12.1433
161.985	10.2974
162.11	12.9127
162.235	12.2671
162.359	12.144
162.484	11.7515
162.609	12.304
162.733	12.331
162.858	12.6596
162.983	12.2264
163.108	12.4113
163.232	13.1787
163.357	13.1401
163.482	13.5254
163.606	13.0246
163.731	12.3095
163.856	12.7799
163.981	13.3873
164.105	11.7992
164.23	12.7453
164.355	11.6287
164.479	13.3884
164.604	12.905
164.729	12.4991
164.853	12.9375
164.978	12.8749
165.103	12.5657
165.227	13.1968
165.352	13.3265
165.477	12.9325
165.602	11.6714
165.726	13.1541
165.851	11.9427
165.976	13.2945
166.1	13.7852
166.225	13.3374
166.35	13.5347
166.475	13.079
166.599	13.5213
166.724	13.1571
166.849	13.2061
166.973	11.685
167.098	13.9557
167.223	12.2665
167.347	13.0517
167.472	14.2
167.597	11.8738
167.721	13.4342
167.846	13.2044
167.971	13.1895
168.096	13.5399
168.22	14.2395
168.345	13.4088
168.47	12.2705
168.594	11.3899
168.719	12.4619
168.844	12.5342
168.969	13.37
169.093	13.7432
169.218	13.2005
169.343	12.788
169.467	13.4422
169.592	13.1948
169.717	12.3132
169.841	13.0068
169.966	13.1971
170.091	12.9629
170.215	13.0481
170.34	11.8729
170.465	11.4866
170.59	13.9725
170.714	13.3407
170.839	13.8882
170.964	12.6137
171.088	12.2069
171.213	13.0668
171.338	13.8194
171.463	13.3812
171.587	11.7094
171.712	13.0942
171.837	13.2834
171.961	13.3707
172.086	12.3277
172.211	11.6691
172.335	14.0845
172.46	12.8314
172.585	14.0062
172.709	13.7046
172.834	13.2393
172.959	13.7973
173.084	14.117
173.208	13.7016
173.333	13.5237
173.458	13.4698
173.582	11.8597
173.707	13.6817
173.832	12.4222
173.957	12.5823
174.081	12.8783
174.206	13.1842
174.331	14.0558
174.455	13.3888
174.58	13.4297
174.705	13.0916
174.829	13.0292
174.954	13.5218
175.079	12.9732
175.203	14.3153
175.328	12.2924
175.453	12.3711
175.578	12.7824
175.702	12.8487
175.827	13.4827
175.952	13.5131
176.076	13.7696
176.201	12.9805
176.326	13.5451
176.451	13.6053
176.575	13.1266
176.7	13.5665
176.825	12.8772
176.949	12.5091
177.074	12.3162
177.199	13.5952
177.323	11.8694
177.448	11.5111
177.573	13.0063
177.697	12.4434
177.822	12.8792
177.947	12.9997
178.072	13.4432
178.196	12.8664
178.321	12.8869
178.446	12.4389
178.57	11.483
178.695	12.2045
178.82	12.7404
178.945	11.4684
179.069	13.4377
179.194	12.4411
179.319	12.6725
179.443	11.1412
179.568	13.0837
179.693	12.1276
179.817	13.1968
179.942	12.6762
180.067	13.1734
180.191	13.2319
180.316	11.2906
180.441	10.8451
180.566	12.769
180.69	9.9461
180.815	10.8952
180.94	11.3883
181.064	12.7319
181.189	12.3996
181.314	13.2641
181.439	12.6212
181.563	12.2097
181.688	13.475
181.813	13.3
181.937	13.3202
182.062	12.6075
182.187	12.9968
182.311	12.6921
182.436	11.1992
182.561	8.7705
182.685	8.66177
182.81	7.27207
182.935	10.7028
183.06	12.7177
183.184	12.8511
183.309	12.7139
183.434	12.4727
183.558	12.5788
183.683	11.4211
183.808	11.0829
183.933	12.4041
184.057	12.4663
184.182	13.4324
184.307	13.4971
184.431	13.0177
184.556	14.332
184.681	13.2052
184.805	12.9843
184.93	12.9097
185.055	13.4866
185.179	13.1181
185.304	12.9362
185.429	13.3846
185.554	14.4059
185.678	13.4863
185.803	13.7095
185.928	13.6164
186.052	14.2132
186.177	13.5704
186.302	14.0815
186.427	14.1944
186.551	14.3461
