# Supplementary material for: MORC2 is a phosphorylation-dependent DNA compaction machine
Source: Nat Commun. 2025 Jul 1;16:5606. doi: 10.1038/s41467-025-60751-z (PMC12216690; doi:10.1038/s41467-025-60751-z)
Supplement: Supplementary file 16 — Source Data [file 41467_2025_60751_MOESM16_ESM.zip › Source_data/Supplementary Fig4d_source.xlsx]

## Sheet: Sheet1
Protein (nM)	WT		PD
0	0	0	0	0
25	47	63	57	71
50	69	65	93	90
100	85	87	88	96
200	98	100	100	100
