# Supplementary material for: MORC2 is a phosphorylation-dependent DNA compaction machine
Source: Nat Commun. 2025 Jul 1;16:5606. doi: 10.1038/s41467-025-60751-z (PMC12216690; doi:10.1038/s41467-025-60751-z)
Supplement: Supplementary file 16 — Source Data [file 41467_2025_60751_MOESM16_ESM.zip › Source_data/Supplementary Fig5d_source.xlsx]

## Sheet: S87A
ATP (µM)	0.1 μM			0.2 μM			0.4 μM			0.6 μM
0	0	0	0	0	0	0	0	0	0	0	0	0
2.5	0	0	0	0	0	0	0	0	0	0	0	0
5	0	0	0	0	0	0	0	0	0	0	0	0
10	0.021597	0.046798	0.012933	0	0	0	0	0	0	0	0	0

## Sheet: S87L
ATP (µM)	0.1 μM			0.2 μM			0.4 μM			0.6 μM
0	0	0	0	0	0	0	0	0	0	0	0	0
2.5	0.108222	0.099077	0.095372	0.165032	0.188563	0.159025	0.301628	0.31732	0.274859	0.355877	0.416405	0.428891
5	0.250803	0.164452	0.161508	0.270123	0.298984	0.276388	0.540367	0.495567	0.539468	0.729282	0.6921	0.71234
10	0.16205	0.152341	0.143411	0.269019	0.338726	0.290547	0.629657	0.563767	0.621873	0.866966	0.83281	0.857782

## Sheet: N39A
ATP (µM)	0.1 μM			0.2 μM			0.4 μM			0.6 μM
0	0	0	0	0	0	0	0	0	0	0	0	0
2.5	0	0	0	0	0	0	0	0.155577	0.108495	0.163073	0.319235	0.268692
5	0	0	0	0	0	0	0	0.127737	0.0990257	0.217711	0.241349	0.218624
10	0	0	0	0	0	0	0	0	0	0.123719	0.25626	0.101337
