# Supplementary material for: MORC2 is a phosphorylation-dependent DNA compaction machine
Source: Nat Commun. 2025 Jul 1;16:5606. doi: 10.1038/s41467-025-60751-z (PMC12216690; doi:10.1038/s41467-025-60751-z)
Supplement: Supplementary file 16 — Source Data [file 41467_2025_60751_MOESM16_ESM.zip › Source_data/Supplementary Fig2c_source.xlsx]

## Sheet: Sheet1
MORC2 (nM)	%DNA bound (untreated)			%DNA bound (PAK1)			%DNA bound (LPPase)
0	0	0	0	0	0	0	0	0	0
25	0	0	0	0	0	0	0	10	13
50	3	8	5	3	0	15	50	35	55
100	18	23	20	18	15	40	70	75	80
200	100	100	100	100	100	100	100	100	100
