# Supplementary material for: MORC2 is a phosphorylation-dependent DNA compaction machine
Source: Nat Commun. 2025 Jul 1;16:5606. doi: 10.1038/s41467-025-60751-z (PMC12216690; doi:10.1038/s41467-025-60751-z)
Supplement: Supplementary file 16 — Source Data [file 41467_2025_60751_MOESM16_ESM.zip › Source_data/Fig6_source.xlsx]

## Sheet: 6c
Protein volume info (nm3)
218.326
218.326
218.326
218.326
218.326
218.326
218.326
218.326
218.326
218.326
218.326
218.326
218.326
218.326
218.326
218.326
218.326
218.326
218.326
218.326
218.326
218.326
218.326
218.326
218.326
218.326
218.326
218.326
218.326
218.326
218.326
218.326
218.326
218.326
218.326
218.326
218.326
218.326
218.326
218.326
218.326
218.326
218.326
218.326
218.326
218.326
218.326
218.326
218.326
218.326
218.326
218.326
218.326
218.326
218.326
218.326
218.326
218.326
218.326
218.326
218.326
218.326
218.326
218.326
218.326
218.326
218.326
218.326
218.326
218.326
218.326
218.326
218.326
218.326
218.326
218.326
218.326
218.326
218.326
218.326
218.326
218.326
218.326
218.326
218.326
218.326
218.326
218.326
218.326
218.326
218.326
218.326
218.326
218.326
218.326
218.326
218.326
218.326
218.326
218.326
218.326
218.326
218.326
218.326
218.326
218.326
218.326
218.326
218.326
218.326
218.326
218.326
218.326
218.326
218.326
218.326
218.326
218.326
218.326
218.326
218.326
218.326
218.326
218.326
218.326
218.326
218.326
218.326
218.326
218.326
218.326
218.326
218.326
218.326
218.326
218.326
218.326
218.326
218.326
218.326
218.326
218.326
218.326
218.326
218.326
218.326
218.326
218.326
218.326
218.326

## Sheet: 6f
	O-shape (count)	V-shape (count)
WT wAMP-PNP	171	81
WT woATP	418	583
N39A wATP	22	46

## Sheet: 6i
Filename	Protein Count	Cluster Protein Count	Length (um)	Protein Bindings per Unit Length (/um)	Mutant Type		MORC2 Dimer Volume
1-603_1	15	0	43.0528	0.34841	1-603		210.3	nm^3
1-603_2	16	0	46.8733	0.341345	1-603
1-603_3	12	0	93.2249	0.128721	1-603
1-603_4	10	0	68.7807	0.14539	1-603
1-603_5	5	0	30.0027	0.166652	1-603
604-1032_1	63	0	260.265	0.242061	604-1032
604-1032_2	89	0	183.031	0.486256	604-1032
604-1032_3	119	0	283.996	0.41902	604-1032
604-1032_4	5	0	24.9254	0.200598	604-1032
604-1032_5	4	0	26.8603	0.148919	604-1032
N39A_1	19	0	5.53906	3.43018	N39A
N39A_2	52	0	13.378	3.88698	N39A
N39A_3	30	0	13.9355	2.15277	N39A
N39A_4	21	0	6.81316	3.08227	N39A
N39A_5	10	0	2.23119	4.48192	N39A
N39A_6	67	0	16.97	3.94814	N39A
N39A_7	23	0	8.8996	2.58439	N39A
N39A_8	78	0	28.1358	2.77227	N39A
N39A_9	28	0	15.8224	1.76965	N39A
N39A_10	65	0	20.997	3.09569	N39A
N39A_11	19	0	10.8143	1.75694	N39A
N39A_12	46	0	17.5108	2.62695	N39A
N39A_13	62	0	30.0722	2.0617	N39A
S87A_1	29	144.305	18.3938	9.42194	S87A
S87A_2	14	76.3705	31.5955	2.86023	S87A
S87A_3	15	103.684	12.9156	9.18921	S87A
S87A_4	37	68.3447	27.0197	3.89882	S87A
S87A_5	27	188.507	15.5918	13.8218	S87A
S87A_6	33	41.7107	19.4133	3.84844	S87A
S87A_7	37	831.013	35.7367	24.2891	S87A
S87A_8	12	43.9012	8.91462	6.27073	S87A
S87A_9	32	43.3752	28.1717	2.67557	S87A
S87A_10	20	44.346	16.6127	3.87331	S87A
S87A_11	27	46.5058	28.3781	2.59023	S87A
S87A_12	20	163.845	10.3945	17.6867	S87A
S87A_13	23	0	26.8399	0.856934	S87A
S87A_14	49	151.536	37.2077	5.38963	S87A
S87A_15	26	17.6112	16.3986	2.65945	S87A
S87A_16	6	0	6.96863	0.861002	S87A
S87A_17	5	10.3151	3.69425	4.14565	S87A
S87A_18	19	0	12.1062	1.56945	S87A
S87A_19	44	4.26961	34.2955	1.40746	S87A
S87A_20	10	9.98273	12.2251	1.63457	S87A
S87A_21	24	42.6617	25.3863	2.62589	S87A

## Sheet: 6l
	O-shape (count)	V-shape (count)
WT +AMP-PNP	42	77
WT +ATP	13	22
