# Supplementary material for: MORC2 is a phosphorylation-dependent DNA compaction machine
Source: Nat Commun. 2025 Jul 1;16:5606. doi: 10.1038/s41467-025-60751-z (PMC12216690; doi:10.1038/s41467-025-60751-z)
Supplement: Supplementary file 16 — Source Data [file 41467_2025_60751_MOESM16_ESM.zip › Source_data/Supplementary Fig4c_source.xlsx]

## Sheet: untreated
Time (s)	3.9 nM	7.81 nM	15.63 nM	31.25 nM	62.5 nM
60.02	0.303223	0.657654	0.910278	1.16382	1.13104
59.92	0.305908	0.629944	0.89502	1.15796	1.11896
59.82	0.299683	0.627991	0.888794	1.15601	1.11115
59.72	0.287964	0.627625	0.882935	1.14624	1.10919
59.62	0.295776	0.628357	0.888794	1.14819	1.10175
59.52	0.296143	0.626038	0.891113	1.15637	1.09943
59.42	0.282104	0.612366	0.877075	1.14429	1.09125
59.32	0.285645	0.608459	0.871216	1.14624	1.07794
59.22	0.274292	0.597107	0.87085	1.13806	1.0705
59.12	0.274658	0.594788	0.859863	1.13879	1.06818
59.02	0.264526	0.596741	0.857544	1.12476	1.06622
58.92	0.262573	0.604553	0.86731	1.13452	1.08575
58.82	0.289917	0.58075	0.879028	1.15405	1.07208
58.72	0.286011	0.575256	0.873169	1.13647	1.06622
58.62	0.284058	0.569763	0.86731	1.14233	1.07013
58.52	0.287964	0.555725	0.861816	1.12122	1.06036
58.42	0.274292	0.557678	0.832153	1.11499	1.05841
58.32	0.284058	0.538147	0.829834	1.11304	1.04279
58.22	0.264526	0.536194	0.802856	1.09741	1.03888
58.12	0.266479	0.532654	0.793091	1.09741	1.03534
58.02	0.270752	0.526428	0.787598	1.10327	1.01935
57.92	0.246948	0.537781	0.779419	1.09546	0.997864
57.82	0.244995	0.526428	0.789185	1.09741	0.966614
57.72	0.244995	0.516663	0.77356	1.08765	0.945129
57.62	0.243042	0.524841	0.769653	1.04663	0.927917
57.52	0.243042	0.514709	0.771973	1.02356	0.917419
57.42	0.241089	0.526428	0.759888	0.993896	0.917786
57.32	0.244995	0.526428	0.750122	0.982178	0.898254
57.22	0.235229	0.536194	0.755981	0.962646	0.900208
57.12	0.205933	0.516663	0.7677	0.937256	0.886536
57.02	0.164917	0.569397	0.752075	0.925537	0.925598
56.92	0.145386	0.59674	0.795044	0.962646	0.935363
56.82	0.100464	0.635071	0.796997	0.952881	0.968201
56.72	0.0457764	0.713928	0.820068	0.960327	1.03107
56.62	0.0418701	0.899103	0.884888	0.968872	1.16741
56.52	0.131714	1.17023	1.0697	1.08142	1.41742
56.42	0.346191	1.45965	1.35132	1.33337	1.70061
56.32	0.623535	1.81824	1.64978	1.61072	2.07837
56.22	0.997375	1.75421	2.02631	2.01971	2.03815
56.12	0.980591	1.44832	1.98181	2.02051	1.78499
56.02	0.73877	1.11005	1.68567	1.78259	1.51862
55.92	0.521179	0.910408	1.36108	1.56348	1.37952
55.82	0.47583	0.709229	1.16925	1.52356	1.20801
55.72	0.417664	0.376831	0.971985	1.46887	0.896729
55.62	0.219604	0.317446	0.659119	1.25604	0.865054
55.52	0.190308	0.388916	0.593872	1.20093	0.952148
55.42	0.240295	0.490475	0.686462	1.25873	1.11193
55.32	0.25824	0.557312	0.813782	1.27472	1.1889
55.22	0.258301	0.58075	0.911499	1.26929	1.21429
55.12	0.245361	0.639343	0.927856	1.23999	1.20294
55.02	0.240723	0.627991	0.950928	1.20679	1.14862
54.92	0.244995	0.653382	0.918457	1.16028	1.11115
54.82	0.231689	0.680359	0.902466	1.13452	1.14398
54.72	0.230957	0.676819	0.900146	1.11853	1.14825
54.62	0.198486	0.682311	0.85791	1.07434	1.12091
54.52	0.211426	0.659607	0.841919	1.0564	1.09943
54.42	0.219604	0.657286	0.834106	1.03687	1.08221
54.32	0.256714	0.680725	0.871216	1.04309	1.06232
54.22	0.289917	0.694031	0.896606	1.04663	1.04083
54.12	0.30127	0.667054	0.92749	1.02869	0.997864
54.02	0.280151	0.628357	0.908325	1.00366	0.995911
53.92	0.276245	0.556093	0.880981	0.974731	0.95331
53.82	0.229736	0.495178	0.807129	0.921631	0.917419
53.72	0.188354	0.44281	0.748169	0.857178	0.882996
53.62	0.135986	0.436219	0.705566	0.808716	0.868958
53.52	0.143066	0.479919	0.701294	0.812256	0.892761
53.42	0.180908	0.510803	0.728638	0.847412	0.923279
53.32	0.190308	0.514343	0.740356	0.882568	0.929504
53.22	0.194214	0.526428	0.715332	0.874756	0.949036
53.12	0.196167	0.518982	0.712646	0.876709	0.949036
53.02	0.188354	0.50885	0.703613	0.879028	0.949036
52.92	0.186401	0.499085	0.683716	0.878662	0.950989
52.82	0.188354	0.487732	0.67395	0.87085	0.929871
52.72	0.171143	0.48114	0.664551	0.849731	0.913879
52.62	0.168823	0.487732	0.625122	0.848999	0.908387
52.52	0.178955	0.495178	0.633301	0.849731	0.941223
52.42	0.211426	0.495179	0.663818	0.895874	0.940858
52.32	0.213745	0.530334	0.675903	0.892334	0.954895
52.22	0.221558	0.545959	0.732178	0.929443	0.959167
52.12	0.216064	0.557678	0.755981	0.917725	0.968201
52.02	0.223145	0.557678	0.787231	0.923584	0.960754
51.92	0.215698	0.555725	0.79895	0.917725	0.958801
51.82	0.233276	0.565491	0.816162	0.907959	0.959167
51.72	0.231689	0.557678	0.828613	0.877075	0.933411
51.62	0.227417	0.588929	0.820435	0.891968	0.952942
51.52	0.190308	0.6026	0.800903	0.909912	0.968567
51.42	0.205933	0.592835	0.797363	0.919678	0.987733
51.32	0.213745	0.563904	0.775146	0.917725	0.965027
51.22	0.223511	0.559631	0.754395	0.908325	0.97052
51.12	0.215698	0.54596	0.754028	0.900146	0.956849
51.02	0.213745	0.536194	0.699341	0.886108	0.914246
50.92	0.19458	0.545959	0.639526	0.882935	0.894348
50.82	0.194214	0.53656	0.584106	0.890381	0.87677
50.72	0.182495	0.538147	0.574341	0.909546	0.888489
50.62	0.186401	0.530334	0.657959	0.950928	0.921692
50.52	0.190308	0.538147	0.734497	0.948975	0.937683
50.42	0.213745	0.545961	0.771973	0.920044	0.915468
50.32	0.194214	0.563538	0.755981	0.872803	0.923645
50.22	0.203979	0.57135	0.744263	0.87085	0.915833
50.12	0.202393	0.550232	0.730957	0.895874	0.876404
50.02	0.192261	0.487366	0.730591	0.919678	0.835754
49.92	0.194214	0.452208	0.744263	0.935303	0.84088
49.82	0.217285	0.358459	0.751343	0.989624	0.837708
49.72	0.243042	0.254578	0.700928	1.02673	0.815857
49.62	0.112183	0.223692	0.630249	1.03845	0.845152
49.52	0.101868	0.260437	0.626709	1.06616	0.917419
49.42	0.243652	0.449517	0.659912	1.14587	1.10296
49.32	0.196777	0.727234	0.825562	1.33337	1.35724
49.22	0.0864258	0.999512	1.05481	1.59546	1.56116
49.12	0.482483	1.12293	1.21381	1.80133	1.54047
49.02	0.713745	1.18506	1.20288	1.79626	1.41742
48.92	0.805969	1.13386	1.18726	1.67517	1.27369
48.82	0.803223	0.82251	1.07672	1.4693	0.973633
48.72	0.533264	0.663147	0.832947	1.1142	0.855286
48.62	0.500488	0.497137	0.73645	0.925537	0.749457
48.52	0.343445	0.479553	0.646606	0.779053	0.753357
48.42	0.295776	0.485414	0.671631	0.768555	0.753724
48.32	0.278198	0.485413	0.652832	0.747803	0.759216
48.22	0.266479	0.473694	0.667725	0.770874	0.775208
48.12	0.253174	0.467834	0.671997	0.798584	0.809997
48.02	0.23877	0.461975	0.675537	0.844727	0.822083
47.92	0.246948	0.463928	0.662231	0.857178	0.824036
47.82	0.231689	0.471741	0.658691	0.872803	0.841614
47.72	0.243042	0.465881	0.67395	0.89624	0.853333
47.62	0.250854	0.475647	0.675903	0.909546	0.864685
47.52	0.237183	0.499084	0.699341	0.913818	0.878723
47.42	0.244995	0.473696	0.693481	0.906006	0.839662
47.32	0.223145	0.436584	0.634888	0.874756	0.777527
47.22	0.169189	0.391663	0.564941	0.814575	0.749817
47.12	0.13562	0.366273	0.515747	0.779053	0.718568
47.02	0.0906982	0.376038	0.472778	0.755615	0.72052
46.92	0.10083	0.379944	0.478638	0.755249	0.738098
46.82	0.110229	0.405701	0.509888	0.775146	0.745911
46.72	0.106689	0.409241	0.541504	0.785278	0.75177
46.62	0.106323	0.434632	0.541138	0.769287	0.75763
46.52	0.121582	0.438538	0.550903	0.775146	0.769348
46.42	0.116089	0.447937	0.568481	0.775146	0.75177
46.32	0.118042	0.419373	0.581787	0.769287	0.722839
46.22	0.0871582	0.426819	0.564941	0.73645	0.738098
46.12	0.102417	0.432678	0.560669	0.745483	0.755676
46.02	0.127808	0.438538	0.574341	0.751709	0.759583
45.92	0.133301	0.436584	0.564575	0.765381	0.77716
45.82	0.145386	0.448669	0.5802	0.773193	0.784973
45.72	0.143799	0.419006	0.570801	0.783325	0.779114
45.62	0.143433	0.401428	0.568481	0.782959	0.773255
45.52	0.145386	0.397522	0.558716	0.7771	0.769348
45.42	0.162964	0.387757	0.568481	0.767334	0.759583
45.32	0.152832	0.386169	0.575928	0.763428	0.759949
45.22	0.153564	0.399109	0.570801	0.765381	0.749817
45.12	0.164917	0.407287	0.560669	0.767334	0.768982
45.02	0.172729	0.395569	0.578247	0.775146	0.759583
44.92	0.164917	0.405334	0.578247	0.782959	0.769348
44.82	0.162964	0.403748	0.588013	0.782959	0.756042
44.72	0.170776	0.407288	0.586426	0.789185	0.749817
44.62	0.182495	0.428771	0.591553	0.794312	0.763488
44.52	0.202026	0.432678	0.625122	0.812256	0.765442
44.42	0.192261	0.445984	0.61731	0.814209	0.777161
44.32	0.211792	0.450256	0.636841	0.814209	0.779114
44.22	0.223511	0.44281	0.632935	0.80835	0.779114
44.12	0.211792	0.454163	0.625488	0.812622	0.777161
44.02	0.213745	0.44635	0.630615	0.804443	0.769348
43.92	0.209839	0.457703	0.621216	0.804077	0.767395
43.82	0.213745	0.448669	0.630981	0.814209	0.757996
43.72	0.216064	0.458069	0.621582	0.808716	0.768982
43.62	0.223145	0.458069	0.630981	0.818115	0.769349
43.52	0.223511	0.440491	0.625122	0.823975	0.759583
43.42	0.217651	0.434998	0.61499	0.816162	0.767761
43.32	0.214111	0.434265	0.621582	0.825928	0.747864
43.22	0.203979	0.428772	0.607544	0.816162	0.757263
43.12	0.20752	0.436951	0.609497	0.806396	0.759949
43.02	0.212158	0.434631	0.617676	0.822388	0.757629
42.92	0.211792	0.42682	0.619263	0.814209	0.749818
42.82	0.203979	0.428772	0.601318	0.796631	0.740051
42.72	0.213745	0.4151	0.601685	0.80603	0.744324
42.62	0.202026	0.424866	0.598145	0.793091	0.737732
42.52	0.203979	0.428772	0.589966	0.794678	0.732239
42.42	0.215698	0.419007	0.5802	0.788818	0.728333
42.32	0.205933	0.423279	0.588013	0.796631	0.726746
42.22	0.210205	0.4245	0.578613	0.783325	0.736145
42.12	0.215332	0.426819	0.5896	0.794312	0.728333
42.02	0.213745	0.426819	0.588013	0.796631	0.747498
41.92	0.225464	0.434998	0.591919	0.796631	0.742371
41.82	0.223877	0.426819	0.592285	0.789185	0.728333
41.72	0.223511	0.434265	0.58606	0.786865	0.730286
41.62	0.230957	0.438538	0.597778	0.792725	0.728333
41.52	0.235229	0.427185	0.591919	0.796631	0.726746
41.42	0.223877	0.424866	0.5802	0.782959	0.726013
41.32	0.233276	0.436584	0.578247	0.7771	0.730286
41.22	0.233276	0.430725	0.589966	0.794678	0.732239
41.12	0.235229	0.41742	0.576294	0.779053	0.724793
41.02	0.225464	0.407288	0.570801	0.77356	0.728333
40.92	0.223511	0.414734	0.568481	0.775146	0.727967
40.82	0.231323	0.407288	0.570068	0.765015	0.72052
40.72	0.227417	0.41156	0.560669	0.767334	0.71698
40.62	0.219971	0.399476	0.564941	0.771606	0.710755
40.52	0.217285	0.4151	0.552856	0.759521	0.716614
40.42	0.221558	0.408875	0.568481	0.755615	0.708802
40.32	0.233276	0.397888	0.560669	0.765381	0.706848
40.22	0.223877	0.407288	0.557129	0.765381	0.700989
40.12	0.233276	0.399476	0.560303	0.755615	0.687318
40.02	0.223145	0.403381	0.552856	0.74585	0.68927
39.92	0.225464	0.415466	0.54895	0.755615	0.699402
39.82	0.243408	0.403015	0.559082	0.754028	0.68927
39.72	0.227417	0.407288	0.545044	0.747803	0.688904
39.62	0.231323	0.397889	0.541138	0.743896	0.689637
39.52	0.22583	0.387756	0.529785	0.747803	0.669739
39.42	0.205566	0.387757	0.529053	0.734131	0.669739
39.32	0.213745	0.391663	0.52356	0.736084	0.673645
39.22	0.209839	0.374451	0.533325	0.738037	0.664246
39.12	0.200439	0.377625	0.518066	0.722778	0.669373
39.02	0.211792	0.387756	0.519653	0.724365	0.667786
38.92	0.205566	0.376404	0.519287	0.735718	0.66034
38.82	0.204346	0.374084	0.512207	0.728638	0.665833
38.72	0.211792	0.370178	0.5177	0.722412	0.650208
38.62	0.196167	0.375672	0.502075	0.718506	0.649842
38.52	0.200073	0.366638	0.498169	0.710693	0.638855
38.42	0.203979	0.38385	0.506348	0.7146	0.656067
38.32	0.215698	0.387756	0.509888	0.716553	0.652161
38.22	0.213745	0.385803	0.501709	0.718506	0.638489
38.12	0.213745	0.376404	0.500122	0.704834	0.646668
38.02	0.204346	0.375671	0.500488	0.697388	0.640076
37.92	0.211426	0.370179	0.498169	0.702881	0.622864
37.82	0.200073	0.379944	0.482544	0.687256	0.638489
37.72	0.196167	0.356873	0.490356	0.695068	0.625183
37.62	0.192627	0.374084	0.479004	0.693115	0.628723
37.52	0.192261	0.358459	0.486084	0.697021	0.630676
37.42	0.186401	0.352967	0.474731	0.679443	0.617005
37.32	0.184448	0.348328	0.469238	0.681763	0.618958
37.22	0.194214	0.338928	0.478638	0.685303	0.609192
37.12	0.174683	0.335022	0.459106	0.667725	0.599427
37.02	0.174683	0.345154	0.451294	0.665405	0.615417
36.92	0.192627	0.338929	0.46106	0.675903	0.611145
36.82	0.186035	0.336975	0.470825	0.67749	0.591248
36.72	0.184448	0.340515	0.451294	0.656006	0.599426
36.62	0.186401	0.345154	0.451294	0.656006	0.605652
36.52	0.200439	0.336975	0.467285	0.67395	0.589661
36.42	0.194214	0.346741	0.459106	0.667358	0.599426
36.32	0.20166	0.350647	0.459106	0.657959	0.589661
36.22	0.19812	0.335388	0.453247	0.665771	0.578308
36.12	0.202393	0.346375	0.457153	0.64856	0.589295
36.02	0.205933	0.346741	0.445435	0.656006	0.577942
35.92	0.200073	0.340882	0.441528	0.636475	0.572083
35.82	0.196167	0.350647	0.431763	0.644287	0.570129
35.72	0.20752	0.335388	0.449341	0.648193	0.566589
35.62	0.192627	0.336975	0.436035	0.636841	0.560364
35.52	0.202026	0.346741	0.437622	0.624756	0.558411
35.42	0.213745	0.354554	0.431763	0.636108	0.558411
35.32	0.205933	0.345154	0.431396	0.624756	0.556458
35.22	0.210205	0.346375	0.439941	0.625122	0.558411
35.12	0.215332	0.336976	0.42981	0.626709	0.558411
35.02	0.205933	0.338928	0.420044	0.624756	0.548645
34.92	0.196167	0.32367	0.421997	0.61499	0.537293
34.82	0.200439	0.333069	0.418457	0.603638	0.554504
34.72	0.200073	0.336975	0.416138	0.613037	0.548645
34.62	0.211792	0.338928	0.427856	0.626343	0.558045
34.52	0.205933	0.336975	0.431396	0.616943	0.550598
34.42	0.213379	0.32721	0.421997	0.61499	0.539246
34.32	0.204346	0.325256	0.410645	0.607544	0.529114
34.22	0.194214	0.327209	0.408325	0.597412	0.531067
34.12	0.196167	0.32135	0.402466	0.585693	0.529114
34.02	0.186401	0.327209	0.404419	0.595459	0.538513
33.92	0.200073	0.325623	0.39856	0.587646	0.52948
33.82	0.196533	0.325256	0.400879	0.588013	0.519348
33.72	0.195801	0.328796	0.39856	0.575562	0.521301
33.62	0.194214	0.319397	0.390381	0.577881	0.50763
33.52	0.194214	0.319763	0.388794	0.575928	0.507996
33.42	0.186768	0.317444	0.381348	0.564575	0.509583
33.32	0.184448	0.319397	0.390747	0.566162	0.507629
33.22	0.194214	0.317444	0.3927	0.568115	0.509216
33.12	0.195801	0.315491	0.379028	0.566162	0.511536
33.02	0.194214	0.313904	0.388794	0.564209	0.49823
32.92	0.192627	0.307679	0.387207	0.562622	0.499817
32.82	0.196167	0.307312	0.382568	0.557983	0.486145
32.72	0.182495	0.297913	0.380981	0.556396	0.488098
32.62	0.184448	0.302185	0.371216	0.55835	0.494324
32.52	0.180908	0.305725	0.375488	0.550903	0.487732
32.42	0.182129	0.307678	0.379028	0.554443	0.490051
32.32	0.194214	0.297913	0.380981	0.556396	0.480286
32.22	0.184448	0.28656	0.371216	0.546631	0.468933
32.12	0.184814	0.303772	0.359863	0.535278	0.486145
32.02	0.192261	0.305359	0.378662	0.554077	0.478333
31.92	0.192261	0.307678	0.371216	0.554443	0.468567
31.82	0.182495	0.301819	0.359497	0.548584	0.479919
31.72	0.178223	0.307678	0.36145	0.550537	0.472473
31.62	0.184448	0.298279	0.36731	0.544678	0.468933
31.52	0.182861	0.295959	0.361816	0.546997	0.468567
31.42	0.182495	0.297913	0.359497	0.532959	0.458802
31.32	0.176636	0.303772	0.36145	0.534912	0.456848
31.22	0.190308	0.295959	0.36731	0.534546	0.459167
31.12	0.184448	0.294007	0.35791	0.529419	0.452942
31.02	0.182495	0.303772	0.347778	0.513428	0.449036
30.92	0.184448	0.307678	0.349365	0.523193	0.460388
30.82	0.184448	0.307678	0.353638	0.519287	0.449036
30.72	0.176636	0.315857	0.351685	0.517334	0.457214
30.62	0.184814	0.286195	0.348145	0.513794	0.439271
30.52	0.162964	0.294006	0.338013	0.503662	0.437317
30.42	0.182129	0.305725	0.347778	0.513428	0.449036
30.32	0.184448	0.297546	0.351685	0.517334	0.43927
30.22	0.174683	0.298279	0.349731	0.516968	0.437317
30.12	0.175049	0.307679	0.339966	0.505981	0.441224
30.02	0.172729	0.303772	0.334106	0.507568	0.435364
29.92	0.172729	0.307678	0.3302	0.501709	0.431458
29.82	0.176636	0.304138	0.334106	0.505615	0.427917
29.72	0.162964	0.297913	0.318848	0.494263	0.417786
29.62	0.164917	0.288147	0.320435	0.49585	0.40802
29.52	0.162964	0.297546	0.318481	0.493896	0.419373
29.42	0.162964	0.297912	0.328247	0.484131	0.419739
29.32	0.174683	0.298279	0.328247	0.487671	0.420105
29.22	0.182861	0.295959	0.3302	0.488403	0.409973
29.12	0.17627	0.2901	0.320435	0.474365	0.40802
29.02	0.16687	0.288147	0.322388	0.476318	0.388489
28.92	0.164917	0.288147	0.312622	0.466553	0.406067
28.82	0.172729	0.284607	0.3302	0.476318	0.396667
28.72	0.16333	0.287781	0.316895	0.474731	0.399841
28.62	0.164917	0.278382	0.318481	0.4646	0.390442
28.52	0.162964	0.276428	0.320435	0.46814	0.380676
28.42	0.164551	0.276794	0.310669	0.45874	0.388855
28.32	0.165283	0.276428	0.320435	0.466919	0.37677
28.22	0.164917	0.278381	0.320435	0.454834	0.378723
28.12	0.162964	0.26471	0.302856	0.456787	0.37677
28.02	0.155151	0.265076	0.29895	0.443115	0.368958
27.92	0.155518	0.254944	0.299316	0.435669	0.367005
27.82	0.141479	0.258484	0.296997	0.43335	0.361145
27.72	0.152832	0.260803	0.291138	0.435303	0.351379
27.62	0.145386	0.247132	0.293091	0.427124	0.349427
27.52	0.13562	0.25531	0.279419	0.417725	0.353699
27.42	0.151611	0.254944	0.289185	0.425903	0.347474
27.32	0.141479	0.249084	0.281372	0.425537	0.339294
27.22	0.143433	0.25885	0.27356	0.415771	0.349426
27.12	0.146973	0.247498	0.283325	0.425537	0.34198
27.02	0.155518	0.246765	0.271973	0.418091	0.327942
26.92	0.143433	0.249085	0.269653	0.415771	0.329895
26.82	0.145386	0.239319	0.271606	0.398193	0.320129
26.72	0.13562	0.239685	0.257935	0.395874	0.308777
26.62	0.124268	0.23346	0.250488	0.388794	0.31427
26.52	0.129761	0.237366	0.254028	0.394287	0.310364
26.42	0.125854	0.235413	0.251709	0.386475	0.298279
26.32	0.125488	0.225647	0.250122	0.384521	0.300598
26.22	0.123901	0.2276	0.252075	0.374756	0.298645
26.12	0.13562	0.217835	0.254028	0.384521	0.297059
26.02	0.122314	0.219788	0.250488	0.375122	0.300598
25.92	0.116089	0.217835	0.240356	0.368896	0.286927
25.82	0.114136	0.2276	0.238403	0.354858	0.296692
25.72	0.112183	0.214294	0.248169	0.36499	0.27948
25.62	0.112183	0.208069	0.230957	0.363403	0.268982
25.52	0.116089	0.204163	0.230591	0.357178	0.267395
25.42	0.102417	0.198304	0.228638	0.343506	0.261536
25.32	0.10437	0.215881	0.220459	0.345459	0.267395
25.22	0.114136	0.206482	0.238403	0.363037	0.277527
25.12	0.112549	0.197938	0.23291	0.357544	0.25763
25.02	0.105957	0.215881	0.220825	0.335693	0.275208
24.92	0.116089	0.200257	0.230591	0.345459	0.26117
24.82	0.0965576	0.210022	0.222778	0.33728	0.25177
24.72	0.106323	0.186951	0.213013	0.327881	0.230652
24.62	0.083252	0.19635	0.199707	0.306763	0.247863
24.52	0.0926514	0.186584	0.216919	0.323975	0.240051
24.42	0.10437	0.176819	0.220825	0.327881	0.230286
24.32	0.0926514	0.176819	0.21106	0.314209	0.228333
24.22	0.104004	0.175232	0.20874	0.316162	0.226746
24.12	0.0949707	0.166687	0.199707	0.314575	0.22052
24.02	0.0848389	0.1651	0.193481	0.316162	0.206848
23.92	0.0750732	0.159241	0.177856	0.304077	0.210388
23.82	0.0770264	0.167419	0.171997	0.306396	0.207214
23.72	0.0734863	0.167053	0.180176	0.314575	0.206848
23.62	0.0731201	0.172912	0.171997	0.298584	0.226379
23.52	0.0883789	0.184631	0.175903	0.314209	0.238098
23.42	0.0946045	0.19635	0.187622	0.314209	0.238098
23.32	0.106323	0.188171	0.199341	0.325928	0.228333
23.22	0.0926514	0.196716	0.198975	0.316162	0.238098
23.12	0.10083	0.200257	0.20752	0.316528	0.242005
23.02	0.106323	0.186584	0.203247	0.306396	0.228333
22.92	0.0926514	0.180725	0.193481	0.30603	0.222473
22.82	0.0961914	0.186951	0.193481	0.288818	0.220886
22.72	0.104736	0.184631	0.20166	0.287231	0.206848
22.62	0.0946045	0.186584	0.187622	0.2771	0.200989
22.52	0.0926514	0.190491	0.189575	0.273193	0.191223
22.42	0.10437	0.176819	0.191528	0.269287	0.18927
22.32	0.10437	0.186584	0.189575	0.257568	0.18573
22.22	0.104736	0.174866	0.189941	0.265747	0.177551
22.12	0.0848389	0.184631	0.191162	0.265381	0.179138
22.02	0.0926514	0.184631	0.193481	0.255615	0.179504
21.92	0.0825195	0.178772	0.17981	0.253662	0.169739
21.82	0.0926514	0.175232	0.181763	0.247803	0.166199
21.72	0.083252	0.184631	0.178223	0.244263	0.175598
21.62	0.100464	0.188538	0.195435	0.241943	0.173645
21.52	0.0946045	0.182678	0.189575	0.247437	0.165833
21.42	0.0926514	0.186584	0.195435	0.24585	0.177551
21.32	0.10437	0.180359	0.199341	0.247803	0.171692
21.22	0.0961914	0.177185	0.191162	0.241943	0.148621
21.12	0.0930176	0.19635	0.180176	0.224731	0.165832
21.02	0.10437	0.184631	0.199341	0.243896	0.146301
20.92	0.10437	0.178772	0.187622	0.224365	0.140076
20.82	0.0946045	0.178772	0.181763	0.224365	0.150208
20.72	0.10437	0.177185	0.181763	0.226318	0.129089
20.62	0.0949707	0.163148	0.172363	0.216919	0.120911
20.52	0.0770264	0.137756	0.156372	0.20874	0.101379
20.42	0.0668945	0.127991	0.130981	0.17749	0.0994267
20.32	0.0457764	0.134216	0.121216	0.173584	0.0880737
20.22	0.0441895	0.145203	0.119629	0.166138	0.09552
20.12	0.0418701	0.13385	0.119263	0.175171	0.091614
20.02	0.0457764	0.110413	0.105591	0.159912	0.0779419
19.92	0.0438232	0.118225	0.0919189	0.156006	0.079895
19.82	0.0457764	0.118225	0.0841064	0.157959	0.0795288
19.72	0.0340576	0.114685	0.0723877	0.157959	0.0900269
19.62	0.0266113	0.106507	0.0805664	0.154419	0.0779423
19.52	0.0011	0.114319	0.0723877	0.14624	0.079895
19.42	0.00476	0.108459	0.0802002	0.154053	0.0759888
19.32	0.005	0.1026	0.0782471	0.1521	0.0720825
19.22	0.00305	0.0814819	0.0821533	0.140381	0.076355
19.12	0.00659	0.0752563	0.0880127	0.1427	0.0759887
19.02	0.0011	0.0752563	0.0802002	0.134521	0.0603638
18.92	0.00696	0.0772095	0.0782471	0.132568	0.0681763
18.82	0.00696	0.0772095	0.0802002	0.126709	0.0658569
18.72	0.00696	0.0947876	0.0704346	0.134155	0.0857544
18.62	0.012207	0.0967401	0.0880127	0.134521	0.103332
18.52	0.0184326	0.106506	0.105591	0.157959	0.0994263
18.42	0.0321045	0.106506	0.0997314	0.173584	0.109192
18.32	0.0281982	0.0967407	0.109497	0.169678	0.107239
18.22	0.024292	0.0892944	0.0997314	0.165771	0.109558
18.12	0.0227051	0.0869752	0.100098	0.156372	0.105286
18.02	0.0223389	0.0928345	0.0977783	0.161865	0.124817
17.92	0.039917	0.113953	0.0977783	0.165771	0.109192
17.82	0.0516357	0.105286	0.0919189	0.167725	0.09198
17.72	0.0594482	0.0654907	0.074707	0.140747	0.0541382
17.62	0.0129395	0.0576782	0.0274658	0.101318	0.0662231
17.52	0.024292	0.0397339	0.0294189	0.0993652	0.0541382
17.42	0.00342	0.028381	0.0231934	0.098999	0.0720821
17.32	0.00696	0.0267944	0.0352783	0.109131	0.0974731
17.22	0.00464	0.00262	0.0587158	0.134521	0.132263
17.12	0.0200195	0.0614634	0.103271	0.180664	0.169738
17.02	0.00146	0.110657	0.121216	0.198975	0.193176
16.92	0.0362549	0.134095	0.150513	0.228271	0.233824
16.82	0.0737305	0.0719604	0.18335	0.270874	0.300232
16.72	0.0389404	0.00653	0.253662	0.341187	0.386169
16.62	0.0321045	0.116268	0.337646	0.411865	0.503719
16.52	0.143066	0.309265	0.451294	0.52124	0.72052
16.42	0.346558	0.569753	0.689575	0.747803	0.982595
16.32	0.587158	0.685425	0.953613	1.01965	1.11389
16.22	0.691101	0.672119	1.07513	1.13141	1.0752
16.12	0.642639	0.592049	1.04034	1.10248	0.872078
16.02	0.41803	0.28894	0.83136	0.907166	0.487305
15.92	0.0234985	0.0893046	0.446594	0.506775	0.230662
15.82	0.190186	0.0454712	0.182129	0.249756	0.0447388
15.72	0.268677	0.00171	0.00342	0.0626221	0.0673828
15.62	0.18158	0.0186146	0.0282593	0.0927124	0.0951527
15.52	0.0936279	0.0514526	0.0661621	0.110718	0.120544
15.42	0.034668	0.0377808	0.0837402	0.145874	0.13031
15.32	0.0288086	0.00446	0.0915527	0.147827	0.130676
15.22	0.0206299	0.0263062	0.0841064	0.156006	0.161926
15.12	0.0106201	0.0747682	0.105591	0.179443	0.163879
15.02	0.0223389	0.0907593	0.0977783	0.179443	0.175598
14.92	0.039917	0.067689	0.107544	0.198975	0.198668
14.82	0.0883789	0.0166626	0.134521	0.229492	0.238098
14.72	0.13562	0.088562	0.171997	0.269287	0.282288
14.62	0.168457	0.155333	0.212646	0.298218	0.310363
14.52	0.190308	0.194397	0.244263	0.337646	0.335754
14.42	0.190308	0.165102	0.2677	0.355225	0.281435
14.32	0.120728	0.135803	0.221191	0.29895	0.242004
14.22	0.0770264	0.114319	0.170044	0.259521	0.191223
14.12	0.0281982	0.0889293	0.130981	0.216553	0.16974
14.02	0.0141602	0.0736694	0.101685	0.197021	0.158386
13.92	0.0129395	0.0807501	0.0997314	0.181763	0.152161
13.82	0.0184326	0.0967407	0.0938721	0.159912	0.140442
13.72	0.0418701	0.0873413	0.0899658	0.165771	0.140442
13.62	0.0559082	0.0772102	0.090332	0.146606	0.122865
13.52	0.0535889	0.0772095	0.0821533	0.136108	0.113098
13.42	0.0653076	0.0889282	0.0704346	0.128662	0.122864
13.32	0.0649414	0.0736694	0.0802002	0.130615	0.0997925
13.22	0.0539551	0.0768433	0.0688477	0.113403	0.0994263
13.12	0.055542	0.0713504	0.0720215	0.107178	0.10138
13.02	0.0457764	0.0772095	0.0626221	0.0993652	0.0877075
12.92	0.0360107	0.0772095	0.0606689	0.0974121	0.0896606
12.82	0.0535889	0.0756226	0.0626221	0.095459	0.0880737
12.72	0.0422363	0.0615845	0.0610352	0.0938721	0.0717163
12.62	0.0360107	0.0498665	0.0430908	0.079834	0.0603646
12.52	0.0258789	0.0479126	0.0313721	0.0583496	0.06073
12.42	0.0266113	0.0420534	0.0395508	0.0563965	0.0545046
12.32	0.0203857	0.0459595	0.0255127	0.0544434	0.0584106
12.22	0.024292	0.0401001	0.0290527	0.0524902	0.0525513
12.12	0.0203857	0.026795	0.0235596	0.048584	0.0372931
12.02	0.00317	0.0361938	0.0180664	0.0352783	0.0466919
11.92	0.0125732	0.0244755	0.0274658	0.0446777	0.027161
11.82	0.0102539	0.0358276	0.0274658	0.032959	0.0287476
11.72	0.00671	0.0401001	0.0294189	0.0270996	0.0310669
11.62	0.0164795	0.0267949	0.0391846	0.0384521	0.0275274
11.52	0.00903	0.0283813	0.027832	0.0352783	0.017395
11.42	0.00476	0.0264285	0.0274658	0.017334	0.0193484
11.32	0.0161133	0.0264282	0.0310059	0.017334	0.017395
11.22	0.00476	0.0189819	0.0216064	0.0153809	0.0197144
11.12	0.00513	0.0166631	0.0239258	0.00793	0.00726
11.02	0.00281	0.0069	0.0196533	0.00562	0.00177
10.92	0.00671	0.00653	0.0137939	0.00415	0.000183
10.82	0.000854	0.00726	0.00989	0.0061	0.00372
10.72	0.00464	0.00287	0.00146	0.0135498	0.008
10.62	0.0131836	0.0126338	0.000122	0.010376	0.00995
10.52	0.0147705	0.00494	0.00183	0.0236816	0.0119019
10.42	0.00891	0.00885	0.000122	0.013916	0.0200803
10.32	0.005	0.00641	0.00208	0.0236816	0.0232544
10.22	0.00854	0.00323	0.00928	0.0350342	0.02948
10.12	0.0167236	0.0126338	0.00964	0.0334473	0.0236202
10.02	0.0170898	0.0106812	0.0217285	0.0354004	0.0314331
9.92	0.0147705	0.00531	0.0194092	0.045166	0.0310668
9.82	0.00464	0.00287	0.0112305	0.0354004	0.02948
9.72	0.0147705	0.00482	0.0174561	0.0412598	0.0431519
9.62	0.0167236	0.0106809	0.0291748	0.0432129	0.031799
9.52	0.0128174	0.00482	0.0272217	0.0529785	0.03302
9.42	0.0186768	0.012634	0.034668	0.0487061	0.0411985
9.32	0.0147705	0.00287	0.0311279	0.0529785	0.0314331
9.22	0.00891	0.00873	0.0213623	0.0432129	0.0372925
9.12	0.0128174	0.0106807	0.0350342	0.0529785	0.0509639
9.02	0.0147705	0.0220337	0.0373535	0.0533447	0.0505981
8.92	0.0183105	0.0165404	0.0483398	0.0643311	0.0435179
8.82	0.0186768	0.0126343	0.0428467	0.0588379	0.0509644
8.72	0.0249023	0.0263062	0.0467529	0.0627441	0.045105
8.62	0.0264893	0.0149536	0.0506592	0.0646973	0.0411987
8.52	0.00891	0.0200806	0.0408936	0.0549316	0.0388794
8.42	0.0124512	0.0223994	0.0385742	0.0643311	0.052917
8.32	0.0264893	0.0126343	0.0526123	0.0744629	0.0431519
8.22	0.0167236	0.0223999	0.0506592	0.0646973	0.0474243
8.12	0.0131836	0.0259394	0.0506592	0.0705566	0.0623164
8.02	0.026123	0.039978	0.0620117	0.0861816	0.06073
7.92	0.0245361	0.0438838	0.0686035	0.0842285	0.0704952
7.82	0.038208	0.0419312	0.0780029	0.0861816	0.0802612
7.72	0.0440674	0.0516968	0.0780029	0.0998535	0.0704956
7.62	0.0460205	0.0536495	0.0760498	0.092041	0.0838008
7.52	0.0476074	0.0516968	0.0913086	0.105347	0.0900269
7.42	0.0460205	0.0595089	0.0897217	0.0959473	0.0919796
7.32	0.0444336	0.0595093	0.0916748	0.10376	0.101746
7.22	0.053833	0.0653687	0.0975342	0.109619	0.102112
7.12	0.0557861	0.0630493	0.10144	0.117432	0.0916138
7.02	0.057373	0.0731812	0.0913086	0.105713	0.111511
6.92	0.0577393	0.0712277	0.0936279	0.125244	0.111511
6.82	0.0635986	0.0614624	0.0994873	0.125244	0.101746
6.72	0.0577393	0.071228	0.0721436	0.115479	0.109558
6.62	0.053833	0.0747676	0.0760498	0.119385	0.113098
6.52	0.0690918	0.0829468	0.081543	0.136597	0.121277
6.42	0.0756836	0.0852661	0.0897217	0.144775	0.12323
6.32	0.0655518	0.0731812	0.0740967	0.142822	0.119324
6.22	0.0655518	0.0790405	0.0701904	0.144775	0.129456
6.12	0.0635986	0.0829466	0.0686035	0.142822	0.131042
6.02	0.0499268	0.0806274	0.0623779	0.136963	0.128723
5.92	0.0534668	0.0829463	0.0483398	0.133057	0.150573
5.82	0.0675049	0.0809937	0.0584717	0.150635	0.148621
5.72	0.0639648	0.0751343	0.0584717	0.150635	0.162292
5.62	0.0577393	0.0923459	0.0721436	0.156494	0.191223
5.52	0.0534668	0.0848999	0.0991211	0.154175	0.213074
5.42	0.0557861	0.0829468	0.117065	0.152588	0.209534
5.32	0.0460205	0.0813599	0.128784	0.150635	0.209167
5.22	0.038208	0.071228	0.128784	0.140869	0.191589
5.12	0.0170898	0.0747692	0.119019	0.13501	0.161927
5.02	0.0148926	0.0790405	0.0932617	0.134644	0.142761
4.92	0.0457764	0.079041	0.0780029	0.13501	0.12909
4.82	0.055542	0.0731812	0.0780029	0.140869	0.111511
4.72	0.0438232	0.0848999	0.0686035	0.143188	0.12323
4.62	0.00696	0.0751346	0.0760498	0.154541	0.111878
4.52	0.0284424	0.0806274	0.0604248	0.136963	0.113098
4.42	0.057373	0.0770877	0.0776367	0.134644	0.0939334
4.32	0.0463867	0.0637817	0.0701904	0.117432	0.0900269
4.22	0.0460205	0.0614624	0.0682373	0.113525	0.0841675
4.12	0.0557861	0.0595091	0.0701904	0.107666	0.0880735
4.02	0.0733643	0.0630493	0.0838623	0.119385	0.103333
3.92	0.088623	0.0536506	0.108887	0.136597	0.0923469
3.82	0.0675049	0.0516968	0.0897217	0.115479	0.0958862
3.72	0.0831299	0.0614624	0.0994873	0.13147	0.111511
3.62	0.0968018	0.071228	0.117065	0.140869	0.117371
3.52	0.0948486	0.0552368	0.117065	0.133057	0.113098
3.42	0.0964355	0.0438846	0.112793	0.134644	0.109558
3.32	0.0854492	0.0653687	0.113159	0.125244	0.12323
3.22	0.0968018	0.0458374	0.120972	0.144775	0.111511
3.12	0.0968018	0.0458378	0.130737	0.13501	0.12323
3.02	0.0870361	0.0595093	0.13269	0.125244	0.136902
2.92	0.0948486	0.0634158	0.13855	0.140869	0.148621
2.82	0.104614	0.0614624	0.148315	0.152588	0.158386
2.72	0.0948486	0.0751343	0.158081	0.162354	0.172058
2.62	0.0968018	0.047792	0.152222	0.156494	0.152528
2.52	0.0577393	0.0536499	0.122925	0.127197	0.101746
2.42	0.0635986	0.077085	0.0897217	0.0432129	0.132993
2.32	0.0968018	0.0360718	0.115112	0.0861816	0.132996
2.22	0.0554199	0.0145874	0.0858154	0.0783691	0.150574
2.12	0.0714111	0.0282591	0.0897217	0.0939941	0.18341
2.02	0.0811768	0.0317993	0.105347	0.117432	0.193176
1.92	0.0749512	0.0595093	0.147949	0.128784	0.201721
1.82	0.0678711	0.0829468	0.1698	0.160034	0.213074
1.72	0.0577393	0.0907593	0.183472	0.176025	0.213074
1.62	0.085083	0.0966189	0.191284	0.193604	0.224793
1.52	0.0909424	0.0864868	0.206909	0.209595	0.202942
1.42	0.0788574	0.098573	0.218262	0.204956	0.209169
1.32	0.100708	0.114197	0.210815	0.203369	0.183777
1.22	0.108521	0.0809937	0.201416	0.213135	0.15448
1.12	0.0968018	0.0614646	0.193237	0.187744	0.14667
1.02	0.104614	0.0790405	0.196777	0.189331	0.166199
0.920002	0.122192	0.10602	0.224487	0.201416	0.168154
0.82	0.153442	0.00909	0.22644	0.211182	0.0845337
0.720001	0.0987549	0.0162964	0.162354	0.137329	0.0353394
0.620003	0.0327148	0.1651	0.134644	0.0686035	0.122498
0.520004	0.00909	0.00726	0.0760498	0.00916	0.0154416
0.419998	0.100708	0.513123	0.109253	0.128784	0.463074
0.32	0.192139	1.81787	0.0581055	0.0469971	1.55688
0.220001	0.143066	1.92902	0.585693	0.847839	1.4682
0.120003	0.0344238	7.1806	1.33606	2.37006	6.72168
0.0200043	0.412476	4.09176	2.67743	5.55249	17.8852
0.0800018	0.528442	2.98541	3.26654	8.49194	18.0068
0.18	0.00476	4.41742	2.10052	6.01147	9.02716
0.279999	0.259033	4.07056	0.995056	2.57788	3.43182
0.379997	0.358643	3.2077	0.477478	1.01459	0.640869
0.479996	0.587952	1.89424	0.329834	0.390381	0.93981
0.580002	0.501282	0.865845	0.280212	0.248291	2.07404
0.68	0.398865	0.0775757	0.0528564	0.508057	2.65216
0.779999	0.278564	0.243896	0.159241	0.885803	2.82831
0.879997	0.210205	0.340332	0.241699	0.863159	2.53766
0.979996	0.179016	0.475119	0.1745	0.806885	2.53573
1.08	0.0414429	0.193054	0.306946	0.949463	2.18256
1.18	0.339172	0.195801	0.193604	0.608826	2.09509
1.28	0.221558	0.145081	0.183838	0.741638	1.91699
1.38	0.131714	0.130981	0.344788	0.849854	1.81659
1.48	0.134033	0.115352	0.351807	0.761963	1.65875
1.58	0.083313	0.109863	0.358459	0.650635	1.55719
1.68	0.0750732	0.104004	0.315063	0.576782	1.48334
1.78	0.0794067	0.0649414	0.311157	0.535767	1.48181
1.88	0.0301514	0.101318	0.319397	0.551025	1.47949
1.98	0.0129395	0.184082	0.365479	0.599854	1.49939
2.08	0.0123901	0.221191	0.397522	0.611938	1.53021
2.18	0.0440674	0.24231	0.422913	0.677979	1.60291
2.28	0.057373	0.244629	0.470947	0.761963	1.6322
2.38	0.0596924	0.262207	0.473694	0.805298	1.71033
2.48	0.0690308	0.285648	0.485413	0.879517	1.80213
2.58	0.085083	0.322815	0.510803	0.918579	1.89746
2.68	0.108154	0.324707	0.555359	0.974854	2.01343
2.78	0.120239	0.33606	0.598267	1.03577	2.09082
2.88	0.139404	0.354004	0.651062	1.07092	2.2146
2.98	0.17688	0.359868	0.69635	1.12561	2.29041
3.08	0.160828	0.36145	0.723694	1.16272	2.37048
3.18	0.164795	0.375916	0.73114	1.16858	2.47046
3.28	0.171021	0.379028	0.752991	1.22522	2.5791
3.38	0.168701	0.373535	0.797546	1.26782	2.66382
3.48	0.169067	0.423953	0.817444	1.30762	2.78846
3.58	0.197998	0.434509	0.871765	1.37915	2.87476
3.68	0.200317	0.424316	0.88385	1.42639	2.98181
3.78	0.204224	0.445435	0.901428	1.46777	3.07556
3.88	0.227295	0.4599	0.932312	1.51782	3.19312
3.98	0.235474	0.457159	0.9776	1.58655	3.26307
4.08	0.24054	0.473145	0.992859	1.61584	3.37128
4.18	0.245239	0.488403	1.02838	1.65723	3.47559
4.28	0.260498	0.498962	1.07684	1.71899	3.56854
4.38	0.260864	0.505981	1.0932	1.77051	3.67126
4.48	0.270264	0.526311	1.12372	1.82251	3.7771
4.58	0.280396	0.535645	1.15533	1.87402	3.84937
4.68	0.276489	0.552856	1.17291	1.90881	3.974
4.78	0.285889	0.574768	1.20184	1.96741	4.07599
4.88	0.289795	0.604004	1.22174	2.03967	4.19897
4.98	0.317505	0.62708	1.28229	2.11975	4.30994
5.08	0.328857	0.656738	1.30731	2.1842	4.43726
5.18	0.338989	0.657166	1.34088	2.25061	4.5119
5.28	0.338989	0.668091	1.34869	2.31348	4.61072
5.38	0.340576	0.688049	1.37177	2.38342	4.70447
5.48	0.350342	0.713383	1.40338	2.4436	4.80683
5.58	0.360474	0.73645	1.44244	2.5127	4.90955
5.68	0.358154	0.7724	1.49286	2.57251	5.03101
5.78	0.358521	0.80481	1.52448	2.61621	5.13263
5.88	0.36792	0.822754	1.56122	2.69202	5.20679
5.98	0.368286	0.832585	1.59283	2.7334	5.30451
6.08	0.381592	0.848145	1.62604	2.79749	5.41187
6.18	0.389771	0.856018	1.66119	2.85999	5.51935
6.28	0.391357	0.859863	1.69403	2.93225	5.63062
6.38	0.399536	0.886841	1.71588	2.98535	5.75134
6.48	0.401123	0.895451	1.75299	3.04321	5.85761
6.58	0.399536	0.920044	1.78229	3.08496	5.97595
6.68	0.412842	0.942322	1.84052	3.16467	6.08807
6.78	0.409302	0.96106	1.87408	3.22168	6.21228
6.88	0.422607	0.973572	1.91473	3.30298	6.32397
6.98	0.419067	0.99622	1.935	3.35645	6.43927
7.08	0.440186	1.0083	1.96552	3.42444	6.54663
7.18	0.440552	1.01617	2.00494	3.47168	6.63458
7.28	0.440552	1.02783	2.04364	3.52563	6.7326
7.38	0.440552	1.05524	2.07367	3.56934	6.84314
7.48	0.446045	1.06495	2.11981	3.63342	6.93378
7.58	0.45813	1.10559	2.15143	3.68457	7.03845
7.68	0.471436	1.12201	2.18622	3.75452	7.11346
7.78	0.467896	1.13684	2.185	3.81348	7.21271
7.88	0.465576	1.16461	2.21161	3.86389	7.30841
7.98	0.487061	1.17823	2.26434	3.92639	7.39624
8.08	0.501099	1.19934	2.29596	3.97754	7.50763
8.18	0.510498	1.20599	2.32526	4.03735	7.58612
8.28	0.501099	1.22668	2.33502	4.08496	7.68536
8.38	0.508545	1.23724	2.37567	4.13733	7.79663
8.48	0.516724	1.25013	2.40143	4.1748	7.88849
8.58	0.531982	1.25677	2.42877	4.21155	7.98651
8.68	0.540161	1.2677	2.46393	4.2627	8.09747
8.78	0.541748	1.27826	2.487	4.29944	8.20679
8.88	0.557739	1.28723	2.52094	4.33496	8.31622
8.98	0.569092	1.29584	2.54559	4.37561	8.4162
9.08	0.569458	1.31653	2.5733	4.42285	8.52521
9.18	0.58667	1.33063	2.60455	4.48108	8.61896
9.28	0.590576	1.33643	2.62762	4.53967	8.71851
9.38	0.590942	1.36383	2.64752	4.58691	8.83575
9.48	0.615967	1.37745	2.67487	4.67017	8.93769
9.58	0.618286	1.39703	2.70221	4.71973	9.0213
9.68	0.631592	1.4165	2.72369	4.75885	9.10565
9.78	0.638184	1.43414	2.75104	4.81506	9.19904
9.88	0.656982	1.4552	2.78387	4.8678	9.28693
9.98	0.658936	1.47705	2.8327	4.93463	9.40058
10.08	0.671021	1.49664	2.86664	5.00452	9.49982
10.18	0.668701	1.49658	2.88348	5.04553	9.58807
10.28	0.67688	1.51422	2.90338	5.10449	9.69513
10.38	0.678467	1.54736	2.93463	5.16272	9.80292
10.48	0.690552	1.55915	2.97565	5.20215	9.90998
10.58	0.692139	1.57471	2.99518	5.25647	9.99628
10.68	0.686646	1.60211	3.02252	5.31348	10.1263
10.78	0.707764	1.61731	3.06317	5.39124	10.2322
10.88	0.707764	1.64349	3.07721	5.42834	10.3596
10.98	0.73938	1.66224	3.11823	5.51465	10.4627
11.08	0.733521	1.66302	3.15729	5.56897	10.5705
11.18	0.735474	1.68372	3.18463	5.62598	10.6678
11.28	0.737061	1.69427	3.22137	5.68616	10.7619
11.38	0.749146	1.71887	3.26117	5.74707	10.8826
11.48	0.750732	1.71576	3.31512	5.81897	10.9865
11.58	0.756958	1.7345	3.34283	5.86621	11.0897
11.68	0.758545	1.73883	3.38971	5.92444	11.1818
11.78	0.768311	1.75635	3.4245	5.97913	11.2599
11.88	0.788208	1.78375	3.46393	6.03223	11.3553
11.98	0.791748	1.80518	3.5069	6.10022	11.4435
12.08	0.790161	1.82867	3.54596	6.14789	11.535
12.18	0.807373	1.84033	3.57721	6.19006	11.6291
12.28	0.829224	1.86383	3.61627	6.23926	11.742
12.38	0.837036	1.87903	3.66278	6.30725	11.842
12.48	0.840576	1.87983	3.68463	6.34241	11.9162
12.58	0.850708	1.89856	3.6889	6.37836	12.0076
12.68	0.860107	1.90912	3.72723	6.44006	12.0943
12.78	0.848755	1.93567	3.75726	6.47949	12.1912
12.88	0.86792	1.95758	3.77216	6.54553	12.3026
12.98	0.879639	1.96772	3.79596	6.61194	12.424
13.08	0.899536	1.97864	3.83112	6.65332	12.5353
13.18	0.908936	1.9931	3.85846	6.70807	12.6213
13.28	0.911255	2.02551	3.8858	6.75684	12.7068
13.38	0.924927	2.04388	3.91705	6.80334	12.8033
13.48	0.919067	2.06458	3.94635	6.85645	12.9217
13.58	0.934326	2.08453	3.97565	6.90881	13.0057
13.68	0.938232	2.09619	3.99677	6.94788	13.1021
13.78	0.946411	2.11774	4.03265	7.00098	13.1951
13.88	0.959717	2.12549	4.07489	7.05768	13.2834
13.98	0.956177	2.14899	4.10455	7.09668	13.3713
14.08	0.969482	2.16028	4.14362	7.17444	13.4529
14.18	0.979248	2.1767	4.16083	7.23108	13.5607
14.28	0.991333	2.20911	4.19476	7.28809	13.658
14.38	0.999146	2.21576	4.22723	7.35217	13.7404
14.48	0.995239	2.22712	4.23578	7.39984	13.842
14.58	1.00073	2.23682	4.27643	7.44983	13.9455
14.68	1.01477	2.26617	4.31354	7.52051	14.0623
14.78	1.03003	2.2677	4.35614	7.59045	14.1447
14.88	1.03979	2.29584	4.38385	7.64166	14.2541
14.98	1.04797	2.31653	4.41901	7.68848	14.3381
15.08	1.05347	2.33881	4.4483	7.72522	14.426
15.18	1.05811	2.33649	4.48541	7.7666	14.5252
15.28	1.04761	2.35559	4.52448	7.80963	14.6447
15.38	1.05933	2.38568	4.56512	7.8717	14.7404
15.48	1.0675	2.39466	4.58734	7.93066	14.8244
15.58	1.06909	2.40912	4.60614	7.96936	14.926
15.68	1.08118	2.42786	4.64594	8.03656	15.0158
15.78	1.08862	2.44232	4.68427	8.09827	15.0803
15.88	1.07959	2.45911	4.70648	8.14941	15.1662
15.98	1.07886	2.48298	4.73505	8.22717	15.2674
16.08	1.09058	2.48877	4.77643	8.29163	15.3443
16.18	1.08704	2.51422	4.79987	8.33929	15.4568
16.28	1.09644	2.54541	4.83502	8.41467	15.5572
16.38	1.10071	2.55719	4.85846	8.46973	15.6307
16.48	1.11987	2.58448	4.88971	8.51428	15.7268
16.58	1.11829	2.59625	4.9057	8.57953	15.8361
16.68	1.12964	2.61188	4.94598	8.62756	15.9217
16.78	1.13196	2.61963	4.97174	8.67639	16.0103
16.88	1.14172	2.63727	5.00299	8.71625	16.1096
16.98	1.14136	2.65674	5.01862	8.76233	16.1975
17.08	1.16125	2.68024	5.0401	8.80414	16.301
17.18	1.16284	2.69934	5.07916	8.85413	16.3904
17.28	1.17065	2.70209	5.10614	8.90295	16.4888
17.38	1.17297	2.71735	5.14008	8.95605	16.5701
17.48	1.17102	2.72901	5.16669	8.99323	16.6588
17.58	1.18469	2.73883	5.19867	9.04199	16.7404
17.68	1.18042	2.74854	5.21747	9.0694	16.8205
17.78	1.19055	2.78571	5.24945	9.13965	16.9299
17.88	1.20581	2.79779	5.27643	9.20374	17.0201
17.98	1.21985	2.79895	5.31354	9.26117	17.0877
18.08	1.21948	2.82477	5.34479	9.31702	17.1896
18.18	1.21985	2.82861	5.37177	9.38342	17.258
18.28	1.23352	2.83844	5.40179	9.44043	17.3596
18.38	1.23315	2.86963	5.41278	9.4776	17.4576
18.48	1.24719	2.87165	5.45648	9.55762	17.533
18.58	1.25269	2.87592	5.49091	9.60651	17.6197
18.68	1.24719	2.90637	5.51898	9.65137	17.717
18.78	1.2605	2.91852	5.55731	9.6944	17.8065
18.88	1.28198	2.93994	5.60065	9.73694	17.9107
18.98	1.29016	2.94587	5.62994	9.78265	18.0021
19.08	1.29175	2.97705	5.65143	9.83069	18.1076
19.18	1.31787	2.98883	5.69672	9.88184	18.2131
19.28	1.32104	2.9892	5.737	9.95374	18.3033
19.38	1.31165	3.00989	5.76862	9.99554	18.3846
19.48	1.33081	3.03571	5.79987	10.0494	18.4924
19.58	1.34058	3.0415	5.83893	10.087	18.5806
19.68	1.34875	3.05719	5.86041	10.1318	18.6717
19.78	1.36206	3.08838	5.90729	10.1842	18.772
19.88	1.37024	3.10016	5.93463	10.2416	18.8791
19.98	1.37964	3.10834	5.95612	10.2975	18.9435
20.08	1.37842	3.13098	5.97992	10.3428	19.0334
20.18	1.3894	3.13727	6.01044	10.3956	19.0939
20.28	1.39917	3.15088	6.03815	10.4537	19.1802
20.38	1.40735	3.15875	6.05023	10.4932	19.2654
20.48	1.41284	3.18647	6.08075	10.5518	19.3716
20.58	1.43079	3.20715	6.1264	10.6025	19.465
20.68	1.44019	3.2099	6.14166	10.6666	19.5435
20.78	1.44055	3.2384	6.15143	10.7143	19.6424
20.88	1.45972	3.24896	6.18854	10.7838	19.7154
20.98	1.46045	3.27161	6.21002	10.8178	19.8049
21.08	1.47925	3.29742	6.23737	10.8756	19.9123
21.18	1.49292	3.30908	6.28778	10.9327	20.0139
21.28	1.48938	3.31891	6.31	10.9678	20.1057
21.38	1.50269	3.33881	6.32916	11.003	20.2037
21.48	1.51672	3.35755	6.36823	11.0557	20.3029
21.58	1.52026	3.35834	6.37018	11.0948	20.3755
21.68	1.52258	3.37164	6.37836	11.1338	20.4631
21.78	1.53003	3.40833	6.41083	11.1959	20.5565
21.88	1.54211	3.40912	6.45807	11.2647	20.6353
21.98	1.55774	3.42981	6.4776	11.3232	20.7404
22.08	1.55933	3.45404	6.50494	11.3721	20.815
22.18	1.57727	3.48059	6.54596	11.4346	20.8791
22.28	1.58276	3.49701	6.57916	11.485	20.9478
22.38	1.58118	3.50012	6.61823	11.5444	21.0236
22.48	1.5769	3.5185	6.6319	11.5826	21.1236
22.58	1.58899	3.53571	6.66742	11.642	21.1974
22.68	1.61011	3.55908	6.70575	11.7057	21.2642
22.78	1.60889	3.565	6.74554	11.7455	21.34
22.88	1.61206	3.5802	6.77216	11.7858	21.4182
22.98	1.63159	3.58295	6.82721	11.8448	21.4927
23.08	1.62805	3.59821	6.85065	11.876	21.5783
23.18	1.64136	3.62744	6.8819	11.9362	21.692
23.28	1.65149	3.63922	6.92877	11.9916	21.785
23.38	1.66479	3.64893	6.95221	12.0631	21.858
23.48	1.6593	3.65094	6.98737	12.1049	21.9572
23.58	1.67102	3.6767	7.02057	12.1451	22.0533
23.68	1.6886	3.70129	7.08307	12.2143	22.1486
23.78	1.69995	3.69977	7.12018	12.2565	22.2248
23.88	1.7019	3.72119	7.1319	12.3038	22.3052
23.98	1.70032	3.73102	7.17291	12.3564	22.4064
24.08	1.70386	3.75677	7.19244	12.4151	22.4986
24.18	1.72961	3.76965	7.23578	12.4756	22.5955
24.28	1.72925	3.76849	7.24091	12.5245	22.6669
24.38	1.73157	3.79895	7.27094	12.5596	22.7654
24.48	1.7511	3.81928	7.2901	12.5967	22.858
24.58	1.75696	3.82672	7.31158	12.6455	22.9279
24.68	1.76831	3.8634	7.33893	12.6944	23.006
24.78	1.78979	3.88763	7.37799	12.7545	23.0982
24.88	1.79016	3.90247	7.40924	12.8139	23.1955
24.98	1.7937	3.90522	7.43268	12.8678	23.2799
25.08	1.79993	3.93567	7.44086	12.8979	23.3654
25.18	1.80933	3.95795	7.48932	12.944	23.4478
25.28	1.81982	3.95953	7.51276	13.0073	23.5392
25.38	1.8269	3.96729	7.53033	13.0186	23.606
25.48	1.82727	3.98102	7.54242	13.0439	23.6975
25.58	1.84058	3.98724	7.57098	13.1026	23.8052
25.68	1.85461	4.0177	7.60883	13.1514	23.8908
25.78	1.86206	4.02008	7.6319	13.2042	23.9595
25.88	1.88159	4.03955	7.66278	13.2604	24.0568
25.98	1.88196	4.04938	7.69281	13.308	24.1197
26.08	1.88159	4.0708	7.71783	13.3483	24.1998
26.18	1.88196	4.08844	7.76666	13.3784	24.2873
26.28	1.89954	4.1181	7.8194	13.4244	24.3892
26.38	1.89954	4.12122	7.86041	13.4682	24.4553
26.48	1.91089	4.13569	7.88385	13.5436	24.5201
26.58	1.91711	4.14117	7.90765	13.5971	24.5904
26.68	1.91089	4.16846	7.93427	13.6393	24.6666
26.78	1.92883	4.17828	7.96234	13.7045	24.7521
26.88	1.92456	4.18799	7.99127	13.7487	24.8267
26.98	1.91748	4.2154	8.00922	13.7748	24.8986
27.08	1.94409	4.24036	8.04755	13.835	24.9904
27.18	1.9519	4.24115	8.0733	13.8873	25.0615
27.28	1.96204	4.26031	8.08344	13.9448	25.1525
27.38	1.96167	4.27783	8.1026	14.0162	25.2193
27.48	1.96008	4.30719	8.10455	14.058	25.3166
27.58	1.97925	4.31104	8.14362	14.0987	25.399
27.68	1.98157	4.33063	8.17877	14.1494	25.4748
27.78	1.97961	4.35052	8.21002	14.21	25.5497
27.88	1.98938	4.36145	8.23187	14.2651	25.633
27.98	2.00073	4.38764	8.26239	14.3014	25.7232
28.08	2.00891	4.39117	8.29828	14.3471	25.8107
28.18	2.00269	4.41846	8.31158	14.3858	25.8912
28.28	2.02063	4.42828	8.34869	14.4248	25.9615
28.38	2.01245	4.43958	8.37994	14.4581	26.0178
28.48	2.01868	4.46576	8.39948	14.4991	26.1158
28.58	2.03625	4.49036	8.4444	14.5537	26.2033
28.68	2.03979	4.49115	8.47174	14.6046	26.2704
28.78	2.04993	4.51813	8.50726	14.6553	26.3596
28.88	2.05347	4.52783	8.53973	14.6885	26.4498
28.98	2.05969	4.52985	8.57758	14.726	26.5295
29.08	2.06128	4.54779	8.60028	14.778	26.6005
29.18	2.0675	4.56262	8.64203	14.8256	26.6818
29.28	2.07141	4.57709	8.66315	14.8854	26.7564
29.38	2.08118	4.60754	8.68073	14.9389	26.8322
29.48	2.08862	4.6197	8.72174	14.9971	26.9029
29.58	2.08276	4.63177	8.74127	15.0455	26.9869
29.68	2.10071	4.64856	8.76862	15.0873	27.0455
29.78	2.10229	4.66107	8.80377	15.1393	27.1197
29.88	2.11243	4.67242	8.83929	15.1752	27.2072
29.98	2.12378	4.68018	8.87567	15.2276	27.288
30.08	2.11865	4.69781	8.89203	15.2861	27.3693
30.18	2.1394	4.71924	8.90533	15.3331	27.4439
30.28	2.14758	4.74078	8.9389	15.4057	27.5139
30.38	2.15308	4.75055	8.98309	15.4498	27.5904
30.48	2.1687	4.76612	9.00299	15.4991	27.6646
30.58	2.16907	4.77985	9.03265	15.5463	27.7521
30.68	2.17261	4.79388	9.04987	15.6002	27.829
30.78	2.18665	4.80286	9.06976	15.6459	27.9006
30.88	2.1886	4.81927	9.10028	15.7003	27.9888
30.98	2.19836	4.83802	9.1225	15.7588	28.0529
31.08	2.20972	4.84662	9.14166	15.8194	28.1279
31.18	2.20618	4.85992	9.17487	15.8666	28.2033
31.28	2.21948	4.87939	9.21979	15.9166	28.2919
31.38	2.2218	4.88727	9.24945	15.9487	28.3732
31.48	2.22144	4.88764	9.27216	15.9913	28.4341
31.58	2.21826	4.90051	9.2807	16.017	28.5084
31.68	2.22534	4.92828	9.3194	16.0479	28.5842
31.78	2.2312	4.93646	9.36237	16.0807	28.6548
31.88	2.24915	4.95911	9.37994	16.1362	28.7232
31.98	2.25073	4.97943	9.39752	16.171	28.8033
32.08	2.26868	4.98883	9.42914	16.2084	28.8615
32.18	2.26245	5.00049	9.45221	16.2233	28.9443
32.28	2.25928	5.00836	9.47211	16.267	28.9963
32.38	2.27808	5.02203	9.50067	16.3194	29.0826
32.48	2.28394	5.04151	9.5401	16.3873	29.1568
32.58	2.29016	5.0611	9.57367	16.4233	29.2193
32.68	2.30347	5.07861	9.612	16.462	29.2916
32.78	2.30188	5.10211	9.63422	16.4955	29.3716
32.88	2.33081	5.10052	9.66705	16.5592	29.4459
32.98	2.32336	5.11731	9.70221	16.6088	29.5217
33.08	2.33704	5.12982	9.74518	16.6651	29.5927
33.18	2.33704	5.14899	9.77289	16.7354	29.6682
33.28	2.34839	5.15869	9.79205	16.8038	29.7353
33.38	2.36047	5.17438	9.8194	16.8506	29.8029
33.48	2.3562	5.19001	9.84088	16.878	29.8834
33.58	2.36206	5.19385	9.88971	16.9385	29.9654
33.68	2.37219	5.19977	9.91156	16.9975	30.0318
33.78	2.37024	5.21771	9.95184	17.069	30.1158
33.88	2.38	5.22864	9.97406	17.1108	30.1896
33.98	2.37964	5.24897	10.0089	17.1475	30.2626
34.08	2.38782	5.25836	10.0323	17.1909	30.3537
34.18	2.40112	5.27783	10.0655	17.2276	30.4423
34.28	2.39172	5.29156	10.0991	17.2705	30.5314
34.38	2.40112	5.3009	10.1472	17.294	30.6135
34.48	2.4093	5.31733	10.1807	17.3389	30.6962
34.58	2.4093	5.33063	10.2104	17.3862	30.758
34.68	2.41284	5.34229	10.251	17.4131	30.8271
34.78	2.42297	5.35016	10.2842	17.4291	30.9045
34.88	2.4187	5.37006	10.3038	17.4694	30.9755
34.98	2.43079	5.39075	10.3237	17.517	31.022
35.08	2.44214	5.41107	10.3546	17.5577	31.0943
35.18	2.44092	5.40875	10.3842	17.601	31.1568
35.28	2.44019	5.42041	10.4034	17.6334	31.2349
35.38	2.45032	5.43219	10.4424	17.6967	31.3091
35.48	2.4519	5.45795	10.4678	17.7315	31.3775
35.58	2.46204	5.48059	10.4955	17.7787	31.4576
35.68	2.46948	5.48297	10.5342	17.8365	31.5162
35.78	2.46985	5.4892	10.5635	17.8995	31.5963
35.88	2.47961	5.50208	10.6046	17.9506	31.6607
35.98	2.49292	5.52045	10.6339	18.0026	31.7349
36.08	2.49915	5.52985	10.6694	18.06	31.8052
36.18	2.50073	5.55127	10.7003	18.1006	31.8873
36.28	2.51282	5.56305	10.7256	18.1498	31.9673
36.38	2.52026	5.57086	10.7608	18.2096	32.0103
36.48	2.5144	5.58838	10.7842	18.2589	32.0884
36.58	2.53076	5.61383	10.8022	18.3295	32.149
36.68	2.53198	5.62787	10.8272	18.3702	32.2291
36.78	2.54211	5.63879	10.8354	18.4326	32.3052
36.88	2.55151	5.64154	10.837	18.4796	32.3775
36.98	2.54211	5.67786	10.8198	18.5131	32.4732
37.08	2.54956	5.69037	10.837	18.5616	32.5552
37.18	2.55969	5.69977	10.8295	18.601	32.6177
37.28	2.55969	5.71143	10.8331	18.628	32.6669
37.38	2.56946	5.72711	10.8373	18.6518	32.7447
37.48	2.5769	5.7486	10.8448	18.7022	32.8185
37.58	2.58276	5.75287	10.8546	18.7237	32.8798
37.68	2.58118	5.77551	10.8647	18.7627	32.9459
37.78	2.58862	5.78998	10.8702	18.7921	33.0103
37.88	2.60071	5.80286	10.8979	18.8041	33.0435
37.98	2.60071	5.81342	10.9304	18.8233	33.0849
38.08	2.59875	5.82867	10.9545	18.8608	33.1412
38.18	2.59839	5.83252	10.9796	18.9034	33.1978
38.28	2.61633	5.85797	11.0284	18.9389	33.2838
38.38	2.62964	5.85992	11.0772	19.001	33.358
38.48	2.61987	5.87787	11.1081	19.0362	33.4244
38.58	2.62842	5.8927	11.1655	19.0967	33.4888
38.68	2.64136	5.89935	11.1944	19.1514	33.5654
38.78	2.63977	5.91461	11.2335	19.1889	33.6545
38.88	2.65112	5.90869	11.2667	19.2487	33.733
38.98	2.64172	5.92048	11.2729	19.2924	33.8189
39.08	2.64917	5.9306	11.3194	19.3409	33.9052
39.18	2.65186	5.94196	11.3741	19.3823	33.9982
39.28	2.6687	5.95911	11.4307	19.4112	34.0826
39.38	2.67261	5.96381	11.4659	19.46	34.1591
39.48	2.68274	5.97712	11.4955	19.4936	34.217
39.58	2.67847	5.98877	11.5225	19.5416	34.2939
39.68	2.67297	6.00055	11.5522	19.5737	34.358
39.78	2.68237	6.01849	11.5847	19.6124	34.438
39.88	2.68701	6.02551	11.6303	19.6713	34.5025
39.98	2.69214	6.04193	11.6612	19.7022	34.5615
40.08	2.70227	6.04938	11.685	19.7416	34.6177
40.18	2.698	6.05908	11.71	19.7823	34.6802
40.28	2.71008	6.07867	11.726	19.8217	34.7408
40.38	2.72144	6.09235	11.753	19.8936	34.7994
40.48	2.71399	6.10053	11.7608	19.9444	34.8798
40.58	2.7218	6.12903	11.7768	19.9756	34.9514
40.68	2.73315	6.13959	11.7901	20.0128	35.0204
40.78	2.74133	6.15875	11.7963	20.0541	35.0806
40.88	2.74097	6.17822	11.8038	20.085	35.1474
40.98	2.75732	6.20758	11.8276	20.1303	35.2076
41.08	2.75854	6.21344	11.8389	20.1807	35.2912
41.18	2.77026	6.21924	11.8585	20.2335	35.3564
41.28	2.77063	6.24078	11.8745	20.269	35.4127
41.38	2.77026	6.2431	11.878	20.2999	35.4736
41.48	2.77258	6.25794	11.8959	20.3393	35.5318
41.58	2.78394	6.27826	11.921	20.3815	35.5986
41.68	2.78857	6.30328	11.9448	20.433	35.6564
41.78	2.80151	6.31262	11.989	20.4932	35.7388
41.88	2.81323	6.31146	12.0342	20.5421	35.79
41.98	2.8136	6.33063	12.0463	20.5991	35.8697
42.08	2.82104	6.3501	12.0811	20.6436	35.9286
42.18	2.83118	6.35016	12.1127	20.6987	35.9709
42.28	2.8175	6.3681	12.1202	20.7389	36.0458
42.38	2.82727	6.38141	12.1498	20.7807	36.1314
42.48	2.84839	6.39112	12.1901	20.8448	36.2177
42.58	2.84875	6.41071	12.2319	20.8901	36.2853
42.68	2.86011	6.41107	12.2628	20.9424	36.3525
42.78	2.86438	6.42981	12.2944	20.9819	36.4283
42.88	2.87769	6.44391	12.3253	21.0421	36.4908
42.98	2.89172	6.45209	12.3464	21.0753	36.5537
43.08	2.89368	6.45953	12.3764	21.1069	36.6002
43.18	2.90112	6.48682	12.3917	21.1514	36.6705
43.28	2.90735	6.50055	12.4291	21.1948	36.7427
43.38	2.92065	6.51849	12.462	21.2256	36.8076
43.48	2.93079	6.51771	12.5073	21.2612	36.8697
43.58	2.91907	6.52045	12.5147	21.2803	36.9326
43.68	2.92883	6.53766	12.5225	21.312	37.0181
43.78	2.94409	6.55914	12.5694	21.3428	37.0806
43.88	2.9519	6.5708	12.5772	21.3741	37.1705
43.98	2.96204	6.5904	12.5952	21.4116	37.233
44.08	2.96167	6.61963	12.6104	21.4639	37.3095
44.18	2.97961	6.63336	12.6245	21.5034	37.3755
44.28	2.98352	6.63959	12.6475	21.544	37.456
44.38	2.98547	6.64703	12.6674	21.5873	37.522
44.48	2.99878	6.672	12.6846	21.6339	37.565
44.58	3.00269	6.69037	12.6944	21.6807	37.6295
44.68	3.02844	6.71149	12.7299	21.7202	37.6841
44.78	3.02417	6.73096	12.7569	21.7921	37.7451
44.88	3.03076	6.7486	12.7667	21.8525	37.8033
44.98	3.04175	6.76459	12.8116	21.8956	37.8544
45.08	3.04211	6.7677	12.8334	21.9272	37.9205
45.18	3.05737	6.80719	12.8526	21.9464	37.9908
45.28	3.06714	6.81342	12.9089	21.9913	38.0693
45.38	3.07922	6.82043	12.9252	22.0327	38.1334
45.48	3.07495	6.85053	12.9542	22.0674	38.2099
45.58	3.07764	6.85211	12.9838	22.1225	38.274
45.68	3.09058	6.86572	12.9971	22.1401	38.3404
45.78	3.08899	6.88922	13.0209	22.1787	38.3955
45.88	3.10229	6.90875	13.0499	22.2045	38.4611
45.98	3.11011	6.93409	13.0925	22.2413	38.5165
46.08	3.11438	6.94196	13.1166	22.2846	38.583
46.18	3.13196	6.95209	13.1436	22.3428	38.6451
46.28	3.13196	6.97516	13.1752	22.3955	38.6998
46.38	3.1394	6.98877	13.2217	22.4311	38.7626
46.48	3.13782	7.01618	13.2495	22.4526	38.8228
46.58	3.14917	7.02203	13.2803	22.4913	38.8736
46.68	3.16125	7.04346	13.3151	22.5245	38.9345
46.78	3.1593	7.06696	13.3452	22.583	39.024
46.88	3.17065	7.07318	13.3839	22.6264	39.0947
46.98	3.18274	7.09821	13.3959	22.6635	39.1841
47.08	3.18237	7.10791	13.4327	22.7139	39.2509
47.18	3.1886	7.1275	13.4604	22.7416	39.3209
47.28	3.19055	7.13922	13.4913	22.7803	39.3912
47.38	3.20972	7.14307	13.5358	22.8428	39.4638
47.48	3.20227	7.16071	13.5487	22.8916	39.524
47.58	3.21167	7.17084	13.5557	22.9561	39.6005
47.68	3.2218	7.19	13.5756	23.0014	39.6763
47.78	3.23352	7.20947	13.6061	23.0577	39.7431
47.88	3.23938	7.22321	13.6268	23.0952	39.7974
47.98	3.25269	7.22907	13.6491	23.1358	39.8502
48.08	3.24878	7.2392	13.6749	23.1631	39.9072
48.18	3.2511	7.24426	13.6874	23.2143	39.9537
48.28	3.26245	7.26849	13.7077	23.2436	40.0048
48.38	3.26709	7.2818	13.7241	23.2944	40.065
48.48	3.28003	7.30909	13.7471	23.3057	40.122
48.58	3.29016	7.32281	13.7748	23.353	40.1763
48.68	3.29565	7.33295	13.8135	23.4131	40.2197
48.78	3.29211	7.34625	13.853	23.437	40.2686
48.88	3.30579	7.35364	13.8878	23.462	40.3267
48.98	3.30347	7.37201	13.9131	23.5245	40.3935
49.08	3.32141	7.38922	13.9428	23.5561	40.4693
49.18	3.32104	7.39349	13.9811	23.5948	40.5322
49.28	3.33118	7.40442	14.0053	23.644	40.5963
49.38	3.33472	7.40912	14.0264	23.7022	40.6513
49.48	3.33936	7.41852	14.0424	23.7495	40.7056
49.58	3.34058	7.44189	14.0811	23.8057	40.7646
49.68	3.3429	7.44196	14.1049	23.8198	40.8345
49.78	3.34058	7.45953	14.1339	23.8467	40.9127
49.88	3.35229	7.48334	14.1495	23.8956	40.9716
49.98	3.36279	7.4806	14.1752	23.9389	41.024
50.08	3.36206	7.50092	14.1944	23.9741	41.0751
50.18	3.36633	7.50836	14.2221	24.0209	41.1353
50.28	3.36401	7.5224	14.253	24.0538	41.204
50.38	3.37219	7.52161	14.2748	24.0776	41.2818
50.48	3.37024	7.54975	14.296	24.1124	41.3544
50.58	3.38782	7.57086	14.3331	24.1381	41.4244
50.68	3.40112	7.56305	14.3663	24.1749	41.4854
50.78	3.40308	7.58099	14.3878	24.2159	41.5419
50.88	3.4093	7.59387	14.4155	24.2612	41.606
50.98	3.42261	7.60248	14.4464	24.2979	41.665
51.08	3.41162	7.60211	14.476	24.3452	41.7369
51.18	3.42065	7.63135	14.4952	24.3878	41.8076
51.28	3.43079	7.63336	14.5229	24.4236	41.8638
51.38	3.43237	7.63373	14.5264	24.462	41.9267
51.48	3.41943	7.65094	14.5444	24.4838	41.9752
51.58	3.43823	7.65875	14.5714	24.5499	42.0298
51.68	3.4519	7.6626	14.587	24.6119	42.0775
51.78	3.46204	7.67242	14.6049	24.6385	42.1138
51.88	3.46167	7.69037	14.628	24.6846	42.1669
51.98	3.47961	7.70173	14.6518	24.7182	42.21
52.08	3.48511	7.71729	14.6749	24.7549	42.2646
52.18	3.48975	7.73883	14.6909	24.8002	42.315
52.28	3.50073	7.74896	14.712	24.8409	42.3583
52.38	3.49915	7.76965	14.7319	24.8862	42.4068
52.48	3.50269	7.78022	14.7468	24.9268	42.4506
52.58	3.50928	7.79156	14.767	24.9662	42.5123
52.68	3.51245	7.8009	14.796	25.003	42.5787
52.78	3.52417	7.82318	14.8194	25.0483	42.6435
52.88	3.5304	7.83453	14.8432	25.0912	42.7076
52.98	3.53589	7.82905	14.8682	25.1358	42.747
53.08	3.53857	7.85168	14.8998	25.1713	42.815
53.18	3.53784	7.86615	14.9131	25.1983	42.874
53.28	3.54797	7.87946	14.9526	25.2358	42.9341
53.38	3.56128	7.88336	14.9756	25.2881	42.9893
53.48	3.573	7.9087	15.0026	25.3272	43.0341
53.58	3.59094	7.91461	15.0346	25.3651	43.106
53.68	3.59094	7.92279	15.0655	25.3995	43.1611
53.78	3.60071	7.93176	15.0991	25.4291	43.2173
53.88	3.60815	7.94232	15.1163	25.4717	43.2763
53.98	3.62024	7.96149	15.1381	25.5151	43.3291
54.08	3.63159	7.97321	15.1651	25.5362	43.3951
54.18	3.63745	7.98096	15.1807	25.5717	43.4658
54.28	3.64014	8.00055	15.1987	25.6049	43.5357
54.38	3.65894	8.00287	15.2335	25.6456	43.5869
54.48	3.67102	8.00056	15.2534	25.7045	43.6275
54.58	3.66284	8.01807	15.2667	25.7003	43.683
54.68	3.67883	8.0318	15.2924	25.7397	43.7369
54.78	3.69055	8.04156	15.3155	25.7827	43.7896
54.88	3.7019	8.05756	15.337	25.8155	43.8349
54.98	3.69055	8.06263	15.3627	25.8647	43.8877
55.08	3.69995	8.08099	15.3858	25.8897	43.9404
55.18	3.71204	8.10406	15.4233	25.935	43.9732
55.28	3.72339	8.11963	15.4385	25.9854	44.0131
55.38	3.72021	8.14117	15.4526	26.0346	44.0689
55.48	3.7312	8.14118	15.4678	26.0772	44.1099
55.58	3.73901	8.15912	15.4952	26.0971	44.1767
55.68	3.74329	8.17981	15.5014	26.1284	44.2373
55.78	3.74878	8.20013	15.5225	26.1358	44.2861
55.88	3.771	8.21539	15.5483	26.187	44.3443
55.98	3.77026	8.2251	15.5557	26.2042	44.3994
56.08	3.77258	8.25055	15.5756	26.2186	44.4576
56.18	3.79175	8.26031	15.5967	26.2745	44.5264
56.28	3.7843	8.2915	15.5987	26.2823	44.5849
56.38	3.79993	8.30133	15.6166	26.3084	44.6275
56.48	3.80933	8.29975	15.6456	26.3272	44.6494
56.58	3.80969	8.33649	15.6557	26.3452	44.7217
56.68	3.82104	8.35168	15.6827	26.3839	44.7877
56.78	3.84058	8.3642	15.7256	26.4385	44.8173
56.88	3.83154	8.3775	15.7455	26.4666	44.8658
56.98	3.83667	8.38959	15.7725	26.4952	44.8978
57.08	3.84094	8.42004	15.8061	26.5463	44.94
57.18	3.86206	8.42242	15.835	26.587	44.9912
57.28	3.86243	8.44037	15.8663	26.626	45.0263
57.38	3.86047	8.44	15.8842	26.6483	45.0787
57.48	3.86011	8.46143	15.9053	26.6827	45.1478
57.58	3.87024	8.47516	15.933	26.7358	45.2213
57.68	3.87573	8.50055	15.9678	26.7862	45.2701
57.78	3.87219	8.50873	16.0049	26.8272	45.3369
57.88	3.87805	8.51227	16.0307	26.8455	45.3896
57.98	3.87378	8.52979	16.0499	26.8878	45.4482
58.08	3.87805	8.54156	16.0659	26.9272	45.5279
58.18	3.87805	8.55951	16.1026	26.9756	45.5912
58.28	3.89172	8.57086	16.1284	27.0151	45.6295
58.38	3.88159	8.59192	16.1456	27.0831	45.708
58.48	3.90112	8.61029	16.2022	27.1475	45.7646
58.58	3.8999	8.60211	16.2416	27.1951	45.8111
58.68	3.89136	8.61969	16.2589	27.2198	45.8682
58.78	3.89136	8.63763	16.294	27.2667	45.9462
58.88	3.91321	8.6427	16.3334	27.3373	45.9927
58.98	3.90344	8.67084	16.3487	27.3663	46.0678
59.08	3.91321	8.69	16.4018	27.408	46.1451
59.18	3.92065	8.69977	16.419	27.462	46.2154
59.28	3.92065	8.72314	16.4464	27.5167	46.2787
59.38	3.92139	8.72321	16.4858	27.5584	46.3502
59.48	3.92065	8.7392	16.5089	27.6085	46.3974
59.58	3.91907	8.75055	16.5424	27.6459	46.4752
59.68	3.93433	8.76227	16.5601	27.6885	46.542
59.78	3.92493	8.77979	16.5694	27.728	46.6181
59.88	3.92102	8.77203	16.5854	27.7729	46.6689
59.98	3.92065	8.80133	16.5967	27.8096	46.7486
60.08	3.94019	8.80365	16.6378	27.876	46.8095
60.18	3.93896	8.80133	16.6577	27.9158	46.8545
60.28	3.92261	8.80951	16.669	27.9385	46.9076
60.38	3.92297	8.83258	16.6932	27.9838	46.9888
60.48	3.93079	8.84583	16.7335	28.0284	47.0591
60.58	3.93237	8.85052	16.7647	28.0678	47.1283
60.68	3.93079	8.8736	16.7768	28.1049	47.192
60.78	3.94214	8.88141	16.8233	28.1592	47.2412
60.88	3.94055	8.90326	16.8546	28.2065	47.2939
60.98	3.95422	8.90094	16.8959	28.2495	47.3408
61.08	3.9519	8.91846	16.9327	28.2881	47.3896
61.18	3.94873	8.93414	16.9545	28.3256	47.4404
61.28	3.9519	8.94	16.9952	28.3764	47.5005
61.38	3.95972	8.95795	17.0225	28.4092	47.5482
61.48	3.95813	8.9654	17.0522	28.4467	47.6119
61.58	3.9718	8.96967	17.087	28.4877	47.64
61.68	3.96985	8.97125	17.103	28.5092	47.688
61.78	3.96948	8.99426	17.1241	28.5538	47.7334
61.88	3.98511	9.01654	17.1495	28.5971	47.7919
61.98	3.98193	9.01423	17.1909	28.6284	47.8486
62.08	3.97339	9.04779	17.2081	28.6631	47.9013
62.18	3.98938	9.06262	17.2358	28.6951	47.958
62.28	3.99133	9.08258	17.2569	28.7217	48.0123
62.38	3.99097	9.08881	17.2706	28.7651	48.0385
62.48	3.99719	9.10798	17.285	28.8002	48.0963
62.58	4.0105	9.11969	17.3018	28.8331	48.1514
62.68	4.01282	9.13373	17.3272	28.8897	48.1923
62.78	4.0304	9.15247	17.3491	28.9276	48.2666
62.88	4.03979	9.15131	17.376	28.9854	48.3193
62.98	4.0304	9.18805	17.392	29.019	48.3775
63.08	4.05774	9.19391	17.4249	29.062	48.417
63.18	4.05542	9.19818	17.4307	29.1006	48.4623
63.28	4.05969	9.22278	17.4569	29.1342	48.5181
63.38	4.073	9.23492	17.4854	29.1944	48.5615
63.48	4.07141	9.25092	17.5319	29.2202	48.6494
63.58	4.08899	9.27008	17.5585	29.267	48.6924
63.68	4.09839	9.28962	17.5655	29.3057	48.7525
63.78	4.11011	9.29737	17.5967	29.3471	48.808
63.88	4.10693	9.32086	17.6205	29.3764	48.8521
63.98	4.11792	9.34076	17.6397	29.4096	48.9017
64.08	4.13977	9.37164	17.6577	29.4389	48.9693
64.18	4.15894	9.38141	17.6846	29.4584	49.0396
64.28	4.16284	9.39893	17.7144	29.4893	49.1107
64.38	4.17725	9.4068	17.7436	29.5444	49.1709
64.48	4.18237	9.41889	17.7647	29.5909	49.2197
64.58	4.18079	9.44	17.7963	29.619	49.2974
64.68	4.198	9.45173	17.8311	29.6631	49.3604
64.78	4.20227	9.46186	17.8663	29.7042	49.4306
64.88	4.21204	9.48059	17.8959	29.7459	49.4893
64.98	4.21948	9.49469	17.9171	29.7862	49.5357
65.08	4.22339	9.51263	17.9542	29.8292	49.6009
65.18	4.23193	9.52399	17.9858	29.8768	49.6549
65.28	4.24292	9.53998	18.0108	29.921	49.6888
65.38	4.24133	9.55285	18.0366	29.9467	49.7349
65.48	4.25269	9.58454	18.0577	29.9799	49.8018
65.58	4.27222	9.59857	18.087	30.0206	49.8798
65.68	4.27881	9.5943	18.1147	30.058	49.9092
65.78	4.28198	9.62006	18.1187	30.0717	49.9623
65.88	4.2804	9.64312	18.1459	30.1166	50.024
65.98	4.29175	9.65247	18.1671	30.1768	50.0732
66.08	4.29797	9.67083	18.1944	30.2162	50.1396
66.18	4.30969	9.6861	18.2162	30.267	50.1846
66.28	4.31323	9.70368	18.2315	30.2999	50.2334
66.38	4.31519	9.71771	18.2608	30.3409	50.2802
66.48	4.32764	9.74079	18.2866	30.3846	50.3428
66.58	4.34058	9.75048	18.314	30.4366	50.3935
66.68	4.35852	9.77399	18.3546	30.4936	50.417
66.78	4.36401	9.79157	18.3608	30.5366	50.4639
66.88	4.37219	9.80169	18.3799	30.587	50.5224
66.98	4.38196	9.80329	18.3979	30.6401	50.5732
67.08	4.38159	9.8208	18.4053	30.6655	50.6185
67.18	4.39172	9.82477	18.437	30.7065	50.6802
67.28	4.40149	9.83454	18.4468	30.7569	50.7334
67.38	4.41284	9.85052	18.4776	30.8116	50.7919
67.48	4.42297	9.88141	18.4955	30.8397	50.8604
67.58	4.43433	9.87982	18.5362	30.8721	50.9091
67.68	4.43115	9.8927	18.5541	30.8983	50.9814
67.78	4.44995	9.90485	18.5792	30.9385	51.0533
67.88	4.44214	9.90326	18.6046	30.9702	51.1009
67.98	4.44055	9.91852	18.6342	30.9995	51.1685
68.08	4.44836	9.94036	18.671	31.0401	51.2123
68.18	4.45813	9.95954	18.7123	31.0623	51.2607
68.28	4.46948	9.97278	18.7432	31.1085	51.317
68.38	4.47339	9.9931	18.7842	31.142	51.3724
68.48	4.48779	9.99665	18.8139	31.1694	51.4072
68.58	4.49292	10.0107	18.8467	31.2006	51.4462
68.68	4.5011	10.0299	18.8745	31.2475	51.4912
68.78	4.50073	10.0338	18.8956	31.2842	51.5264
68.88	4.51086	10.0435	18.9288	31.312	51.5712
68.98	4.52063	10.0611	18.9506	31.3569	51.6318
69.08	4.53198	10.079	18.9698	31.3897	51.6806
69.18	4.53821	10.0904	18.9858	31.4334	51.7236
69.28	4.54797	10.1119	19.0073	31.46	51.7725
69.38	4.55933	10.1294	19.0342	31.4897	51.8349
69.48	4.57336	10.1334	19.0502	31.5209	51.8799
69.58	4.57104	10.1493	19.0635	31.5479	51.9404
69.68	4.5874	10.1607	19.0795	31.5955	51.9912
69.78	4.59253	10.19	19.0889	31.6221	52.042
69.88	4.60229	10.2079	19.105	31.644	52.081
69.98	4.61243	10.2208	19.1362	31.6616	52.124
70.08	4.61047	10.2408	19.1553	31.6772	52.1807
70.18	4.62183	10.2705	19.1846	31.7256	52.208
70.28	4.63977	10.2818	19.2084	31.7612	52.2549
70.38	4.65112	10.2993	19.2354	31.8253	52.2806
70.48	4.64795	10.317	19.2631	31.8572	52.3248
70.58	4.67065	10.3193	19.2784	31.8799	52.3607
70.68	4.66907	10.3424	19.2944	31.9061	52.4127
70.78	4.67261	10.3541	19.3155	31.9288	52.4658
70.88	4.67493	10.374	19.3487	31.962	52.5228
70.98	4.68274	10.381	19.3671	32.0154	52.5748
71.08	4.69409	10.3915	19.3952	32.0499	52.6127
71.18	4.6925	10.4088	19.4159	32.0795	52.6611
71.28	4.70227	10.4205	19.4307	32.1108	52.7291
71.38	4.70972	10.4423	19.4522	32.1358	52.7845
71.48	4.72766	10.4517	19.4858	32.1889	52.8267
71.58	4.73315	10.4556	19.501	32.2221	52.874
71.68	4.72375	10.479	19.5206	32.2589	52.9349
71.78	4.7511	10.5006	19.5448	32.3065	52.9834
71.88	4.7605	10.499	19.5827	32.3467	53.0243
71.98	4.75305	10.5279	19.6034	32.3764	53.085
72.08	4.76868	10.5435	19.626	32.4194	53.1377
72.18	4.78003	10.5591	19.6573	32.4561	53.1826
72.28	4.7804	10.5631	19.6889	32.4959	53.2256
72.38	4.79175	10.5923	19.7237	32.5479	53.2939
72.48	4.80969	10.583	19.7589	32.5909	53.3353
72.58	4.80188	10.6119	19.7768	32.6209	53.3892
72.68	4.81323	10.622	19.8292	32.669	53.4349
72.78	4.81165	10.6212	19.8456	32.6932	53.4893
72.88	4.81946	10.6353	19.8643	32.7256	53.5439
72.98	4.823	10.6435	19.8956	32.7709	53.5927
73.08	4.82141	10.6607	19.9272	32.8178	53.6533
73.18	4.83899	10.6724	19.9659	32.8686	53.7119
73.28	4.85034	10.6923	19.9991	32.9346	53.7665
73.38	4.85266	10.7037	20.0272	32.9819	53.8154
73.48	4.85229	10.7213	20.0577	33.0209	53.8838
73.58	4.86243	10.7368	20.0772	33.0694	53.9638
73.68	4.86438	10.7427	20.103	33.1014	54.0166
73.78	4.87183	10.7431	20.1202	33.1495	54.0638
73.88	4.86865	10.7603	20.1522	33.2065	54.124
73.98	4.87964	10.7818	20.1846	33.2475	54.1768
74.08	4.89136	10.7919	20.2198	33.2842	54.2333
74.18	4.88196	10.8013	20.2377	33.3201	54.2744
74.28	4.88586	10.815	20.2647	33.3526	54.3291
74.38	4.89526	10.8232	20.2905	33.3901	54.39
74.48	4.89172	10.8287	20.3256	33.4409	54.4443
74.58	4.88977	10.8517	20.3546	33.4721	54.5005
74.68	4.90112	10.8622	20.4073	33.5131	54.5385
74.78	4.90344	10.8716	20.4194	33.5424	54.5869
74.88	4.89954	10.8736	20.4483	33.5795	54.6338
74.98	4.89136	10.8818	20.4507	33.6046	54.6732
75.08	4.89758	10.9029	20.4662	33.6522	54.7353
75.18	4.91284	10.913	20.4971	33.7003	54.7748
75.28	4.90186	10.9185	20.5346	33.7397	54.8267
75.38	4.89917	10.9244	20.5635	33.7787	54.8701
75.48	4.91479	10.9497	20.5889	33.8233	54.9232
75.58	4.91162	10.9537	20.6171	33.8533	54.9482
75.68	4.90112	10.9732	20.6202	33.8878	55.0049
75.78	4.91284	10.9892	20.6417	33.9409	55.0326
75.88	4.90186	11.0045	20.6655	33.9604	55.0674
75.98	4.91089	11.0025	20.689	34.0014	55.1064
76.08	4.92261	11.0263	20.7159	34.0421	55.1611
76.18	4.92725	11.0435	20.7455	34.0526	55.2002
76.28	4.93237	11.0548	20.7784	34.0912	55.2568
76.38	4.93042	11.0634	20.7886	34.1319	55.3021
76.48	4.93115	11.0806	20.7885	34.1697	55.3545
76.58	4.93237	11.0923	20.8253	34.1944	55.3955
76.68	4.93628	11.1122	20.8585	34.2241	55.4423
76.78	4.93896	11.1216	20.8686	34.2495	55.4951
76.88	4.94214	11.1396	20.8882	34.2924	55.5463
76.98	4.94446	11.1588	20.9135	34.3315	55.6123
77.08	4.95618	11.1681	20.9346	34.3588	55.6592
77.18	4.94604	11.1747	20.9503	34.3862	55.704
77.28	4.95227	11.1841	20.978	34.4096	55.7529
77.38	4.95813	11.1861	20.9878	34.4409	55.8174
77.48	4.96948	11.208	21.0167	34.4913	55.851
77.58	4.97961	11.2252	21.0424	34.5291	55.9072
77.68	4.99097	11.231	21.0596	34.5694	55.9658
77.78	4.98938	11.2392	21.0679	34.6166	56.0146
77.88	4.99915	11.2623	21.0952	34.6498	56.0869
77.98	5.00269	11.2759	21.128	34.6987	56.1182
78.08	5.01477	11.2724	21.1436	34.7276	56.14
78.18	5.02063	11.295	21.1581	34.7615	56.1963
78.28	5.03198	11.3052	21.1807	34.8174	56.2295
78.38	5.02258	11.3017	21.2061	34.851	56.2455
78.48	5.0304	11.315	21.2182	34.8998	56.2959
78.58	5.04175	11.3232	21.2378	34.9311	56.3583
78.68	5.05029	11.3326	21.267	34.9819	56.3701
78.78	5.04175	11.3619	21.2862	35.0131	56.4189
78.88	5.06323	11.3681	21.3174	35.0424	56.4545
78.98	5.06946	11.3756	21.3354	35.0776	56.4893
79.08	5.07336	11.3795	21.3687	35.1069	56.5264
79.18	5.07104	11.3915	21.3956	35.1299	56.5834
79.28	5.07922	11.4142	21.435	35.1776	56.6279
79.38	5.08899	11.4263	21.4581	35.2139	56.6943
79.48	5.09448	11.4345	21.4796	35.2319	56.7587
79.58	5.10266	11.4517	21.5092	35.2791	56.7861
79.68	5.10071	11.4619	21.5284	35.296	56.8275
79.78	5.10266	11.483	21.5565	35.3221	56.8936
79.88	5.11206	11.481	21.5792	35.3526	56.9072
79.98	5.11047	11.5009	21.5967	35.3784	56.9818
80.08	5.12805	11.5079	21.6381	35.4291	57.0244
80.18	5.12769	11.5318	21.6479	35.4565	57.0884
80.28	5.1394	11.5361	21.669	35.501	57.1381
80.38	5.14795	11.563	21.6967	35.5311	57.1768
80.48	5.16284	11.5631	21.7276	35.5616	57.2158
80.58	5.16089	11.5829	21.7573	35.5932	57.2572
80.68	5.16943	11.5924	21.7944	35.6287	57.2998
80.78	5.17261	11.6122	21.8194	35.6612	57.347
80.88	5.18079	11.6177	21.8471	35.7104	57.3662
80.98	5.18274	11.6334	21.8663	35.7416	57.4268
81.08	5.19214	11.6431	21.896	35.7787	57.4662
81.18	5.20227	11.6607	21.9252	35.81	57.4873
81.28	5.2019	11.6708	21.9288	35.8393	57.517
81.38	5.20264	11.692	21.9565	35.8627	57.5498
81.48	5.21948	11.6978	21.9893	35.9096	57.5772
81.58	5.21948	11.704	22.0073	35.9385	57.6283
81.68	5.22021	11.7291	22.0209	35.9725	57.6943
81.78	5.2312	11.7443	22.0577	36.0131	57.7388
81.88	5.24097	11.7509	22.0616	36.0616	57.7689
81.98	5.24133	11.7818	22.076	36.0893	57.8232
82.08	5.25891	11.7916	22.1143	36.1401	57.876
82.18	5.26245	11.8095	22.1417	36.1846	57.931
82.28	5.26868	11.8306	22.1752	36.2303	57.9771
82.38	5.29175	11.8517	22.2159	36.2787	58.0361
82.48	5.30188	11.8544	22.2319	36.3194	58.0892
82.58	5.29602	11.8716	22.2416	36.3549	58.1475
82.68	5.2937	11.8876	22.2589	36.3803	58.1888
82.78	5.30029	11.9029	22.2772	36.408	58.2373
82.88	5.31128	11.9127	22.2979	36.4503	58.2725
82.98	5.31519	11.9399	22.3116	36.4838	58.3271
83.08	5.31982	11.9595	22.3276	36.5209	58.3779
83.18	5.33081	11.983	22.3647	36.5502	58.4095
83.28	5.34253	11.9931	22.3799	36.5756	58.4584
83.38	5.35266	12.0142	22.3998	36.6108	58.5107
83.48	5.36243	12.0224	22.4194	36.642	58.5385
83.58	5.37219	12.024	22.4756	36.6713	58.5713
83.68	5.37183	12.0396	22.4897	36.685	58.6197
83.78	5.38354	12.0552	22.5186	36.7026	58.6615
83.88	5.39209	12.0728	22.5561	36.7436	58.71
83.98	5.40308	12.0963	22.5772	36.7807	58.7572
84.08	5.41479	12.1044	22.6006	36.8292	58.7982
84.18	5.42334	12.1099	22.6288	36.8651	58.8482
84.28	5.42261	12.1162	22.6475	36.8745	58.9017
84.38	5.42493	12.1353	22.6694	36.9135	58.9584
84.48	5.43433	12.1412	22.6983	36.9545	58.9908
84.58	5.44055	12.1611	22.7237	36.9815	59.0349
84.68	5.45032	12.1705	22.7553	37.0369	59.0654
84.78	5.46167	12.1818	22.769	37.0909	59.1064
84.88	5.47339	12.1865	22.7979	37.1225	59.1474
84.98	5.47412	12.2056	22.8276	37.1635	59.208
85.08	5.48315	12.2138	22.8506	37.2123	59.2419
85.18	5.48157	12.231	22.8705	37.2514	59.2881
85.28	5.50073	12.2412	22.8804	37.2924	59.308
85.38	5.4917	12.2505	22.8803	37.3022	59.3482
85.48	5.49292	12.272	22.8995	37.3491	59.3799
85.58	5.50269	12.2743	22.9366	37.3842	59.4255
85.68	5.51904	12.2911	22.951	37.4155	59.4849
85.78	5.52808	12.2935	22.9659	37.4428	59.5361
85.88	5.53198	12.3115	22.9893	37.4702	59.597
85.98	5.54016	12.3345	23.0155	37.5034	59.626
86.08	5.54993	12.3505	23.0303	37.5502	59.6771
86.18	5.55969	12.3541	23.0561	37.5818	59.71
86.28	5.55542	12.3697	23.0694	37.6143	59.749
86.38	5.56128	12.3798	23.087	37.642	59.7978
86.48	5.57178	12.3947	23.1229	37.6713	59.8549
86.58	5.58276	12.4048	23.1553	37.7202	59.9029
86.68	5.59448	12.4247	23.171	37.7436	59.9603
86.78	5.60303	12.4341	23.1987	37.7905	59.9932
86.88	5.59448	12.4579	23.2139	37.8256	60.0251
86.98	5.60657	12.4615	23.2323	37.8491	60.0693
87.08	5.61206	12.4888	23.2647	37.8745	60.1216
87.18	5.62805	12.5107	23.296	37.9077	60.1697
87.28	5.63977	12.5314	23.3256	37.9428	60.208
87.38	5.65112	12.5455	23.3663	37.9819	60.249
87.48	5.66284	12.5537	23.3995	38.0229	60.2924
87.58	5.66357	12.5748	23.4003	38.0483	60.3311
87.68	5.67261	12.5908	23.4385	38.0854	60.3783
87.78	5.68274	12.5943	23.4584	38.1303	60.4033
87.88	5.68079	12.606	23.4776	38.1537	60.4521
87.98	5.69214	12.6044	23.5089	38.185	60.4896
88.08	5.6925	12.6295	23.5209	38.2143	60.5092
88.18	5.68823	12.6396	23.5464	38.2475	60.5541
88.28	5.69678	12.6505	23.5639	38.2905	60.5963
88.38	5.69995	12.6724	23.5948	38.312	60.6498
88.48	5.70972	12.6923	23.6299	38.351	60.6923
88.58	5.72766	12.692	23.6596	38.392	60.7197
88.68	5.71985	12.7134	23.6851	38.4213	60.7592
88.78	5.72144	12.7216	23.71	38.4623	60.8017
88.88	5.73157	12.731	23.7377	38.5034	60.8353
88.98	5.74133	12.7447	23.7515	38.5405	60.8897
89.08	5.75269	12.7724	23.7862	38.6006	60.9462
89.18	5.76282	12.7853	23.8022	38.6424	61.0072
89.28	5.77258	12.8017	23.8292	38.6768	61.038
89.38	5.77844	12.8111	23.8549	38.7264	61.0811
89.48	5.78198	12.8209	23.8687	38.7647	61.1107
89.58	5.79175	12.8408	23.8878	38.8002	61.1556
89.68	5.80029	12.8541	23.9155	38.8397	61.208
89.78	5.81128	12.8716	23.9503	38.8858	61.2607
89.88	5.823	12.8818	23.9722	38.9291	61.3041
89.98	5.81982	12.8912	23.9799	38.9549	61.3502
90.08	5.83081	12.9204	24.0089	38.9815	61.3943
90.18	5.82922	12.9322	24.037	39.0135	61.4209
90.28	5.84058	12.9517	24.0674	39.06	61.4561
90.38	5.84875	12.9638	24.0967	39.1085	61.5072
90.48	5.85852	12.9732	24.1186	39.1424	61.5674
90.58	5.86987	12.983	24.1553	39.1749	61.6295
90.68	5.88159	13.0029	24.1792	39.2065	61.6697
90.78	5.89795	13.0045	24.2065	39.2518	61.7119
90.88	5.89526	13.0029	24.2139	39.269	61.7377
90.98	5.88977	13.0318	24.2206	39.2846	61.79
91.08	5.89954	13.045	24.2491	39.3159	61.8389
91.18	5.90308	13.0732	24.2725	39.3393	61.9174
91.28	5.92102	13.0826	24.308	39.3709	61.9595
91.38	5.93237	13.0908	24.3218	39.4034	62.0115
91.48	5.93311	13.0924	24.3315	39.4256	62.0479
91.58	5.93042	13.1138	24.3585	39.4506	62.0904
91.68	5.94214	13.122	24.3897	39.4854	62.1423
91.78	5.94287	13.1431	24.41	39.5154	62.1713
91.88	5.94409	13.1529	24.4151	39.5346	62.2197
91.98	5.95386	13.1611	24.4405	39.5811	62.2607
92.08	5.9624	13.1759	24.4608	39.6151	62.3037
92.18	5.97339	13.2001	24.5167	39.6612	62.3314
92.28	5.97961	13.2115	24.5463	39.7068	62.3682
92.38	5.99097	13.233	24.5616	39.7416	62.3975
92.48	5.99329	13.2412	24.5796	39.7745	62.4216
92.58	6.0011	13.2545	24.5991	39.8026	62.4639
92.68	6.01245	13.272	24.628	39.8354	62.501
92.78	6.02417	13.2724	24.6592	39.8819	62.5131
92.88	6.021	13.2818	24.6678	39.9119	62.5521
92.98	6.02026	13.3032	24.6885	39.9503	62.5814
93.08	6.0304	13.313	24.7162	39.992	62.6221
93.18	6.04016	13.3267	24.7471	40.0248	62.6553
93.28	6.05151	13.3408	24.769	40.046	62.699
93.38	6.05969	13.3423	24.7983	40.0662	62.71
93.48	6.05933	13.3521	24.8018	40.0912	62.7588
93.58	6.06946	13.372	24.8292	40.1303	62.8115
93.68	6.07922	13.3814	24.8573	40.1791	62.8514
93.78	6.09058	13.4091	24.8721	40.2221	62.8915
93.88	6.09912	13.4205	24.8901	40.2475	62.9346
93.98	6.11011	13.4341	24.9019	40.2729	62.9701
94.08	6.12183	13.4438	24.9288	40.2885	63.0243
94.18	6.13196	13.4615	24.9623	40.3318	63.0674
94.28	6.13782	13.4634	24.978	40.3819	63.1185
94.38	6.14136	13.4814	24.9991	40.4116	63.1591
94.48	6.14172	13.4947	25.0268	40.4506	63.2123
94.58	6.14954	13.5029	25.0499	40.4838	63.2416
94.68	6.15149	13.5318	25.076	40.5037	63.29
94.78	6.16284	13.5435	25.0987	40.5327	63.3412
94.88	6.17456	13.5517	25.1319	40.5655	63.3993
94.98	6.19092	13.5709	25.1752	40.619	63.4291
95.08	6.2019	13.5845	25.2065	40.669	63.4795
95.18	6.21362	13.5927	25.2374	40.7162	63.5205
95.28	6.22217	13.5943	25.2748	40.7361	63.5541
95.38	6.22534	13.6138	25.2921	40.767	63.5947
95.48	6.23352	13.6197	25.3178	40.7885	63.6244
95.58	6.23157	13.6255	25.3354	40.8295	63.642
95.68	6.23315	13.6494	25.3604	40.8549	63.6908
95.78	6.23938	13.6451	25.3881	40.9018	63.7213
95.88	6.24292	13.6705	25.3999	40.9428	63.7611
95.98	6.2511	13.6728	25.4385	40.978	63.7919
96.08	6.24915	13.6822	25.437	40.9995	63.8318
96.18	6.2605	13.6904	25.4698	41.0248	63.8525
96.28	6.26904	13.713	25.4803	41.0721	63.8822
96.38	6.27222	13.7232	25.4913	41.1065	63.9346
96.48	6.27417	13.7431	25.521	41.1264	63.9716
96.58	6.29016	13.7584	25.5327	41.1541	64.017
96.68	6.29407	13.7607	25.5518	41.1889	64.0521
96.78	6.29797	13.7818	25.5663	41.201	64.0795
96.88	6.30933	13.7837	25.5948	41.2315	64.1236
96.98	6.31323	13.8017	25.6221	41.2592	64.158
97.08	6.31982	13.8111	25.6401	41.285	64.2134
97.18	6.323	13.8232	25.6714	41.312	64.2615
97.28	6.33118	13.8341	25.6909	41.3354	64.2904
97.38	6.33313	13.856	25.712	41.3647	64.3311
97.48	6.35034	13.8701	25.7397	41.4116	64.3798
97.58	6.36047	13.8619	25.7748	41.4428	64.4033
97.68	6.35852	13.8814	25.794	41.4702	64.4506
97.78	6.36206	13.9033	25.8292	41.5034	64.4838
97.88	6.37024	13.9127	25.8569	41.5408	64.5306
97.98	6.38	13.9208	25.8784	41.5733	64.5599
98.08	6.38977	13.9341	25.9018	41.6111	64.6045
98.18	6.39331	13.9459	25.9116	41.6362	64.6436
98.28	6.39526	13.9619	25.9385	41.6749	64.6752
98.38	6.40186	13.9708	25.9604	41.7264	64.7275
98.48	6.40112	13.9755	25.9854	41.7628	64.7615
98.58	6.39563	13.9908	26.0018	41.7791	64.8096
98.68	6.41125	14.0123	26.0284	41.8139	64.8506
98.78	6.42261	14.0244	26.0499	41.853	64.9017
98.88	6.42493	14.0416	26.0682	41.8842	64.958
98.98	6.43274	14.0533	26.0928	41.9233	65.0264
99.08	6.44409	14.0615	26.1046	41.9721	65.0447
99.18	6.4425	14.0709	26.1171	42.0053	65.0923
99.28	6.45386	14.0751	26.1397	42.0522	65.1169
99.38	6.45459	14.1021	26.1518	42.076	65.1595
99.48	6.47144	14.1075	26.189	42.1221	65.19
99.58	6.46948	14.1103	26.212	42.1596	65.222
99.68	6.47021	14.1314	26.228	42.1912	65.2689
99.78	6.46948	14.1412	26.2515	42.2221	65.3209
99.88	6.4812	14.1689	26.2784	42.2628	65.3533
99.98	6.49133	14.1763	26.3002	42.3045	65.3783
100.08	6.48547	14.1826	26.3116	42.3276	65.4228
100.18	6.49133	14.2037	26.328	42.3553	65.472
100.28	6.50269	14.2134	26.3682	42.378	65.5068
100.38	6.51282	14.2177	26.3995	42.4155	65.5424
100.48	6.51868	14.2388	26.4159	42.4373	65.5619
100.58	6.53003	14.2462	26.4366	42.4721	65.5834
100.68	6.53235	14.2529	26.4503	42.4799	65.6161
100.78	6.54016	14.2818	26.4799	42.4959	65.6553
100.88	6.5437	14.2919	26.5073	42.5245	65.676
100.98	6.55029	14.3052	26.5209	42.574	65.7056
101.08	6.55347	14.313	26.5401	42.5873	65.7549
101.18	6.56323	14.3251	26.5679	42.6186	65.7771
101.28	6.56555	14.3345	26.5893	42.6557	65.7943
101.38	6.54993	14.3408	26.6104	42.6791	65.8388
101.48	6.55774	14.3712	26.6284	42.701	65.8802
101.58	6.56909	14.374	26.6479	42.7514	65.9229
101.68	6.57141	14.4009	26.6612	42.794	65.9623
101.78	6.57922	14.4049	26.6776	42.824	66.0068
101.88	6.57495	14.4228	26.7022	42.8627	66.0521
101.98	6.58936	14.4322	26.728	42.9037	66.1084
102.08	6.59253	14.4615	26.7515	42.937	66.1533
102.18	6.60229	14.4716	26.7784	42.9741	66.1927
102.28	6.61084	14.4732	26.7924	43.0037	66.224
102.38	6.60229	14.481	26.7905	43.0245	66.2646
102.48	6.61206	14.5009	26.8096	43.0659	66.2947
102.58	6.61438	14.5157	26.8295	43.0955	66.3158
102.68	6.62219	14.5322	26.8702	43.1245	66.3544
102.78	6.63977	14.5533	26.9139	43.1619	66.3998
102.88	6.6394	14.5552	26.9366	43.1964	66.4229
102.98	6.64172	14.5537	26.962	43.2182	66.4548
103.08	6.64954	14.5728	26.9877	43.2459	66.4869
103.18	6.66089	14.5869	27.021	43.2748	66.5154
103.28	6.66321	14.5943	27.0327	43.2983	66.5345
103.38	6.67102	14.6119	27.0596	43.31	66.5693
103.48	6.67847	14.6201	27.0815	43.3334	66.5853
103.58	6.68079	14.6295	27.1069	43.3533	66.6283
103.68	6.69055	14.6353	27.1299	43.394	66.6724
103.78	6.68628	14.6611	27.1499	43.4174	66.7263
103.88	6.70032	14.6661	27.187	43.4432	66.7564
103.98	6.71362	14.6845	27.1944	43.4756	66.7751
104.08	6.72217	14.6939	27.2206	43.5233	66.8135
104.18	6.73315	14.7115	27.2335	43.5639	66.8623
104.28	6.74487	14.7119	27.2725	43.585	66.8939
104.38	6.73975	14.7447	27.2792	43.6131	66.9525
104.48	6.76245	14.7349	27.3194	43.6635	66.9482
104.58	6.74292	14.7646	27.3292	43.6772	67.0115
104.68	6.76282	14.7701	27.3593	43.7162	67.0342
104.78	6.76868	14.7822	27.3878	43.7514	67.0814
104.88	6.77063	14.7837	27.4077	43.7928	67.1416
104.98	6.78003	14.8033	27.4312	43.8237	67.1849
105.08	6.79016	14.8115	27.4424	43.8546	67.222
105.18	6.79993	14.8248	27.4682	43.8768	67.2572
105.28	6.79565	14.8341	27.4995	43.8998	67.2939
105.38	6.80188	14.8544	27.5206	43.935	67.3466
105.48	6.81165	14.8599	27.5522	43.9666	67.3646
105.58	6.81128	14.8798	27.5694	43.9932	67.4177
105.68	6.82568	14.8951	27.6073	44.0486	67.4478
105.78	6.823	14.9029	27.6143	44.0678	67.4822
105.88	6.823	14.9228	27.6304	44.0952	67.5052
105.98	6.84094	14.9322	27.6479	44.1323	67.5474
106.08	6.8429	14.942	27.669	44.1557	67.5658
106.18	6.85425	14.9712	27.7007	44.1889	67.6068
106.28	6.85657	14.9755	27.7202	44.2166	67.6338
106.38	6.87024	14.9829	27.7471	44.2452	67.6467
106.48	6.88196	15.0045	27.7807	44.2869	67.6826
106.58	6.89331	15.0142	27.8003	44.308	67.7236
106.68	6.90503	15.0341	27.8253	44.3412	67.7631
106.78	6.91357	15.0396	27.8417	44.3514	67.7998
106.88	6.91284	15.0517	27.8506	44.3725	67.8337
106.98	6.92102	15.0728	27.8495	44.3846	67.8701
107.08	6.93079	15.0826	27.8858	44.4233	67.9229
107.18	6.94214	15.1103	27.9014	44.4561	67.9529
107.28	6.95227	15.1232	27.9218	44.4959	67.9834
107.38	6.95422	15.1357	27.9405	44.5346	68.0181
107.48	6.96362	15.1431	27.9698	44.5659	68.0529
107.58	6.97375	15.1646	27.9999	44.5975	68.0928
107.68	6.98511	15.1744	28.0128	44.6358	68.1143
107.78	6.99133	15.1904	28.0323	44.6635	68.1443
107.88	6.99329	15.2134	28.0565	44.7205	68.167
107.98	7.00269	15.2138	28.0909	44.7628	68.2025
108.08	7.01123	15.233	28.1264	44.8045	68.2549
108.18	7.02222	15.2506	28.1573	44.8471	68.2943
108.28	7.03394	15.2529	28.1909	44.8764	68.3314
108.38	7.03235	15.2447	28.1987	44.8924	68.3486
108.48	7.0343	15.2623	28.2159	44.9346	68.3861
108.58	7.03589	15.2743	28.2319	44.9682	68.4271
108.68	7.04407	15.2955	28.2592	45.0076	68.4662
108.78	7.05383	15.3037	28.2921	45.0287	68.515
108.88	7.05579	15.3224	28.3143	45.074	68.5424
108.98	7.06128	15.3326	28.337	45.0854	68.5732
109.08	7.07141	15.3525	28.378	45.126	68.6322
109.18	7.08118	15.3619	28.4022	45.1619	68.6768
109.28	7.08472	15.3834	28.421	45.2045	68.71
109.38	7.0929	15.4033	28.439	45.2358	68.7361
109.48	7.10266	15.4127	28.4623	45.2768	68.7845
109.58	7.11401	15.4302	28.4932	45.3026	68.8037
109.68	7.12183	15.4365	28.5093	45.3409	68.8451
109.78	7.13232	15.4439	28.5307	45.367	68.8936
109.88	7.1355	15.4576	28.5616	45.3979	68.9017
109.98	7.14526	15.4755	28.5854	45.435	68.9255
110.08	7.15381	15.481	28.6108	45.4702	68.9654
110.18	7.16089	15.5025	28.6265	45.4955	68.9861
110.28	7.17065	15.5107	28.6514	45.5096	69.0263
110.38	7.1792	15.5216	28.6811	45.5346	69.0443
110.48	7.17065	15.5419	28.689	45.5561	69.0736
110.58	7.17883	15.5435	28.7182	45.5858	69.1049
110.68	7.1886	15.5631	28.7393	45.6225	69.1279
110.78	7.19214	15.5712	28.7612	45.6381	69.1541
110.88	7.20032	15.5923	28.7905	45.6815	69.2041
110.98	7.21008	15.6021	28.7944	45.7159	69.2334
111.08	7.20972	15.622	28.8116	45.7377	69.2732
111.18	7.21204	15.6314	28.8319	45.7654	69.3076
111.28	7.21985	15.6529	28.8428	45.8061	69.3564
111.38	7.2312	15.6728	28.8804	45.8276	69.3943
111.48	7.23352	15.6822	28.9037	45.8748	69.4287
111.58	7.24133	15.692	28.9307	45.9073	69.4658
111.68	7.23315	15.704	28.9429	45.9291	69.5154
111.78	7.23352	15.7232	28.9526	45.9588	69.556
111.88	7.24133	15.7252	28.9819	45.9799	69.6025
111.98	7.25269	15.7392	28.9932	46.0112	69.6263
112.08	7.24329	15.7545	29.0018	46.0174	69.6592
112.18	7.24329	15.7646	29.0323	46.0405	69.697
112.28	7.2511	15.7603	29.0522	46.0584	69.7236
112.38	7.25073	15.7818	29.0698	46.101	69.7588
112.48	7.25305	15.8017	29.1065	46.1459	69.7966
112.58	7.25305	15.8033	29.1401	46.1752	69.8334
112.68	7.26086	15.8126	29.1714	46.2084	69.8564
112.78	7.25269	15.8236	29.1885	46.2202	69.8881
112.88	7.25305	15.8361	29.2123	46.2303	69.9209
112.98	7.25305	15.8463	29.23	46.2748	69.9588
113.08	7.25464	15.8525	29.2628	46.3022	69.9662
113.18	7.25342	15.8736	29.2709	46.324	70.0052
113.28	7.26245	15.8756	29.2925	46.351	70.0283
113.38	7.26636	15.8818	29.3155	46.3764	70.0701
113.48	7.27063	15.8951	29.328	46.3963	70.0947
113.58	7.28235	15.9146	29.3506	46.4213	70.1279
113.68	7.28589	15.9306	29.3741	46.4467	70.1752
113.78	7.29248	15.9342	29.4022	46.4861	70.1889
113.88	7.29175	15.9537	29.4034	46.5049	70.2259
113.98	7.30347	15.9658	29.4331	46.5463	70.267
114.08	7.30225	15.9732	29.4623	46.576	70.2881
114.18	7.31128	15.9752	29.4819	46.601	70.3213
114.28	7.30347	16.0009	29.501	46.6284	70.3552
114.38	7.32178	16.0162	29.5131	46.6639	70.3939
114.48	7.32495	16.024	29.5425	46.7081	70.4232
114.58	7.323	16.0361	29.5518	46.726	70.4736
114.68	7.32373	16.0435	29.5721	46.7576	70.5189
114.78	7.33276	16.0455	29.6065	46.7944	70.5283
114.88	7.34058	16.0556	29.6299	46.8334	70.5505
114.98	7.34131	16.067	29.6405	46.867	70.5889
115.08	7.34253	16.0865	29.6553	46.8881	70.6268
115.18	7.36243	16.1064	29.6636	46.9288	70.6381
115.28	7.36438	16.1119	29.6909	46.949	70.6826
115.38	7.37769	16.1177	29.7276	46.9838	70.6888
115.48	7.38196	16.1435	29.7417	47.0092	70.7166
115.58	7.39172	16.1607	29.7787	47.0447	70.7549
115.68	7.41284	16.1549	29.8101	47.0815	70.765
115.78	7.40344	16.1806	29.8116	47.1127	70.8037
115.88	7.40344	16.1861	29.8471	47.1365	70.8451
115.98	7.41284	16.1939	29.8608	47.1655	70.8939
116.08	7.41516	16.204	29.8839	47.1967	70.9154
116.18	7.42297	16.2115	29.9003	47.2299	70.9248
116.28	7.41479	16.2252	29.9112	47.2573	70.9603
116.38	7.42297	16.2431	29.9331	47.2866	70.9841
116.48	7.43274	16.2525	29.9506	47.3338	71.0142
116.58	7.41125	16.2451	29.9565	47.3491	71.0373
116.68	7.40344	16.2623	29.9799	47.3651	71.083
116.78	7.4187	16.2642	30.0186	47.3959	71.1088
116.88	7.43079	16.2626	30.0229	47.437	71.1263
116.98	7.42102	16.274	30.0307	47.4568	71.1748
117.08	7.43823	16.2916	30.0483	47.476	71.2084
117.18	7.4519	16.2974	30.0811	47.5073	71.2393
117.28	7.4425	16.3037	30.103	47.5385	71.267
117.38	7.43079	16.3072	30.0932	47.5565	71.2826
117.48	7.42297	16.3037	30.105	47.5717	71.3142
117.58	7.41321	16.3423	30.1147	47.5799	71.3549
117.68	7.43042	16.358	30.1382	47.6245	71.3838
117.78	7.43469	16.3619	30.1631	47.6401	71.3959
117.88	7.43237	16.3642	30.1616	47.6381	71.4271
117.98	7.45032	16.3912	30.1987	47.6756	71.4564
118.08	7.46985	16.3951	30.2217	47.6967	71.4799
118.18	7.47144	16.3935	30.2397	47.7084	71.5053
118.28	7.46985	16.3619	30.2592	47.742	71.5068
118.38	7.4812	16.3912	30.2808	47.7764	71.5439
118.48	7.49915	16.4228	30.2999	47.7968	71.615
118.58	7.5304	16.4712	30.3393	47.8471	71.6674
118.68	7.54956	16.4732	30.3511	47.9037	71.681
118.78	7.5675	16.4658	30.3663	47.9448	71.7177
118.88	7.57922	16.4537	30.41	47.9764	71.7201
118.98	7.60229	16.6216	30.4385	48.0561	71.9076
119.08	7.66284	16.6724	30.5108	48.2065	71.9857
119.18	7.66284	16.6337	30.5229	48.2084	71.9388
119.28	7.61438	16.6689	30.4882	48.1717	71.9388
119.38	7.61438	16.6373	30.4882	48.1971	71.9173
119.48	7.50269	16.4322	30.4565	48.2065	71.5994
119.58	7.4624	12.9119	30.5562	48.1561	69.7128
119.68	7.1394	9.4821	31.5405	48.4444	77.0161
119.78	6.09796	10.3317	33.1241	53.6198	92.0122
119.88	5.27063	13.1117	34.7421	59.53	104.948
119.98	5.09875	25.214	36.1659	63.9108	119.064
120.08	7.62299	29.5507	35.5913	66.7667	103.155
120.18	8.42413	22.6975	32.7768	57.3733	81.6117
120.28	8.00305	19.5912	31.3944	50.9534	74.0241
120.38	8.06982	18.4796	31.153	49.2869	72.3229
120.48	8.00458	18.1235	31.2076	48.7729	71.834
120.58	8.05817	17.8103	31.3999	48.8776	71.7487
120.68	8.04407	16.9271	31.3054	48.951	71.5033
120.78	7.91241	15.7873	31.3858	48.8764	70.7237
120.88	7.86047	15.2152	31.3018	48.4971	70.2422
120.98	7.74017	15.4476	31.3327	48.1647	70.6144
121.08	7.83191	16.0899	31.2815	48.2506	71.0099
121.18	8.0257	16.4811	31.4276	48.5116	71.4835
121.28	8.0343	16.7377	31.2897	48.6179	71.8862
121.38	8.03784	16.9739	31.2718	48.7963	72.0099
121.48	8.06165	16.9541	31.2928	48.9104	72.0998
121.58	7.94873	17.0259	31.2694	48.9358	72.1916
121.68	7.88428	17.0325	31.2112	48.9327	72.1635
121.78	7.84485	17.0747	31.1643	48.8834	72.1974
121.88	7.86438	17.0443	31.1815	48.9553	72.1963
121.98	7.84485	17.0497	31.2206	48.946	72.2369
122.08	7.83313	17.0439	31.2421	48.9518	72.2369
122.18	7.80774	17.0556	31.2288	48.928	72.251
122.28	7.80774	17.0795	31.244	48.9186	72.276
122.38	7.82141	17.1025	31.2596	48.9186	72.2998
122.48	7.8429	17.1103	31.2835	48.9245	72.3326
122.58	7.85852	17.1142	31.3065	48.9377	72.3424
122.68	7.85461	17.1005	31.3046	48.946	72.3444
122.78	7.84485	17.097	31.3026	48.9518	72.3545
122.88	7.82959	17.0888	31.301	48.9635	72.3463
122.98	7.82886	17.0986	31.3007	48.9807	72.3545
123.08	7.84521	17.0966	31.2991	48.9967	72.3463
123.18	7.8468	17.1048	31.3085	49.0085	72.3541
123.28	7.8468	17.1177	31.3167	49.0182	72.3365
123.38	7.84875	17.1341	31.328	49.0217	72.3389
123.48	7.85657	17.1454	31.3342	49.0358	72.3307
123.58	7.87769	17.1747	31.3472	49.0491	72.3326
123.68	7.87842	17.1923	31.3655	49.0651	72.3209
123.78	7.89563	17.1962	31.3651	49.0651	72.3228
123.88	7.90735	17.206	31.3694	49.0748	72.3112
123.98	7.89954	17.2138	31.3866	49.0842	72.3091
124.08	7.91516	17.206	31.3983	49.1022	72.2975
124.18	7.90698	17.206	31.4003	49.1018	72.2935
124.28	7.90771	17.2064	31.3987	49.1061	72.2979
124.38	7.91516	17.1998	31.4182	49.0983	72.2814
124.48	7.90735	17.1907	31.4253	49.1034	72.2783
124.58	7.9093	17.1982	31.428	49.0983	72.2814
124.68	7.91089	17.1962	31.4452	49.1077	72.2857
124.78	7.90771	17.2005	31.4569	49.1119	72.2959
124.88	7.92297	17.2174	31.4827	49.1237	72.2892
124.98	7.92102	17.2431	31.4858	49.1272	72.2916
125.08	7.91907	17.2451	31.5159	49.151	72.278
125.18	7.91516	17.2665	31.5135	49.1545	72.2798
125.28	7.92688	17.2783	31.5253	49.1705	72.2736
125.38	7.93042	17.288	31.5468	49.1874	72.2803
125.48	7.94873	17.2982	31.5585	49.1901	72.2818
125.58	7.94836	17.2958	31.5686	49.2057	72.2603
125.68	7.94055	17.3017	31.5549	49.2037	72.2526
125.78	7.9425	17.3056	31.562	49.1917	72.2584
125.88	7.94055	17.3091	31.5667	49.1862	72.2697
125.98	7.948	17.3138	31.5796	49.205	72.2466
126.08	7.95459	17.3134	31.5725	49.194	72.2471
126.18	7.95618	17.315	31.5764	49.194	72.2365
126.28	7.95776	17.3255	31.5815	49.1858	72.2447
126.38	7.96436	17.3349	31.594	49.1998	72.2369
126.48	7.97375	17.3388	31.6014	49.2037	72.2404
126.58	7.96753	17.3271	31.6073	49.205	72.2373
126.68	7.96826	17.345	31.6053	49.2135	72.2369
126.78	7.97571	17.3502	31.6174	49.2135	72.2385
126.88	7.99097	17.3369	31.6343	49.2249	72.2193
126.98	7.97021	17.3528	31.6272	49.2229	72.2173
127.08	7.97571	17.358	31.6327	49.2252	72.2174
127.18	7.97729	17.3642	31.6346	49.217	72.2173
127.28	7.98389	17.3665	31.6464	49.233	72.2173
127.38	7.98547	17.3736	31.6526	49.2408	72.2267
127.48	8.00659	17.3763	31.6659	49.2518	72.2173
127.58	8.0011	17.3798	31.6659	49.2643	72.2017
127.68	7.99951	17.3873	31.6796	49.2643	72.2076
127.78	8.00073	17.3978	31.6952	49.2639	72.2095
127.88	8.01672	17.4052	31.6956	49.2639	72.2095
127.98	8.01709	17.4107	31.7147	49.2838	72.1916
128.08	8.01831	17.4193	31.7167	49.2854	72.1822
128.18	8.02258	17.4169	31.7089	49.2854	72.1763
128.28	8.02686	17.4271	31.7249	49.2877	72.1783
128.38	8.02063	17.4263	31.7264	49.2858	72.1862
128.48	8.02808	17.4306	31.7343	49.301	72.1802
128.58	8.0304	17.4232	31.7479	49.2971	72.1627
128.68	8.02295	17.4361	31.7424	49.2936	72.1506
128.78	8.01831	17.4443	31.7456	49.303	72.1568
128.88	8.03625	17.4466	31.7655	49.3112	72.147
128.98	8.03662	17.4537	31.7581	49.3127	72.1564
129.08	8.03784	17.4658	31.7635	49.3245	72.1548
129.18	8.04602	17.4681	31.7733	49.3326	72.1568
129.28	8.05029	17.4814	31.7737	49.3342	72.1553
129.38	8.05579	17.481	31.7811	49.3405	72.1467
129.48	8.06714	17.4798	31.7964	49.3459	72.1314
129.58	8.05579	17.4736	31.7913	49.3405	72.1334
129.68	8.0542	17.4849	31.7928	49.342	72.133
129.78	8.06323	17.4759	31.8007	49.3499	72.1275
129.88	8.04993	17.4853	31.7971	49.3444	72.1314
129.98	8.0675	17.4947	31.8026	49.3518	72.1291
130.08	8.06946	17.5052	31.8159	49.3538	72.1138
130.18	8.06946	17.497	31.8264	49.3619	72.1158
130.28	8.07727	17.5146	31.828	49.3635	72.1138
130.38	8.0835	17.5224	31.8342	49.3795	72.1252
130.48	8.08667	17.5283	31.8452	49.3909	72.1177
130.58	8.08704	17.5341	31.8459	49.3928	72.1216
130.68	8.08704	17.5146	31.8612	49.401	72.0959
130.78	8.08704	17.5244	31.8534	49.3831	72.1002
130.88	8.09485	17.5244	31.8534	49.3987	72.1041
130.98	8.0968	17.5419	31.8596	49.3932	72.1115
131.08	8.0968	17.5439	31.8745	49.3967	72.0963
131.18	8.10461	17.5536	31.8752	49.4045	72.1002
131.28	8.10461	17.556	31.8827	49.4069	72.1041
131.38	8.10461	17.5631	31.8846	49.4127	72.1037
131.48	8.10461	17.5634	31.8846	49.41	72.1021
131.58	8.11633	17.5657	31.9003	49.4303	72.1021
131.68	8.11633	17.565	31.9026	49.4221	72.1057
131.78	8.11792	17.5693	31.9038	49.4143	72.0943
131.88	8.11865	17.5736	31.9084	49.4225	72.0963
131.98	8.11829	17.5767	31.9159	49.4319	72.0959
132.08	8.11987	17.579	31.9178	49.4358	72.0943
132.18	8.11865	17.5833	31.9257	49.4342	72.1041
132.28	8.12415	17.5771	31.9338	49.4436	72.0923
132.38	8.11438	17.5845	31.9237	49.4323	72.1014
132.48	8.11438	17.5872	31.9409	49.4495	72.0963
132.58	8.1261	17.5927	31.9358	49.4534	72.0928
132.68	8.13391	17.5963	31.955	49.4498	72.0936
132.78	8.12964	17.6048	31.953	49.4631	72.1021
132.88	8.13428	17.6044	31.9628	49.469	72.0865
132.98	8.13586	17.6044	31.9631	49.4713	72.0748
133.08	8.13586	17.6158	31.9628	49.4729	72.0822
133.18	8.14136	17.6146	31.9745	49.4729	72.0748
133.28	8.146	17.6142	31.9843	49.4772	72.0728
133.38	8.14758	17.6334	31.9862	49.4924	72.0744
133.48	8.14917	17.638	32.0018	49.4905	72.0709
133.58	8.14795	17.6357	32.0057	49.4908	72.063
133.68	8.1554	17.6357	31.9963	49.4924	72.0552
133.78	8.14954	17.6396	32.0057	49.5026	72.0471
133.88	8.14917	17.6455	32.0077	49.5042	72.0533
133.98	8.15576	17.6454	32.0233	49.512	72.0435
134.08	8.15735	17.6572	32.0272	49.5143	72.0526
134.18	8.16675	17.6572	32.035	49.5214	72.0474
134.28	8.16125	17.665	32.037	49.524	72.0455
134.38	8.17725	17.6634	32.0452	49.5397	72.0416
134.48	8.16711	17.6568	32.035	49.5315	72.0353
134.58	8.16089	17.6708	32.035	49.5334	72.0416
134.68	8.16553	17.6751	32.0448	49.5393	72.0357
134.78	8.17493	17.6744	32.0546	49.5416	72.0236
134.88	8.1687	17.6865	32.0448	49.551	72.0298
134.98	8.17493	17.6865	32.0604	49.5608	72.024
135.08	8.16748	17.6829	32.0667	49.5631	72.022
135.18	8.16516	17.7037	32.0741	49.5608	72.0314
135.28	8.17456	17.6982	32.0721	49.5706	72.0334
135.38	8.1886	17.6946	32.0819	49.5807	72.022
135.48	8.1792	17.7134	32.0956	49.5706	72.0236
135.58	8.18628	17.7158	32.0936	49.5725	72.0318
135.68	8.18079	17.7005	32.1034	49.5823	72.0201
135.78	8.16553	17.7119	32.092	49.5787	72.0201
135.88	8.17297	17.7056	32.0995	49.5885	72.0217
135.98	8.1687	17.7158	32.1014	49.5897	72.0236
136.08	8.17493	17.722	32.1112	49.5905	72.0123
136.18	8.18115	17.7271	32.1288	49.5999	72.0217
136.28	8.17651	17.7177	32.1249	49.5999	72.0064
136.38	8.17883	17.7318	32.1249	49.5924	72.0123
136.48	8.18506	17.7372	32.1331	49.6018	72.0142
136.58	8.17883	17.7369	32.1425	49.6002	72.0119
136.68	8.18628	17.7435	32.146	49.619	72.0201
136.78	8.1886	17.7548	32.1545	49.6315	72.0236
136.88	8.18701	17.7564	32.1444	49.6213	72.0139
136.98	8.20386	17.7646	32.1639	49.6311	72.0142
137.08	8.19836	17.7669	32.1639	49.6506	72.0142
137.18	8.19641	17.7607	32.1659	49.653	71.9908
137.28	8.20264	17.7681	32.1604	49.6373	71.9924
137.38	8.198	17.7728	32.1655	49.6425	71.9927
137.48	8.19641	17.7724	32.1721	49.651	71.981
137.58	8.19482	17.7841	32.1815	49.6487	71.9732
137.68	8.19446	17.7783	32.1835	49.651	71.9803
137.78	8.20972	17.7841	32.1874	49.6624	71.9752
137.88	8.20227	17.7763	32.1952	49.6526	71.9732
137.98	8.19873	17.7861	32.1917	49.6608	71.9615
138.08	8.19836	17.7861	32.205	49.6721	71.9709
138.18	8.19995	17.7939	32.2046	49.6819	71.9654
138.28	8.20032	17.7861	32.2131	49.6741	71.94
138.38	8.19482	17.7841	32.2108	49.6783	71.9432
138.48	8.19604	17.7919	32.2144	49.6702	71.9439
138.58	8.19641	17.8036	32.2151	49.6799	71.94
138.68	8.19482	17.8036	32.2225	49.6979	71.942
138.78	8.19446	17.8076	32.2327	49.7014	71.9435
138.88	8.19604	17.8056	32.2319	49.6995	71.9244
138.98	8.20032	17.8056	32.2343	49.6956	71.9146
139.08	8.19873	17.8157	32.2346	49.6998	71.9201
139.18	8.20618	17.817	32.244	49.7112	71.924
139.28	8.20972	17.8251	32.2538	49.7229	71.9127
139.38	8.21008	17.8134	32.2557	49.7229	71.9088
139.48	8.20618	17.8251	32.2616	49.7272	71.9006
139.58	8.20813	17.8251	32.2616	49.7327	71.8931
139.68	8.21594	17.8251	32.2753	49.7307	71.8947
139.78	8.20813	17.8411	32.2639	49.7291	71.899
[truncated: 2,803 more rows]

## Sheet: PPase
Time (s)	3.9 nM	7.81 nM	15.63 nM	31.25 nM	62.5 nM
60.08	0.156494	0.49353	0.743652	1.08691	1.10339
59.98	0.155762	0.500977	0.733521	1.08887	1.10303
59.88	0.154175	0.473999	0.714355	1.0791	1.078
59.78	0.154175	0.460327	0.716309	1.06934	1.05261
59.68	0.144409	0.450928	0.70459	1.06738	1.03894
59.58	0.134277	0.454102	0.713989	1.0592	1.03271
59.48	0.122925	0.450562	0.710449	1.05566	1.02918
59.38	0.115479	0.438843	0.70459	1.05762	1.01978
59.28	0.115112	0.440796	0.714722	1.05603	1.02332
59.18	0.10498	0.442383	0.706177	1.0592	1.01318
59.08	0.0936279	0.438843	0.702637	1.05566	1.00183
58.98	0.0858154	0.434937	0.706543	1.05176	1.00574
58.88	0.10144	0.456421	0.739746	1.08496	1.02722
58.78	0.126831	0.482178	0.753418	1.11035	1.04089
58.68	0.126831	0.495483	0.765137	1.11035	1.0448
58.58	0.13269	0.500977	0.774536	1.12366	1.06238
58.48	0.142456	0.501343	0.780762	1.11621	1.06042
58.38	0.146362	0.513062	0.785034	1.12012	1.06433
58.28	0.152222	0.53064	0.79248	1.13574	1.07996
58.18	0.154175	0.520874	0.79248	1.11816	1.06238
58.08	0.165527	0.530273	0.796021	1.12988	1.07373
57.98	0.1698	0.530639	0.812012	1.13574	1.08191
57.88	0.146362	0.534912	0.808105	1.1377	1.0741
57.78	0.152222	0.53064	0.812012	1.12793	1.07996
57.68	0.156128	0.532593	0.796387	1.12988	1.07605
57.58	0.154175	0.522461	0.799927	1.12756	1.06787
57.48	0.146362	0.524781	0.784668	1.11816	1.06274
57.38	0.16394	0.532593	0.794434	1.1377	1.07214
57.28	0.142456	0.53064	0.786621	1.13574	1.06238
57.18	0.144409	0.530639	0.794434	1.13574	1.07214
57.08	0.148315	0.540405	0.802246	1.12988	1.06433
56.98	0.150269	0.544311	0.804199	1.12793	1.08191
56.88	0.177612	0.606812	0.841309	1.17676	1.12488
56.78	0.1698	0.638794	0.847534	1.17908	1.12915
56.68	0.165894	0.684935	0.88623	1.18616	1.17175
56.58	0.179565	0.769287	0.963135	1.17322	1.21313
56.48	0.205322	0.871213	1.0741	1.224	1.2854
56.38	0.312744	1.00952	1.1936	1.34314	1.38892
56.28	0.489746	1.16663	1.37573	1.50647	1.56201
56.18	0.670532	1.30676	1.52173	1.68726	1.7135
56.08	0.408447	1.00134	1.23389	1.44861	1.44324
55.98	0.0966797	0.59938	0.843628	1.1189	1.11195
55.88	0.0982666	0.2677	0.50415	0.908691	0.831055
55.78	0.157227	0.0587158	0.310791	0.86377	0.682251
55.68	0.224731	0.149773	0.104248	0.783813	0.49366
55.58	0.279419	0.315063	0.0454102	0.696289	0.349487
55.48	0.192749	0.232302	0.0162354	0.753662	0.44592
55.38	0.0505371	0.0545654	0.232666	0.89978	0.657227
55.28	0.0334473	0.118896	0.412354	0.958008	0.873291
55.18	0.0756836	0.208737	0.546387	0.995117	0.957272
55.08	0.0939941	0.288818	0.593628	0.99707	1.0155
54.98	0.1073	0.358763	0.637817	0.994751	1.02099
54.88	0.10498	0.372437	0.620605	0.979492	0.980347
54.78	0.092041	0.415771	0.630737	0.964233	0.984619
54.68	0.097168	0.452513	0.635864	0.947876	1.04089
54.58	0.115479	0.493896	0.64209	0.954102	1.078
54.48	0.119019	0.508787	0.640137	0.938477	1.05066
54.38	0.13269	0.491577	0.661621	0.930298	1.03857
54.28	0.165894	0.507202	0.694824	0.932617	1.02722
54.18	0.187744	0.54663	0.72644	0.934937	1.00769
54.08	0.197144	0.56189	0.755371	0.932617	1.00183
53.98	0.214722	0.569335	0.765137	0.93811	1.00378
53.88	0.200684	0.545898	0.760864	0.926758	1.00928
53.78	0.179565	0.513062	0.726074	0.899414	0.982666
53.68	0.138184	0.454103	0.686646	0.856079	0.946779
53.58	0.125244	0.439209	0.661621	0.84668	0.931519
53.48	0.140137	0.436524	0.645996	0.854492	0.925293
53.38	0.154175	0.464233	0.661621	0.87793	0.953369
53.28	0.156128	0.484131	0.637817	0.887695	0.966675
53.18	0.140503	0.479859	0.609253	0.875977	0.962769
53.08	0.122925	0.469727	0.58313	0.84436	0.95105
52.98	0.117065	0.458375	0.571777	0.834961	0.953003
52.88	0.113159	0.448608	0.552246	0.823242	0.941284
52.78	0.0913086	0.40918	0.532349	0.785767	0.901855
52.68	0.0701904	0.396241	0.528809	0.755249	0.83777
52.58	0.065918	0.37793	0.506958	0.75061	0.800293
52.48	0.0588379	0.352906	0.509644	0.74939	0.777223
52.38	0.0760498	0.372437	0.538574	0.780273	0.799072
52.28	0.0877686	0.376343	0.562378	0.803711	0.806519
52.18	0.0737305	0.391968	0.599121	0.805664	0.813966
52.08	0.0842285	0.411499	0.630371	0.811523	0.820557
51.98	0.0760498	0.401734	0.645996	0.829102	0.824097
51.88	0.0760498	0.39978	0.648315	0.827148	0.833862
51.78	0.0874023	0.403687	0.657349	0.824829	0.843262
51.68	0.0877686	0.407593	0.647949	0.798218	0.822144
51.58	0.0487061	0.397827	0.622559	0.825195	0.798706
51.48	0.0408936	0.434937	0.61438	0.870117	0.828003
51.38	0.0662842	0.446655	0.609253	0.87793	0.861572
51.28	0.0662842	0.415039	0.58313	0.865845	0.86084
51.18	0.0643311	0.388063	0.558105	0.852539	0.829957
51.08	0.0662842	0.401733	0.54834	0.850952	0.831909
50.98	0.0424805	0.38025	0.485107	0.840454	0.815919
50.88	0.00574	0.376343	0.440918	0.852539	0.78894
50.78	0.00574	0.362305	0.440918	0.886108	0.773315
50.68	0.00989	0.348998	0.474487	0.932617	0.790893
50.58	0.0294189	0.329468	0.530762	0.956055	0.792847
50.48	0.0528564	0.306031	0.522583	0.936157	0.784669
50.38	0.0743408	0.28064	0.489746	0.916992	0.775635
50.28	0.0938721	0.272827	0.462402	0.913086	0.777222
50.18	0.0766602	0.288451	0.473755	0.96814	0.833861
50.08	0.0567627	0.288086	0.493652	1.03223	0.9104
49.98	0.0391846	0.298216	0.528809	1.09277	0.992064
49.88	0.0100098	0.298218	0.613525	1.17126	1.09827
49.78	0.0565186	0.329468	0.734253	1.24548	1.19128
49.68	0.0799561	0.357175	0.859619	1.30994	1.26587
49.58	0.053833	0.40564	0.980347	1.3584	1.34595
49.48	0.0334473	0.505612	1.13269	1.43884	1.43383
49.38	0.0900879	0.638794	1.26978	1.53064	1.54907
49.28	0.1604	0.759521	1.36865	1.57715	1.61316
49.18	0.315186	0.801759	1.36401	1.54321	1.59094
49.08	0.490112	0.781738	1.21082	1.38611	1.44751
48.98	0.474121	0.653332	0.908081	1.07947	1.1233
48.88	0.426147	0.563843	0.657349	0.781494	0.845215
48.78	0.408813	0.478638	0.50061	0.570068	0.635376
48.68	0.297119	0.382207	0.415527	0.446289	0.535039
48.58	0.274536	0.36853	0.407715	0.432617	0.54126
48.48	0.152222	0.307983	0.425659	0.439209	0.558838
48.38	0.160034	0.350952	0.510864	0.526367	0.63855
48.28	0.183472	0.393921	0.5448	0.600952	0.713135
48.18	0.187012	0.415403	0.603027	0.676758	0.763547
48.08	0.201416	0.429077	0.648315	0.77124	0.82251
47.98	0.173706	0.423217	0.655762	0.817383	0.861205
47.88	0.165527	0.423218	0.647583	0.848633	0.874878
47.78	0.156128	0.425171	0.647949	0.87207	0.886597
47.68	0.146362	0.419311	0.644043	0.891968	0.904175
47.58	0.142456	0.391968	0.64209	0.901367	0.906494
47.48	0.115112	0.401734	0.630371	0.901367	0.904175
47.38	0.12915	0.407593	0.620605	0.901367	0.91394
47.28	0.151855	0.421265	0.594849	0.904907	0.897949
47.18	0.124878	0.395875	0.538574	0.875977	0.86902
47.08	0.109253	0.370483	0.501465	0.84668	0.85144
46.98	0.0717773	0.37439	0.478027	0.850952	0.841675
46.88	0.0487061	0.390015	0.483887	0.848633	0.841675
46.78	0.0209961	0.362305	0.475708	0.840454	0.835815
46.68	0.0135498	0.370483	0.495605	0.848633	0.853394
46.58	0.00415	0.370483	0.493652	0.836914	0.841675
46.48	0.00378	0.358765	0.478027	0.827148	0.83191
46.38	0.0135498	0.363037	0.497925	0.827148	0.831909
46.28	0.00146	0.360352	0.491333	0.803345	0.808105
46.18	0.00208	0.352906	0.483887	0.796265	0.788941
46.08	0.0291748	0.354858	0.497559	0.803711	0.800659
45.98	0.0334473	0.360718	0.489746	0.799805	0.790894
45.88	0.0389404	0.362671	0.48584	0.811523	0.7948
45.78	0.0463867	0.360352	0.483521	0.807251	0.804565
45.68	0.0428467	0.345093	0.483887	0.81543	0.810425
45.58	0.0408936	0.325562	0.481934	0.805664	0.806519
45.48	0.0447998	0.319702	0.472168	0.805664	0.792847
45.38	0.0471191	0.31189	0.47644	0.788086	0.7948
45.28	0.0366211	0.303711	0.483521	0.786133	0.780762
45.18	0.0467529	0.314209	0.483887	0.782227	0.773316
45.08	0.0545654	0.31189	0.476074	0.790039	0.775635
44.98	0.0565186	0.321655	0.48584	0.790039	0.783081
44.88	0.0565186	0.313843	0.48584	0.797852	0.783081
44.78	0.0565186	0.325195	0.497192	0.801392	0.784668
44.68	0.0643311	0.329468	0.509644	0.80603	0.769409
44.58	0.0662842	0.33728	0.519043	0.801758	0.775269
44.48	0.0858154	0.352905	0.546387	0.813477	0.783081
44.38	0.0858154	0.361084	0.554199	0.807617	0.781128
44.28	0.0975342	0.372437	0.563965	0.80957	0.785034
44.18	0.0916748	0.372071	0.563599	0.797485	0.790894
44.08	0.0955811	0.382202	0.572144	0.797852	0.783081
43.98	0.115112	0.39978	0.575684	0.807983	0.800659
43.88	0.122925	0.400146	0.575684	0.797852	0.800659
43.78	0.132324	0.411133	0.573364	0.799438	0.810059
43.68	0.123291	0.401734	0.562012	0.788086	0.793214
43.58	0.134644	0.403687	0.558105	0.791992	0.804565
43.48	0.124878	0.399781	0.550659	0.786133	0.790894
43.38	0.114746	0.370117	0.534302	0.776367	0.782715
43.28	0.103394	0.37085	0.522949	0.770508	0.781128
43.18	0.101807	0.370484	0.520996	0.768555	0.761964
43.08	0.0991211	0.364258	0.514771	0.760376	0.765137
42.98	0.105347	0.350953	0.513184	0.764648	0.751832
42.88	0.103394	0.360718	0.521362	0.756836	0.761597
42.78	0.1073	0.358765	0.513184	0.74939	0.759644
42.68	0.117065	0.352906	0.508911	0.760376	0.755371
42.58	0.105347	0.352905	0.513184	0.745117	0.76001
42.48	0.115112	0.350953	0.501465	0.737305	0.749878
42.38	0.105347	0.360718	0.505371	0.741211	0.753784
42.28	0.10498	0.360352	0.503052	0.734985	0.751465
42.18	0.113525	0.361084	0.492065	0.735718	0.742066
42.08	0.115112	0.362671	0.505371	0.741211	0.759644
41.98	0.119019	0.372437	0.507324	0.739258	0.756104
41.88	0.126465	0.364258	0.505005	0.736938	0.751465
41.78	0.122925	0.372437	0.495605	0.729492	0.740112
41.68	0.115479	0.361084	0.501465	0.717773	0.730347
41.58	0.122925	0.380249	0.497559	0.735352	0.742065
41.48	0.124512	0.370118	0.483887	0.725586	0.739746
41.38	0.115112	0.364624	0.487793	0.727539	0.734619
41.28	0.120972	0.370483	0.481934	0.719727	0.730347
41.18	0.115112	0.358765	0.481934	0.727539	0.7323
41.08	0.124878	0.360352	0.475708	0.717407	0.73584
40.98	0.113159	0.349	0.474121	0.708008	0.728394
40.88	0.117065	0.353271	0.472534	0.71814	0.732666
40.78	0.115112	0.352905	0.476074	0.709961	0.736206
40.68	0.114746	0.35254	0.467896	0.709595	0.722168
40.58	0.121338	0.358765	0.470215	0.71582	0.718628
40.48	0.1073	0.354859	0.466309	0.709961	0.722535
40.38	0.115112	0.349365	0.464355	0.698242	0.720581
40.28	0.116699	0.352539	0.465942	0.708008	0.710815
40.18	0.103394	0.350953	0.453003	0.698242	0.70105
40.08	0.125244	0.362671	0.474121	0.700195	0.714722
39.98	0.115112	0.345093	0.45459	0.700195	0.703004
39.88	0.118652	0.362305	0.456177	0.697876	0.712402
39.78	0.120972	0.345459	0.450684	0.68457	0.70105
39.68	0.105347	0.34314	0.433105	0.680664	0.691651
39.58	0.114746	0.352539	0.442505	0.698242	0.70459
39.48	0.109619	0.347046	0.431519	0.68457	0.699097
39.38	0.0955811	0.34314	0.435059	0.678711	0.683472
39.28	0.111206	0.347046	0.433105	0.688477	0.687378
39.18	0.0991211	0.333008	0.434692	0.678345	0.675294
39.08	0.105347	0.329834	0.42334	0.674805	0.679932
38.98	0.101807	0.333374	0.425659	0.669312	0.671753
38.88	0.0874023	0.319336	0.413208	0.65686	0.669434
38.78	0.0975342	0.321655	0.415527	0.65918	0.66394
38.68	0.0936279	0.329468	0.411621	0.65918	0.661988
38.58	0.0740967	0.314209	0.401855	0.639648	0.652588
38.48	0.0936279	0.321289	0.405396	0.657227	0.651855
38.38	0.0955811	0.323608	0.413574	0.647461	0.654175
38.28	0.0838623	0.329468	0.400269	0.637695	0.648315
38.18	0.0955811	0.325562	0.395996	0.639648	0.642456
38.08	0.0932617	0.331055	0.393677	0.62561	0.64209
37.98	0.0842285	0.320069	0.384277	0.62793	0.638916
37.88	0.10144	0.331421	0.399902	0.635742	0.640503
37.78	0.0877686	0.321655	0.394043	0.629883	0.636597
37.68	0.0756836	0.311524	0.383911	0.618164	0.632325
37.58	0.0838623	0.313843	0.374878	0.62793	0.63269
37.48	0.0819092	0.329468	0.39209	0.62793	0.630737
37.38	0.0721436	0.307617	0.374146	0.619751	0.628784
37.28	0.0760498	0.30835	0.376465	0.616211	0.622925
37.18	0.0721436	0.302124	0.372559	0.616211	0.61316
37.08	0.0643311	0.282593	0.362793	0.597046	0.611206
36.98	0.0678711	0.291993	0.364746	0.608032	0.603028
36.88	0.0842285	0.300171	0.364746	0.608398	0.611206
36.78	0.0721436	0.290405	0.36084	0.604492	0.595947
36.68	0.0760498	0.292725	0.35498	0.588867	0.585816
36.58	0.0893555	0.293945	0.366333	0.60022	0.60498
36.48	0.0936279	0.302124	0.364746	0.608765	0.601441
36.38	0.0939941	0.290405	0.362793	0.594727	0.599487
36.28	0.0975342	0.292358	0.362793	0.59082	0.593628
36.18	0.0854492	0.29004	0.35498	0.586548	0.57959
36.08	0.0936279	0.292725	0.351074	0.581055	0.574463
35.98	0.0936279	0.300171	0.353027	0.584961	0.593628
35.88	0.103394	0.302124	0.347168	0.581055	0.583862
35.78	0.0939941	0.292358	0.347168	0.579102	0.57019
35.68	0.10498	0.301758	0.352661	0.586548	0.571777
35.58	0.0955811	0.290405	0.353027	0.567383	0.572144
35.48	0.0955811	0.290406	0.343262	0.567749	0.560425
35.38	0.105347	0.302124	0.333862	0.567383	0.57019
35.28	0.0932617	0.297852	0.33313	0.565063	0.560425
35.18	0.101807	0.279053	0.321777	0.557617	0.552613
35.08	0.105347	0.290405	0.331543	0.567383	0.562378
34.98	0.0955811	0.292359	0.325684	0.557617	0.552613
34.88	0.0952148	0.282227	0.323364	0.547485	0.550293
34.78	0.0975342	0.272827	0.313965	0.549805	0.542847
34.68	0.103394	0.290405	0.331543	0.567749	0.558471
34.58	0.105347	0.292358	0.333862	0.55957	0.543213
34.48	0.0939941	0.278687	0.325684	0.557617	0.542847
34.38	0.10498	0.272827	0.327271	0.551392	0.544434
34.28	0.0936279	0.270874	0.312012	0.53418	0.529175
34.18	0.0838623	0.272827	0.313965	0.52832	0.531128
34.08	0.0819092	0.259155	0.304199	0.52832	0.523315
33.98	0.0799561	0.255249	0.308105	0.530273	0.523682
33.88	0.0932617	0.274414	0.325317	0.527954	0.534668
33.78	0.0939941	0.282593	0.313965	0.528687	0.523315
33.68	0.0877686	0.269288	0.312378	0.516602	0.521363
33.58	0.0975342	0.272827	0.304199	0.518555	0.511597
33.48	0.0834961	0.270508	0.30188	0.508423	0.501465
33.38	0.0721436	0.263062	0.294434	0.508789	0.501831
33.28	0.0838623	0.261108	0.304199	0.506836	0.501831
33.18	0.0822754	0.259156	0.302246	0.504883	0.500245
33.08	0.0877686	0.263062	0.306152	0.500977	0.494019
32.98	0.0874023	0.264648	0.303833	0.498657	0.503418
32.88	0.0838623	0.24939	0.292847	0.495483	0.492065
32.78	0.0858154	0.251709	0.296387	0.499023	0.4823
32.68	0.0721436	0.251343	0.294434	0.489258	0.474488
32.58	0.0678711	0.243164	0.286255	0.492798	0.474121
32.48	0.0861816	0.259155	0.302246	0.49707	0.490478
32.38	0.0858154	0.253296	0.304199	0.499023	0.4823
32.28	0.0760498	0.251343	0.294434	0.485352	0.472534
32.18	0.0678711	0.241211	0.296021	0.486938	0.474121
32.08	0.0740967	0.239624	0.283081	0.477905	0.460815
31.98	0.0721436	0.249756	0.29248	0.489258	0.470581
31.88	0.0819092	0.253296	0.286621	0.487305	0.472534
31.78	0.0725098	0.251343	0.284668	0.477539	0.461182
31.68	0.0662842	0.243531	0.276855	0.481445	0.472534
31.58	0.0698242	0.25293	0.286255	0.490845	0.468262
31.48	0.0740967	0.241578	0.282715	0.475586	0.460816
31.38	0.0721436	0.251343	0.280762	0.485352	0.470581
31.28	0.0662842	0.231812	0.272949	0.470093	0.45105
31.18	0.0760498	0.241577	0.274536	0.479126	0.452637
31.08	0.0858154	0.251343	0.280762	0.467773	0.462769
30.98	0.0740967	0.239624	0.273315	0.467773	0.45691
30.88	0.0780029	0.251343	0.272949	0.469727	0.453369
30.78	0.0760498	0.253296	0.274902	0.459961	0.464722
30.68	0.0737305	0.250977	0.264771	0.457642	0.450684
30.58	0.0623779	0.237671	0.265137	0.458008	0.443237
30.48	0.0646973	0.229859	0.265137	0.446289	0.443238
30.38	0.0838623	0.239624	0.270996	0.456055	0.449097
30.28	0.0858154	0.241943	0.272949	0.458374	0.443237
30.18	0.0756836	0.233399	0.274902	0.461548	0.435425
30.08	0.0740967	0.231812	0.263184	0.446289	0.441284
29.98	0.0780029	0.243531	0.259277	0.442383	0.433472
29.88	0.0721436	0.241577	0.253418	0.448242	0.431519
29.78	0.0740967	0.243164	0.255005	0.43811	0.421387
29.68	0.0760498	0.239624	0.255371	0.446289	0.421753
29.58	0.0643311	0.235718	0.253418	0.436523	0.4198
29.48	0.0760498	0.232178	0.245605	0.438477	0.412354
29.38	0.0740967	0.235718	0.255371	0.429077	0.423706
29.28	0.065918	0.22168	0.253418	0.428345	0.413574
29.18	0.0822754	0.229858	0.263184	0.428711	0.410034
29.08	0.0740967	0.231812	0.253418	0.418945	0.406128
28.98	0.0662842	0.220093	0.251465	0.416992	0.411988
28.88	0.0780029	0.222046	0.247559	0.40918	0.404175
28.78	0.0717773	0.219727	0.253052	0.40686	0.397949
28.68	0.0721436	0.220459	0.253418	0.407227	0.390869
28.58	0.0760498	0.220093	0.251465	0.40564	0.402222
28.48	0.0744629	0.222046	0.253418	0.40918	0.392456
28.38	0.0756836	0.213867	0.253418	0.401001	0.39209
28.28	0.0760498	0.222046	0.263184	0.40918	0.392456
28.18	0.0643311	0.208374	0.251465	0.395508	0.378785
28.08	0.0740967	0.210327	0.245605	0.397461	0.38269
27.98	0.0639648	0.211914	0.235474	0.391235	0.384644
27.88	0.0526123	0.200562	0.231934	0.387695	0.370972
27.78	0.0646973	0.198975	0.241699	0.385742	0.380737
27.68	0.0643311	0.202515	0.23584	0.388062	0.370972
27.58	0.0623779	0.200562	0.233887	0.375977	0.361206
27.48	0.0600586	0.196289	0.226074	0.371704	0.354981
27.38	0.0604248	0.200562	0.22998	0.375977	0.359253
27.28	0.0623779	0.190796	0.224121	0.37793	0.361572
27.18	0.0646973	0.200562	0.222168	0.375977	0.361206
27.08	0.0698242	0.19043	0.223755	0.369751	0.362793
26.98	0.0623779	0.187256	0.212402	0.366211	0.351441
26.88	0.0643311	0.182983	0.214355	0.366211	0.341675
26.78	0.0545654	0.18103	0.212402	0.345093	0.331909
26.68	0.0444336	0.182617	0.200317	0.348267	0.321778
26.58	0.0428467	0.169312	0.190918	0.338867	0.32019
26.48	0.0408936	0.179077	0.193237	0.336914	0.318237
26.38	0.0510254	0.18103	0.20459	0.34668	0.320557
26.28	0.0487061	0.182983	0.206543	0.34082	0.324097
26.18	0.0565186	0.169312	0.192871	0.34082	0.312378
26.08	0.0541992	0.171265	0.194458	0.338501	0.315918
25.98	0.0506592	0.169312	0.190918	0.333008	0.320191
25.88	0.0447998	0.171265	0.185059	0.315796	0.310425
25.78	0.0447998	0.175171	0.196777	0.321289	0.314331
25.68	0.0565186	0.18457	0.192505	0.330688	0.321777
25.58	0.0545654	0.167358	0.181152	0.31543	0.299072
25.48	0.0565186	0.161499	0.183105	0.317383	0.2948
25.38	0.0428467	0.147827	0.181519	0.307617	0.281128
25.28	0.0467529	0.151733	0.179199	0.311523	0.285034
25.18	0.0541992	0.168945	0.194458	0.317017	0.29248
25.08	0.0549316	0.161865	0.187012	0.317383	0.300659
24.98	0.0565186	0.163453	0.175293	0.31543	0.292847
24.88	0.0545654	0.173218	0.185059	0.309937	0.29126
24.78	0.0447998	0.159546	0.169434	0.295898	0.28894
24.68	0.0463867	0.161133	0.163208	0.289673	0.274903
24.58	0.0330811	0.14978	0.153809	0.280273	0.261597
24.48	0.0447998	0.151733	0.163574	0.290039	0.26355
24.38	0.0428467	0.136108	0.147949	0.276367	0.249878
24.28	0.0354004	0.132202	0.144409	0.280273	0.253784
24.18	0.0541992	0.141601	0.155396	0.285767	0.259277
24.08	0.0350342	0.118896	0.14209	0.274414	0.240112
23.98	0.0252686	0.122437	0.13623	0.268921	0.242066
23.88	0.0350342	0.132202	0.145996	0.280273	0.240479
23.78	0.0229492	0.124023	0.133911	0.268188	0.233887
23.68	0.0311279	0.132202	0.140137	0.274414	0.244019
23.58	0.0373535	0.132202	0.144043	0.270508	0.251831
23.48	0.0584717	0.143921	0.155762	0.282227	0.26355
23.38	0.0526123	0.14978	0.161621	0.276367	0.261597
23.28	0.0545654	0.148193	0.16394	0.286133	0.259644
23.18	0.0600586	0.153321	0.169067	0.279907	0.26355
23.08	0.0604248	0.14978	0.161621	0.276367	0.261597
22.98	0.0623779	0.151734	0.161621	0.266968	0.251831
22.88	0.0646973	0.147827	0.163574	0.276367	0.259644
22.78	0.0561523	0.141602	0.165161	0.258423	0.241699
22.68	0.0526123	0.138062	0.153809	0.245117	0.230347
22.58	0.0565186	0.134155	0.144043	0.241211	0.220581
22.48	0.0565186	0.140015	0.14209	0.245117	0.218628
22.38	0.0662842	0.141968	0.132324	0.227539	0.212769
22.28	0.0541992	0.130249	0.131958	0.21936	0.200684
22.18	0.0604248	0.140015	0.13269	0.227539	0.206909
22.08	0.0526123	0.151733	0.144043	0.237305	0.203369
21.98	0.0432129	0.141968	0.134277	0.21582	0.191285
21.88	0.0487061	0.143921	0.124512	0.217773	0.193237
21.78	0.0541992	0.15332	0.133911	0.227173	0.202637
21.68	0.0545654	0.140015	0.134277	0.217773	0.195191
21.58	0.0643311	0.14978	0.144043	0.216187	0.199097
21.48	0.0682373	0.153687	0.147949	0.219727	0.195191
21.38	0.0623779	0.14978	0.14209	0.217773	0.189331
21.28	0.0725098	0.1521	0.152222	0.217773	0.191284
21.18	0.0698242	0.145508	0.157349	0.201782	0.192871
21.08	0.0760498	0.151733	0.163574	0.208008	0.179565
20.98	0.0740967	0.14978	0.165527	0.21582	0.187378
20.88	0.0721436	0.145874	0.161621	0.194336	0.170166
20.78	0.0643311	0.134155	0.145996	0.19043	0.16394
20.68	0.065918	0.143555	0.153442	0.197876	0.171387
20.58	0.0604248	0.136108	0.138184	0.18457	0.150269
20.48	0.0432129	0.122437	0.124512	0.176758	0.132691
20.38	0.0408936	0.106812	0.108887	0.155273	0.119019
20.28	0.0268555	0.100586	0.100708	0.147095	0.11084
20.18	0.0369873	0.103271	0.0932617	0.14978	0.113159
20.08	0.0233154	0.100952	0.0795898	0.147461	0.0994873
19.98	0.0330811	0.100952	0.0717773	0.137695	0.10144
19.88	0.0369873	0.0853271	0.0522461	0.141602	0.103394
19.78	0.0350342	0.0911865	0.0424805	0.139648	0.092041
19.68	0.034668	0.0947265	0.038208	0.143188	0.10498
19.58	0.0194092	0.100952	0.0522461	0.145508	0.113159
19.48	0.00183	0.091187	0.0424805	0.135742	0.0975346
19.38	0.00403	0.0931396	0.034668	0.131836	0.0936279
19.28	0.0255127	0.0697021	0.0327148	0.12793	0.0838623
19.18	0.0161133	0.0673828	0.0444336	0.119751	0.083496
19.08	0.0118408	0.0540771	0.0541992	0.12793	0.0936279
18.98	0.0118408	0.0482179	0.0444336	0.114258	0.0858156
18.88	0.0157471	0.0443115	0.0463867	0.108398	0.0740967
18.78	0.0177002	0.0501709	0.0327148	0.108765	0.0822754
18.68	0.0310059	0.0443114	0.0385742	0.12207	0.0858153
18.58	0.0235596	0.0501709	0.0561523	0.12207	0.0975342
18.48	0.0235596	0.0345452	0.065918	0.149414	0.122924
18.38	0.0352783	0.0247803	0.0678711	0.157227	0.113159
18.28	0.0626221	0.00061	0.065918	0.141602	0.113159
18.18	0.0629883	0.0185547	0.0557861	0.151001	0.116699
18.08	0.0665283	0.0299072	0.0541992	0.137695	0.122925
17.98	0.0665283	0.0377201	0.0717773	0.155273	0.130737
17.88	0.0548096	0.0275879	0.0678711	0.157227	0.146362
17.78	0.0606689	0.0189209	0.0557861	0.152954	0.126465
17.68	0.0727539	0.0650624	0.0366211	0.12207	0.0979014
17.58	0.0684814	0.072876	0.0444336	0.139648	0.124878
17.48	0.0212402	0.0217313	0.119019	0.220093	0.193601
17.38	0.0118408	0.00452	0.171387	0.254883	0.2323
17.28	0.019043	0.0166016	0.210449	0.305664	0.292847
17.18	0.0568848	0.0642064	0.279175	0.374756	0.357663
17.08	0.0939941	0.100952	0.321777	0.426758	0.402222
16.98	0.154175	0.16577	0.368652	0.463867	0.456907
16.88	0.213135	0.253662	0.410034	0.505249	0.486572
16.78	0.309204	0.382935	0.490112	0.597046	0.57251
16.68	0.429565	0.534909	0.578003	0.68457	0.66821
16.58	0.511963	0.630249	0.638184	0.727539	0.714722
16.48	0.552612	0.67749	0.653809	0.735352	0.728393
16.38	0.54248	0.668945	0.641724	0.717407	0.69873
16.28	0.450317	0.576782	0.539795	0.621338	0.608521
16.18	0.293579	0.423956	0.390869	0.466553	0.461554
16.08	0.0279541	0.193481	0.138916	0.222412	0.205688
15.98	0.231812	0.0287986	0.12085	0.0393066	0.0540672
15.88	0.38916	0.168945	0.286011	0.22168	0.217285
15.78	0.443481	0.27832	0.393433	0.307983	0.316528
15.68	0.390015	0.279175	0.382202	0.308838	0.30603
15.58	0.231812	0.143188	0.220825	0.151001	0.161865
15.48	0.0993652	0.0647016	0.11145	0.0435791	0.0505414
15.38	0.0310059	0.0100098	0.0391846	0.036499	0.029541
15.28	0.0135498	0.00488	0.0229492	0.100586	0.0858154
15.18	0.0291748	0.0162367	0.050293	0.131836	0.119017
15.08	0.0662842	0.0361328	0.0874023	0.170898	0.165894
14.98	0.0897217	0.0592049	0.108887	0.194336	0.183471
14.88	0.0939941	0.0803223	0.0994873	0.206787	0.179932
14.78	0.134644	0.0435791	0.132324	0.237305	0.222534
14.68	0.1604	0.000246	0.171753	0.276733	0.258421
14.58	0.189331	0.0404053	0.200684	0.31543	0.298706
14.48	0.193237	0.0736078	0.218262	0.331055	0.316284
14.38	0.169067	0.0911865	0.221802	0.326782	0.331543
14.28	0.128784	0.0814209	0.200684	0.305664	0.298706
14.18	0.0975342	0.0794686	0.187012	0.293945	0.277222
14.08	0.0666504	0.0697021	0.161621	0.268555	0.251831
13.98	0.0737305	0.0595711	0.144043	0.246704	0.229981
13.88	0.0721436	0.0583496	0.144043	0.243164	0.220581
13.78	0.0487061	0.0443115	0.114746	0.206055	0.189331
13.68	0.0541992	0.0498051	0.11438	0.201782	0.179566
13.58	0.0526123	0.0482178	0.108887	0.184937	0.177612
13.48	0.0350342	0.0443121	0.103027	0.180664	0.152222
13.38	0.0334473	0.0384521	0.101074	0.165039	0.142456
13.28	0.0249023	0.0283203	0.0909424	0.147095	0.130371
13.18	0.0135498	0.0212406	0.0916748	0.137695	0.122925
13.08	0.0233154	0.0325928	0.103027	0.139648	0.120972
12.98	0.00574	0.024781	0.0932617	0.118164	0.111207
12.88	0.00769	0.0325928	0.0854492	0.118164	0.103394
12.78	0.0249023	0.0302734	0.0948486	0.119751	0.101074
12.68	0.0233154	0.028687	0.0932617	0.104492	0.0998539
12.58	0.0022	0.0189209	0.0834961	0.0869141	0.0838623
12.48	0.00537	0.0130618	0.085083	0.0888672	0.0737308
12.38	0.00403	0.0130615	0.0698242	0.0751953	0.0721436
12.28	0.00403	0.0228271	0.0721436	0.0712891	0.0701904
12.18	0.000122	0.0072	0.0698242	0.0751953	0.0604253
12.08	0.0141602	0.000977	0.0557861	0.057251	0.0620117
11.98	0.00403	0.0111084	0.065918	0.0595703	0.0604248
11.88	0.0153809	0.00916	0.0639648	0.0576172	0.0487061
11.78	0.00378	0.0212402	0.0620117	0.0673828	0.0510254
11.68	0.00598	0.0306399	0.0639648	0.0579834	0.042847
11.58	0.0141602	0.0322266	0.0596924	0.057251	0.0405273
11.48	0.00598	0.0325931	0.0522461	0.0478516	0.0330814
11.38	0.00562	0.0443115	0.0545654	0.0498047	0.0311279
11.28	0.00183	0.0501709	0.0522461	0.0361328	0.0311279
11.18	0.00342	0.0517581	0.0440674	0.0377197	0.0327152
11.08	0.00574	0.052124	0.0366211	0.0302734	0.0217285
10.98	0.00378	0.0306404	0.0249023	0.0205078	0.0135505
10.88	0.00378	0.0290527	0.0151367	0.00684	0.000122
10.78	0.00146	0.0205078	0.005	0.0033	0.0161133
10.68	0.00562	0.0130619	0.00537	0.0142822	0.00793
10.58	0.0137939	0.0033	0.0161133	0.0224609	0.0294189
10.48	0.0137939	0.00842	0.0180664	0.0322266	0.0391841
10.38	0.0157471	0.00134	0.0161133	0.0419922	0.0368652
10.28	0.00439	0.0107422	0.00867	0.0325928	0.0375977
10.18	0.0157471	0.000243	0.0356445	0.0517578	0.0489494
10.08	0.017334	0.0033	0.0255127	0.0419922	0.0450439
9.98	0.0118408	0.00525	0.0336914	0.0517578	0.0469968
9.88	0.0141602	0.00684	0.0360107	0.0537109	0.0493164
9.78	0.0255127	0.00134	0.0375977	0.0595703	0.0567627
9.68	0.0255127	0.00061	0.0473633	0.0615234	0.0704341
9.58	0.0274658	0.00134	0.0571289	0.0712891	0.0661621
9.48	0.0235596	0.00134	0.0457764	0.0599365	0.057129
9.38	0.0137939	0.0033	0.0454102	0.0595703	0.0489502
9.28	0.0137939	0.00134	0.0473633	0.0732422	0.0587158
9.18	0.0157471	0.00842	0.0473633	0.0712891	0.0684811
9.08	0.0255127	0.010376	0.0567627	0.0845947	0.0704346
8.98	0.0219727	0.0166012	0.0535889	0.0814209	0.0766598
8.88	0.0157471	0.00647	0.0551758	0.0791016	0.0661621
8.78	0.00952	0.00061	0.0512695	0.0732422	0.0704346
8.68	0.0137939	0.00134	0.0571289	0.0830078	0.066528
8.58	0.0196533	0.0061	0.0532227	0.0791016	0.0626221
8.48	0.00635	0.000977	0.055542	0.0814209	0.0688475
8.38	0.0137939	0.00647	0.0551758	0.0810547	0.0684814
8.28	0.0157471	0.0033	0.0473633	0.0830078	0.0704346
8.18	0.0231934	0.0181877	0.0766602	0.0947266	0.0876457
8.08	0.0161133	0.0166016	0.0692139	0.112305	0.0766602
7.98	0.0235596	0.0299069	0.0841064	0.110352	0.0880123
7.88	0.0255127	0.0279541	0.0864258	0.112305	0.0860596
7.78	0.0352783	0.041626	0.0961914	0.124023	0.0997314
7.68	0.0352783	0.0396729	0.0942383	0.139648	0.0958253
7.58	0.0336914	0.0494385	0.10437	0.130249	0.0981445
7.48	0.0469971	0.0455322	0.10791	0.131836	0.109497
7.38	0.0368652	0.041626	0.105957	0.133789	0.11145
7.28	0.0372314	0.0396729	0.0981445	0.125977	0.109497
7.18	0.0411377	0.0435789	0.11377	0.137695	0.116943
7.08	0.0415039	0.0380859	0.0965576	0.129883	0.115723
6.98	0.0372314	0.0299075	0.0961914	0.125977	0.109497
6.88	0.0430908	0.0396729	0.10791	0.139648	0.127075
6.78	0.0430908	0.0377197	0.104004	0.12793	0.123169
6.68	0.0567627	0.0396727	0.100098	0.135742	0.129028
6.58	0.0571289	0.0400391	0.10437	0.140015	0.129395
6.48	0.0563965	0.0416259	0.0981445	0.131836	0.129028
6.38	0.0548096	0.0373535	0.105957	0.133789	0.129028
6.28	0.0372314	0.0181885	0.090332	0.124023	0.113403
6.18	0.0430908	0.0299069	0.0958252	0.129883	0.138427
6.08	0.0528564	0.0455322	0.105957	0.141602	0.136841
5.98	0.0356445	0.0400393	0.0887451	0.131836	0.13916
5.88	0.0469971	0.0396729	0.090332	0.143555	0.150513
5.78	0.0563965	0.0377197	0.0961914	0.15332	0.14856
5.68	0.0489502	0.045532	0.0942383	0.157227	0.156372
5.58	0.0356445	0.0302734	0.0965576	0.151733	0.146973
5.48	0.0469971	0.0533442	0.102051	0.155273	0.162231
5.38	0.0469971	0.0494385	0.105957	0.15332	0.150146
5.28	0.0430908	0.0393066	0.0961914	0.163086	0.158325
5.18	0.0446777	0.0474851	0.0961914	0.161133	0.154419
5.08	0.043457	0.0439453	0.10437	0.169312	0.143066
4.98	0.0469971	0.0416258	0.102051	0.165039	0.150512
4.88	0.0548096	0.0592041	0.117676	0.176758	0.168091
4.78	0.0430908	0.0552979	0.125122	0.180298	0.168091
4.68	0.0450439	0.057251	0.115723	0.180664	0.166138
4.58	0.0411377	0.0533447	0.131348	0.176758	0.165771
4.48	0.0473633	0.0615233	0.127808	0.182983	0.164551
4.38	0.064209	0.0670166	0.154785	0.188477	0.17395
4.28	0.0567627	0.060791	0.156738	0.182617	0.168091
4.18	0.0665283	0.0572511	0.154785	0.178711	0.175903
4.08	0.0645752	0.0592041	0.158691	0.174805	0.170044
3.98	0.074707	0.0576172	0.16687	0.192749	0.168457
3.88	0.0841064	0.0689697	0.186035	0.196289	0.169678
3.78	0.0782471	0.0709229	0.187988	0.205688	0.171997
3.68	0.119263	0.100219	0.219238	0.223633	0.209106
3.58	0.146606	0.121704	0.229004	0.258789	0.230591
3.48	0.168457	0.137695	0.225464	0.284546	0.246582
3.38	0.197021	0.152954	0.215332	0.313477	0.24231
3.28	0.214966	0.149048	0.209473	0.334961	0.238403
3.18	0.185669	0.117798	0.227051	0.34082	0.246216
3.08	0.166138	0.10022	0.229004	0.321289	0.248169
2.98	0.136841	0.0728763	0.23877	0.286133	0.259888
2.88	0.103638	0.0474854	0.225098	0.260742	0.277466
2.78	0.0860596	0.0611572	0.246582	0.231445	0.29895
2.68	0.0626221	0.0572519	0.23291	0.237305	0.295045
2.58	0.0802002	0.0865479	0.234863	0.227539	0.306763
2.48	0.0665283	0.0670169	0.217285	0.200195	0.306763
2.38	0.0626221	0.057251	0.191895	0.180664	0.295044
2.28	0.0512695	0.0357666	0.160645	0.15332	0.254028
2.18	0.0587158	0.0181883	0.137207	0.12207	0.238403
2.08	0.0704346	0.0162354	0.150879	0.12793	0.254395
1.98	0.0688477	0.0322251	0.161011	0.126343	0.281737
1.88	0.064209	0.0533447	0.17627	0.15564	0.247803
1.78	0.0626221	0.0689697	0.172363	0.170898	0.254028
1.68	0.0567627	0.0787331	0.172363	0.161133	0.234495
1.58	0.0469971	0.0748291	0.158691	0.154907	0.222778
1.48	0.0727539	0.106442	0.190308	0.182983	0.256344
1.38	0.0782471	0.10022	0.203613	0.182617	0.248169
1.28	0.0958252	0.0904541	0.188354	0.219727	0.203247
1.18	0.0958252	0.0904541	0.188354	0.219727	0.203247
1.08	0.0958252	0.0904541	0.188354	0.223999	0.203247
0.979996	0.119263	0.0943611	0.211426	0.24707	0.224732
0.879997	0.158325	0.147461	0.23877	0.288086	0.259888
0.779999	0.152466	0.172119	0.222778	0.317017	0.261475
0.68	0.109131	0.119385	0.158691	0.239258	0.213013
0.579994	0.0805664	0.0357775	0.148926	0.184204	0.134532
0.479996	0.0430908	0.225586	0.0883789	0.0494385	0.0698242
0.379997	0.158691	0.374023	0.106323	0.0404053	0.22998
0.279999	0.185181	1.22168	0.166016	0.332642	0.981934
0.18	0.126465	0.425537	0.776855	1.09546	1.05493
0.0799942	0.295776	4.46697	1.39636	2.71387	1.91914
0.0200043	0.589966	6.63196	2.4303	5.69043	8.87683
0.120003	0.263794	1.15686	2.56714	6.93262	16.9128
0.220001	0.380371	4.5791	1.08862	3.02637	11.9432
0.32	0.397827	4.46692	0.236938	0.198975	2.69275
0.420006	0.569092	3.83933	0.0507813	0.616211	1.03018
0.520004	0.608887	2.63147	0.245361	1.25488	3.10944
0.620003	0.492432	1.21265	0.387207	1.66699	4.33447
0.720001	0.353027	0.260742	0.495361	1.85767	4.87549
0.82	0.18103	0.367065	0.633789	1.9624	5.00214
0.920006	0.220215	0.493121	0.511353	1.78223	4.70082
1.02	0.0998535	0.614258	0.599731	1.7666	4.48602
1.12	0.0112305	0.679565	0.707153	1.56433	4.0072
1.22	0.119019	0.549805	0.695435	1.5116	3.48138
1.32	0.0877686	0.506958	0.663452	1.34863	3.17322
1.42001	0.0268555	0.489605	0.533325	1.13574	2.61143
1.52	0.0649414	0.415527	0.612671	1.14551	2.58179
1.62	0.0723877	0.321289	0.650146	1.12952	2.34155
1.72	0.117676	0.258789	0.648193	1.07678	2.21033
1.82	0.150513	0.264648	0.626343	0.952148	2.01654
1.92001	0.162598	0.257691	0.607544	0.926758	1.99738
2.02	0.160645	0.282227	0.581421	0.953735	1.91895
2.12	0.185669	0.348633	0.630249	1.0166	1.92126
2.22	0.215332	0.393921	0.707153	1.08887	1.88953
2.32	0.232544	0.416992	0.745483	1.1217	1.93646
2.42001	0.240723	0.428713	0.770874	1.18811	2.01654
2.52	0.252075	0.438477	0.813843	1.22717	2.1142
2.62	0.275879	0.452148	0.851318	1.24512	2.19659
2.72	0.279419	0.46582	0.888428	1.28577	2.27789
2.82	0.273926	0.456421	0.92749	1.29749	2.35089
2.92001	0.285278	0.467777	0.948608	1.3385	2.42438
3.02	0.291504	0.467773	0.973999	1.38733	2.49896
3.12	0.271973	0.448608	0.960693	1.39319	2.56537
3.22	0.281372	0.467407	0.966187	1.41858	2.62946
3.32	0.293457	0.491577	0.997803	1.47559	2.7298
3.42001	0.302856	0.495122	1.04431	1.50806	2.82477
3.52	0.293457	0.507202	1.07202	1.5459	2.90717
3.62	0.314575	0.529907	1.11462	1.60999	3.01813
3.72	0.324341	0.543945	1.1322	1.66626	3.10638
3.82	0.340332	0.552124	1.15015	1.71387	3.20209
3.92001	0.343872	0.557256	1.16541	1.76819	3.29548
4.02	0.360229	0.595093	1.20483	1.82678	3.39349
4.12	0.365356	0.598633	1.23767	1.85962	3.45715
4.22	0.373535	0.606812	1.25562	1.91895	3.53448
4.32	0.371216	0.602173	1.27039	1.95142	3.61926
4.42001	0.385254	0.618535	1.29272	1.99512	3.71186
4.52	0.382935	0.629517	1.32361	2.04712	3.78571
4.62	0.390747	0.651367	1.35095	2.09241	3.8775
4.72	0.393066	0.665405	1.36304	2.14514	3.94427
4.82	0.414551	0.688477	1.3938	2.21741	4.05322
4.92001	0.425903	0.717777	1.41345	2.27795	4.15094
5.02	0.436035	0.727905	1.4314	2.32483	4.23138
5.12	0.441528	0.74707	1.47205	2.38538	4.33258
5.22	0.453247	0.776001	1.50916	2.45532	4.44543
5.32	0.453613	0.77478	1.52515	2.4928	4.52826
5.42001	0.453613	0.778324	1.56567	2.54395	4.61811
5.52	0.470825	0.803711	1.61072	2.59204	4.68958
5.62	0.471191	0.825562	1.6228	2.63574	4.78998
5.72	0.472778	0.85022	1.65564	2.71313	4.90094
5.82	0.480957	0.886108	1.69507	2.75452	4.98682
5.92001	0.482544	0.909183	1.72595	2.80298	5.08454
6.02	0.490723	0.928711	1.76099	2.85999	5.14893
6.12	0.504028	0.936523	1.78455	2.91663	5.26031
6.22	0.500488	0.944336	1.80249	2.97522	5.34814
6.32	0.502075	0.950195	1.84119	3.01978	5.42828
6.42001	0.512207	0.956425	1.86255	3.07324	5.52826
6.52	0.509888	0.984985	1.89978	3.14282	5.61926
6.62	0.51416	0.995483	1.92554	3.19592	5.72748
6.72	0.511841	1.00647	1.97009	3.26001	5.81653
6.82	0.531738	1.04236	2.01147	3.32129	5.91498
6.92001	0.521606	1.03772	2.03406	3.38306	6.0279
7.02	0.533691	1.06775	2.05249	3.4342	6.13135
7.12	0.543091	1.07715	2.07166	3.47095	6.23492
7.22	0.539185	1.08496	2.10327	3.51855	6.32275
7.32	0.543091	1.09668	2.14539	3.58032	6.41614
7.42001	0.55127	1.11426	2.17163	3.61194	6.5224
7.52	0.568481	1.1416	2.22205	3.67798	6.62317
7.62	0.561035	1.14783	2.21851	3.72131	6.71381
7.72	0.574341	1.17053	2.2489	3.78345	6.81848
7.82	0.570801	1.18494	2.25171	3.82092	6.90479
7.92001	0.58252	1.19629	2.29272	3.86194	6.98877
8.02	0.591919	1.21582	2.33533	3.90063	7.065
8.12	0.602051	1.23572	2.37231	3.94043	7.15283
8.22	0.621216	1.24866	2.39197	4.01392	7.24036
8.32	0.609863	1.24353	2.42163	4.0592	7.30322
8.42001	0.625122	1.26819	2.45837	4.10376	7.4068
8.52	0.629395	1.27478	2.50122	4.14709	7.49463
8.62	0.630981	1.27405	2.51111	4.17212	7.58215
8.72	0.63916	1.27283	2.54663	4.21545	7.65088
8.82	0.646606	1.28577	2.57507	4.2522	7.73297
8.92001	0.650879	1.30213	2.59741	4.30725	7.82276
9.02	0.664185	1.30725	2.62244	4.33032	7.92395
9.12	0.662598	1.3158	2.63208	4.40295	8.01221
9.22	0.684082	1.33496	2.67163	4.46741	8.11182
9.32	0.681763	1.33496	2.70056	4.49829	8.20172
9.42001	0.684082	1.34864	2.71216	4.53223	8.28565
9.52	0.701294	1.36426	2.72205	4.5979	8.38098
9.62	0.70166	1.37598	2.74927	4.62915	8.45752
9.72	0.712646	1.38574	2.76111	4.67249	8.54309
9.82	0.723145	1.40527	2.80054	4.72913	8.64111
9.92001	0.729004	1.41541	2.83374	4.76001	8.72901
10.02	0.722778	1.43652	2.87	4.81116	8.8009
10.12	0.730957	1.44434	2.88843	4.85608	8.87744
10.22	0.732544	1.4541	2.90955	4.89087	8.96106
10.32	0.740723	1.46777	2.93091	4.9303	9.06104
10.42	0.754028	1.49512	2.97009	4.99634	9.15637
10.52	0.748535	1.50293	2.9895	5.03772	9.22705
10.62	0.754028	1.52637	3.02087	5.09204	9.32825
10.72	0.76416	1.53613	3.05054	5.151	9.42084
10.82	0.762207	1.55603	3.06958	5.19983	9.52002
10.92	0.77356	1.56702	3.09705	5.24243	9.61927
11.02	0.791138	1.59119	3.13208	5.31897	9.71924
11.12	0.779419	1.60413	3.15955	5.37524	9.80872
11.22	0.791504	1.61462	3.1814	5.44006	9.91064
11.32	0.800903	1.63538	3.23132	5.48853	10.0079
11.42	0.799316	1.63221	3.25757	5.52795	10.0767
11.52	0.80481	1.64319	3.30212	5.57837	10.1837
11.62	0.80127	1.65369	3.3313	5.61194	10.2876
11.72	0.811035	1.67285	3.37866	5.67444	10.3751
11.82	0.826294	1.68457	3.4115	5.71509	10.465
11.92	0.840332	1.70606	3.45044	5.78381	10.5415
12.02	0.834106	1.72559	3.47009	5.80652	10.6173
12.12	0.836426	1.74512	3.51294	5.85803	10.6997
12.22	0.86145	1.76074	3.53845	5.89478	10.7775
12.32	0.863403	1.75879	3.55249	5.90881	10.8774
12.42	0.877441	1.78064	3.59497	5.97522	10.9767
12.52	0.882935	1.79553	3.60046	6.01746	11.0743
12.62	0.891113	1.81384	3.63062	6.06702	11.1431
12.72	0.890747	1.82483	3.64929	6.10571	11.2166
12.82	0.896973	1.83728	3.67554	6.151	11.2856
12.92	0.910645	1.86621	3.69263	6.21741	11.3774
13.02	0.912231	1.88342	3.70837	6.25415	11.4669
13.12	0.914551	1.88611	3.71216	6.29126	11.5294
13.22	0.92981	1.90295	3.73962	6.35571	11.6251
13.32	0.935669	1.92517	3.78052	6.401	11.7036
13.42	0.949341	1.95374	3.80994	6.46899	11.783
13.52	0.95166	1.96423	3.82153	6.526	11.8364
13.62	0.969238	1.98535	3.85522	6.57678	11.9399
13.72	0.970825	2.00293	3.88171	6.61548	12.0056
13.82	0.98291	2.01465	3.93335	6.67017	12.0962
13.92	0.984497	2.02637	3.96228	6.72681	12.1661
14.02	1.00049	2.05176	4.00122	6.77795	12.2657
14.12	1.00244	2.05408	4.02515	6.82483	12.3345
14.22	1.00403	2.06702	4.03406	6.8811	12.4279
14.32	1.01184	2.09314	4.06616	6.94592	12.5298
14.42	1.01965	2.10608	4.08875	6.98816	12.5978
14.52	1.02979	2.13379	4.12817	7.04553	12.7169
14.62	1.03333	2.14355	4.1615	7.08813	12.8126
14.72	1.05322	2.15527	4.20093	7.13928	12.9067
14.82	1.05127	2.17322	4.22974	7.18384	13.0138
14.92	1.07239	2.18616	4.27869	7.22681	13.0822
15.02	1.0708	2.19275	4.29614	7.27209	13.17
15.12	1.06421	2.21545	4.3197	7.30103	13.2404
15.22	1.07666	2.23145	4.35864	7.36548	13.3325
15.32	1.0708	2.23181	4.39038	7.401	13.4142
15.42	1.07239	2.25647	4.41687	7.44751	13.5099
15.52	1.09229	2.2865	4.44897	7.50842	13.5958
15.62	1.08801	2.30139	4.47546	7.55457	13.6583
15.72	1.09229	2.3158	4.52124	7.61584	13.7501
15.82	1.09937	2.33655	4.5575	7.66626	13.8282
15.92	1.09619	2.35877	4.58569	7.73694	13.9005
16.02	1.10205	2.3584	4.6106	7.80725	13.9907
16.12	1.11145	2.38379	4.63806	7.84363	14.0798
16.22	1.11182	2.39551	4.66138	7.89709	14.1528
16.32	1.13098	2.42285	4.70447	7.96118	14.2576
16.42	1.12158	2.44629	4.71802	8.01233	14.3481
16.52	1.14075	2.46582	4.73718	8.05261	14.4318
16.62	1.14697	2.48535	4.76147	8.1178	14.5353
16.72	1.15833	2.50098	4.80591	8.1803	14.645
16.82	1.16028	2.50293	4.82556	8.203	14.7224
16.92	1.16064	2.51465	4.83911	8.24475	14.8009
17.02	1.17395	2.5459	4.8783	8.28308	14.8927
17.12	1.17627	2.55957	4.88794	8.32092	14.9689
17.22	1.17236	2.56384	4.91968	8.36389	15.0493
17.32	1.19153	2.58069	4.95789	8.42212	15.1306
17.42	1.18958	2.58301	4.97827	8.46313	15.1958
17.52	1.18372	2.60449	5.00867	8.5061	15.2791
17.62	1.20557	2.62207	5.03687	8.55298	15.3536
17.72	1.20911	2.63184	5.06531	8.61157	15.4083
17.82	1.20361	2.64551	5.08521	8.651	15.4806
17.92	1.21887	2.66077	5.12048	8.703	15.5662
18.02	1.22314	2.67322	5.15747	8.75452	15.647
18.12	1.23059	2.68652	5.19702	8.82092	15.7208
18.22	1.23254	2.71191	5.22351	8.87524	15.8185
18.32	1.24658	2.72363	5.26343	8.9397	15.8907
18.42	1.25208	2.7334	5.2782	8.95728	15.988
18.52	1.25049	2.74316	5.3064	9.02173	16.0552
18.62	1.25208	2.75256	5.3407	9.04517	16.1306
18.72	1.27197	2.77087	5.37866	9.10181	16.2169
18.82	1.28174	2.79395	5.42896	9.12952	16.3032
18.92	1.28333	2.80372	5.45837	9.15417	16.3611
19.02	1.2915	2.81543	5.47778	9.19202	16.4493
19.12	1.31421	2.84277	5.50867	9.24438	16.5392
19.22	1.31885	2.86035	5.54663	9.28381	16.6349
19.32	1.31848	2.8717	5.59509	9.32214	16.7068
19.42	1.32275	2.87244	5.60669	9.35413	16.7856
19.52	1.33252	2.8877	5.62817	9.41235	16.8615
19.62	1.34192	2.91895	5.66736	9.45142	16.9587
19.72	1.3501	2.91504	5.69067	9.50256	17.0356
19.82	1.35168	2.93457	5.724	9.56628	17.1169
19.92	1.36377	2.96387	5.72974	9.62561	17.1915
20.02	1.37085	2.97327	5.76648	9.68384	17.2736
20.12	1.36963	2.98962	5.78491	9.74048	17.3458
20.22	1.37939	3.00098	5.80786	9.79163	17.4376
20.32	1.3927	3.0127	5.83289	9.83618	17.5056
20.42	1.39893	3.02246	5.84351	9.89087	17.5962
20.52	1.40051	3.03381	5.86804	9.94165	17.6794
20.62	1.4126	3.04431	5.90356	9.98303	17.7657
20.72	1.43176	3.07288	5.92517	10.0331	17.8552
20.82	1.42627	3.07556	5.93872	10.0748	17.9204
20.92	1.43726	3.09046	5.95447	10.1053	18.0154
21.02	1.43994	3.099	5.97583	10.1295	18.0861
21.12	1.45361	3.12793	6.02319	10.1741	18.1915
21.22	1.46301	3.14551	6.05945	10.2327	18.2872
21.32	1.45752	3.15137	6.07349	10.262	18.3556
21.42	1.47278	3.17249	6.099	10.3088	18.4666
21.52	1.49072	3.18103	6.12427	10.3401	18.5353
21.62	1.48254	3.19592	6.12781	10.3733	18.6033
21.72	1.49072	3.20996	6.15405	10.442	18.6857
21.82	1.50403	3.21619	6.17896	10.4866	18.7661
21.92	1.50403	3.24085	6.21814	10.5315	18.8572
22.02	1.51807	3.24939	6.24731	10.5823	18.9357
22.12	1.51965	3.26819	6.27673	10.6506	19.0115
22.22	1.51807	3.29236	6.30786	10.692	19.0802
22.32	1.53333	3.31506	6.34119	10.7343	19.1443
22.42	1.52979	3.31775	6.36255	10.7701	19.2013
22.52	1.54309	3.33264	6.38757	10.8339	19.2869
22.62	1.55518	3.34668	6.41968	10.8932	19.3536
22.72	1.56226	3.36426	6.45007	10.9413	19.4138
22.82	1.55908	3.37793	6.48413	10.9674	19.4786
22.92	1.56104	3.37439	6.50122	11.0042	19.5431
23.02	1.57434	3.39124	6.54822	11.0706	19.6052
23.12	1.58057	3.40332	6.57544	11.1198	19.6798
23.22	1.58215	3.41504	6.599	11.1639	19.7556
23.32	1.58057	3.43262	6.63794	11.2252	19.8325
23.42	1.58997	3.44239	6.66736	11.2889	19.9216
23.52	1.59973	3.4502	6.69458	11.3385	19.9943
23.62	1.6134	3.46545	6.74353	11.3729	20.0974
23.72	1.62158	3.49353	6.78638	11.4108	20.172
23.82	1.64111	3.5127	6.81567	11.4534	20.254
23.92	1.62903	3.51465	6.83533	11.4924	20.3357
24.02	1.63135	3.52246	6.84497	11.5334	20.4044
24.12	1.63489	3.53381	6.87976	11.5706	20.4998
24.22	1.64893	3.54822	6.9021	11.6174	20.5728
24.32	1.65442	3.56311	6.9071	11.6584	20.6517
24.42	1.66809	3.57166	6.94263	11.6956	20.7231
24.52	1.66223	3.59241	6.96619	11.7209	20.7947
24.62	1.68994	3.62207	6.99731	11.7795	20.8829
24.72	1.70361	3.6283	7.01685	11.8131	20.9376
24.82	1.71106	3.66272	7.05603	11.8827	21.0232
24.92	1.70947	3.66932	7.06567	11.9401	21.0958
25.02	1.70325	3.67249	7.08679	11.9706	21.1736
25.12	1.71143	3.68689	7.10474	12.0026	21.2325
25.22	1.73022	3.7135	7.14197	12.0624	21.324
25.32	1.72119	3.71973	7.16333	12.0862	21.4025
25.42	1.74231	3.7334	7.19421	12.1331	21.4861
25.52	1.73682	3.7373	7.19312	12.1506	21.5587
25.62	1.75598	3.76233	7.23718	12.2112	21.6365
25.72	1.77002	3.76306	7.24536	12.2502	21.713
25.82	1.77197	3.78027	7.26538	12.3073	21.7908
25.92	1.77942	3.79395	7.29578	12.3319	21.8615
26.02	1.77197	3.80371	7.30786	12.3698	21.9314
26.12	1.79114	3.82129	7.35681	12.4198	22.0056
26.22	1.79114	3.83301	7.39771	12.4323	22.0724
26.32	1.8009	3.87366	7.43689	12.5116	22.1619
26.42	1.79932	3.87244	7.46606	12.5573	22.2189
26.52	1.8009	3.88342	7.495	12.619	22.2791
26.62	1.81104	3.88965	7.51538	12.6608	22.3318
26.72	1.81067	3.90332	7.52625	12.7128	22.4001
26.82	1.80908	3.9209	7.55591	12.7701	22.4865
26.92	1.82007	3.93262	7.58484	12.8319	22.5584
27.02	1.82471	3.93652	7.5896	12.8616	22.6095
27.12	1.84033	3.974	7.62231	12.9205	22.6915
27.22	1.83997	3.98303	7.63367	12.9725	22.7592
27.32	1.83838	3.99121	7.64185	13.0377	22.8361
27.42	1.85364	4.0127	7.67322	13.1112	22.9021
27.52	1.85596	4.02832	7.68091	13.1487	22.9728
27.62	1.87122	4.05176	7.73572	13.1975	23.0798
27.72	1.86145	4.05371	7.76685	13.219	23.1368
27.82	1.8595	4.06311	7.77625	13.2499	23.2006
27.92	1.87158	4.07752	7.80444	13.3033	23.2658
28.02	1.88098	4.08655	7.81921	13.3202	23.3298
28.12	1.89111	4.1123	7.86646	13.3616	23.422
28.22	1.87903	4.11035	7.88611	13.4065	23.4783
28.32	1.88916	4.13184	7.91724	13.4475	23.5486
28.42	1.8927	4.14002	7.93481	13.4788	23.6193
28.52	1.90247	4.16467	7.97009	13.4983	23.7224
28.62	1.90869	4.18103	8.01489	13.5295	23.8146
28.72	1.92004	4.20569	8.04968	13.5745	23.8881
28.82	1.90674	4.20215	8.07202	13.6331	23.9572
28.92	1.92395	4.22364	8.11804	13.6718	24.0291
29.02	1.93799	4.23926	8.16382	13.7155	24.1095
29.12	1.93176	4.25256	8.19421	13.7714	24.2064
29.22	1.92981	4.25916	8.20239	13.8209	24.2677
29.32	1.93567	4.27014	8.224	13.8651	24.3513
29.42	1.95166	4.29627	8.25513	13.8987	24.4181
29.52	1.95166	4.31543	8.28638	13.9498	24.488
29.62	1.96106	4.33069	8.32556	14.0096	24.5427
29.72	1.95947	4.33142	8.34302	14.0455	24.574
29.82	1.96301	4.35217	8.37781	14.0839	24.6287
29.92	1.97119	4.3584	8.41382	14.1096	24.7033
30.02	1.97241	4.35254	8.42468	14.1487	24.7611
30.12	1.99072	4.38184	8.45435	14.2073	24.838
30.22	2.01184	4.40332	8.47742	14.2499	24.9158
30.32	2.01807	4.41309	8.50366	14.3053	24.9767
30.42	2.02393	4.43262	8.54419	14.3596	25.0408
30.52	2.01965	4.43066	8.55359	14.3964	25.1033
30.62	2.02979	4.46191	8.58521	14.4459	25.1779
30.72	2.04504	4.47327	8.60242	14.5018	25.2572
30.82	2.05872	4.48572	8.62476	14.5549	25.3243
30.92	2.06067	4.49671	8.6532	14.5999	25.3923
31.02	2.06104	4.50134	8.66138	14.637	25.4532
31.12	2.07043	4.53577	8.69861	14.6893	25.5404
31.22	2.08057	4.54199	8.73755	14.7291	25.6056
31.32	2.0802	4.5498	8.77429	14.7772	25.6674
31.42	2.07861	4.55176	8.79468	14.8069	25.7228
31.52	2.09351	4.57092	8.81531	14.8495	25.7947
31.62	2.08057	4.57751	8.82544	14.8713	25.8455
31.72	2.1001	4.58496	8.86255	14.9049	25.9161
31.82	2.09387	4.60608	8.88416	14.9218	25.9783
31.92	2.10791	4.62244	8.90942	14.9749	26.0466
32.02	2.1134	4.63342	8.91687	14.996	26.115
32.12	2.11963	4.65137	8.93286	15.024	26.1759
32.22	2.1189	4.65918	8.95984	15.0585	26.2435
32.32	2.12939	4.67285	8.98608	15.1077	26.3048
32.42	2.13721	4.7002	9.02661	15.1412	26.3689
32.52	2.1427	4.7002	9.05554	15.1854	26.4353
32.62	2.14893	4.70215	9.07397	15.2073	26.4919
32.72	2.15051	4.7334	9.11218	15.2499	26.5642
32.82	2.1626	4.74902	9.13403	15.2838	26.6345
32.92	2.17004	4.76038	9.17712	15.3417	26.7048
33.02	2.18176	4.77283	9.21802	15.3987	26.7657
33.12	2.17981	4.78186	9.25281	15.4475	26.8334
33.22	2.19189	4.80566	9.27466	15.5022	26.9044
33.32	2.19934	4.80957	9.27283	15.5452	26.9642
33.42	2.21143	4.8252	9.31372	15.6096	27.0353
33.52	2.21143	4.85254	9.33716	15.6584	27.1072
33.62	2.21887	4.8584	9.37195	15.7167	27.1736
33.72	2.20911	4.85059	9.38647	15.7545	27.2458
33.82	2.22278	4.87561	9.42664	15.8085	27.3142
33.92	2.23096	4.89197	9.44458	15.8401	27.3693
34.02	2.23254	4.91467	9.46619	15.8768	27.4447
34.12	2.24658	4.92871	9.49341	15.8948	27.5333
34.22	2.23645	4.93066	9.51648	15.926	27.5873
34.32	2.24463	4.9502	9.5603	15.9553	27.6661
34.42	2.25012	4.96033	9.59692	15.9768	27.7443
34.52	2.25989	4.98303	9.63367	16.0116	27.8138
34.62	2.26221	5.00098	9.64575	16.0237	27.8673
34.72	2.26965	5.00098	9.68103	16.0468	27.9447
34.82	2.26221	5.01465	9.69458	16.067	27.9962
34.92	2.28137	5.03382	9.71375	16.1327	28.0873
35.02	2.28174	5.03064	9.73169	16.1682	28.1345
35.12	2.30054	5.06506	9.76257	16.2069	28.1853
35.22	2.28955	5.07129	9.78052	16.235	28.2517
35.32	2.30286	5.0791	9.81384	16.2909	28.3142
35.42	2.30908	5.09082	9.85083	16.3342	28.3826
35.52	2.31262	5.10413	9.8739	16.3788	28.4431
35.62	2.30908	5.10876	9.8938	16.4166	28.5134
35.72	2.33215	5.1416	9.93481	16.4788	28.5935
35.82	2.33215	5.14124	9.97595	16.537	28.6423
35.92	2.33838	5.15955	10.0129	16.5865	28.7009
36.02	2.33997	5.16272	10.0477	16.6405	28.7556
36.12	2.34814	5.19043	10.0911	16.6936	28.8416
36.22	2.3595	5.19824	10.1107	16.744	28.9216
36.32	2.37158	5.20996	10.1379	16.7994	28.9763
36.42	2.37158	5.21582	10.1731	16.8303	29.0427
36.52	2.38452	5.24121	10.1942	16.8788	29.0916
36.62	2.38916	5.25293	10.2102	16.9358	29.1716
36.72	2.39075	5.26233	10.2196	16.9944	29.2322
36.82	2.39697	5.28064	10.2258	17.0452	29.2927
36.92	2.40051	5.29358	10.2274	17.0858	29.3728
37.02	2.40283	5.29431	10.2122	17.1057	29.4353
37.12	2.41223	5.32483	10.2274	17.1444	29.5056
37.22	2.41028	5.33105	10.22	17.1721	29.572
37.32	2.41614	5.33887	10.2274	17.1991	29.6302
37.42	2.42041	5.35254	10.2083	17.2307	29.6814
37.52	2.43213	5.37402	10.2122	17.2737	29.7599
37.62	2.43958	5.39905	10.2216	17.3147	29.8314
37.72	2.44385	5.39392	10.2258	17.3557	29.8708
37.82	2.45325	5.41077	10.2372	17.3632	29.9392
37.92	2.45911	5.42908	10.2732	17.3928	29.9861
38.02	2.46887	5.44592	10.3114	17.4276	30.0424
38.12	2.47119	5.45996	10.343	17.467	30.1091
38.22	2.48059	5.47754	10.3763	17.4979	30.1716
38.32	2.48096	5.47168	10.429	17.5354	30.2146
38.42	2.50049	5.49903	10.4841	17.5764	30.3005
38.52	2.48999	5.50061	10.5184	17.6389	30.3611
38.62	2.51025	5.51892	10.5715	17.6975	30.4236
38.72	2.50208	5.53186	10.597	17.7362	30.476
38.82	2.5083	5.53613	10.6321	17.776	30.545
38.92	2.51184	5.54004	10.663	17.826	30.5935
39.02	2.52002	5.54785	10.6926	17.8635	30.6814
39.12	2.52905	5.57092	10.765	17.9159	30.7533
39.22	2.52197	5.56934	10.7961	17.9436	30.8243
39.32	2.54932	5.58337	10.843	17.9866	30.9001
39.42	2.54114	5.59046	10.8622	18.0214	30.9642
39.52	2.54736	5.60059	10.8918	18.0533	31.0294
39.62	2.56067	5.6123	10.9227	18.0858	31.1029
39.72	2.53955	5.62012	10.9412	18.1057	31.1697
39.82	2.55249	5.64124	10.9774	18.1561	31.2224
39.92	2.54932	5.64588	11.0247	18.1956	31.2869
40.02	2.56067	5.65491	11.0614	18.2362	31.3588
40.12	2.57275	5.6709	11.0735	18.2834	31.408
40.22	2.57239	5.68262	11.0966	18.3046	31.4685
40.32	2.57275	5.69238	11.1028	18.3499	31.5115
40.42	2.57825	5.71778	11.1243	18.4006	31.5896
40.52	2.5802	5.72131	11.1219	18.4338	31.6635
40.62	2.58447	5.72791	11.1282	18.469	31.713
40.72	2.59973	5.75256	11.1395	18.5233	31.7787
40.82	2.59033	5.75879	11.1399	18.553	31.8298
40.92	2.60327	5.78028	11.1591	18.576	31.8861
41.02	2.60791	5.79004	11.1575	18.6116	31.9392
41.12	2.61377	5.81934	11.1633	18.6448	32.0021
41.22	2.62903	5.82129	11.1825	18.6874	32.0834
41.32	2.63135	5.83301	11.1887	18.7346	32.1482
41.42	2.63098	5.8385	11.1825	18.7557	32.1674
41.52	2.62939	5.84314	11.1946	18.8033	32.2068
41.62	2.64233	5.86584	11.2255	18.8456	32.2709
41.72	2.64697	5.8916	11.2576	18.885	32.3361
41.82	2.65283	5.89197	11.304	18.9163	32.3826
41.92	2.66028	5.901	11.3348	18.9608	32.4388
42.02	2.65869	5.91113	11.3625	19.0198	32.4978
42.12	2.67395	5.92285	11.3934	19.0585	32.558
42.22	2.672	5.93457	11.4114	19.0963	32.629
42.32	2.672	5.94397	11.4423	19.1464	32.681
42.42	2.68018	5.95996	11.4646	19.1838	32.7478
42.52	2.69934	5.95996	11.5126	19.2245	32.8177
42.62	2.70361	5.98535	11.5325	19.2756	32.8927
42.72	2.70911	5.99084	11.5634	19.3241	32.9584
42.82	2.71533	6.0033	11.5891	19.3518	33.0076
42.92	2.71887	6.01075	11.613	19.3928	33.0681
43.02	2.72864	6.01819	11.6337	19.4296	33.1263
43.12	2.72705	6.02832	11.6516	19.4534	33.1755
43.22	2.73254	6.04199	11.6766	19.4921	33.24
43.32	2.74268	6.05371	11.7024	19.512	33.2869
43.42	2.75208	6.07093	11.7372	19.5468	33.349
43.52	2.75012	6.08142	11.7668	19.594	33.408
43.62	2.75598	6.09631	11.7709	19.6405	33.474
43.72	2.77393	6.10449	11.8059	19.6741	33.5388
43.82	2.78955	6.12012	11.8293	19.6936	33.6052
43.92	2.78918	6.13184	11.8329	19.7343	33.6716
44.02	2.7915	6.1416	11.8391	19.7659	33.738
44.12	2.80481	6.16309	11.8544	19.8182	33.8041
44.22	2.81067	6.19043	11.8704	19.8538	33.8767
44.32	2.81067	6.19006	11.8837	19.8885	33.9193
44.42	2.82861	6.20801	11.9075	19.9299	33.9724
44.52	2.8208	6.20837	11.9211	19.9514	34.033
44.62	2.83606	6.23499	11.9364	20.0077	34.0916
44.72	2.84814	6.26074	11.9602	20.0432	34.158
44.82	2.8396	6.2627	11.9701	20.0745	34.1888
44.92	2.8501	6.292	11.9973	20.1233	34.2478
45.02	2.86145	6.32092	12.0438	20.1737	34.3177
45.12	2.86182	6.31189	12.054	20.2131	34.3591
45.22	2.8833	6.33691	12.0876	20.2366	34.4197
45.32	2.87903	6.35803	12.1219	20.2831	34.4877
45.42	2.88721	6.36072	12.1321	20.3186	34.5564
45.52	2.89233	6.38342	12.1649	20.3495	34.6205
45.62	2.88916	6.3916	12.1809	20.3787	34.6658
45.72	2.90247	6.40332	12.202	20.4045	34.7185
45.82	2.92041	6.43066	12.2454	20.4412	34.7864
45.92	2.91455	6.44434	12.2673	20.4768	34.8302
46.02	2.92981	6.45996	12.3153	20.5116	34.8881
46.12	2.93372	6.47168	12.3352	20.5354	34.929
46.22	2.93958	6.47913	12.37	20.5725	34.9861
46.32	2.94971	6.50293	12.4055	20.6033	35.0583
46.42	2.96106	6.51856	12.4403	20.6522	35.1146
46.52	2.96143	6.53223	12.4524	20.6917	35.1677
46.62	2.96887	6.5459	12.4998	20.7385	35.2263
46.72	2.96692	6.5498	12.5204	20.7717	35.2767
46.82	2.98291	6.57715	12.5559	20.822	35.3513
46.92	2.98254	6.59046	12.5809	20.8514	35.4095
47.02	2.98877	6.60254	12.6047	20.8831	35.4685
47.12	3.00403	6.63379	12.6434	20.9413	35.558
47.22	2.99817	6.62988	12.6575	20.9788	35.6033
47.32	3.00244	6.65332	12.6931	21.0354	35.658
47.42	3.00793	6.65137	12.7095	21.0959	35.7064
47.52	3.01025	6.65918	12.72	21.1428	35.7556
47.62	3.02356	6.68225	12.7411	21.1757	35.8197
47.72	3.02942	6.68848	12.7595	21.2131	35.8943
47.82	3.02161	6.70215	12.7817	21.246	35.9564
47.92	3.02783	6.70801	12.7888	21.2834	36.0037
48.02	3.03955	6.71973	12.8137	21.3245	36.0662
48.12	3.04309	6.7428	12.8403	21.3749	36.1244
48.22	3.0415	6.73962	12.8318	21.4021	36.156
48.32	3.05444	6.75452	12.8641	21.4237	36.2162
48.42	3.06689	6.76856	12.8801	21.4475	36.2654
48.52	3.06067	6.78223	12.8915	21.4725	36.3158
48.62	3.07666	6.80176	12.9348	21.5237	36.3748
48.72	3.0802	6.81897	12.9618	21.5682	36.433
48.82	3.07239	6.81152	12.9817	21.5901	36.4466
48.92	3.09033	6.84314	13.0247	21.6272	36.5173
49.02	3.10168	6.85022	13.0497	21.6776	36.5658
49.12	3.1001	6.85449	13.0544	21.7034	36.6091
49.22	3.09973	6.8678	13.0887	21.7616	36.681
49.32	3.09814	6.86853	13.1008	21.8127	36.7322
49.42	3.11499	6.87561	13.1239	21.8651	36.7787
49.52	3.12744	6.90918	13.1555	21.9104	36.8416
49.62	3.11731	6.90918	13.1805	21.9374	36.8802
49.72	3.11963	6.92676	13.1985	21.9495	36.9333
49.82	3.1333	6.93262	13.2297	21.9944	37.0095
49.92	3.13257	6.95179	13.2333	22.0428	37.0736
50.02	3.13525	6.95642	13.261	22.0701	37.1052
50.12	3.13293	6.96155	13.2723	22.0819	37.1459
50.22	3.14502	6.97949	13.2981	22.1174	37.199
50.32	3.14075	6.97717	13.3192	22.1249	37.2377
50.42	3.1427	6.98963	13.3391	22.1428	37.3064
50.52	3.15051	6.9928	13.3646	22.1796	37.3842
50.62	3.14697	7.01074	13.4016	22.1995	37.4333
50.72	3.15088	7.01855	13.4231	22.2346	37.4954
50.82	3.15247	7.01038	13.4305	22.2635	37.5424
50.92	3.17041	7.01892	13.4641	22.3108	37.5935
51.02	3.17163	7.02405	13.495	22.3143	37.6537
51.12	3.15674	7.02832	13.511	22.3518	37.7244
51.22	3.17395	7.0459	13.5341	22.4056	37.7963
51.32	3.18604	7.06738	13.5559	22.4495	37.8552
51.42	3.1814	7.06116	13.5634	22.4921	37.9154
51.52	3.18018	7.06738	13.5891	22.5315	37.9724
51.62	3.18799	7.0791	13.6165	22.5846	38.0115
51.72	3.20325	7.08887	13.6239	22.6205	38.0634
51.82	3.20947	7.10059	13.6594	22.6409	38.0876
51.92	3.20325	7.11194	13.663	22.6698	38.1166
52.02	3.21729	7.11816	13.6985	22.7112	38.1673
52.12	3.22046	7.13184	13.7079	22.7518	38.1888
52.22	3.229	7.16309	13.7395	22.8127	38.2439
52.32	3.22864	7.17053	13.7489	22.8378	38.3002
52.42	3.229	7.18103	13.7693	22.8577	38.3337
52.52	3.23218	7.19397	13.7919	22.9022	38.372
52.62	3.2251	7.19629	13.802	22.9202	38.4041
52.72	3.24072	7.22009	13.8313	22.9607	38.4744
52.82	3.24231	7.23303	13.8563	23.0038	38.5189
52.92	3.2583	7.23926	13.8879	23.0471	38.5935
53.02	3.24976	7.23694	13.9052	23.0819	38.6498
53.12	3.25049	7.23962	13.9407	23.1155	38.6853
53.22	3.25989	7.26233	13.9598	23.16	38.7455
53.32	3.27002	7.28027	13.9915	23.1975	38.8044
53.42	3.27002	7.29004	14.0056	23.2229	38.8431
53.52	3.28333	7.30371	14.0419	23.2611	38.8939
53.62	3.28918	7.30957	14.0637	23.2854	38.9646
53.72	3.29895	7.31311	14.0927	23.3085	39.0013
53.82	3.29932	7.32751	14.1223	23.344	39.0447
53.92	3.31848	7.34046	14.1493	23.3807	39.0834
54.02	3.33447	7.35059	14.1633	23.4124	39.1321
54.12	3.34033	7.3623	14.179	23.4509	39.1755
54.22	3.3396	7.37012	14.1903	23.4706	39.2416
54.32	3.34229	7.38184	14.2063	23.5022	39.2849
54.42	3.35754	7.38733	14.2391	23.5409	39.349
54.52	3.35791	7.3877	14.2571	23.5647	39.3904
54.62	3.35168	7.39355	14.2645	23.5858	39.4443
54.72	3.38098	7.42285	14.2922	23.6521	39.49
54.82	3.38135	7.4209	14.3118	23.6897	39.5212
54.92	3.38684	7.44007	14.3231	23.7303	39.5717
55.02	3.39111	7.45056	14.3528	23.7561	39.6321
55.12	3.40247	7.45178	14.3719	23.7909	39.6713
55.22	3.40869	7.46973	14.3977	23.8518	39.7166
55.32	3.41968	7.49121	14.4012	23.8905	39.7451
55.42	3.42822	7.52246	14.4387	23.9417	39.8103
55.52	3.43408	7.53418	14.4543	23.9626	39.863
55.62	3.43958	7.53381	14.4677	23.9882	39.9056
55.72	3.43213	7.55017	14.4622	24.0002	39.9427
55.82	3.45093	7.57092	14.4774	24.0214	39.9916
55.92	3.44775	7.58301	14.4895	24.0413	40.0544
56.02	3.45911	7.59668	14.4989	24.058	40.1127
56.12	3.46338	7.60254	14.511	24.0706	40.1619
56.22	3.46887	7.62207	14.5305	24.0959	40.1946
56.32	3.47278	7.64355	14.5321	24.1107	40.2631
56.42	3.48877	7.6709	14.5618	24.1272	40.3201
56.52	3.50793	7.6803	14.5809	24.1385	40.3588
56.62	3.49854	7.68066	14.5715	24.1409	40.3841
56.72	3.51221	7.70251	14.6047	24.1917	40.4412
56.82	3.51733	7.72913	14.6434	24.2396	40.4896
56.92	3.51221	7.7334	14.6731	24.2698	40.5232
57.02	3.52942	7.75061	14.702	24.3104	40.5693
57.12	3.52197	7.76306	14.7239	24.344	40.6111
57.22	3.52942	7.77246	14.7317	24.3811	40.64
57.32	3.53137	7.78381	14.7606	24.3998	40.6908
57.42	3.52979	7.79981	14.7805	24.4124	40.7302
57.52	3.54309	7.80566	14.8036	24.4628	40.7841
57.62	3.55908	7.83105	14.843	24.51	40.8416
57.72	3.5509	7.83301	14.8704	24.5588	40.8904
57.82	3.54114	7.85217	14.8934	24.5892	40.933
57.92	3.54932	7.86036	14.9368	24.6194	40.9915
58.02	3.55481	7.87207	14.9423	24.66	41.0541
58.12	3.55676	7.87988	14.9719	24.6995	41.0994
58.22	3.55676	7.89905	15.0048	24.7479	41.1572
58.32	3.55908	7.90918	15.009	24.803	41.199
58.42	3.55322	7.92127	15.0383	24.8655	41.265
58.52	3.56812	7.94202	15.0829	24.9291	41.3295
58.62	3.56885	7.95801	15.1165	24.9768	41.3865
58.72	3.58057	7.96191	15.1418	25.01	41.4388
58.82	3.5802	7.98108	15.1727	25.0624	41.5033
58.92	3.57825	7.97791	15.1985	25.0901	41.5681
59.02	3.58801	7.99084	15.2235	25.14	41.6337
59.12	3.59033	8.01074	15.2688	25.1799	41.7009
59.22	3.59033	8.04199	15.2903	25.2405	41.7634
59.32	3.60132	8.06152	15.3251	25.2787	41.831
59.42	3.60986	8.07129	15.3586	25.3186	41.9002
59.52	3.60168	8.07092	15.3622	25.3573	41.9388
59.62	3.6001	8.08887	15.3973	25.4006	41.9939
59.72	3.6095	8.09863	15.4055	25.4392	42.0716
59.82	3.61145	8.11035	15.4208	25.4823	42.1224
59.92	3.59814	8.12012	15.429	25.5081	42.181
60.02	3.61182	8.13184	15.4622	25.5432	42.2419
60.12	3.6228	8.14124	15.4891	25.601	42.3197
60.22	3.62939	8.14941	15.511	25.637	42.3782
60.32	3.61926	8.15295	15.52	25.6698	42.4306
60.42	3.61145	8.1709	15.552	25.7209	42.49
60.52	3.62939	8.18884	15.5891	25.7712	42.5623
60.62	3.62122	8.18225	15.6083	25.7968	42.622
60.72	3.63135	8.2002	15.6223	25.8401	42.6892
60.82	3.6427	8.22363	15.6614	25.8923	42.7396
60.92	3.65051	8.24085	15.702	25.9296	42.7982
61.02	3.64111	8.24902	15.7239	25.9592	42.8314
61.12	3.64819	8.24902	15.7567	25.9999	42.8744
61.22	3.64111	8.25879	15.7825	26.031	42.89
61.32	3.66064	8.28223	15.8215	26.0881	42.947
61.42	3.65247	8.29358	15.8446	26.1112	42.9833
61.52	3.65833	8.30566	15.8762	26.156	43.0154
61.62	3.66028	8.29944	15.9012	26.1678	43.0673
61.72	3.6665	8.31543	15.929	26.1995	43.1072
61.82	3.67041	8.32361	15.9485	26.2244	43.1595
61.92	3.67749	8.33069	15.9618	26.2655	43.1967
62.02	3.67627	8.35645	16.0051	26.2834	43.2259
62.12	3.67981	8.36194	16.0106	26.2982	43.267
62.22	3.67786	8.38025	16.0383	26.3245	43.3235
62.32	3.68799	8.40137	16.0676	26.3416	43.3865
62.42	3.68958	8.40882	16.061	26.3651	43.4091
62.52	3.69971	8.41895	16.0872	26.4084	43.4705
62.62	3.71106	8.44238	16.1184	26.4495	43.5286
62.72	3.72278	8.44788	16.1298	26.4916	43.5677
62.82	3.74072	8.46228	16.1497	26.5237	43.6126
62.92	3.7384	8.48108	16.1825	26.5682	43.6693
63.02	3.74231	8.48535	16.2024	26.5935	43.7126
63.12	3.75439	8.50684	16.2161	26.6467	43.765
63.22	3.75208	8.51038	16.229	26.6796	43.7958
63.32	3.77002	8.52868	16.2473	26.7327	43.8376
63.42	3.76965	8.54004	16.2849	26.7771	43.8997
63.52	3.78137	8.55139	16.3286	26.8065	43.9623
63.62	3.79932	8.56153	16.3372	26.8479	44.0169
63.72	3.81104	8.58106	16.3586	26.8865	44.0662
63.82	3.82202	8.60058	16.3934	26.9198	44.1103
63.92	3.81885	8.61036	16.4153	26.9333	44.1638
64.02	3.8302	8.6217	16.4188	26.9452	44.2079
64.12	3.85205	8.64161	16.4524	26.9861	44.2595
64.22	3.86572	8.667	16.4872	27.0256	44.3298
64.32	3.86304	8.67089	16.4989	27.0526	44.3798
64.42	3.87939	8.68848	16.5305	27.1096	44.4388
64.52	3.89661	8.69787	16.5575	27.1537	44.5072
64.62	3.88916	8.7002	16.5793	27.176	44.5505
64.72	3.90051	8.71973	16.6106	27.217	44.5989
64.82	3.91028	8.72912	16.6512	27.2494	44.6498
64.92	3.92822	8.73767	16.6829	27.2854	44.7259
65.02	3.92822	8.75097	16.6926	27.3284	44.7732
65.12	3.94312	8.77405	16.7528	27.3724	44.831
65.22	3.93994	8.77832	16.7786	27.4084	44.8884
65.32	3.95911	8.80139	16.7997	27.4471	44.9384
65.42	3.96143	8.81189	16.8313	27.4861	44.9763
65.52	3.96338	8.833	16.8606	27.5081	45.0208
65.62	3.98999	8.85218	16.8895	27.5468	45.0775
65.72	3.98682	8.8545	16.9052	27.5642	45.14
65.82	4.00208	8.87365	16.9325	27.5917	45.1884
65.92	4.0083	8.8877	16.9583	27.6389	45.2478
66.02	4.01379	8.89978	16.9817	27.6794	45.2884
66.12	4.03137	8.91272	17.0087	27.7108	45.3295
66.22	4.03564	8.93653	17.0247	27.7658	45.3821
66.32	4.03174	8.94043	17.0286	27.7971	45.4056
66.42	4.03296	8.95179	17.0419	27.8295	45.4564
66.52	4.04541	8.97558	17.0692	27.8849	45.5032
66.62	4.0509	8.9795	17.0912	27.9178	45.5463
66.72	4.06689	9.00879	17.1259	27.9783	45.6048
66.82	4.06262	9.01269	17.1204	28.008	45.6282
66.92	4.0802	9.02991	17.1395	28.0467	45.6674
67.02	4.07861	9.02636	17.1594	28.0799	45.6985
67.12	4.08997	9.03809	17.1864	28.1248	45.7587
67.22	4.08801	9.04786	17.1962	28.1662	45.8064
67.32	4.10205	9.06933	17.218	28.2209	45.8665
67.42	4.10168	9.07288	17.2313	28.2495	45.9115
67.52	4.11182	9.083	17.2532	28.2678	45.972
67.62	4.1189	9.10218	17.2899	28.2963	46.0365
67.72	4.11963	9.10486	17.3176	28.3264	46.0872
67.82	4.12744	9.11035	17.3293	28.3572	46.1287
67.92	4.12903	9.1178	17.3583	28.3846	46.1767
68.02	4.13098	9.12011	17.3801	28.4162	46.2165
68.12	4.13684	9.13929	17.4188	28.4545	46.2744
68.22	4.13916	9.14942	17.4387	28.4748	46.2923
68.32	4.14893	9.16735	17.4739	28.5193	46.3337
68.42	4.15405	9.17249	17.5028	28.5389	46.3779
68.52	4.16846	9.19824	17.5383	28.5662	46.4114
68.62	4.16028	9.19007	17.5594	28.5897	46.4252
68.72	4.17041	9.2002	17.5793	28.6408	46.4564
68.82	4.17786	9.21777	17.6067	28.6912	46.4935
68.92	4.17981	9.22754	17.618	28.7303	46.5267
69.02	4.20166	9.24316	17.6418	28.7795	46.5794
69.12	4.20129	9.25452	17.661	28.81	46.6381
69.22	4.21887	9.26661	17.6786	28.842	46.6829
69.32	4.22119	9.26855	17.6907	28.8475	46.7259
69.42	4.21887	9.28418	17.7079	28.8768	46.7748
69.52	4.229	9.29785	17.7278	28.8986	46.8196
69.62	4.24194	9.3014	17.7567	28.9291	46.8666
69.72	4.24854	9.30957	17.7454	28.9533	46.8978
69.82	4.25244	9.32129	17.7509	28.9647	46.9368
69.92	4.25989	9.34046	17.7762	28.9764	46.9838
70.02	4.26965	9.35876	17.7883	28.9959	47.013
70.12	4.26807	9.37207	17.8098	29.0119	47.0482
70.22	4.27942	9.39124	17.8407	29.0369	47.0717
70.32	4.28174	9.39941	17.8528	29.0744	47.0989
70.42	4.30054	9.4209	17.8915	29.1284	47.1455
70.52	4.29736	9.44824	17.9153	29.1467	47.1853
70.62	4.30872	9.44007	17.9208	29.1772	47.206
70.72	4.31104	9.46192	17.9407	29.1955	47.2498
70.82	4.32825	9.47949	17.9817	29.2248	47.306
70.92	4.3302	9.4889	18.0083	29.2514	47.3564
71.02	4.32861	9.49939	18.0212	29.2951	47.3943
71.12	4.33997	9.51038	18.061	29.3279	47.4443
71.22	4.34973	9.52051	18.0754	29.367	47.4857
71.32	4.35205	9.54394	18.0833	29.4006	47.5388
71.42	4.36536	9.56116	18.1102	29.451	47.5849
71.52	4.36768	9.56738	18.1243	29.4861	47.615
71.62	4.37708	9.5752	18.1477	29.5158	47.6673
71.72	4.38098	9.58106	18.1724	29.56	47.7236
71.82	4.39307	9.6123	18.2009	29.6076	47.7747
71.92	4.41028	9.62952	18.2407	29.6678	47.8236
72.02	4.40051	9.63964	18.2571	29.6951	47.8646
72.12	4.40088	9.63965	18.2786	29.7248	47.9056
72.22	4.42004	9.65918	18.2977	29.7612	47.9564
72.32	4.43018	9.68066	18.3313	29.7971	48.0169
72.42	4.44348	9.69239	18.3704	29.8459	48.0677
72.52	4.44934	9.70959	18.4032	29.8901	48.1357
72.62	4.45947	9.72364	18.4407	29.9299	48.1736
72.72	4.46497	9.73694	18.4556	29.9623	48.2216
72.82	4.45911	9.73767	18.4758	29.9787	48.2552
72.92	4.46143	9.75293	18.5012	30.0272	48.304
73.02	4.47278	9.76233	18.5399	30.0662	48.3568
73.12	4.47083	9.76075	18.5598	30.0994	48.3958
73.22	4.48877	9.79004	18.5989	30.1584	48.4661
73.32	4.48059	9.79358	18.6216	30.2068	48.5072
73.42	4.48682	9.81739	18.634	30.2537	48.5521
73.52	4.49036	9.82129	18.6575	30.2873	48.6048
73.62	4.50793	9.84668	18.6942	30.3471	48.6693
73.72	4.50244	9.86036	18.7004	30.3791	48.7376
73.82	4.50952	9.86975	18.729	30.4256	48.7743
73.92	4.51025	9.87012	18.7571	30.4764	48.8138
74.02	4.52197	9.89355	18.7805	30.5256	48.8743
74.12	4.53137	9.91077	18.8114	30.5502	48.9271
74.22	4.51184	9.90723	18.8293	30.5822	48.9622
74.32	4.52783	9.92089	18.8583	30.619	49.0052
74.42	4.51965	9.9303	18.87	30.658	49.0478
74.52	4.52942	9.93847	18.9094	30.6951	49.1009
74.62	4.53955	9.95057	18.9504	30.7244	49.1326
74.72	4.53723	9.96936	18.9755	30.7342	49.1708
74.82	4.53137	9.97754	18.9973	30.7772	49.2044
74.92	4.52979	9.9795	19.0067	30.7912	49.2337
75.02	4.54114	10.0006	19.0282	30.8315	49.2919
75.12	4.54346	10.0029	19.05	30.8771	49.3275
75.22	4.52905	10.0201	19.0712	30.8983	49.3818
75.32	4.52979	10.0283	19.1106	30.9373	49.4236
75.42	4.5415	10.0381	19.1497	30.9885	49.4642
75.52	4.53882	10.042	19.1606	31.0151	49.5048
75.62	4.53955	10.0732	19.1868	31.0392	49.5521
75.72	4.53955	10.0791	19.1965	31.076	49.5736
75.82	4.54858	10.0905	19.2216	31.1053	49.6318
75.92	4.5376	10.1064	19.2352	31.1248	49.6614
76.02	4.5415	10.1201	19.2688	31.1564	49.6927
76.12	4.54663	10.1256	19.2938	31.185	49.7279
76.22	4.54932	10.1494	19.3196	31.1873	49.7728
76.32	4.55322	10.1595	19.3368	31.2267	49.804
76.42	4.56226	10.1823	19.3485	31.267	49.8486
76.52	4.55127	10.1807	19.3606	31.2951	49.8841
76.62	4.56104	10.21	19.3997	31.3377	49.9232
76.72	4.55249	10.2076	19.4169	31.3455	49.9525
76.82	4.56104	10.2217	19.4305	31.3963	50.0052
76.92	4.547	10.2291	19.4501	31.4236	50.0322
77.02	4.5509	10.2588	19.4758	31.4666	50.0853
77.12	4.56494	10.267	19.5051	31.4901	50.138
77.22	4.56067	10.2819	19.5204	31.5174	50.1947
77.32	4.55872	10.2783	19.5243	31.5428	50.2239
77.42	4.56885	10.2861	19.5461	31.5744	50.263
77.52	4.56848	10.2916	19.5673	31.603	50.2841
77.62	4.57861	10.3154	19.595	31.6525	50.3411
77.72	4.58997	10.3291	19.6161	31.699	50.3939
77.82	4.59973	10.3405	19.6395	31.744	50.4545
77.92	4.60791	10.3564	19.6692	31.7752	50.4935
78.02	4.59973	10.3584	19.675	31.799	50.5325
78.12	4.6095	10.3678	19.6899	31.8276	50.5693
78.22	4.61963	10.3763	19.7043	31.8674	50.6048
78.32	4.62903	10.3916	19.7297	31.9061	50.6302
78.42	4.61926	10.401	19.7587	31.9373	50.665
78.52	4.61768	10.3975	19.7684	31.9647	50.6907
78.62	4.62866	10.3991	19.786	32.0076	50.722
78.72	4.63525	10.4189	19.8079	32.033	50.7513
78.82	4.63135	10.4228	19.8391	32.0643	50.7728
78.92	4.63293	10.4303	19.8466	32.0779	50.7841
79.02	4.64856	10.4443	19.868	32.119	50.8118
79.12	4.64893	10.4502	19.8918	32.1252	50.8431
79.22	4.65247	10.4596	19.9305	32.1577	50.8759
79.32	4.672	10.4779	19.9583	32.1935	50.9329
79.42	4.68799	10.501	19.9973	32.2244	50.9739
79.52	4.66809	10.4987	20.0087	32.2358	51.0131
79.62	4.67786	10.501	20.0266	32.2697	51.0521
79.72	4.68567	10.5182	20.0493	32.2924	51.122
79.82	4.69189	10.5381	20.0754	32.3244	51.1771
79.92	4.69934	10.5479	20.0872	32.3455	51.2181
80.02	4.70911	10.5572	20.118	32.3768	51.2646
80.12	4.71924	10.5678	20.1337	32.4041	51.3216
80.22	4.71924	10.5908	20.1458	32.4553	51.3728
80.32	4.73022	10.5865	20.1688	32.4858	51.4247
80.42	4.73682	10.5928	20.1907	32.5158	51.4622
80.52	4.74072	10.6103	20.2098	32.5545	51.5052
80.62	4.75171	10.6198	20.2489	32.5854	51.5517
80.72	4.7583	10.6279	20.2844	32.6213	51.5989
80.82	4.75012	10.6373	20.2997	32.6463	51.622
80.92	4.75793	10.6514	20.3176	32.6951	51.6693
81.02	4.76807	10.6768	20.3485	32.7342	51.7103
81.12	4.7677	10.6787	20.3778	32.783	51.7392
81.22	4.77783	10.6904	20.3938	32.8065	51.7571
81.32	4.77905	10.7076	20.4071	32.8416	51.7704
81.42	4.77979	10.708	20.429	32.8572	51.7962
81.52	4.7876	10.7393	20.4559	32.9162	51.8294
81.62	4.79858	10.7487	20.4755	32.9545	51.8603
81.72	4.79736	10.7568	20.4895	32.9803	51.9017
81.82	4.80322	10.7611	20.5071	33.0041	51.9412
81.92	4.82239	10.7819	20.522	33.0369	51.9853
82.02	4.82825	10.8096	20.5461	33.076	52.0247
82.12	4.83838	10.8096	20.5774	33.1154	52.0853
82.22	4.84192	10.8307	20.6024	33.1459	52.1337
82.32	4.85205	10.8408	20.6301	33.1756	52.1833
82.42	4.8595	10.8607	20.6649	33.2228	52.2318
82.52	4.8595	10.8795	20.6649	33.2654	52.2743
82.62	4.85986	10.8799	20.6848	33.2752	52.3118
82.72	4.85132	10.8912	20.6978	33.3041	52.3408
82.82	4.85986	10.9072	20.7043	33.3127	52.3626
82.92	4.86768	10.9189	20.7258	33.3553	52.4095
83.02	4.87866	10.9424	20.7489	33.3846	52.433
83.12	4.87939	10.9619	20.7665	33.4061	52.4622
83.22	4.89893	10.9814	20.7942	33.4217	52.4892
83.32	4.89856	10.9987	20.8075	33.4451	52.5087
83.42	4.90833	10.999	20.8153	33.4744	52.5482
83.52	4.922	11.0201	20.8451	33.5154	52.5927
83.62	4.93213	11.0186	20.8778	33.533	52.6107
83.72	4.93994	11.0303	20.8997	33.5545	52.6541
83.82	4.95093	11.04	20.9208	33.5838	52.704
83.92	4.95947	11.0596	20.9465	33.6151	52.7591
84.02	4.95947	11.0811	20.9778	33.6486	52.7939
84.12	4.97046	11.0905	20.9888	33.6948	52.8408
84.22	4.979	11.1006	21.0168	33.7205	52.8904
84.32	4.97668	11.1158	21.0341	33.7537	52.9501
84.42	4.99072	11.1279	21.0618	33.783	52.9833
84.52	4.99036	11.1299	21.0911	33.8244	53.0212
84.62	5.00793	11.1393	21.1298	33.8588	53.065
84.72	5.01025	11.1475	21.1376	33.9162	53.1107
84.82	5.02197	11.1576	21.1477	33.9432	53.1399
84.92	5.01929	11.1705	21.1708	33.9842	53.1615
85.02	5.02002	11.1787	21.1946	34.0272	53.2142
85.12	5.03137	11.1803	21.1981	34.0721	53.2681
85.22	5.03174	11.1904	21.2177	34.0936	53.2982
85.32	5.0564	11.2076	21.2313	34.1287	53.3368
85.42	5.04736	11.2158	21.2356	34.1561	53.3709
85.52	5.05127	11.2432	21.2532	34.2029	53.4212
85.62	5.06421	11.2584	21.2876	34.2342	53.4634
85.72	5.06494	11.2553	21.2766	34.2498	53.4998
85.82	5.07861	11.2686	21.3059	34.2947	53.5521
85.92	5.08215	11.2721	21.3208	34.3221	53.5927
86.02	5.09973	11.2998	21.3411	34.3436	53.6282
86.12	5.09778	11.3112	21.3505	34.3705	53.6611
86.22	5.09814	11.3252	21.3665	34.3928	53.6868
86.32	5.11182	11.3291	21.386	34.4236	53.7278
86.42	5.1189	11.3463	21.4106	34.4529	53.7631
86.52	5.13135	11.3588	21.4465	34.4881	53.8056
86.62	5.14307	11.3701	21.468	34.535	53.8279
86.72	5.14233	11.3834	21.4794	34.5467	53.8622
86.82	5.15674	11.3994	21.5071	34.5936	53.8997
86.92	5.15442	11.403	21.52	34.6151	53.9322
87.02	5.15869	11.417	21.5481	34.6404	53.9681
87.12	5.172	11.4287	21.5754	34.6639	54.0076
87.22	5.17786	11.4518	21.6005	34.7029	54.0396
87.32	5.18018	11.4681	21.6321	34.7361	54.0814
87.42	5.19971	11.4795	21.6672	34.7615	54.1185
87.52	5.19702	11.4889	21.686	34.7791	54.1689
87.62	5.19775	11.4971	21.6887	34.8045	54.2005
87.72	5.21301	11.5241	21.7313	34.8475	54.2607
87.82	5.21887	11.5342	21.7454	34.8787	54.2845
87.92	5.22705	11.5381	21.7786	34.9119	54.3079
88.02	5.23059	11.5397	21.7899	34.9256	54.3408
88.12	5.23291	11.5498	21.8192	34.949	54.3701
88.22	5.23999	11.567	21.8485	34.994	54.4091
88.32	5.23877	11.5795	21.8665	35.033	54.4314
88.42	5.24268	11.5908	21.8977	35.0545	54.4599
88.52	5.25208	11.61	21.9286	35.0916	54.4974
88.62	5.2677	11.6299	21.9481	35.1248	54.5111
88.72	5.2583	11.6279	21.9758	35.1541	54.5497
88.82	5.26965	11.649	22.0067	35.1912	54.5677
88.92	5.27942	11.6572	22.0243	35.2264	54.6025
89.02	5.27783	11.667	22.0286	35.2658	54.638
89.12	5.29309	11.6823	22.0751	35.3159	54.6849
89.22	5.30286	11.6986	22.0813	35.342	54.7353
89.32	5.30872	11.7213	22.1083	35.3881	54.7884
89.42	5.31689	11.7295	22.1337	35.4221	54.8196
89.52	5.31299	11.7314	22.1379	35.4451	54.8388
89.62	5.32007	11.7487	22.1688	35.4936	54.8779
89.72	5.32861	11.7568	22.1985	35.5197	54.929
89.82	5.32861	11.7725	22.2274	35.5486	54.97
89.92	5.3396	11.7975	22.2469	35.5971	55.0224
90.02	5.34814	11.7978	22.2571	35.6135	55.0681
90.12	5.3595	11.8213	22.2993	35.6537	55.1041
90.22	5.35986	11.8369	22.3176	35.6717	55.1439
90.32	5.37122	11.8506	22.3372	35.7072	55.1614
90.42	5.36926	11.86	22.3661	35.7436	55.2099
90.52	5.37939	11.8682	22.3821	35.7736	55.2493
90.62	5.39111	11.8897	22.4266	35.8026	55.3123
90.72	5.39233	11.8873	22.4364	35.8354	55.3599
90.82	5.4165	11.9092	22.4719	35.869	55.4075
90.92	5.40051	11.9069	22.4653	35.869	55.4365
91.02	5.39856	11.917	22.4856	35.9002	55.4876
91.12	5.42041	11.9388	22.5188	35.9412	55.5403
91.22	5.42004	11.9498	22.5302	35.9448	55.5927
91.32	5.42236	11.9619	22.5555	35.9748	55.6306
91.42	5.43921	11.9791	22.5653	36.0014	55.6763
91.52	5.42822	11.9873	22.5676	36.0135	55.679
91.62	5.43213	12.001	22.5911	36.0412	55.7107
91.72	5.44897	12.0104	22.6274	36.0815	55.7506
91.82	5.43604	12.0186	22.6418	36.1014	55.7763
91.92	5.43994	12.0283	22.6379	36.1252	55.8001
92.02	5.45093	12.0377	22.6665	36.183	55.8549
92.12	5.45947	12.0463	22.6907	36.217	55.8841
92.22	5.47083	12.0748	22.7411	36.269	55.9208
92.32	5.48096	12.0908	22.7551	36.3143	55.9524
92.42	5.49036	12.1084	22.7762	36.34	55.9954
92.52	5.48059	12.11	22.788	36.3549	56.0103
92.62	5.49072	12.1182	22.8098	36.3787	56.0482
92.72	5.49854	12.1397	22.8372	36.4064	56.0814
92.82	5.50952	12.1373	22.8579	36.4565	56.1064
92.92	5.51025	12.1494	22.8762	36.4865	56.1396
93.02	5.52942	12.167	22.9071	36.5444	56.163
93.12	5.52747	12.1768	22.925	36.5701	56.1829
93.22	5.53955	12.2002	22.9559	36.6115	56.2142
93.32	5.54309	12.1901	22.9696	36.6225	56.233
93.42	5.54932	12.21	23.0032	36.6404	56.2552
93.52	5.56067	12.2197	23.011	36.6736	56.2806
93.62	5.56262	12.2291	23.0298	36.6971	56.3197
93.72	5.58057	12.249	23.0618	36.742	56.3755
93.82	5.57983	12.2604	23.0673	36.7713	56.4076
93.92	5.58838	12.2686	23.0848	36.783	56.4368
94.02	5.58838	12.2783	23.0872	36.8006	56.4599
94.12	5.59973	12.2959	23.1239	36.8217	56.517
94.22	5.6095	12.3096	23.1473	36.8537	56.5501
94.32	5.61768	12.3291	23.1672	36.8943	56.6142
94.42	5.61145	12.3229	23.1903	36.9158	56.6517
94.52	5.62122	12.3389	23.218	36.9647	56.7099
94.62	5.61926	12.3483	23.2407	36.9819	56.749
94.72	5.63721	12.3701	23.2629	36.9998	56.7689
94.82	5.64111	12.3799	23.2844	37.0197	56.8076
94.92	5.6521	12.3873	23.3016	37.0463	56.8295
95.02	5.65674	12.3955	23.3466	37.092	56.8681
95.12	5.68018	12.4092	23.3879	37.1424	56.9114
95.22	5.68335	12.4186	23.413	37.1655	56.9388
95.32	5.68604	12.4365	23.4543	37.1893	56.9872
95.42	5.68958	12.4385	23.4579	37.199	57.0092
95.52	5.68567	12.4482	23.4852	37.2244	57.0361
95.62	5.68799	12.458	23.5051	37.2596	57.0576
95.72	5.69934	12.4694	23.5262	37.2928	57.0927
95.82	5.6958	12.4853	23.5438	37.3318	57.1248
95.92	5.69153	12.4814	23.5579	37.3611	57.1689
96.02	5.71301	12.5104	23.5868	37.3983	57.222
96.12	5.70752	12.5068	23.595	37.4276	57.2466
96.22	5.73022	12.528	23.6255	37.4565	57.2748
96.32	5.729	12.5404	23.634	37.5021	57.2958
96.42	5.73877	12.5596	23.6552	37.5291	57.3157
96.52	5.73254	12.5709	23.6649	37.5522	57.3392
96.62	5.74817	12.5889	23.6653	37.5799	57.3798
96.72	5.75012	12.5983	23.686	37.5971	57.4072
96.82	5.74854	12.6064	23.7063	37.6193	57.4286
96.92	5.7583	12.6064	23.7336	37.6365	57.4568
97.02	5.76147	12.6197	23.7469	37.6557	57.4927
97.12	5.76807	12.6397	23.7665	37.6932	57.5291
97.22	5.77161	12.6491	23.786	37.7108	57.5611
97.32	5.7677	12.6576	23.7981	37.7342	57.5868
97.42	5.77783	12.6787	23.8153	37.7615	57.6224
97.52	5.78137	12.6822	23.8368	37.7928	57.6576
97.62	5.79114	12.7002	23.8704	37.826	57.7103
97.72	5.79541	12.7002	23.884	37.8611	57.7294
97.82	5.79895	12.7174	23.8993	37.8803	57.7568
97.92	5.81262	12.7412	23.9384	37.9221	57.7978
98.02	5.81067	12.7506	23.9559	37.9448	57.8368
98.12	5.82666	12.7568	23.9618	37.9881	57.8821
98.22	5.81689	12.7588	23.9797	38.0021	57.9075
98.32	5.81226	12.7701	23.9969	38.0346	57.9365
98.42	5.82861	12.7982	24.0266	38.0822	57.9798
98.52	5.82629	12.8072	24.0532	38.1069	58.0357
98.62	5.83215	12.8115	24.0676	38.1326	58.0853
98.72	5.83838	12.8174	24.0852	38.16	58.1028
98.82	5.84778	12.8385	24.1177	38.1912	58.1474
98.92	5.84973	12.8525	24.1223	38.2244	58.179
99.02	5.85205	12.8701	24.134	38.2576	58.2278
99.12	5.8595	12.8873	24.1606	38.3123	58.2545
99.22	5.86963	12.8877	24.175	38.3338	58.2595
99.32	5.87085	12.8951	24.1942	38.3705	58.2935
99.42	5.86963	12.9092	24.2157	38.4025	58.3271
99.52	5.88525	12.9252	24.2434	38.4412	58.3708
99.62	5.8689	12.9401	24.2567	38.4643	58.3974
99.72	5.86963	12.9404	24.2743	38.4901	58.4189
99.82	5.88916	12.958	24.2961	38.5295	58.4763
99.92	5.88879	12.9694	24.3231	38.5541	58.524
100.02	5.89856	12.999	24.345	38.5897	58.5419
100.12	5.90051	13.0084	24.3579	38.6186	58.5678
100.22	5.89893	13.0088	24.3782	38.6506	58.6181
100.32	5.91028	13.0186	24.4094	38.6639	58.6575
100.42	5.91223	13.028	24.438	38.6909	58.6982
100.52	5.91846	13.0478	24.4641	38.7127	58.7236
100.62	5.93958	13.0678	24.4954	38.7459	58.7353
100.72	5.94153	13.0709	24.5087	38.7495	58.7455
100.82	5.93799	13.0811	24.5184	38.7599	58.7552
100.92	5.94116	13.11	24.5555	38.8061	58.7833
101.02	5.94775	13.1084	24.5676	38.8397	58.7966
101.12	5.94775	13.1182	24.5985	38.8611	58.8353
101.22	5.94934	13.1276	24.6141	38.8729	58.8658
101.32	5.95715	13.1455	24.6438	38.908	58.8915
101.42	5.94739	13.1471	24.6571	38.9233	58.9056
101.52	5.96143	13.1615	24.6884	38.9627	58.9482
101.62	5.97083	13.1783	24.7063	39.0021	58.9876
101.72	5.96106	13.1807	24.7192	39.0346	59.0283
101.82	5.97705	13.208	24.7317	39.074	59.0657
101.92	5.97241	13.2096	24.745	39.1111	59.0986
102.02	5.9751	13.2256	24.7821	39.1483	59.138
102.12	5.979	13.2295	24.7883	39.1717	59.1868
102.22	5.97827	13.2467	24.8153	39.2026	59.2275
102.32	5.99658	13.2686	24.8251	39.2307	59.2704
102.42	5.98877	13.2666	24.8333	39.2635	59.2943
102.52	5.99817	13.276	24.8544	39.2807	59.3248
102.62	6.00012	13.3002	24.8801	39.3026	59.3564
102.72	6.00208	13.3112	24.9106	39.3315	59.3666
102.82	6.02002	13.3271	24.9446	39.3596	59.3896
102.92	6.0177	13.3272	24.9563	39.3826	59.4232
103.02	6.01184	13.3268	24.9716	39.3998	59.4341
103.12	6.02979	13.3408	24.995	39.4217	59.4509
103.22	6.02747	13.3561	25.0126	39.449	59.4732
103.32	6.04114	13.3682	25.0305	39.4803	59.4853
103.42	6.03955	13.3779	25.0536	39.4783	59.5052
103.52	6.0509	13.399	25.0673	39.5229	59.5536
103.62	6.06067	13.3994	25.095	39.533	59.5673
103.72	6.06299	13.415	25.1259	39.5682	59.6228
103.82	6.05286	13.4186	25.1278	39.5717	59.649
103.92	6.0708	13.4369	25.1516	39.5881	59.7029
104.02	6.07788	13.4479	25.1646	39.6225	59.7349
104.12	6.07861	13.4561	25.1731	39.6483	59.7532
104.22	6.08838	13.458	25.1868	39.6701	59.7864
104.32	6.09155	13.483	25.2192	39.7065	59.8388
104.42	6.09619	13.4873	25.2336	39.7303	59.8681
104.52	6.10986	13.5068	25.2551	39.7772	59.9095
104.62	6.1134	13.5084	25.2798	39.7928	59.9088
104.72	6.11145	13.5205	25.2981	39.824	59.9427
104.82	6.12708	13.5299	25.3153	39.8627	59.956
104.92	6.12158	13.5361	25.3329	39.8904	59.9954
105.02	6.12122	13.5381	25.343	39.9025	60.0263
105.12	6.13098	13.5514	25.3485	39.9194	60.0576
105.22	6.1333	13.5654	25.3759	39.949	60.081
105.32	6.14075	13.5795	25.4075	39.9744	60.097
105.42	6.1427	13.5826	25.4286	40.0112	60.1361
105.52	6.15869	13.5986	25.4563	40.0392	60.165
105.62	6.1521	13.6139	25.479	40.0561	60.1724
105.72	6.15674	13.6279	25.4934	40.0975	60.2107
105.82	6.16064	13.6377	25.5048	40.119	60.2251
105.92	6.16028	13.651	25.5165	40.1502	60.2626
106.02	6.17004	13.6592	25.5247	40.1795	60.2732
106.12	6.18018	13.6768	25.5575	40.2088	60.2939
106.22	6.18762	13.6865	25.5751	40.228	60.3232
106.32	6.18372	13.7096	25.5891	40.2541	60.3587
106.42	6.20129	13.71	25.618	40.2924	60.3947
106.52	6.1958	13.708	25.6337	40.3084	60.4036
106.62	6.21143	13.7295	25.6633	40.3397	60.4564
106.72	6.22241	13.7506	25.6685	40.3491	60.4892
106.82	6.229	13.751	25.6829	40.3533	60.5286
106.92	6.22864	13.7682	25.6919	40.3764	60.5728
107.02	6.23059	13.7764	25.6965	40.3904	60.595
107.12	6.24072	13.79	25.7239	40.4201	60.6282
107.22	6.25989	13.8092	25.7427	40.4526	60.6627
107.32	6.25598	13.8256	25.7649	40.4705	60.6849
107.42	6.2583	13.8385	25.7864	40.4998	60.7048
107.52	6.26184	13.8389	25.8071	40.5209	60.7384
107.62	6.27979	13.8564	25.8313	40.5392	60.7825
107.72	6.27942	13.8701	25.843	40.5838	60.8001
107.82	6.28723	13.8815	25.8501	40.6127	60.8228
107.92	6.28955	13.8897	25.884	40.6506	60.8411
108.02	6.30835	13.9049	25.9149	40.6909	60.874
108.12	6.30908	13.917	25.9485	40.7186	60.9134
108.22	6.3208	13.9326	25.9969	40.7518	60.9638
108.32	6.33215	13.9479	26.0087	40.7729	60.999
108.42	6.34778	13.9639	26.0403	40.8088	61.0403
108.52	6.33643	13.958	26.038	40.8318	61.0556
108.62	6.33997	13.9713	26.0692	40.853	61.083
108.72	6.34973	13.9873	26.0969	40.8787	61.1122
108.82	6.35754	13.9967	26.1157	40.8901	61.1435
108.92	6.35986	14.0092	26.134	40.9276	61.1923
109.02	6.36731	14.0283	26.1653	40.9572	61.22
109.12	6.37708	14.0377	26.1919	40.9936	61.2529
109.22	6.37744	14.0498	26.2122	41.0193	61.2923
109.32	6.3927	14.0713	26.2372	41.0721	61.3138
109.42	6.40247	14.0807	26.2548	41.1033	61.3287
109.52	6.39697	14.085	26.2629	41.1361	61.3525
109.62	6.41064	14.1006	26.286	41.1545	61.3743
109.72	6.44116	14.1393	26.327	41.2182	61.4189
109.82	6.43994	14.1396	26.3391	41.2303	61.4388
109.92	6.43213	14.1475	26.3661	41.2654	61.4736
110.02	6.45093	14.1608	26.3856	41.3104	61.4947
110.12	6.45752	14.1689	26.4169	41.3299	61.5154
110.22	6.46143	14.1787	26.4348	41.3392	61.5337
110.32	6.47241	14.1998	26.4559	41.3709	61.5541
110.42	6.479	14.2084	26.4852	41.3983	61.5771
110.52	6.47083	14.2194	26.4969	41.4194	61.5927
110.62	6.48059	14.2373	26.5149	41.4412	61.6064
110.72	6.49658	14.2471	26.5458	41.4861	61.6302
110.82	6.50012	14.2604	26.5575	41.4955	61.6451
110.92	6.49817	14.2686	26.5731	41.5392	61.6751
111.02	6.5083	14.2783	26.5833	41.5623	61.7064
111.12	6.5177	14.2994	26.6021	41.5991	61.7447
111.22	6.51965	14.3076	26.6223	41.619	61.7825
111.32	6.52979	14.3291	26.6356	41.6483	61.7962
111.42	6.53918	14.3502	26.6649	41.6948	61.8463
111.52	6.53723	14.3584	26.6731	41.7267	61.8802
111.62	6.5376	14.3682	26.704	41.7479	61.9056
111.72	6.5509	14.3991	26.7255	41.7807	61.9556
111.82	6.54114	14.3994	26.7352	41.7986	61.9872
111.92	6.54736	14.4033	26.7415	41.8065	62.0228
112.02	6.56848	14.4225	26.7642	41.8412	62.0829
112.12	6.56067	14.4365	26.7747	41.8592	62.1028
112.22	6.56262	14.4362	26.8055	41.8705	62.1256
112.32	6.58057	14.4561	26.8251	41.9022	62.1732
112.42	6.57825	14.4697	26.8469	41.951	62.2142
112.52	6.57825	14.4791	26.8759	41.9803	62.2252
112.62	6.56848	14.4854	26.8954	41.9998	62.2646
112.72	6.57666	14.4916	26.927	42.0193	62.304
112.82	6.57043	14.5002	26.9462	42.0287	62.3134
112.92	6.57825	14.5072	26.9657	42.0428	62.3528
113.02	6.57861	14.5166	26.9856	42.0779	62.3657
113.12	6.57983	14.5299	27.0048	42.0932	62.3837
113.22	6.56885	14.542	27.0145	42.1287	62.4052
113.32	6.57471	14.5459	27.0208	42.1268	62.4212
113.42	6.57239	14.5475	27.0474	42.1479	62.4459
113.52	6.60168	14.5693	27.0833	42.1756	62.4798
113.62	6.60986	14.5713	27.095	42.1815	62.5052
113.72	6.61304	14.5944	27.1079	42.2104	62.5283
113.82	6.62939	14.6162	27.1438	42.2385	62.5615
113.92	6.62744	14.6182	27.1552	42.2635	62.5751
114.02	6.62866	14.6295	27.1669	42.3002	62.5947
114.12	6.62939	14.6299	27.1962	42.3299	62.6028
114.22	6.64697	14.6572	27.2161	42.3592	62.6321
114.32	6.64233	14.6608	27.2352	42.3823	62.6685
114.42	6.64893	14.6787	27.2587	42.4103	62.704
114.52	6.65283	14.6807	27.2766	42.4334	62.7255
114.62	6.65796	14.6959	27.2954	42.4702	62.7748
114.72	6.65869	14.708	27.3079	42.492	62.8037
114.82	6.67041	14.7158	27.345	42.5233	62.8235
114.92	6.67944	14.7194	27.3677	42.56	62.8424
115.02	6.67822	14.7373	27.3899	42.5858	62.8607
115.12	6.68176	14.7393	27.3915	42.6076	62.8931
115.22	6.67786	14.7487	27.3954	42.6401	62.9111
115.32	6.68994	14.7686	27.4368	42.66	62.9407
115.42	6.70911	14.7764	27.4637	42.6893	62.9677
115.52	6.71692	14.7897	27.4755	42.7182	62.981
115.62	6.71924	14.79	27.5067	42.7518	62.9818
115.72	6.71692	14.8057	27.5227	42.7889	63.0205
115.82	6.72473	14.819	27.538	42.8256	63.0424
115.92	6.72705	14.8252	27.5634	42.8358	63.0732
116.02	6.72864	14.8252	27.5852	42.8572	63.0947
116.12	6.71887	14.8287	27.5962	42.8885	63.1337
116.22	6.73486	14.8369	27.6125	42.91	63.1497
116.32	6.73059	14.8564	27.6317	42.951	63.1806
116.42	6.74036	14.8502	27.6454	42.9819	63.1802
116.52	6.75989	14.8818	27.6766	43.0174	63.2361
116.62	6.74622	14.8873	27.6942	43.0405	63.2716
116.72	6.73877	14.876	27.7024	43.0486	63.2825
116.82	6.75012	14.876	27.7313	43.0779	63.3173
116.92	6.75793	14.8991	27.745	43.1205	63.3525
117.02	6.76221	14.8916	27.7684	43.1385	63.386
117.12	6.78174	14.9014	27.7864	43.1697	63.413
117.22	6.77942	14.917	27.8016	43.1776	63.4407
117.32	6.77942	14.9166	27.8094	43.1967	63.4618
117.42	6.76184	14.9092	27.8075	43.2166	63.4755
117.52	6.75403	14.9244	27.8114	43.2143	63.4849
117.62	6.74268	14.9307	27.8153	43.2205	63.5107
117.72	6.7677	14.9463	27.8333	43.2654	63.5462
117.82	6.77002	14.9619	27.8446	43.2772	63.5439
117.92	6.77161	14.9889	27.8583	43.2905	63.5537
118.02	6.79895	14.999	27.8918	43.3162	63.581
118.12	6.81689	15.0068	27.9169	43.3358	63.6103
118.22	6.83997	14.9869	27.954	43.3608	63.6025
118.32	6.84229	14.9912	27.9559	43.4006	63.6146
118.42	6.85559	15.001	27.968	43.4291	63.6575
118.52	6.86926	15.0221	28.0087	43.449	63.6959
118.62	6.87939	15.0381	28.0223	43.4901	63.7275
118.72	6.88489	15.04	28.0481	43.5233	63.7587
118.82	6.89856	15.0279	28.0962	43.5522	63.7963
118.92	6.90869	15.0166	28.1223	43.5877	63.8271
119.02	6.91809	15.0889	28.1536	43.6053	63.872
119.12	6.89661	15.1315	28.1567	43.6323	63.9033
119.22	6.87939	15.1436	28.175	43.6658	63.9033
119.32	6.86926	15.1475	28.2118	43.7088	63.8646
119.42	6.79541	15.1182	28.1278	43.7186	63.7943
119.52	6.71851	14.9579	28.0497	43.7006	63.7308
119.62	6.46936	13.3372	28.4053	43.6292	62.6269
119.72	5.6709	9.77846	29.6185	46.194	64.8546
119.82	5.25989	10.049	31.5024	51.3052	76.2051
119.92	4.9552	11.0393	32.8676	55.3775	87.1197
120.02	5.63599	15.487	33.4618	58.6896	97.5143
120.12	7.87976	27.0559	31.7216	58.3994	104.28
120.22	7.99426	26.5405	28.9888	47.6923	81.4532
120.32	7.53296	18.9102	28.3748	43.6479	64.2241
120.42	7.35986	16.4829	28.1326	42.7127	60.3649
120.52	7.29272	15.8449	28.3232	42.6979	59.8225
120.62	7.22668	15.8708	28.3629	43.0052	60.32
120.72	7.245	15.6739	28.4954	43.2283	60.8309
120.82	7.06848	14.8137	28.6106	43.17	60.7354
120.92	7.03064	13.7843	28.4626	42.9108	60.2991
121.02	7.0033	13.7377	28.5392	42.8873	60.5266
121.12	7.3252	14.2985	28.6138	43.2241	61.4105
121.22	7.42395	14.8097	28.7223	43.4869	61.9818
121.32	7.37366	15.092	28.5529	43.6815	62.6338
121.42	7.25989	15.3751	28.5825	43.9677	63.0313
121.52	7.31421	15.6002	28.7173	44.1045	63.3028
121.62	7.18726	15.5381	28.715	44.1467	63.4083
121.72	7.12708	15.6194	28.7111	44.1608	63.5244
121.82	7.11926	15.6084	28.6938	44.1513	63.5333
121.92	7.15442	15.5764	28.7271	44.1588	63.556
122.02	7.16028	15.6237	28.7778	44.2154	63.6247
122.12	7.12512	15.6002	28.7697	44.2217	63.6677
122.22	7.12317	15.6061	28.7603	44.2349	63.6966
122.32	7.13293	15.6252	28.7896	44.2408	63.7438
122.42	7.12903	15.6276	28.8009	44.2408	63.7571
122.52	7.14465	15.6315	28.813	44.2412	63.7966
122.62	7.16614	15.6451	28.8462	44.2564	63.8337
122.72	7.16809	15.651	28.8462	44.2564	63.8532
122.82	7.13452	15.635	28.838	44.2604	63.8646
122.92	7.13135	15.6315	28.8364	44.2646	63.8727
123.02	7.13452	15.6139	28.8185	44.2701	63.8841
123.12	7.13293	15.6158	28.8188	44.2877	63.8825
123.22	7.13489	15.6272	28.8107	44.2975	63.8767
123.32	7.16614	15.6553	28.8521	44.3076	63.8962
123.42	7.17395	15.6487	28.8517	44.3092	63.888
123.52	7.16455	15.653	28.8466	44.3174	63.8962
123.62	7.17163	15.6627	28.8595	44.3307	63.8767
123.72	7.17395	15.6783	28.8794	44.3599	63.8864
123.82	7.17004	15.6842	28.8771	44.3561	63.8787
123.92	7.18567	15.6959	28.8794	44.3701	63.8806
124.02	7.1759	15.7076	28.8892	44.3932	63.8884
124.12	7.20166	15.7115	28.9048	44.4092	63.8962
124.22	7.19507	15.7057	28.9103	44.4225	63.8982
124.32	7.18958	15.7014	28.9064	44.4166	63.888
124.42	7.19153	15.7041	28.9208	44.4115	63.8849
124.52	7.20325	15.6936	28.9279	44.4108	63.8802
124.62	7.18994	15.694	28.9302	44.4111	63.8673
124.72	7.18726	15.6959	28.9536	44.4283	63.8728
124.82	7.19543	15.6956	28.963	44.442	63.8841
124.92	7.19348	15.6846	28.9696	44.4385	63.8888
125.02	7.18176	15.6881	28.9923	44.4459	63.8806
125.12	7.18567	15.7174	28.9985	44.4697	63.8825
125.22	7.19543	15.7369	29.0239	44.485	63.8943
125.32	7.1958	15.7467	29.0317	44.4916	63.879
125.42	7.20483	15.7584	29.0435	44.5143	63.8821
125.52	7.20325	15.7756	29.0509	44.5123	63.8709
125.62	7.20911	15.7838	29.0587	44.5221	63.8787
125.72	7.20715	15.7877	29.0516	44.5244	63.8766
125.82	7.22083	15.8053	29.0607	44.5299	63.8904
125.92	7.2251	15.8154	29.077	44.5345	63.8907
126.02	7.22827	15.8088	29.0646	44.5338	63.8904
126.12	7.22278	15.8073	29.0704	44.5045	63.8743
126.22	7.22314	15.8154	29.0594	44.5107	63.8693
126.32	7.23804	15.8186	29.0802	44.5162	63.8748
126.42	7.24426	15.817	29.0806	44.5221	63.8689
126.52	7.24268	15.8248	29.0903	44.5111	63.8634
126.62	7.23608	15.8053	29.0806	44.5065	63.8528
126.72	7.22473	15.8167	29.088	44.5201	63.8513
126.82	7.23291	15.8252	29.0927	44.5244	63.8517
126.92	7.2439	15.8248	29.1115	44.5439	63.8513
127.02	7.23059	15.8245	29.1001	44.5319	63.8318
127.12	7.23486	15.8252	29.1001	44.5322	63.8317
127.22	7.23804	15.8268	29.1001	44.526	63.8318
127.32	7.25208	15.8362	29.1212	44.5338	63.8318
127.42	7.24658	15.8389	29.1196	44.5463	63.8263
127.52	7.25598	15.8362	29.1216	44.5455	63.824
127.62	7.26343	15.8522	29.1411	44.5631	63.8298
127.72	7.26221	15.8564	29.1509	44.5693	63.8239
127.82	7.26965	15.8694	29.1544	44.5674	63.824
127.92	7.2771	15.8795	29.1626	44.5846	63.824
128.02	7.27197	15.874	29.1704	44.583	63.8107
128.12	7.28333	15.8772	29.1802	44.5947	63.8025
128.22	7.26538	15.8756	29.1622	44.5826	63.7849
128.32	7.27747	15.8811	29.1763	44.5924	63.8005
128.42	7.27588	15.8877	29.1821	44.5869	63.7946
128.52	7.28333	15.8951	29.1899	44.6123	63.8005
128.62	7.2771	15.887	29.1915	44.5944	63.783
128.72	7.28174	15.8936	29.1981	44.6143	63.7892
128.82	7.27747	15.899	29.2056	44.6158	63.7654
128.92	7.28491	15.9163	29.2189	44.6221	63.7732
129.02	7.28369	15.9072	29.1997	44.6123	63.7638
129.12	7.29504	15.9166	29.2212	44.6334	63.7634
129.22	7.30054	15.9338	29.2404	44.6318	63.7712
129.32	7.297	15.9303	29.2329	44.6373	63.765
129.42	7.30518	15.9424	29.2528	44.6436	63.7638
129.52	7.30286	15.9299	29.2443	44.6334	63.7556
129.62	7.31421	15.9537	29.2505	44.6396	63.7537
129.72	7.30713	15.9502	29.2563	44.6475	63.756
129.82	7.32239	15.9573	29.2697	44.6627	63.7537
129.92	7.30481	15.9557	29.2524	44.6553	63.7458
130.02	7.32434	15.9678	29.2802	44.665	63.7501
130.12	7.31262	15.9651	29.2716	44.6627	63.7341
130.22	7.32434	15.9733	29.2778	44.6709	63.7322
130.32	7.32593	15.9772	29.2833	44.6783	63.7341
130.42	7.33252	15.9908	29.2919	44.6943	63.7345
130.52	7.33411	15.9928	29.3009	44.6924	63.7322
130.62	7.33411	15.9967	29.3032	44.7018	63.7361
130.72	7.34192	16.0026	29.3188	44.7119	63.7404
130.82	7.34778	15.9987	29.3228	44.708	63.7263
130.92	7.34387	16.0045	29.3126	44.7115	63.7244
131.02	7.34387	16.0104	29.329	44.7139	63.7365
131.12	7.35168	16.024	29.3419	44.7334	63.7419
131.22	7.35559	16.028	29.3345	44.7291	63.7263
131.32	7.35559	16.0374	29.3423	44.7428	63.7361
131.42	7.35559	16.0244	29.3384	44.7318	63.7345
131.52	7.35559	16.0377	29.3462	44.7448	63.7361
131.62	7.35168	16.0315	29.3497	44.751	63.7302
131.72	7.354	16.0342	29.3583	44.7529	63.7345
131.82	7.36694	16.0455	29.3634	44.7545	63.7341
131.92	7.37317	16.051	29.3638	44.7646	63.7439
132.02	7.36182	16.0518	29.3599	44.7725	63.7228
132.12	7.3728	16.0553	29.3696	44.774	63.7224
132.22	7.35754	16.0491	29.3751	44.7744	63.7263
132.32	7.36536	16.0651	29.3892	44.776	63.7244
132.42	7.37317	16.0654	29.3856	44.7861	63.727
132.52	7.37317	16.0647	29.3986	44.792	63.7361
132.62	7.37512	16.0768	29.4028	44.8053	63.7337
132.72	7.38135	16.0947	29.4126	44.8135	63.7329
132.82	7.37671	16.0803	29.4224	44.8057	63.74
132.92	7.39465	16.0983	29.4337	44.8268	63.7361
133.02	7.38293	16.0924	29.4204	44.8213	63.7146
133.12	7.38135	16.0967	29.4224	44.8154	63.7072
133.22	7.38062	16.1018	29.4243	44.819	63.7068
133.32	7.39465	16.1061	29.4438	44.835	63.7068
133.42	7.39502	16.1201	29.4478	44.8369	63.7189
133.52	7.38452	16.1272	29.4517	44.8346	63.7087
133.62	7.39661	16.1178	29.4532	44.8369	63.7048
133.72	7.41028	16.1256	29.4614	44.8541	63.7029
133.82	7.39111	16.1237	29.4692	44.8486	63.6935
133.92	7.40601	16.1237	29.4731	44.8447	63.697
134.02	7.40442	16.1276	29.481	44.8541	63.6951
134.12	7.40674	16.1393	29.4829	44.8568	63.6978
134.22	7.422	16.1471	29.4927	44.8756	63.7146
134.32	7.41577	16.1471	29.4904	44.8658	63.6951
134.42	7.422	16.1545	29.4966	44.8818	63.7068
134.52	7.42041	16.1553	29.5024	44.8838	63.7052
134.62	7.41577	16.1588	29.5122	44.8877	63.7009
134.72	7.43372	16.176	29.522	44.9049	63.7146
134.82	7.42041	16.1631	29.5181	44.8936	63.6935
134.92	7.42786	16.1764	29.5259	44.9053	63.697
135.02	7.43335	16.1862	29.5411	44.9147	63.7029
135.12	7.42395	16.178	29.5337	44.915	63.6873
135.22	7.42627	16.1904	29.5435	44.9268	63.6954
135.32	7.43567	16.194	29.5415	44.9244	63.6857
135.42	7.43335	16.1956	29.5513	44.9248	63.6951
135.52	7.43408	16.1963	29.5728	44.9346	63.6954
135.62	7.43372	16.2076	29.5747	44.9248	63.6892
135.72	7.43726	16.2112	29.5822	44.9283	63.6892
135.82	7.4259	16.2057	29.5708	44.9342	63.6853
135.92	7.43994	16.2158	29.5728	44.9427	63.6857
136.02	7.43372	16.2174	29.5825	44.9537	63.6876
136.12	7.4353	16.217	29.5825	44.9443	63.6853
136.22	7.43994	16.2217	29.6099	44.9619	63.6857
136.32	7.43762	16.2194	29.604	44.9557	63.6775
136.42	7.43921	16.2288	29.6134	44.9658	63.6716
136.52	7.43958	16.233	29.6099	44.9635	63.6755
136.62	7.43408	16.2373	29.62	44.9681	63.6759
136.72	7.4552	16.2463	29.6232	44.983	63.6794
136.82	7.45483	16.2565	29.6294	44.9912	63.6837
136.92	7.45557	16.2568	29.6255	44.9873	63.6779
137.02	7.46301	16.2701	29.6431	44.999	63.6794
137.12	7.4552	16.2639	29.6392	45.0045	63.6677
137.22	7.45679	16.2682	29.6427	45.0065	63.6755
137.32	7.46143	16.2744	29.6493	45.0033	63.6681
137.42	7.4552	16.2795	29.6564	45.0182	63.6697
137.52	7.45483	16.278	29.6528	45.0049	63.6541
137.62	7.4552	16.2877	29.6646	45.0162	63.6541
137.72	7.47119	16.3053	29.6802	45.0244	63.6567
137.82	7.47083	16.2936	29.6704	45.0225	63.6541
137.92	7.46265	16.3033	29.672	45.026	63.6462
138.02	7.45325	16.2955	29.6724	45.0225	63.6345
138.12	7.46533	16.3073	29.6825	45.0264	63.6368
138.22	7.46301	16.3073	29.6818	45.0244	63.6326
138.32	7.46265	16.3131	29.6899	45.024	63.6248
138.42	7.45361	16.2975	29.6923	45.0244	63.6255
138.52	7.46692	16.317	29.6935	45.0361	63.6287
138.62	7.47437	16.317	29.6958	45.0475	63.6306
138.72	7.46106	16.317	29.7013	45.0439	63.6267
138.82	7.46143	16.3229	29.7098	45.0439	63.6232
138.92	7.47473	16.3268	29.7134	45.0537	63.6228
139.02	7.46655	16.3268	29.715	45.0573	63.6072
139.12	7.46301	16.3264	29.7114	45.0557	63.5978
139.22	7.47119	16.3369	29.7212	45.0674	63.5958
139.32	7.4845	16.3463	29.731	45.0732	63.5974
139.42	7.47864	16.3385	29.7349	45.0709	63.5994
139.52	7.49426	16.358	29.7524	45.0869	63.5958
139.62	7.48254	16.3463	29.7427	45.0752	63.5857
139.72	7.49231	16.3561	29.7501	45.0846	63.5861
[truncated: 2,803 more rows]

## Sheet: PAK1
Time (s)	3.9 nM	7.81 nM	15.63 nM	31.25 nM	62.5 nM	125 nM	250 nM
60.08	0.0743408	0.020752	0.0301514	0.0334473	0.00171	0.0136719	0.0778809
59.98	0.0864258	0.036377	0.0477295	0.0217285	0.00952	0.00391	0.0509033
59.88	0.101685	0.0383301	0.055542	0.00562	0.0251465	0.015625	0.0430908
59.78	0.0938721	0.0461426	0.055542	0.00366	0.0388184	0.03125	0.0430908
59.68	0.0958252	0.0480957	0.0574951	0.0022	0.0329589	0.0312499	0.0411377
59.58	0.103638	0.0559082	0.0653076	0.00562	0.0407715	0.03125	0.0333252
59.48	0.103638	0.0559082	0.0653076	0.00562	0.0407715	0.03125	0.0333252
59.38	0.101318	0.0559082	0.0633545	0.00562	0.0407715	0.03125	0.0333252
59.28	0.0938721	0.0559082	0.0574951	0.00562	0.0407715	0.0332031	0.0313721
59.18	0.0899658	0.0441895	0.0535889	0.0061	0.0290529	0.029297	0.0372314
59.08	0.0880127	0.0441895	0.0535889	0.00806	0.0290527	0.0292969	0.0450439
58.98	0.0802002	0.0441895	0.0535889	0.0158691	0.0290527	0.0410156	0.0430908
58.88	0.0802002	0.0441895	0.0535889	0.0178223	0.0290527	0.0410156	0.0235596
58.78	0.0821533	0.0461426	0.055542	0.0236816	0.0290527	0.0429688	0.0216064
58.68	0.0880127	0.052002	0.0614014	0.0119629	0.0270994	0.0488279	0.0157471
58.58	0.0782471	0.0305176	0.039917	0.0412598	0.0134277	0.0273438	0.0391846
58.48	0.0645752	0.0187988	0.0281982	0.0529785	0.00171	0.0234379	0.0587158
58.38	0.0411377	0.00317	0.0125732	0.0686035	0.013916	0.00781	0.0723877
58.28	0.0411377	0.00317	0.0125732	0.0686035	0.013916	0.00781	0.0645752
58.18	0.0333252	0.00464	0.00476	0.076416	0.0217282	2.98e-07	0.0723877
58.08	0.0333252	0.00659	0.0145264	0.076416	0.0197754	0	0.0723877
57.98	0.0333252	0.00269	0.00476	0.0646973	0.013916	0	0.0723877
57.88	0.0411377	0.00269	0.005	0.0646973	0.0217285	0	0.0743408
57.78	0.0430908	0.00269	0.0151367	0.0646973	0.0217285	0	0.0821533
57.68	0.0391846	0.0241699	0.0401611	0.076416	0.0334468	0.00977	0.0961914
57.58	0.0372314	0.0163574	0.0577393	0.076416	0.0334473	0.00195	0.109497
57.48	0.0313721	0.0163574	0.0675049	0.0783691	0.0217285	0.00391	0.127075
57.38	0.0368652	0.0206299	0.0795898	0.088501	0.0240479	0.0140381	0.131348
57.28	0.0274658	0.0280762	0.0968018	0.0979004	0.0334473	0.0253906	0.14856
57.18	0.0372314	0.0378418	0.0889893	0.0998535	0.0314941	0.0351563	0.14856
57.08	0.0157471	0.0596924	0.0987549	0.117432	0.0334473	0.0429688	0.158325
56.98	0.00964	0.088623	0.106567	0.113525	0.0432126	0.0624997	0.166138
56.88	0.0213623	0.104248	0.104614	0.113525	0.0510254	0.0761719	0.164185
56.78	0.0350342	0.101929	0.0925293	0.109253	0.0506592	0.0683594	0.1521
56.68	0.0252686	0.0905762	0.0714111	0.0881348	0.0471199	0.0644539	0.119263
56.58	0.00769	0.0710449	0.0518799	0.0686035	0.041626	0.0449219	0.0977783
56.48	0.00537	0.05896	0.0300293	0.0584717	0.0487064	0.0367436	0.0817871
56.38	0.0255127	0.0222168	0.0011	0.0275879	0.0393066	0.0136719	0.0587158
56.28	0.0528564	0.000732	0.0184326	0.000244	0.0377197	0.0214844	0.0294189
56.18	0.0704346	0.0246582	0.0340576	0.0150146	0.0236823	0.0390618	0.00793
56.08	0.0782471	0.0324707	0.0340576	0.0134277	0.0236816	0.046875	0.0157471
55.98	0.0821533	0.0266113	0.0262451	0.0134277	0.033447	0.0390628	0.0235596
55.88	0.0821533	0.0461426	0.0340576	0.0134277	0.0393066	0.0390625	0.0235596
55.78	0.0821533	0.0461426	0.0321045	0.0114746	0.0314941	0.0390625	0.0235596
55.68	0.0841064	0.0422363	0.024292	0.00366	0.029541	0.0371094	0.0118408
55.58	0.0919189	0.0266113	0.0219727	0.00171	0.0217285	0.0273438	0.0118408
55.48	0.0802002	0.0148926	0.00281	0.0158691	0.0314938	0.00781	0.0216064
55.38	0.0961914	0.0328369	0.0246582	0.00793	0.00769	0.0257568	0.0022
55.28	0.113403	0.0578613	0.0340576	0.0231934	0.0212402	0.0625	0.0291748
55.18	0.164551	0.102783	0.0871582	0.0782471	0.0704326	0.115599	0.0881348
55.08	0.191528	0.0906982	0.121948	0.107178	0.0778809	0.152344	0.117065
54.98	0.230591	0.067627	0.161377	0.154053	0.0599354	0.201537	0.16394
54.88	0.226685	0.0383301	0.159058	0.150146	0.00952	0.207031	0.156128
54.78	0.197021	0.0109863	0.141113	0.122437	0.0299072	0.181274	0.126465
54.68	0.132568	0.00696	0.0805664	0.0759277	0.0670144	0.130495	0.0795898
54.58	0.105957	0.00427	0.0614014	0.048584	0.0799561	0.0820313	0.0529785
54.48	0.0880127	0.00708	0.039917	0.0192871	0.0584702	0.0289322	0.0330811
54.38	0.0958252	0.0406494	0.0301514	0.0114746	0.0412598	0.0136719	0.0233154
54.28	0.0684814	0.0933838	0.0145264	0.00171	0.0490723	0.03125	0.0155029
54.18	0.048584	0.129761	0.0145264	0.00842	0.0513912	0.0335689	0.0151367
54.08	0.0212402	0.143799	0.024292	0.0100098	0.060791	0.0546875	0.0135498
53.98	0.0252686	0.146118	0.0321045	0.0256348	0.0510247	0.0699456	0.0158691
53.88	0.0584717	0.145752	0.0223389	0.0354004	0.0506592	0.0703125	0.0155029
53.78	0.0487061	0.149292	0.0281982	0.029541	0.0314941	0.0625	0.0213623
53.68	0.0350342	0.134033	0.0223389	0.0354004	0.0217287	0.0609132	0.0268555
53.58	0.00537	0.146118	0.0305176	0.0272217	0.0119629	0.050415	0.0334473
53.48	0.0161133	0.157471	0.0336914	0.0334473	0.0139165	0.0410161	0.0272217
53.38	0.0469971	0.175415	0.024292	0.0256348	0.0119629	0.0390625	0.0272217
53.28	0.0567627	0.218018	0.0262451	0.026001	0.0197754	0.0292969	0.0291748
53.18	0.0622559	0.221924	0.0340576	0.029541	0.0217288	0.0214847	0.0369873
53.08	0.0509033	0.196167	0.0340576	0.0354004	0.029541	0.0214844	0.0369873
52.98	0.0411377	0.143433	0.0340576	0.0275879	0.029541	0.0234375	0.0447998
52.88	0.0333252	0.0930176	0.0340576	0.0158691	0.0256348	0.0175781	0.0447998
52.78	0.0157471	0.0695801	0.0223389	0.029541	0.0256348	0.0253906	0.0330811
52.68	0.00769	0.0539551	0.0223389	0.0334473	0.0412596	0.0390623	0.0447998
52.58	0.00769	0.052002	0.0301514	0.0178223	0.0275879	0.0332031	0.0447998
52.48	0.0061	0.0438232	0.0321045	0.0158691	0.0022	0.0371098	0.0444336
52.38	0.00439	0.0426025	0.0383301	0.00964	0.00793	0.0172119	0.0432129
52.28	0.0255127	0.0422363	0.0317383	0.0158691	0.0150146	0.00391	0.0447998
52.18	0.0411377	0.0324707	0.0281982	0.0181885	0.00366	0.0175775	0.0428467
52.08	0.0509033	0.0266113	0.0321045	0.013916	0.00757	0.00977	0.0428467
51.98	0.0587158	0.0340576	0.0321045	0.0061	0.00757	0.0211178	0.0447998
51.88	0.0528564	0.0383301	0.0262451	0.013916	0.000244	0.0136719	0.0467529
51.78	0.0606689	0.0441895	0.0340576	0.0119629	0.000244	0.0238037	0.0526123
51.68	0.0626221	0.0402832	0.0360107	0.000244	0.00366	0.0351562	0.0444336
51.58	0.0727539	0.0562744	0.039917	0.0212402	0.017334	0.0386963	0.0408936
51.48	0.0739746	0.0516357	0.0184326	0.00757	0.00366	0.0136723	0.0252686
51.38	0.0411377	0.0285645	0.000854	0.013916	0.0162354	0.0117188	0.0115967
51.28	0.0274658	0.0250244	0.0168457	0.0174561	0.0115967	0.000366	0.0236816
51.18	0.0235596	0.0285645	0.0375977	0.0119629	0.00952	0.00586	0.0272217
51.08	0.0391846	0.0418701	0.0496826	0.0033	0.00757	0.0214844	0.0327148
50.98	0.0411377	0.0305176	0.039917	0.0114746	0.0022	0.021484	0.0213623
50.88	0.0509033	0.0227051	0.0418701	0.00171	0.0123291	0.0234375	0.0115967
50.78	0.0723877	0.0187988	0.027832	0.0100098	0.0197754	0.0371094	0.00208
50.68	0.0805664	0.000732	0.0011	0.0314941	0.0451656	0.0273441	0.0177002
50.58	0.0802002	0.0202637	0.022583	0.0588379	0.0568848	0.0175781	0.0352783
50.48	0.0723877	0.0358887	0.0479736	0.0689697	0.0783688	0.00977	0.0430908
50.38	0.064209	0.0397949	0.0616455	0.0842285	0.076416	0.00391	0.0489502
50.28	0.0665283	0.0163574	0.0460205	0.0686035	0.060791	0.0152588	0.0255127
50.18	0.0489502	0.0144043	0.0440674	0.0666504	0.0607911	0.00195	0.0235596
50.08	0.0274658	0.00464	0.0460205	0.0568848	0.0705566	0.00195	0.0161133
49.98	0.0200195	0.00549	0.0241699	0.0467529	0.0604252	0.00354	0.0153809
49.88	0.0235596	0.0168457	0.0128174	0.0354004	0.0490723	0.00781	0.00598
49.78	0.0352783	0.0383301	0.00305	0.0119629	0.0275879	0.00195	0.00403
49.68	0.0509033	0.0461426	0.00891	0.00366	0.019776	0.00781	0.00378
49.58	0.0509033	0.0441895	0.0186768	0.00598	0.0217285	0	0.00183
49.48	0.0548096	0.0360107	0.0245361	0.017334	0.027588	0.00195	0.00403
49.38	0.0704346	0.0344238	0.0167236	0.0228271	0.0217285	0.00977	0.00378
49.28	0.0665283	0.0285645	0.022583	0.00757	0.0354004	0.00391	0.00208
49.18	0.0977783	0.036377	0.0128174	0.017334	0.0256351	0.0136715	0.00769
49.08	0.115356	0.0383301	0.005	0.0251465	0.0158691	0.0211182	0.0155029
48.98	0.125122	0.0480957	0.00305	0.0251465	0.0061	0.021484	0.0174561
48.88	0.121216	0.0441895	0.00928	0.0192871	0.00452	0.0175781	0.0115967
48.78	0.121216	0.0500488	0.00696	0.00952	0.013916	0.015625	0.00183
48.68	0.127075	0.0402832	0.00891	0.0022	0.0158691	0.00586	0.00793
48.58	0.121216	0.0344238	0.0147705	0.0158691	0.0217285	0.00195	0.0157471
48.48	0.115356	0.0266113	0.0206299	0.0100098	0.0275877	0.0156248	0.0177002
48.38	0.105591	0.00903	0.022583	0.0197754	0.0373535	0.0253906	0.0297852
48.28	0.0958252	0.00122	0.0323486	0.0275879	0.045166	0.0332031	0.0446777
48.18	0.0899658	0.0129395	0.038208	0.0256348	0.043213	0.0312501	0.0333252
48.08	0.104004	0.019165	0.0241699	0.0115967	0.0194092	0.00549	0.0192871
47.98	0.1427	0.0461426	0.00476	0.017334	0.00171	0.0234364	0.00964
47.88	0.1427	0.0500488	0.0164795	0.0368652	0.0114746	0.0371094	0.0291748
47.78	0.138428	0.0656738	0.0321045	0.0505371	0.017334	0.0605469	0.0424805
47.68	0.119263	0.0656738	0.0321045	0.0427246	0.00952	0.0605469	0.0330811
47.58	0.109497	0.0656738	0.0321045	0.0427246	0.00952	0.0605469	0.0330811
47.48	0.0997314	0.067627	0.0340576	0.0446777	0.0114745	0.0683593	0.0330811
47.38	0.0919189	0.0754395	0.0438232	0.0544434	0.0290527	0.0703125	0.0350342
47.28	0.0922852	0.0855713	0.0539551	0.0626221	0.0391846	0.0784912	0.0568848
47.18	0.0938721	0.0930176	0.0614014	0.0618896	0.0485836	0.0800778	0.0662842
47.08	0.0938721	0.0852051	0.0535889	0.0505371	0.048584	0.0800781	0.0662842
46.98	0.0938721	0.0828857	0.0653076	0.0505371	0.0466309	0.0800781	0.0662842
46.88	0.0938721	0.0734863	0.0653076	0.032959	0.0505371	0.0800781	0.0662842
46.78	0.0938721	0.0852051	0.0653076	0.0231934	0.0505371	0.0800781	0.0643311
46.68	0.0938721	0.0852051	0.0653076	0.017334	0.0505371	0.0800781	0.0565186
46.58	0.0915527	0.0852051	0.0653076	0.0251465	0.0505371	0.078125	0.0545654
46.48	0.0782471	0.0734863	0.0535889	0.017334	0.0388187	0.072266	0.0350342
46.38	0.0782471	0.0754395	0.055542	0.0349121	0.0407715	0.0800781	0.0447998
46.28	0.0782471	0.083252	0.0614014	0.0427246	0.0466309	0.0800781	0.0506592
46.18	0.0821533	0.0852051	0.0535889	0.0563965	0.0485839	0.0820312	0.0447998
46.08	0.0977783	0.102783	0.0594482	0.0622559	0.0524902	0.0859375	0.0487061
45.98	0.107544	0.0930176	0.0496826	0.0524902	0.0325931	0.0683597	0.0311279
45.88	0.0919189	0.0773926	0.0321045	0.0349121	0.00757	0.0527344	0.0272217
45.78	0.0919189	0.0773926	0.024292	0.0349121	0.00757	0.0507813	0.0272217
45.68	0.0899658	0.0773926	0.024292	0.0349121	0.0192871	0.0449219	0.0272217
45.58	0.0821533	0.0773926	0.0262451	0.0368652	0.0192871	0.0605469	0.0272217
45.48	0.0821533	0.0773926	0.0340576	0.0446777	0.0192868	0.0605466	0.0272217
45.38	0.0841064	0.0773926	0.0340576	0.0466309	0.0231934	0.0625	0.0272217
45.28	0.0919189	0.0773926	0.0340576	0.0563965	0.0368652	0.0679932	0.0272217
45.18	0.0899658	0.0734863	0.0321045	0.0603027	0.0270997	0.0566407	0.0229492
45.08	0.0821533	0.0559082	0.024292	0.0446777	0.017334	0.0488281	0.00378
44.98	0.0704346	0.0441895	0.0102539	0.0310059	0.0022	0.0351567	0.0157471
44.88	0.0704346	0.0422363	0.000854	0.0231934	0.00415	0.0253906	0.0177002
44.78	0.0704346	0.0344238	0.000854	0.0231934	0.0100098	0.03125	0.0235596
44.68	0.0704346	0.0321045	0.000854	0.0212402	0.00415	0.0371091	0.0177002
44.58	0.0782471	0.0246582	0.000854	0.0270996	0.0100098	0.03125	0.0137939
44.48	0.0782471	0.0305176	0.0106201	0.0325928	0.00415	0.0371091	0.0137939
44.38	0.0782471	0.0227051	0.00476	0.0251465	0.00171	0.03125	0.0137939
44.28	0.0684814	0.0266113	0.00476	0.0231934	0.000244	0.0292969	0.0216064
44.18	0.0626221	0.0266113	0.00476	0.017334	0.0061	0.0234374	0.0118408
44.08	0.0802002	0.0266113	0.00476	0.032959	0.00171	0.03125	0.00598
43.98	0.0626221	0.0246582	0.00696	0.0231934	0.000244	0.0292972	0.0235596
43.88	0.0704346	0.0305176	0.00696	0.0310059	0.00757	0.0371094	0.0157471
43.78	0.0727539	0.0250244	0.00122	0.0333252	0.00793	0.0374756	0.0134277
43.68	0.0821533	0.0344238	0.00281	0.0427246	0.00952	0.0390621	0.00598
43.58	0.0837402	0.0246582	0.00696	0.032959	0.00171	0.03125	0.0216064
43.48	0.0743408	0.0168457	0.0147705	0.0251465	0.00171	0.0292969	0.0216064
43.38	0.0606689	0.0285645	0.0147705	0.0251465	0.000244	0.0214844	0.0239258
43.28	0.0548096	0.0285645	0.0151367	0.0251465	0.0061	0.0234375	0.0313721
43.18	0.0704346	0.036377	0.00281	0.032959	0.00952	0.0488275	0.0177002
43.08	0.0626221	0.0305176	0.00305	0.0251465	0.00134	0.0351563	0.0333252
42.98	0.0743408	0.036377	0.00476	0.0251465	0.000244	0.0406491	0.0333252
42.88	0.0743408	0.0305176	0.00671	0.0251465	0.00171	0.0332031	0.0333252
42.78	0.0626221	0.0246582	0.000854	0.0134277	0.00415	0.0273438	0.0450439
42.68	0.0723877	0.0285645	0.00476	0.0231934	0.0022	0.0312496	0.0352783
42.58	0.0528564	0.0164795	0.00696	0.00366	0.0197754	0.0195313	0.0430908
42.48	0.0528564	0.020752	0.00696	0.00171	0.0139163	0.0175778	0.0430908
42.38	0.0606689	0.0129395	0.00696	0.00415	0.0100098	0.0117188	0.0430908
42.28	0.0587158	0.0129395	0.00891	0.0130615	0.0100098	0.03125	0.0450439
42.18	0.0528564	0.0129395	0.00696	0.00562	0.0100098	0.0312499	0.0509033
42.08	0.0606689	0.0129395	0.000854	0.0134277	0.000244	0.0332031	0.043457
41.98	0.0606689	0.0246582	0.000854	0.0134277	0.00561	0.0390622	0.0450439
41.88	0.0603027	0.0246582	0.000854	0.0134277	0.000244	0.0332031	0.0352783
41.78	0.059082	0.0152588	0.00854	0.00403	0.00378	0.0296631	0.0388184
41.68	0.0606689	0.0227051	0.0106201	0.0114746	0.0022	0.0390621	0.0372314
41.58	0.0606689	0.0168457	0.00476	0.00562	0.00256	0.0390625	0.0352783
41.48	0.0587158	0.0227051	0.0125732	0.0114746	0.00415	0.0390622	0.0294189
41.38	0.0528564	0.00903	0.00476	0.00562	0.000244	0.0332031	0.0430908
41.28	0.0606689	0.024292	0.00671	0.0153809	0.00171	0.0406494	0.0333252
41.18	0.0587158	0.0227051	0.012207	0.0231934	0.00757	0.0390622	0.0274658
41.08	0.0528564	0.0227051	0.00476	0.0231934	0.00171	0.0410156	0.0333252
40.98	0.0606689	0.0227051	0.0125732	0.0231934	0.00757	0.0468747	0.0274658
40.88	0.0723877	0.0344238	0.0106201	0.0231934	0.000244	0.0390625	0.0352783
40.78	0.0606689	0.0227051	0.00476	0.0114746	0.0100098	0.0273438	0.0469971
40.68	0.0606689	0.0227051	0.0125732	0.0231934	0.00415	0.0390622	0.0469971
40.58	0.0587158	0.020752	0.0106201	0.0212402	0.0119629	0.0371094	0.0489502
40.48	0.0528564	0.0148926	0.00476	0.0153809	0.00415	0.0292968	0.0567627
40.38	0.0583496	0.020752	0.0106201	0.0231934	0.00415	0.0292969	0.0567627
40.28	0.0509033	0.0148926	0.00281	0.0228271	0.00415	0.0292969	0.0450439
40.18	0.0489502	0.0129395	0.00281	0.0114746	0.0022	0.0214844	0.0528564
40.08	0.043457	0.019165	0.00513	0.00598	0.00769	0.0218506	0.0505371
39.98	0.0587158	0.0266113	0.0125732	0.0153809	0.000611	0.0234371	0.043457
39.88	0.0528564	0.0187988	0.00671	0.0231934	0.00806	0.03125	0.0509033
39.78	0.0587158	0.0187988	0.0125732	0.0212402	0.0022	0.03125	0.0430908
39.68	0.0391846	0.00671	0.00696	0.00366	0.0119625	0.0191654	0.0450439
39.58	0.0509033	0.0129395	0.00696	0.0114746	0.0061	0.0175781	0.0391846
39.48	0.0528564	0.0129395	0.005	0.0114746	0.011963	0.0195312	0.0450439
39.38	0.0606689	0.0148926	0.00244	0.0134277	0.00757	0.0292969	0.0352783
39.28	0.0606689	0.0227051	0.0125732	0.0212402	0.00757	0.046875	0.0294189
39.18	0.0548096	0.0168457	0.00671	0.0270996	0.00171	0.0332033	0.0430908
39.08	0.0606689	0.0246582	0.0145264	0.032959	0.00757	0.0390625	0.0372314
38.98	0.0665283	0.0383301	0.0145264	0.0270996	0.00171	0.0332031	0.0333252
38.88	0.0743408	0.0441895	0.0145264	0.032959	0.0212402	0.0390625	0.0352783
38.78	0.0606689	0.0246582	0.00281	0.0134277	0.00757	0.0175781	0.0548096
38.68	0.0548096	0.0246582	0.00281	0.0134277	0.00171	0.0117187	0.0548096
38.58	0.0681152	0.0246582	0.0106201	0.0111084	0.0153809	0.0253906	0.0548096
38.48	0.0567627	0.0227051	0.00867	0.00171	0.00562	0.0175781	0.0567627
38.38	0.0512695	0.0172119	0.00122	0.00208	0.000122	0.0179443	0.0622559
38.28	0.0587158	0.0246582	0.00281	0.00366	0.00757	0.0195313	0.0528564
38.18	0.0391846	0.00708	0.00891	0.00366	0.0100094	0.00781	0.0649414
38.08	0.0411377	0.0148926	0.00696	0.00562	0.00256	0.00781	0.0567627
37.98	0.0489502	0.0148926	0.0125732	0.0134277	0.00952	0.021484	0.0469971
37.88	0.0509033	0.0168457	0.0145264	0.0134277	0.017334	0.03125	0.0372314
37.78	0.0567627	0.0227051	0.0203857	0.0134277	0.017334	0.0390625	0.0313721
37.68	0.0430908	0.00903	0.00671	0.00757	0.00952	0.0332033	0.0450439
37.58	0.0509033	0.0168457	0.012207	0.0153809	0.00952	0.0386963	0.0391846
37.48	0.0626221	0.0164795	0.00476	0.0153809	0.00952	0.0312499	0.0333252
37.38	0.0645752	0.0168457	0.0145264	0.017334	0.0192871	0.0390625	0.0255127
37.28	0.0723877	0.0246582	0.0301514	0.0251465	0.0270996	0.0390625	0.0255127
37.18	0.0743408	0.0324707	0.0301514	0.0251465	0.0270995	0.0507812	0.0235596
37.08	0.0802002	0.0324707	0.0301514	0.0251465	0.0270996	0.0507813	0.0177002
36.98	0.0606689	0.0187988	0.0164795	0.0114746	0.0134282	0.0371098	0.0372314
36.88	0.0610352	0.0113525	0.0109863	0.0137939	0.00598	0.0316162	0.0368652
36.78	0.0704346	0.0129395	0.0184326	0.0212402	0.00757	0.0390625	0.0372314
36.68	0.0700684	0.0129395	0.024292	0.0153809	0.00757	0.0312499	0.0430908
36.58	0.0684814	0.0129395	0.0321045	0.020874	0.00757	0.03125	0.0235596
36.48	0.0606689	0.00513	0.024292	0.00562	0.0111086	0.0253908	0.0313721
36.38	0.0606689	0.00513	0.024292	0.0114746	0.00952	0.0410156	0.0313721
36.28	0.0606689	0.00513	0.024292	0.00562	0.00952	0.0410156	0.0294189
36.18	0.0606689	0.00513	0.024292	0.0114746	0.00952	0.0410153	0.0216064
36.08	0.0606689	0.00513	0.024292	0.00562	0.00952	0.0429688	0.0219727
35.98	0.0509033	0.00708	0.0145264	0.00366	0.000244	0.0390626	0.0333252
35.88	0.0567627	0.0148926	0.0223389	0.00952	0.00757	0.0390625	0.0177002
35.78	0.0626221	0.0168457	0.0223389	0.00366	0.00952	0.0410156	0.0157471
35.68	0.0704346	0.0246582	0.0223389	0.0114746	0.0173337	0.0488278	0.00793
35.58	0.0704346	0.0223389	0.0223389	0.0114746	0.017334	0.0488281	0.00793
35.48	0.0723877	0.0148926	0.024292	0.0134277	0.0251464	0.0507812	0.00598
35.38	0.0704346	0.0148926	0.0360107	0.0134277	0.017334	0.0507813	0.00793
35.28	0.0626221	0.0148926	0.0360107	0.0231934	0.017334	0.0484619	0.0157471
35.18	0.0626221	0.0148926	0.0360107	0.0153809	0.017334	0.0507813	0.0157471
35.08	0.0649414	0.0172119	0.0383301	0.0177002	0.0196533	0.0531006	0.0134277
34.98	0.0821533	0.0266113	0.0457764	0.0270996	0.0270993	0.0624996	0.00598
34.88	0.0704346	0.0148926	0.0262451	0.0153809	0.00757	0.0507813	0.0255127
34.78	0.0684814	0.0148926	0.0340576	0.0153809	0.00757	0.0488281	0.0137939
34.68	0.0626221	0.0168457	0.0360107	0.0153809	0.00952	0.0429687	0.0118408
34.58	0.0704346	0.0324707	0.0438232	0.0153809	0.0270996	0.0507813	0.00403
34.48	0.0704346	0.0324707	0.0438232	0.0153809	0.0192871	0.0507813	0.00598
34.38	0.0723877	0.0344238	0.0457764	0.017334	0.0212402	0.0527344	0.0118408
34.28	0.0802002	0.0402832	0.0512695	0.0251465	0.0290527	0.0585938	0.00403
34.18	0.0782471	0.0324707	0.0418701	0.0251465	0.0290527	0.0507813	0.00403
34.08	0.0645752	0.0266113	0.0360107	0.0192871	0.0212402	0.0527344	0.00989
33.98	0.0723877	0.0344238	0.0438232	0.0251465	0.0212399	0.0605466	0.00403
33.88	0.0723877	0.0344238	0.0438232	0.017334	0.0212402	0.0605469	0.0118408
33.78	0.0841064	0.0344238	0.0438232	0.017334	0.0212402	0.0585938	0.00403
33.68	0.0860596	0.036377	0.0457764	0.0192871	0.0212402	0.0527343	0.00208
33.58	0.0821533	0.0324707	0.039917	0.0153809	0.00952	0.0488281	0.00598
33.48	0.079834	0.0422363	0.0321045	0.0153809	0.017334	0.0488281	0.00793
33.38	0.0723877	0.036377	0.0457764	0.017334	0.0192871	0.0507813	0.0137939
33.28	0.0802002	0.0441895	0.0535889	0.0231934	0.0270996	0.0585938	0.00598
33.18	0.0802002	0.0441895	0.0535889	0.0153809	0.0270996	0.0585938	0.00598
33.08	0.0821533	0.0461426	0.055542	0.017334	0.0267334	0.0605469	0.00403
32.98	0.0880127	0.0539551	0.0633545	0.032959	0.0368649	0.066406	0.00378
32.88	0.0684814	0.0402832	0.0496826	0.0212402	0.0251465	0.046875	0.00378
32.78	0.0684814	0.0324707	0.0418701	0.0212402	0.0251465	0.046875	0.00378
32.68	0.0684814	0.0324707	0.0418701	0.0212402	0.0251465	0.046875	0.00183
32.58	0.0684814	0.0344238	0.0438232	0.0231934	0.0270996	0.0488281	0.00403
32.48	0.0684814	0.0422363	0.0516357	0.0310059	0.0329587	0.0546872	0.00378
32.38	0.0606689	0.0344238	0.0438232	0.0231934	0.017334	0.0390625	0.00403
32.28	0.0606689	0.0344238	0.0516357	0.0231934	0.017334	0.0390625	0.00403
32.18	0.0629883	0.03479	0.0539551	0.0231934	0.0196532	0.0413817	0.00171
32.08	0.0723877	0.036377	0.0633545	0.0231934	0.0290527	0.0625	0.00769
31.98	0.0723877	0.036377	0.0614014	0.0349121	0.0290527	0.0625	0.00574
31.88	0.0704346	0.036377	0.0457764	0.0349121	0.0388184	0.0605469	0.00208
31.78	0.0626221	0.036377	0.0457764	0.0349121	0.0310059	0.0527344	0.00208
31.68	0.0704346	0.036377	0.0535889	0.0349121	0.0310059	0.0527344	0.00208
31.58	0.0723877	0.036377	0.055542	0.0368652	0.032959	0.0546875	0.000122
31.48	0.0802002	0.0441895	0.0633545	0.0446777	0.0407712	0.0624997	0.00769
31.38	0.0802002	0.0441895	0.0633545	0.0446777	0.0407715	0.0625	0.0155029
31.28	0.0821533	0.0461426	0.0653076	0.0446777	0.0407715	0.0625	0.0174561
31.18	0.0762939	0.0422363	0.0594482	0.032959	0.0368654	0.0507814	0.0135498
31.08	0.0684814	0.0422363	0.0516357	0.032959	0.0368652	0.0507813	0.0115967
30.98	0.0684814	0.0422363	0.0516357	0.032959	0.0368652	0.0507813	0.00378
30.88	0.0684814	0.0422363	0.0516357	0.032959	0.0368652	0.0507813	0.00378
30.78	0.0704346	0.0422363	0.0535889	0.0427246	0.0368652	0.0582275	0.00574
30.68	0.0821533	0.0344238	0.0535889	0.0427246	0.0290527	0.0488281	0.00574
30.58	0.0802002	0.0344238	0.0535889	0.0427246	0.0290527	0.0488281	0.00574
30.48	0.0723877	0.0344238	0.0535889	0.0407715	0.0290527	0.0488281	0.00342
30.38	0.0723877	0.0344238	0.0516357	0.032959	0.0290527	0.0488281	0.00598
30.28	0.0723877	0.0344238	0.0438232	0.032959	0.0290527	0.0488281	0.00598
30.18	0.0743408	0.036377	0.0457764	0.0349121	0.0427245	0.0507812	0.00769
30.08	0.0802002	0.0559082	0.0535889	0.0427246	0.0505371	0.0585938	0.0155029
29.98	0.0723877	0.0559082	0.0535889	0.0427246	0.0505371	0.0566406	0.0155029
29.88	0.0723877	0.0559082	0.0535889	0.0427246	0.048584	0.0488281	0.0155029
29.78	0.0743408	0.0578613	0.055542	0.0427246	0.0427246	0.0507813	0.0174561
29.68	0.0704346	0.052002	0.0516357	0.0310059	0.0407716	0.0585939	0.0135498
29.58	0.0704346	0.0441895	0.0516357	0.0427246	0.0466309	0.0585938	0.0115967
29.48	0.0704346	0.0441895	0.0516357	0.0427246	0.0388184	0.0585938	0.00378
29.38	0.0684814	0.0441895	0.0516357	0.0427246	0.0388184	0.0585938	0.00378
29.28	0.0626221	0.0461426	0.0535889	0.0446777	0.0407715	0.0605469	0.00574
29.18	0.0704346	0.0539551	0.0614014	0.0524902	0.0563962	0.0683591	0.0135498
29.08	0.0704346	0.0539551	0.0614014	0.0505371	0.0544434	0.0664063	0.0135498
28.98	0.0704346	0.0516357	0.0614014	0.0427246	0.0466309	0.0585938	0.0135498
28.88	0.0645752	0.036377	0.055542	0.0368652	0.0407715	0.0527344	0.0135498
28.78	0.0700684	0.0441895	0.0633545	0.0446777	0.048584	0.0605469	0.0135498
28.68	0.0606689	0.0441895	0.0633545	0.0446777	0.0603027	0.0605469	0.0135498
28.58	0.0723877	0.0441895	0.0614014	0.0446777	0.0603027	0.0605469	0.0135498
28.48	0.0723877	0.0441895	0.0535889	0.0427246	0.0603027	0.0605469	0.0135498
28.38	0.0606689	0.0441895	0.0418701	0.0231934	0.0466309	0.0488281	0.00183
28.28	0.0606689	0.0441895	0.0418701	0.0231934	0.0388184	0.0488281	0.00183
28.18	0.0626221	0.0441895	0.0438232	0.0251465	0.0407714	0.0507812	0.00378
28.08	0.0684814	0.0441895	0.0516357	0.032959	0.048584	0.0585938	0.0115967
27.98	0.0606689	0.0441895	0.0516357	0.032959	0.048584	0.0585938	0.0233154
27.88	0.0606689	0.0441895	0.0516357	0.032959	0.048584	0.0585938	0.0233154
27.78	0.0606689	0.0441895	0.0516357	0.032959	0.048584	0.0585938	0.0233154
27.68	0.0606689	0.0441895	0.0633545	0.032959	0.048584	0.0585938	0.0233154
27.58	0.0528564	0.036377	0.055542	0.0251465	0.0407715	0.0488281	0.0155029
27.48	0.0528564	0.036377	0.055542	0.0251465	0.0407715	0.0410156	0.0155029
27.38	0.0509033	0.036377	0.055542	0.0251465	0.0407715	0.0410156	0.0155029
27.28	0.0454102	0.0386963	0.0578613	0.0274658	0.0411377	0.043335	0.0158691
27.18	0.0548096	0.0480957	0.0672607	0.048584	0.0446774	0.052734	0.0291748
27.08	0.0548096	0.0480957	0.0672607	0.048584	0.0524902	0.0527344	0.0291748
26.98	0.0626221	0.0480957	0.0672607	0.048584	0.0524902	0.0527344	0.0291748
26.88	0.0509033	0.036377	0.055542	0.0368652	0.0407715	0.0410156	0.0174561
26.78	0.0509033	0.0441895	0.055542	0.0368652	0.0388184	0.0410156	0.0174561
26.68	0.0509033	0.0441895	0.055542	0.0368652	0.0310059	0.0410156	0.0174561
26.58	0.0509033	0.0441895	0.055542	0.0368652	0.0310059	0.0410156	0.0174561
26.48	0.0509033	0.0441895	0.055542	0.0368652	0.0310059	0.0410156	0.0252686
26.38	0.0509033	0.0441895	0.055542	0.0368652	0.0310059	0.0410156	0.0252686
26.28	0.0509033	0.0441895	0.055542	0.0368652	0.0310059	0.0410156	0.0252686
26.18	0.0489502	0.0441895	0.055542	0.0368652	0.0310059	0.0410156	0.0252686
26.08	0.0430908	0.0441895	0.055542	0.0368652	0.0310059	0.0488281	0.0233154
25.98	0.0606689	0.0441895	0.055542	0.0368652	0.0310059	0.0488281	0.0155029
25.88	0.0528564	0.0441895	0.055542	0.0368652	0.0310059	0.0488281	0.0174561
25.78	0.0528564	0.0441895	0.055542	0.0368652	0.032959	0.0488281	0.0252686
25.68	0.0411377	0.0441895	0.0438232	0.0251465	0.0290532	0.0371098	0.0135498
25.58	0.0411377	0.0441895	0.0438232	0.0251465	0.0290527	0.0371094	0.0135498
25.48	0.0411377	0.0441895	0.0438232	0.0251465	0.0290527	0.0371094	0.0135498
25.38	0.0411377	0.0441895	0.0438232	0.0251465	0.0290527	0.0390625	0.0115967
25.28	0.0333252	0.036377	0.0360107	0.017334	0.0192871	0.0390625	0.00403
25.18	0.0352783	0.0383301	0.0379639	0.0270996	0.0134277	0.0527343	0.00208
25.08	0.0430908	0.0461426	0.0457764	0.0349121	0.0212402	0.0605469	0.00574
24.98	0.0430908	0.0461426	0.0457764	0.0349121	0.0231934	0.0605469	0.00574
24.88	0.0411377	0.0441895	0.0438232	0.032959	0.0290527	0.0585938	0.0155029
24.78	0.0333252	0.0441895	0.0360107	0.0251465	0.0192871	0.0488281	0.00769
24.68	0.0333252	0.0441895	0.0360107	0.0251465	0.0114746	0.0410156	0.00769
24.58	0.0430908	0.0461426	0.0379639	0.0270996	0.0134277	0.0429688	0.00964
24.48	0.0509033	0.0539551	0.0535889	0.0349121	0.0212399	0.0488278	0.0174561
24.38	0.0489502	0.052002	0.0457764	0.0349121	0.0212402	0.0410156	0.0174561
24.28	0.0411377	0.0441895	0.0457764	0.0349121	0.0212402	0.0410156	0.0174561
24.18	0.0411377	0.0559082	0.0535889	0.0349121	0.0290527	0.0410156	0.0174561
24.08	0.0411377	0.0559082	0.0535889	0.0349121	0.0290527	0.0410156	0.0174561
23.98	0.0411377	0.0559082	0.0535889	0.0349121	0.0290527	0.0410156	0.0174561
23.88	0.0411377	0.0539551	0.0535889	0.0349121	0.0290527	0.0410156	0.0194092
23.78	0.0411377	0.0480957	0.0535889	0.0349121	0.0290527	0.0410156	0.0272217
23.68	0.0411377	0.0559082	0.0535889	0.0349121	0.0290527	0.0410156	0.0272217
23.58	0.0411377	0.0539551	0.0535889	0.0349121	0.0290527	0.0410156	0.0272217
23.48	0.0294189	0.0344238	0.0418701	0.0231934	0.0173344	0.0292973	0.0155029
23.38	0.0294189	0.036377	0.0418701	0.0231934	0.017334	0.0292969	0.0155029
23.28	0.0294189	0.0422363	0.0418701	0.0349121	0.017334	0.0292969	0.0155029
23.18	0.0294189	0.036377	0.0418701	0.0349121	0.017334	0.0273438	0.0155029
23.08	0.0294189	0.0441895	0.0418701	0.0349121	0.017334	0.0195313	0.0155029
22.98	0.0294189	0.0441895	0.0438232	0.0349121	0.017334	0.0195313	0.0155029
22.88	0.0294189	0.0422363	0.0516357	0.0368652	0.0192871	0.0195313	0.0174561
22.78	0.0294189	0.0344238	0.0516357	0.0446777	0.0388184	0.0195313	0.0252686
22.68	0.0294189	0.0344238	0.0516357	0.0446777	0.0388184	0.0195313	0.0233154
22.58	0.0294189	0.0344238	0.0496826	0.0446777	0.0388184	0.0175781	0.0155029
22.48	0.0274658	0.0344238	0.0418701	0.0446777	0.0388184	0.0117188	0.0155029
22.38	0.0196533	0.0422363	0.0418701	0.0446777	0.0388184	0.0195313	0.0174561
22.28	0.0313721	0.0402832	0.0438232	0.0524902	0.0407715	0.0195313	0.0252686
22.18	0.0235596	0.0246582	0.0438232	0.0446777	0.0407718	0.011719	0.0174561
22.08	0.0235596	0.0266113	0.0438232	0.0446777	0.0407715	0.0136719	0.0252686
21.98	0.0255127	0.0344238	0.0438232	0.0446777	0.0407715	0.0214844	0.0252686
21.88	0.0352783	0.0383301	0.0457764	0.048584	0.0427246	0.0234375	0.0291748
21.78	0.0450439	0.0539551	0.055542	0.064209	0.0505371	0.0332031	0.0447998
21.68	0.0411377	0.0422363	0.0516357	0.0524902	0.0388188	0.0312504	0.0330811
21.58	0.0411377	0.0441895	0.0516357	0.0524902	0.0407715	0.0390625	0.0330811
21.48	0.0489502	0.052002	0.0516357	0.0524902	0.048584	0.0390625	0.0350342
21.38	0.0489502	0.0500488	0.0496826	0.0505371	0.0466309	0.0273438	0.0408936
21.28	0.0489502	0.0422363	0.0438232	0.0427246	0.0407715	0.0273438	0.0330811
21.18	0.0469971	0.0422363	0.0516357	0.0446777	0.048584	0.0292969	0.0330811
21.08	0.0294189	0.0324707	0.0418701	0.0427246	0.0388184	0.0273438	0.0256348
20.98	0.0192871	0.0223389	0.0317383	0.0325928	0.0286869	0.0172123	0.0249023
20.88	0.00989	0.0129395	0.0223389	0.0231934	0.0192871	0.0101318	0.0155029
20.78	0.00989	0.0148926	0.024292	0.0231934	0.00952	0.0195313	0.0155029
20.68	0.0196533	0.020752	0.0301514	0.0212402	0.0153809	0.0195313	0.0155029
20.58	0.0137939	0.0129395	0.0223389	0.0134277	0.00757	0.0195313	0.0155029
20.48	0.0216064	0.0129395	0.024292	0.0153809	0.00757	0.0214844	0.0155029
20.38	0.00989	0.00354	0.0203857	0.0114746	0.0022	0.0175781	0.00378
20.28	0.0118408	0.0129395	0.0203857	0.0114746	0.00562	0.03125	0.00378
20.18	0.0196533	0.0129395	0.0203857	0.0134277	0.00562	0.0390625	0.00574
20.08	0.0177002	0.0129395	0.0203857	0.0192871	0.00366	0.0390625	0.0115967
19.98	0.00989	0.0129395	0.0203857	0.0114746	0.0022	0.027344	0.00378
19.88	0.0118408	0.0148926	0.0203857	0.0114746	0.00562	0.0292969	0.00378
19.78	0.0177002	0.020752	0.020752	0.00952	0.00366	0.0351563	0.00378
19.68	0.00989	0.0129395	0.0223389	0.00403	0.0022	0.027344	0.0155029
19.58	0.00793	0.0129395	0.0203857	0.0114746	0.00366	0.0273438	0.0135498
19.48	0.0083	0.0109863	0.0106201	0.00171	0.0061	0.025391	0.00574
19.38	0.00989	0.00317	0.00476	0.00415	0.013916	0.0195313	0.00574
19.28	0.00793	0.00317	0.0106201	0.00171	0.0135498	0.0253906	0.00378
19.18	0.00208	0.00317	0.00281	0.0061	0.0119626	0.0175784	0.00208
19.08	0.00989	0.00317	0.00476	0.0061	0.0119629	0.0198975	0.00574
18.98	0.00793	0.00317	0.0106201	0.0061	0.0139159	0.0273438	0.00378
18.88	0.000122	0.00317	0.00281	0.0061	0.0197754	0.0195313	0.00403
18.78	0.000122	0.00122	0.000854	0.00806	0.013916	0.0195313	0.00403
18.68	0.000122	0.00659	0.00696	0.013916	0.0217282	0.0195315	0.00403
18.58	0.0115967	0.0163574	0.0167236	0.0178223	0.0314941	0	0.0157471
18.48	0.00415	0.0011	0.00146	0.010376	0.0162356	0.0094	0.0083
18.38	0.0213623	0.0300293	0.0303955	0.0393066	0.045166	0.0117188	0.0372314
18.28	0.0213623	0.0300293	0.0323486	0.0393066	0.0471191	0.00586	0.0372314
18.18	0.0213623	0.0300293	0.038208	0.0393066	0.0607907	0.0117185	0.0372314
18.08	0.0213623	0.02771	0.0303955	0.0393066	0.0529785	0.00391	0.0372314
17.98	0.0194092	0.0183105	0.0303955	0.0373535	0.0529785	0.00391	0.0352783
17.88	0.0115967	0.0183105	0.0303955	0.029541	0.0529785	0.00391	0.0274658
17.78	0.0115967	0.0183105	0.0303955	0.029541	0.0510254	0.00195	0.0274658
17.68	0.00964	0.0163574	0.0284424	0.029541	0.0432129	0.00586	0.0196533
17.58	0.000122	0.00513	0.0186768	0.0256348	0.0393066	0.00781	0.0177002
17.48	0.00989	0.0148926	0.00891	0.00806	0.0217289	0.0175778	0.00562
17.38	0.0177002	0.0246582	0.000854	0.000244	0.013916	0.0273438	0.0115967
17.28	0.0200195	0.03479	0.0109863	0.00403	0.00964	0.0374756	0.013916
17.18	0.0313721	0.0441895	0.0203857	0.0212402	0.00757	0.0468746	0.0252686
17.08	0.0368652	0.0418701	0.0200195	0.0212402	0.00525	0.0465088	0.0307617
16.98	0.0255127	0.0324707	0.0164795	0.0192871	0.00415	0.0429692	0.0194092
16.88	0.0157471	0.0305176	0.00671	0.00952	0.0061	0.0332031	0.00964
16.78	0.00598	0.0187988	0.005	0.0022	0.0178223	0.0214844	0.00208
16.68	0.00378	0.00122	0.022583	0.0197754	0.0330804	0.00391	0.0196533
16.58	0.0135498	0.00854	0.0323486	0.029541	0.0334473	0.00781	0.0274658
16.48	0.0213623	0.0144043	0.038208	0.0373535	0.0412595	0.00781	0.0274658
16.38	0.0233154	0.00854	0.0323486	0.0393066	0.0432129	0.00586	0.0294189
16.28	0.0334473	0.0186768	0.0424805	0.0474854	0.0533447	0.00427	0.0395508
16.18	0.0447998	0.0300293	0.053833	0.0510254	0.0627437	0.0133052	0.0489502
16.08	0.050293	0.0378418	0.0616455	0.0588379	0.0627441	0.0117188	0.0489502
15.98	0.0311279	0.0397949	0.0635986	0.0490723	0.0646972	0.0136718	0.0509033
15.88	0.0389404	0.0476074	0.0714111	0.0568848	0.0725098	0.0214844	0.0587158
15.78	0.0408936	0.0476074	0.0710449	0.0588379	0.0744629	0.0257568	0.0606689
15.68	0.0487061	0.0476074	0.069458	0.0646973	0.080322	0.0429685	0.0684814
15.58	0.0487061	0.0476074	0.069458	0.0568848	0.0725098	0.0429688	0.0684814
15.48	0.0487061	0.0476074	0.069458	0.0568848	0.0725098	0.0406494	0.0665283
15.38	0.0506592	0.0495605	0.0714111	0.0705566	0.0744629	0.0332031	0.0606689
15.28	0.0584717	0.0651855	0.0870361	0.0744629	0.0900879	0.0488281	0.0762939
15.18	0.0565186	0.0632324	0.085083	0.0725098	0.0881348	0.0468751	0.0743408
15.08	0.0487061	0.0554199	0.0772705	0.076416	0.0783691	0.0371094	0.0665283
14.98	0.0487061	0.0554199	0.0772705	0.076416	0.0705566	0.0292969	0.0665283
14.88	0.0487061	0.0534668	0.0772705	0.0744629	0.0705566	0.0273438	0.0645752
14.78	0.0467529	0.0437012	0.0753174	0.0529785	0.0686035	0.015625	0.0548096
14.68	0.0350342	0.0319824	0.0518799	0.0412598	0.0568852	0.00391	0.0430908
14.58	0.0170898	0.0140381	0.0339355	0.0233154	0.0389404	0.0218506	0.0251465
14.48	0.00574	0.00269	0.0206299	0.0100098	0.0275883	0.0332027	0.0137939
14.38	0.00403	0.00708	0.00305	0.00757	0.0158691	0.0429688	0.00403
14.28	0.0137939	0.0148926	0.00476	0.0153809	0.000244	0.0507813	0.00378
14.18	0.00989	0.00317	0.00696	0.00366	0.0119624	0.0390629	0.00793
14.08	0.00989	0.00317	0.00696	0.00366	0.0119629	0.0371094	0.00598
13.98	0.0196533	0.0148926	0.00476	0.0153809	0.000245	0.0410152	0.0135498
13.88	0.0118408	0.0148926	0.00476	0.0153809	0.000244	0.0429688	0.0135498
13.78	0.000122	0.00513	0.00696	0.00366	0.0119629	0.0390625	0.0155029
13.68	0.000122	0.0109863	0.00891	0.00171	0.0139159	0.0371094	0.0213623
13.58	0.000122	0.00549	0.0147705	0.00415	0.0197754	0.0292969	0.0135498
13.48	0.000122	0.0148926	0.00696	0.00366	0.0119629	0.0292969	0.00183
13.38	0.000122	0.0148926	0.00696	0.00366	0.0119629	0.0175781	0.0135498
13.28	0.000122	0.0148926	0.00696	0.00366	0.00415	0.0292969	0.0135498
13.18	0.00574	0.0109863	0.0128174	0.000244	0.0100095	0.0214846	0.00403
13.08	0.00208	0.0266113	0.005	0.0153809	0.0022	0.0214844	0.0155029
12.98	0.0137939	0.0266113	0.005	0.0153809	0.000244	0.0214844	0.0155029
12.88	0.0137939	0.0266113	0.005	0.0153809	0.00757	0.0214844	0.0155029
12.78	0.0137939	0.0266113	0.00305	0.0134277	0.00757	0.0214844	0.00378
12.68	0.0137939	0.0246582	0.00281	0.00562	0.00757	0.0214844	0.0155029
12.58	0.0137939	0.0168457	0.005	0.00562	0.00757	0.0214844	0.0155029
12.48	0.0137939	0.0168457	0.005	0.00562	0.00757	0.0195313	0.0135498
12.38	0.0118408	0.0148926	0.00696	0.00366	0.00562	0.00977	0.00574
12.28	0.00403	0.00708	0.0147705	0.00415	0.00415	0.00195	0.00574
12.18	0.00208	0.00513	0.0167236	0.0061	0.0139159	7.45e-08	0.00183
12.08	0.0174561	0.0144043	0.0362549	0.0256348	0.0334473	0.0195313	0.0255127
11.98	0.0174561	0.0144043	0.0362549	0.0256348	0.0334473	0.0195313	0.0255127
11.88	0.0174561	0.0144043	0.0362549	0.0236816	0.0217285	0.0214844	0.0255127
11.78	0.0155029	0.0124512	0.0264893	0.0061	0.0197754	0.0273438	0.0235596
11.68	0.00769	0.00464	0.0186768	0.00171	0.0119632	0.0195315	0.0157471
11.58	0.00769	0.00464	0.0186768	0.000244	0.0119629	0.0195313	0.0157471
11.48	0.00769	0.00464	0.0186768	0.00806	0.0119629	0.0195313	0.0157471
11.38	0.00964	0.00464	0.0186768	0.00806	0.0119629	0.0195313	0.0157471
11.28	0.0252686	0.0147705	0.0264893	0.0158691	0.0197754	0.015625	0.0235596
11.18	0.0155029	0.0222168	0.0245361	0.013916	0.0178223	0.0159913	0.0216064
11.08	0.00769	0.0144043	0.005	0.00806	0.0119629	0.0175781	0.0137939
10.98	0.00769	0.0144043	0.005	0.0158691	0.0197754	0.0175781	0.0137939
10.88	0.0194092	0.026123	0.0186768	0.0275879	0.0314941	0.0292969	0.0255127
10.78	0.0197754	0.026123	0.0245361	0.0334473	0.029541	0.0273438	0.0235596
10.68	0.0213623	0.026123	0.0167236	0.0178223	0.0217288	0.0195315	0.0157471
10.58	0.00964	0.0241699	0.0167236	0.0256348	0.0217285	0.0214844	0.0157471
10.48	0.00964	0.0300293	0.0167236	0.0256348	0.0217285	0.0292969	0.0177002
10.38	0.00769	0.0358887	0.0147705	0.0158691	0.0197754	0.0195313	0.0235596
10.28	0.000122	0.026123	0.00696	0.00806	0.0119629	0.0117188	0.00403
10.18	0.000122	0.0183105	0.00696	0.00806	0.0119629	0.0117188	0.00403
10.08	0.00208	0.0163574	0.005	0.0061	0.0100098	0.0117188	0.00208
9.98	0.00989	0.00317	0.00281	0.00171	0.0022	0.011719	0.00378
9.88	0.00989	0.00317	0.00281	0.00171	0.0022	0.0117188	0.00378
9.78	0.0118408	0.00317	0.0145264	0.0153809	0.0114746	0.00977	0.00574
9.68	0.0196533	0.00317	0.0145264	0.0231934	0.0173337	0.00195	0.0135498
9.58	0.0196533	0.00317	0.0145264	0.0231934	0.00952	0.00195	0.0135498
9.48	0.0196533	0.00317	0.0145264	0.0212402	0.00952	0.00195	0.0135498
9.38	0.0216064	0.0168457	0.0164795	0.0153809	0.0114746	0	0.0155029
9.28	0.0274658	0.0246582	0.024292	0.0231934	0.0192871	0.00781	0.0213623
9.18	0.0118408	0.0168457	0.0164795	0.0153809	0.0192874	0.00977	0.00574
9.08	0.0141602	0.0172119	0.0187988	0.0177002	0.0216064	0.00427	0.00806
8.98	0.0235596	0.0187988	0.0360107	0.0270996	0.0310055	0.0136715	0.0174561
8.88	0.0235596	0.0187988	0.0360107	0.0270996	0.0310059	0.0136719	0.0174561
8.78	0.0235596	0.0187988	0.0360107	0.0270996	0.0310059	0.0136719	0.0174561
8.68	0.0118408	0.00708	0.024292	0.0153809	0.0192876	0.00195	0.00769
8.58	0.0118408	0.00708	0.024292	0.0153809	0.0192871	0.00195	0.0135498
8.48	0.0216064	0.0168457	0.0239258	0.017334	0.0212402	0.0117187	0.0194092
8.38	0.0294189	0.0246582	0.0340576	0.032959	0.0290527	0.0195313	0.0272217
8.28	0.0294189	0.0129395	0.0223389	0.0212402	0.017334	0.00781	0.0233154
8.18	0.0216064	0.00513	0.0223389	0.0251465	0.0212405	0.011719	0.0155029
8.08	0.0196533	0.0168457	0.0223389	0.0251465	0.0290527	0.0117188	0.0272217
7.98	0.0118408	0.0109863	0.0223389	0.0114746	0.0153813	4.47e-07	0.0155029
7.88	0.00403	0.00464	0.0145264	0.00757	0.0114746	0.00195	0.0155029
7.78	0.0118408	0.00464	0.0145264	0.0153809	0.0114746	0.00391	0.0155029
7.68	0.0118408	0.00708	0.0223389	0.0153809	0.0192871	0.00977	0.0252686
7.58	0.0118408	0.00464	0.0223389	0.00366	0.00757	0.00977	0.00574
7.48	0.0118408	0.00269	0.0223389	0.00366	0.0192871	0.00195	0.0135498
7.38	0.00403	0.00513	0.0168457	0.00952	0.0114746	0.00195	0.00769
7.28	0.0118408	0.00513	0.0262451	0.017334	0.0192871	0.00195	0.0155029
7.18	0.000122	0.00659	0.0223389	0.00562	0.00952	0.00781	0.00378
7.08	0.000122	0.00513	0.0223389	0.0134277	0.0290527	0	0.00378
6.98	0.000122	0.00708	0.0223389	0.0134277	0.0290527	0	0.0155029
6.88	0.00964	0.00513	0.0125732	0.00366	0.0192871	0.00977	0.00574
6.78	0.0155029	0.00269	0.0164795	0.00415	0.0114746	0.0175781	0.00208
6.68	0.00403	0.00269	0.0164795	0.00415	0.0231934	0.015625	0.0115967
6.58	0.00769	0.0144043	0.00671	0.0022	0.0114746	0.0195313	0.00769
6.48	0.00769	0.00464	0.0145264	0.00562	0.0114746	0.00781	0.00769
6.38	0.0194092	0.00854	0.0145264	0.0061	0.00757	0.0195313	0.00378
6.28	0.00964	0.00854	0.0145264	0.0061	0.00952	0.0175781	0.00378
6.18	0.000122	0.00464	0.00671	0.0061	0.00952	0.00977	0.00403
6.08	0.00769	0.00464	0.00671	0.00415	0.00952	0.00977	0.00403
5.98	0.0194092	0.0163574	0.00281	0.00171	0.00952	0.0214839	0.00403
5.88	0.0194092	0.00464	0.00281	0.0061	0.00952	0.0214844	0.00403
5.78	0.0115967	0.00317	0.0145264	0.0061	0.017334	0.00977	0.00378
5.68	0.0194092	0.00464	0.00671	0.0061	0.00952	0.0175778	0.00403
5.58	0.0194092	0.00708	0.00671	0.0061	0.0212402	0.00977	0.00403
5.48	0.0174561	0.00269	0.00476	0.00415	0.00952	0.0195309	0.0137939
5.38	0.00769	0.0129395	0.0125732	0.00366	0.017334	0	0.00574
5.28	0.0118408	0.0129395	0.024292	0.00366	0.017334	0	0.00574
5.18	0.00403	0.00513	0.0164795	0.00415	0.0231937	0.00781	0.00574
5.08	0.00183	0.00745	0.00476	0.00415	0.0192871	0.0195313	0.00598
4.98	0.00964	0.0145264	0.0125732	0.00415	0.0251465	0.0117188	0.00574
4.88	0.00769	0.00122	0.000854	0.0158691	0.00562	0.0117188	0.00598
4.78	0.00769	0.00427	0.00476	0.0158691	0.00952	0.0195313	0.00598
4.68	0.000122	0.00513	0.00476	0.00415	0.00952	0.0195313	0.00598
4.58	0.0115967	0.00513	0.00696	0.0158691	0.00952	0.0195313	0.00598
4.48	0.00769	0.00269	0.00476	0.0236816	0.00171	0.019531	0.0137939
4.38	0.000122	0.00513	0.00476	0.0158691	0.0114746	0.0195313	0.00574
4.28	0.0115967	0.00513	0.00671	0.0158691	0.00757	0.0195313	0.00598
4.18	0.00769	0.00269	0.0145264	0.0158691	0.0114749	0.0273435	0.000122
4.08	0.00928	0.00513	0.0145264	0.013916	0.00757	0.0488281	0.00378
3.98	0.0118408	0.00513	0.0145264	0.00562	0.0192871	0.0488281	0.0155029
3.88	0.0134277	0.0109863	0.0281982	0.00562	0.0192871	0.0683594	0.0155029
3.78	0.00244	0.0266113	0.024292	0.0061	0.0212402	0.0800781	0.0174561
3.68	0.00208	0.0148926	0.0223389	0.0061	0.0192879	0.0992423	0.0233154
3.58	0.0235596	0.0461426	0.00281	0.0134277	0.0270996	0.078125	0.0350342
3.48	0.0743408	0.0793457	0.00671	0.0563965	0.0524893	0.0546884	0.0682373
3.38	0.101685	0.116455	0.0164795	0.064209	0.0603027	0.0371094	0.0643311
3.28	0.134888	0.155518	0.0164795	0.0974121	0.0603027	0.0175781	0.0682373
3.18	0.159912	0.194214	0.0102539	0.100952	0.0482176	0.00159	0.0643311
3.08	0.170044	0.221924	0.00696	0.0895996	0.0446777	0.0175781	0.0858154
2.98	0.1427	0.196533	0.00476	0.0645752	0.0509036	0.0234378	0.0877686
2.88	0.109497	0.171143	0.000854	0.0524902	0.0270996	0.0273438	0.10144
2.78	0.0626221	0.135986	0.00476	0.0251465	0.0310059	0.03125	0.105347
2.68	0.0294189	0.0910645	0.00305	0.00806	0.0231943	0.0253915	0.0838623
2.58	0.0291748	0.0328369	0.026123	0.0236816	0.0114746	0.0117188	0.0584717
2.48	0.0604248	0.00708	0.0362549	0.0354004	0.011475	0.00586	0.0565186
2.38	0.0604248	0.0145264	0.0249023	0.026001	0.0072	0.00781	0.0447998
2.28	0.0604248	0.00122	0.038208	0.0194092	0.0022	0.00195	0.0252686
2.18	0.0545654	0.0109863	0.0401611	0.00415	0.0153801	0.00195	0.0369873
2.08	0.0662842	0.000366	0.0437012	0.00562	0.00183	0.00781	0.0467529
1.98	0.0701904	0.00269	0.0362549	0.00366	0.0022	0.0113533	0.0506592
1.88	0.0584717	0.0145264	0.0444336	0.00647	0.00842	0.00159	0.0155029
1.78	0.0725098	0.00269	0.0479736	0.0158691	0.000244	0.00195	0.00403
1.68	0.0936279	0.000732	0.0889893	0.029541	0.0139183	0.00196	0.00598
1.58	0.0955811	0.0109863	0.108521	0.0490723	0.013916	0.00977	0.00793
1.48	0.119019	0.0183105	0.104614	0.0588379	0.0217309	0.00781	0.0235596
1.38	0.130737	0.0437012	0.112793	0.0783691	0.0236816	0.0117188	0.0372314
1.28	0.106934	0.0651855	0.106201	0.0998535	0.0432129	0.0117188	0.059082
1.18	0.106934	0.0651855	0.106201	0.0998535	0.0803223	0.0706787	0.059082
1.08	0.106934	0.0651855	0.106201	0.105713	0.0803223	0.0706787	0.059082
0.979996	0.10144	0.0518799	0.0968018	0.119385	0.0939936	0.0843501	0.0684814
0.879997	0.108887	0.0644531	0.0847168	0.134644	0.0819092	0.0894775	0.0778809
0.779999	0.107666	0.0460205	0.0678711	0.135376	0.0806885	0.0726318	0.0786133
0.68	0.101807	0.038208	0.0483398	0.135376	0.0552979	0.0550537	0.0688477
0.579994	0.111206	0.0195313	0.0577393	0.113525	0.0666471	0.0878874	0.0997314
0.479996	0.0936279	0.202393	0.024292	0.0233154	0.0740967	0.0855713	0.136475
0.379997	0.189575	0.229004	0.00732	0.0181885	0.213135	0.228516	0.0766602
0.279999	0.21106	0.179321	0.21167	0.0721436	0.533081	0.678955	0.166138
0.18	0.435791	0.474854	0.385864	0.450562	0.389282	0.379272	1.81531
0.0799942	2.16272	1.88867	0.947144	0.991211	0.673367	0.602566	6.04858
0.0200043	1.52563	1.271	0.36792	0.755249	1.52014	1.02185	9.16577
0.120003	0.56897	0.7052	0.604858	0.187744	0.431885	0.610474	7.7887
0.220001	1.27783	1.24878	0.586304	0.0864258	1.15845	2.09619	3.82629
0.32	1.10559	0.883667	0.157104	0.184204	1.62634	2.36206	2.07983
0.420006	0.671509	0.496826	0.229248	0.388184	1.76754	2.43686	1.48218
0.520004	0.400024	0.214844	0.381592	0.614014	1.60034	1.91064	1.38098
0.620003	0.055542	0.349121	0.604614	0.763184	1.26123	1.70825	1.73914
0.720001	0.144897	0.265991	0.521484	0.73938	0.981934	1.35205	2.31897
0.82	0.427612	0.549927	0.635498	0.937744	1.06506	1.54102	3.22546
0.920006	0.261963	0.545654	0.595703	0.959229	0.995634	1.5325	3.94934
1.02	0.222534	0.483521	0.744873	1.14001	0.99353	1.61597	4.70007
1.12	0.427612	0.463623	0.569092	0.992065	1.06274	1.73157	5.20398
1.22	0.310425	0.33667	0.501465	0.937744	1.04285	1.94104	5.8208
1.32	0.138916	0.246826	0.403442	0.894775	1.02954	1.92969	6.27234
1.42001	0.13855	0.383545	0.510864	0.976807	1.22681	2.12269	6.8606
1.52	0.0952148	0.381592	0.471436	1.01746	1.32959	2.25903	7.31921
1.62	0.0842285	0.348389	0.456177	1.02722	1.41235	2.37891	7.82593
1.72	0.140137	0.393311	0.473755	1.03931	1.43933	2.51526	8.28992
1.82	0.1604	0.389404	0.497192	1.07642	1.51782	2.71057	8.69312
1.92001	0.179565	0.36792	0.516724	1.1405	1.56629	2.83753	9.08337
2.02	0.191284	0.387451	0.546021	1.19165	1.57251	2.97461	9.36536
2.12	0.189331	0.371826	0.530396	1.21899	1.57996	3.02698	9.73767
2.22	0.181519	0.355835	0.516357	1.23425	1.60571	3.08167	10.1052
2.32	0.187012	0.348389	0.542114	1.28345	1.65222	3.18909	10.4662
2.42001	0.179932	0.33313	0.544067	1.32251	1.69751	3.25	10.795
2.52	0.183472	0.34021	0.563599	1.36707	1.7522	3.3457	11.0623
2.62	0.188965	0.354248	0.594482	1.40259	1.80847	3.43127	11.349
2.72	0.175659	0.344116	0.58313	1.42761	1.85767	3.51135	11.6404
2.82	0.197144	0.36792	0.61438	1.46118	1.92993	3.62073	11.9197
2.92001	0.19519	0.36792	0.612061	1.49243	1.99206	3.70117	12.1677
3.02	0.201416	0.374146	0.653809	1.52563	2.05493	3.80273	12.4415
3.12	0.228027	0.373413	0.64563	1.56079	2.0979	3.89417	12.7009
3.22	0.218628	0.385498	0.653076	1.58582	2.15808	3.99219	12.9626
3.32	0.230347	0.385498	0.643677	1.61157	2.19946	4.05432	13.2224
3.42001	0.230347	0.405029	0.659302	1.64478	2.24634	4.12695	13.4744
3.52	0.245972	0.424561	0.684326	1.69324	2.29675	4.22034	13.7107
3.62	0.241699	0.43042	0.678833	1.71704	2.33228	4.27893	13.9298
3.72	0.236572	0.455811	0.692871	1.73303	2.37952	4.3363	14.1525
3.82	0.238159	0.455811	0.696411	1.75574	2.4198	4.42542	14.3572
3.92001	0.238159	0.473389	0.70813	1.78149	2.44751	4.50195	14.5857
4.02	0.255737	0.483154	0.731201	1.81274	2.48425	4.56018	14.8103
4.12	0.259644	0.49292	0.737427	1.83423	2.51978	4.63672	15.0236
4.22	0.25769	0.494507	0.753052	1.85925	2.5647	4.70081	15.2341
4.32	0.261597	0.496826	0.766724	1.89478	2.59949	4.76563	15.4373
4.42001	0.26709	0.522217	0.782349	1.92017	2.62524	4.83984	15.6423
4.52	0.25769	0.522217	0.776123	1.92371	2.65454	4.8844	15.8126
4.62	0.269409	0.526123	0.786255	1.95337	2.68933	4.96875	16.0076
4.72	0.281128	0.52417	0.796021	1.96509	2.71899	5.03479	16.1931
4.82	0.277222	0.533569	0.813599	1.99438	2.74634	5.08398	16.3751
4.92001	0.286987	0.543701	0.823364	2.01355	2.79712	5.16406	16.5837
5.02	0.285034	0.561279	0.83313	2.03931	2.8241	5.23206	16.7521
5.12	0.28894	0.561279	0.842529	2.05298	2.85571	5.2832	16.9158
5.22	0.300659	0.582764	0.854614	2.09204	2.90454	5.34338	17.0978
5.32	0.300659	0.572998	0.852661	2.10339	2.92798	5.40234	17.2556
5.42001	0.310425	0.582764	0.874146	2.11548	2.95886	5.45508	17.4158
5.52	0.302612	0.584717	0.874146	2.14087	2.98853	5.50977	17.5665
5.62	0.310425	0.596436	0.878052	2.15649	3.01587	5.58752	17.7478
5.72	0.308472	0.602295	0.89563	2.17957	3.03735	5.64258	17.9122
5.82	0.32019	0.606201	0.905396	2.20142	3.07996	5.69727	18.0681
5.92001	0.317871	0.615601	0.906982	2.21313	3.0979	5.75354	18.2072
6.02	0.308472	0.612061	0.903442	2.2229	3.12915	5.79492	18.3591
6.12	0.314331	0.621826	0.911255	2.25024	3.15649	5.86328	18.506
6.22	0.306519	0.612061	0.913208	2.2616	3.17761	5.90588	18.6541
6.32	0.318604	0.624146	0.929199	2.29358	3.21741	5.96716	18.8188
6.42001	0.32019	0.637451	0.936646	2.30493	3.25024	6.01758	18.9685
6.52	0.318237	0.647217	0.946411	2.32446	3.26978	6.0625	19.1075
6.62	0.328003	0.645264	0.955811	2.35376	3.29712	6.12268	19.2384
6.72	0.32019	0.643311	0.952271	2.37292	3.31628	6.15625	19.3787
6.82	0.331909	0.658936	0.965942	2.38501	3.34985	6.22656	19.5197
6.92001	0.329956	0.656616	0.963989	2.40454	3.37134	6.26917	19.6619
7.02	0.331909	0.656982	0.967896	2.41626	3.40063	6.31836	19.799
7.12	0.345581	0.670654	0.995239	2.45142	3.43542	6.36523	19.9376
7.22	0.337769	0.672607	0.993286	2.46509	3.44751	6.41602	20.0603
7.32	0.347534	0.676514	1.01477	2.49402	3.48657	6.46643	20.1954
7.42001	0.339722	0.682373	1.01672	2.51392	3.50806	6.51367	20.3123
7.52	0.35144	0.696045	1.02612	2.53345	3.55103	6.55664	20.4396
7.62	0.356934	0.696045	1.0343	2.55493	3.578	6.60742	20.5392
7.72	0.347534	0.694092	1.02454	2.5647	3.59009	6.65784	20.6697
7.82	0.359253	0.705811	1.04602	2.59595	3.6311	6.70703	20.7911
7.92001	0.365112	0.71167	1.05579	2.61157	3.66431	6.76367	20.9279
8.02	0.355347	0.713623	1.05383	2.62488	3.67017	6.79492	21.0505
8.12	0.359253	0.717529	1.05579	2.64282	3.70923	6.84924	21.1603
8.22	0.359253	0.715576	1.05969	2.65649	3.73071	6.88477	21.2712
8.32	0.367065	0.727295	1.07336	2.67212	3.75964	6.93555	21.3966
8.42001	0.376831	0.739014	1.08704	2.69751	3.79712	6.98596	21.5197
8.52	0.369019	0.744507	1.08508	2.71509	3.81079	7.02734	21.6306
8.62	0.376831	0.74292	1.0968	2.7323	3.84595	7.07617	21.756
8.72	0.376831	0.74292	1.0968	2.7522	3.85962	7.12109	21.8888
8.82	0.38855	0.764404	1.12573	2.77368	3.90063	7.16797	22.031
8.92001	0.386597	0.756592	1.11438	2.78149	3.92761	7.22034	22.129
9.02	0.390503	0.77417	1.13782	2.79517	3.95142	7.27734	22.2599
9.12	0.398315	0.77417	1.14368	2.82446	3.98853	7.31641	22.3806
9.22	0.398315	0.772217	1.14758	2.83423	4.00806	7.35547	22.4884
9.32	0.405762	0.785522	1.16284	2.85303	4.03113	7.40747	22.6287
9.42001	0.38855	0.776123	1.15735	2.85181	4.03931	7.42383	22.7306
9.52	0.396362	0.781982	1.17297	2.8811	4.06628	7.47461	22.8396
9.62	0.408081	0.785889	1.19446	2.90259	4.0979	7.52734	22.9689
9.72	0.408081	0.791748	1.18469	2.91235	4.11938	7.56641	23.0626
9.82	0.41394	0.791748	1.19641	2.94165	4.14868	7.61292	23.1677
9.92001	0.417847	0.803467	1.21399	2.96313	4.17602	7.66601	23.2775
10.02	0.417847	0.815186	1.20618	2.9729	4.1897	7.69531	23.3771
10.12	0.429565	0.824951	1.22766	2.99438	4.23071	7.74609	23.4939
10.22	0.437378	0.824951	1.23315	3.0155	4.25964	7.79688	23.5978
10.32	0.435425	0.832764	1.23547	3.02368	4.27368	7.82581	23.7091
10.42	0.431519	0.842529	1.24719	3.04517	4.29907	7.88672	23.8107
10.52	0.439331	0.842529	1.26282	3.06274	4.32837	7.92578	23.9197
10.62	0.439331	0.842529	1.27258	3.07251	4.33813	7.95508	24.0079
10.72	0.447144	0.864014	1.27258	3.09204	4.37134	8.01563	24.1173
10.82	0.439331	0.862061	1.27649	3.10376	4.39478	8.04846	24.1993
10.92	0.45105	0.865967	1.29407	3.13306	4.40808	8.09375	24.3123
11.02	0.439331	0.865967	1.28625	3.14282	4.42798	8.125	24.3986
11.12	0.439331	0.865967	1.29602	3.15613	4.44946	8.1582	24.4806
11.22	0.44519	0.871826	1.30188	3.17017	4.4729	8.20313	24.5876
11.32	0.449097	0.873413	1.30383	3.18384	4.49829	8.23987	24.6798
11.42	0.460815	0.875732	1.31946	3.20728	4.51977	8.28711	24.7931
11.52	0.458496	0.875732	1.3175	3.22485	4.54126	8.32617	24.8829
11.62	0.449097	0.883545	1.3175	3.24243	4.55884	8.36523	24.9806
11.72	0.460815	0.906982	1.33508	3.25806	4.59167	8.39844	25.0818
11.82	0.466675	0.912842	1.34485	3.28149	4.61353	8.44531	25.174
11.92	0.458862	0.903076	1.33472	3.28345	4.62134	8.46448	25.2404
12.02	0.458862	0.906982	1.34485	3.30493	4.65845	8.49609	25.3416
12.12	0.466675	0.914795	1.35266	3.31665	4.67407	8.54297	25.4298
12.22	0.466675	0.914795	1.36243	3.33386	4.68774	8.56836	25.5216
12.32	0.478394	0.926514	1.36633	3.34204	4.71118	8.60742	25.629
12.42	0.486206	0.934326	1.38586	3.35376	4.74829	8.64844	25.7107
12.52	0.4823	0.942139	1.39368	3.3811	4.76782	8.68713	25.8087
12.62	0.466675	0.926514	1.38586	3.38306	4.76978	8.70508	25.879
12.72	0.478394	0.938232	1.39563	3.40454	4.80261	8.73828	25.9728
12.82	0.486206	0.946045	1.39563	3.41626	4.8186	8.7793	26.0509
12.92	0.478394	0.946045	1.40735	3.43384	4.82837	8.80664	26.1326
13.02	0.488159	0.955811	1.41711	3.44556	4.85962	8.83789	26.2111
13.12	0.480347	0.947998	1.40735	3.44751	4.86157	8.85706	26.2814
13.22	0.488159	0.944092	1.41516	3.45532	4.87915	8.87695	26.3712
13.32	0.488159	0.955811	1.42493	3.47681	4.90063	8.92969	26.4529
13.42	0.495972	0.96167	1.42493	3.49402	4.91821	8.9668	26.5294
13.52	0.505737	0.965576	1.44836	3.50415	4.95105	8.99805	26.6115
13.62	0.488159	0.963623	1.44641	3.51196	4.95923	9.01758	26.6818
13.72	0.499878	0.975342	1.45618	3.5354	4.98853	9.05078	26.783
13.82	0.499878	0.975342	1.44836	3.55298	4.99829	9.07971	26.8536
13.92	0.499878	0.987061	1.4679	3.56665	5.01977	9.10742	26.9435
14.02	0.50769	0.994873	1.46594	3.57251	5.03735	9.14844	27.0216
14.12	0.517456	0.99292	1.47571	3.58618	5.06079	9.17383	27.09
14.22	0.509644	0.99292	1.47571	3.60376	5.07056	9.19922	27.1716
14.32	0.521362	1.00464	1.48547	3.61743	5.09204	9.22852	27.2423
14.42	0.509644	1.00464	1.47766	3.61743	5.10144	9.26172	27.3204
14.52	0.529175	1.01636	1.50891	3.65454	5.1311	9.29846	27.4025
14.62	0.529175	1.0144	1.50891	3.65845	5.14868	9.31641	27.4747
14.72	0.546753	1.02417	1.52417	3.68152	5.17603	9.35547	27.5701
14.82	0.527222	1.01636	1.50696	3.67407	5.17017	9.36914	27.6134
14.92	0.53894	1.02417	1.52649	3.70532	5.19946	9.41797	27.7111
15.02	0.53894	1.02417	1.52649	3.71509	5.20923	9.43945	27.7716
15.12	0.550659	1.03589	1.53625	3.72485	5.23071	9.46875	27.8536
15.22	0.546753	1.03589	1.53625	3.73657	5.25024	9.49768	27.9314
15.32	0.558472	1.04761	1.54797	3.75415	5.27173	9.53516	27.9943
15.42	0.554199	1.0531	1.55151	3.7616	5.28699	9.55432	28.0798
15.52	0.548706	1.0437	1.54602	3.76392	5.29871	9.58789	28.1486
15.62	0.560425	1.05542	1.55774	3.7854	5.32056	9.62891	28.2247
15.72	0.556519	1.06323	1.56555	3.79517	5.33813	9.65625	28.299
15.82	0.568237	1.06714	1.57532	3.80688	5.35962	9.67773	28.3751
15.92	0.574097	1.073	1.57336	3.82996	5.37524	9.70508	28.447
16.02	0.57019	1.06519	1.57727	3.83618	5.3811	9.7301	28.5138
16.12	0.566284	1.07104	1.58508	3.84204	5.39868	9.75586	28.588
16.22	0.578003	1.07495	1.60266	3.85376	5.4104	9.79688	28.6525
16.32	0.589722	1.08667	1.61438	3.88306	5.44751	9.83789	28.7423
16.42	0.587769	1.08667	1.61243	3.8811	5.45923	9.85352	28.7888
16.52	0.587769	1.09253	1.62415	3.90259	5.46863	9.88672	28.8693
16.62	0.599487	1.09644	1.63391	3.92407	5.49048	9.91992	28.9318
16.72	0.595581	1.10425	1.63391	3.92407	5.50806	9.94531	29.0001
16.82	0.599487	1.11597	1.64563	3.95337	5.52954	9.97852	29.0704
16.92	0.605347	1.11011	1.65149	3.95142	5.54517	10.0055	29.1404
17.02	0.595581	1.11401	1.65344	3.96509	5.55298	10.0254	29.2111
17.12	0.599487	1.11792	1.65735	3.97681	5.57056	10.0586	29.2814
17.22	0.597534	1.12378	1.66321	3.99243	5.58618	10.0859	29.34
17.32	0.60144	1.11597	1.66516	3.99829	5.59204	10.1113	29.4025
17.42	0.597534	1.12378	1.66516	4.0061	5.60962	10.1367	29.463
17.52	0.609253	1.12769	1.67688	4.02722	5.62134	10.1719	29.5431
17.62	0.609253	1.1355	1.68469	4.03345	5.65027	10.1973	29.6013
17.72	0.6073	1.13354	1.68433	4.05298	5.65649	10.2363	29.67
17.82	0.6073	1.13354	1.67493	4.05298	5.66821	10.2457	29.7306
17.92	0.611206	1.14526	1.68665	4.07446	5.6897	10.2773	29.8009
18.02	0.622925	1.14917	1.69836	4.08618	5.71118	10.3105	29.8654
18.12	0.619019	1.14526	1.70422	4.10376	5.72095	10.3359	29.9337
18.22	0.619019	1.15698	1.70813	4.10767	5.73267	10.3691	30.0056
18.32	0.636597	1.16675	1.72571	4.13501	5.76782	10.3965	30.0802
18.42	0.620972	1.15698	1.7179	4.1272	5.76196	10.4102	30.1251
18.52	0.628784	1.15698	1.73547	4.15649	5.79126	10.4512	30.213
18.62	0.628784	1.15894	1.72766	4.15649	5.79126	10.4688	30.2638
18.72	0.63855	1.17261	1.74719	4.18579	5.83228	10.5	30.3322
18.82	0.628784	1.17456	1.75696	4.18774	5.83972	10.5387	30.4021
18.92	0.628784	1.16675	1.755	4.1936	5.84985	10.5469	30.4532
19.02	0.63269	1.17847	1.75891	4.20923	5.87134	10.5801	30.5236
19.12	0.628784	1.18628	1.76672	4.22253	5.88892	10.6094	30.5724
19.22	0.640503	1.18823	1.76672	4.23657	5.89868	10.6387	30.6427
19.32	0.636597	1.20386	1.77258	4.2561	5.92212	10.6582	30.7032
19.42	0.648315	1.20581	1.77649	4.27368	5.9397	10.6992	30.7638
19.52	0.650269	1.198	1.78821	4.27759	5.96118	10.7207	30.8357
19.62	0.63855	1.20581	1.79602	4.29517	5.9729	10.75	30.8888
19.72	0.650269	1.22534	1.8136	4.3147	5.99829	10.7789	30.9611
19.82	0.650269	1.21753	1.80579	4.32446	6.00024	10.7988	31.0138
19.92	0.650269	1.21753	1.80969	4.32642	6.02136	10.8281	31.0743
20.02	0.6698	1.23706	1.82922	4.34595	6.04321	10.8574	31.1525
20.12	0.66748	1.23083	1.83276	4.36121	6.05457	10.8844	31.1986
20.22	0.656128	1.23315	1.82727	4.35571	6.06079	10.8984	31.2521
20.32	0.660034	1.23706	1.83899	4.3772	6.09009	10.9395	31.3243
20.42	0.660034	1.24487	1.8468	4.38501	6.09595	10.9687	31.379
20.52	0.660034	1.25659	1.85657	4.40649	6.12329	10.9902	31.4435
20.62	0.667847	1.25269	1.85657	4.41199	6.13696	11.0153	31.5001
20.72	0.667847	1.25659	1.85657	4.41431	6.15845	11.0371	31.5646
20.82	0.667847	1.2644	1.86206	4.43188	6.17017	11.0742	31.6208
20.92	0.677612	1.2644	1.86438	4.4436	6.18774	11.1074	31.6798
21.02	0.6698	1.27417	1.8761	4.46704	6.20142	11.1289	31.7423
21.12	0.6698	1.26636	1.88391	4.4729	6.21863	11.1582	31.8029
21.22	0.681519	1.27808	1.89563	4.48462	6.23267	11.1797	31.8634
21.32	0.675659	1.27222	1.89954	4.50024	6.24438	11.2031	31.9298
21.42	0.671753	1.27612	1.89563	4.50806	6.25806	11.2305	31.9728
21.52	0.679565	1.27612	1.90344	4.52173	6.26978	11.2559	32.033
21.62	0.679565	1.27612	1.90735	4.52563	6.28735	11.2891	32.0919
21.72	0.679565	1.28394	1.91516	4.54321	6.29712	11.3063	32.1486
21.82	0.688965	1.28162	1.92493	4.55493	6.32056	11.3379	32.213
21.92	0.687378	1.29175	1.93665	4.58423	6.34985	11.3672	32.2814
22.02	0.699097	1.29565	1.94836	4.58813	6.35962	11.3887	32.3419
22.12	0.69519	1.30347	1.9425	4.60181	6.36938	11.4199	32.4025
22.22	0.699097	1.30347	1.94641	4.61743	6.3811	11.4492	32.463
22.32	0.697144	1.29565	1.94641	4.61548	6.39087	11.459	32.5154
22.42	0.697144	1.31519	1.96594	4.63501	6.42212	11.5	32.5822
22.52	0.704956	1.323	1.9718	4.65222	6.43933	11.5254	32.6368
22.62	0.708862	1.323	1.97571	4.65454	6.44751	11.5465	32.6818
22.72	0.708862	1.33472	1.98743	4.67603	6.46899	11.5684	32.7423
22.82	0.716675	1.33472	1.98743	4.68384	6.48071	11.6055	32.8029
22.92	0.720581	1.34448	1.99719	4.70532	6.49829	11.627	32.8634
23.02	0.712769	1.33081	1.99524	4.70337	6.5061	11.6426	32.9216
23.12	0.708862	1.33472	1.99915	4.71509	6.51001	11.668	32.9728
23.22	0.716675	1.35425	2.01868	4.74438	6.53931	11.6973	33.0392
23.32	0.720581	1.35815	2.0304	4.74634	6.56079	11.7207	33.0958
23.42	0.728394	1.36597	2.03625	4.75415	6.57251	11.7578	33.1525
23.52	0.728394	1.36597	2.04016	4.77563	6.59009	11.7793	33.2052
23.62	0.728394	1.37183	2.04797	4.77563	6.59949	11.7965	33.2618
23.72	0.740112	1.36401	2.04797	4.79907	6.60962	11.8281	33.3224
23.82	0.7323	1.36987	2.05188	4.81079	6.62524	11.8438	33.3806
23.92	0.728394	1.36597	2.04797	4.80688	6.63892	11.8574	33.4318
24.02	0.728394	1.37378	2.05579	4.81274	6.65063	11.8867	33.4786
24.12	0.728394	1.37378	2.06555	4.82837	6.66821	11.9082	33.5236
24.22	0.740112	1.38354	2.06946	4.84558	6.68188	11.9316	33.5841
24.32	0.740112	1.38354	2.07727	4.84399	6.6897	11.9688	33.6447
24.42	0.749878	1.38745	2.08667	4.86548	6.71118	11.9902	33.7052
24.52	0.738159	1.38354	2.08508	4.86548	6.72876	12.0078	33.7537
24.62	0.749878	1.39526	2.08508	4.88306	6.73071	12.043	33.8009
24.72	0.745972	1.40308	2.0929	4.89478	6.75024	12.068	33.8615
24.82	0.75769	1.40698	2.10266	4.90454	6.77136	12.0879	33.922
24.92	0.75769	1.41284	2.10266	4.91235	6.77759	12.1055	33.9708
25.02	0.755737	1.40503	2.11438	4.93579	6.79907	12.1387	34.0314
25.12	0.759644	1.41675	2.12415	4.94556	6.80884	12.1602	34.0841
25.22	0.759644	1.41284	2.12415	4.95728	6.82056	12.1777	34.1423
25.32	0.759644	1.42456	2.12805	4.96704	6.84985	12.2012	34.1837
25.42	0.767456	1.42456	2.13391	4.97485	6.85962	12.2383	34.2521
25.52	0.771362	1.43433	2.13782	4.99634	6.87134	12.2598	34.3009
25.62	0.775269	1.43237	2.14368	4.99438	6.88696	12.275	34.3458
25.72	0.759644	1.42456	2.14758	5.00415	6.88892	12.2891	34.3829
25.82	0.751831	1.42456	2.14563	4.99634	6.89282	12.3184	34.4318
25.92	0.771362	1.43628	2.15735	5.02527	6.92993	12.3477	34.4923
26.02	0.771362	1.448	2.16907	5.02759	6.9436	12.3691	34.545
26.12	0.779175	1.45386	2.17688	5.04321	6.95142	12.3867	34.5958
26.22	0.777222	1.44604	2.18665	5.0647	6.97253	12.4082	34.6638
26.32	0.769409	1.45386	2.17493	5.0647	6.97876	12.4395	34.7111
26.42	0.769409	1.46558	2.18665	5.08228	7.00024	12.4687	34.7638
26.52	0.777222	1.46558	2.1925	5.09399	7.0061	12.4863	34.8204
26.62	0.778809	1.47534	2.19641	5.10571	7.02173	12.5074	34.8732
26.72	0.769409	1.46753	2.20813	5.1272	7.05103	12.5273	34.9259
26.82	0.777222	1.47534	2.21399	5.1272	7.05103	12.5586	34.9747
26.92	0.78894	1.48706	2.2179	5.14478	7.08032	12.5879	35.0236
27.02	0.786987	1.48511	2.22375	5.14282	7.08813	12.6035	35.0701
27.12	0.779175	1.47498	2.21985	5.15649	7.09204	12.6172	35.1251
27.22	0.777222	1.46558	2.21753	5.15649	7.10181	12.6387	35.1622
27.32	0.777222	1.48511	2.22766	5.17407	7.11938	12.668	35.2228
27.42	0.769409	1.47339	2.22766	5.17798	7.12329	12.6719	35.2638
27.52	0.78894	1.49292	2.24719	5.19751	7.14832	12.7207	35.3243
27.62	0.777222	1.48511	2.24524	5.20337	7.14868	12.7305	35.3654
27.72	0.779175	1.49487	2.24915	5.20728	7.16431	12.7516	35.4142
27.82	0.779175	1.49487	2.25696	5.22485	7.17798	12.7695	35.4626
27.92	0.779175	1.49487	2.26672	5.22876	7.1936	12.7988	35.5138
28.02	0.786987	1.50269	2.255	5.24829	7.20728	12.8281	35.5646
28.12	0.790894	1.50659	2.26477	5.2655	7.22095	12.8496	35.6134
28.22	0.785034	1.5144	2.26477	5.26392	7.22876	12.8672	35.6622
28.32	0.78894	1.51245	2.27649	5.2854	7.25024	12.8906	35.715
28.42	0.792847	1.51636	2.28821	5.28931	7.26587	12.9199	35.7638
28.52	0.78894	1.52417	2.29407	5.30493	7.27954	12.9375	35.8126
28.62	0.800659	1.52808	2.29797	5.3147	7.29517	12.959	35.8654
28.72	0.796753	1.53589	2.30579	5.32642	7.30884	12.9824	35.9161
28.82	0.800659	1.53394	2.30774	5.33618	7.32214	13.0114	35.9767
28.92	0.800659	1.52612	2.29993	5.33618	7.32056	13.0195	36.0056
29.02	0.806519	1.54565	2.31946	5.35376	7.34985	13.0508	36.0646
29.12	0.798706	1.53784	2.3175	5.35767	7.34985	13.0684	36.1017
29.22	0.810425	1.55737	2.3175	5.3772	7.37915	13.0977	36.1622
29.32	0.810425	1.54565	2.3175	5.38306	7.38306	13.1094	36.2052
29.42	0.818237	1.56519	2.33704	5.39478	7.40845	13.1465	36.2736
29.52	0.818237	1.56323	2.33508	5.40649	7.41235	13.1563	36.3146
29.62	0.822144	1.56714	2.33899	5.41626	7.42993	13.1816	36.3634
29.72	0.816284	1.56323	2.3468	5.42798	7.4397	13.209	36.4122
29.82	0.82019	1.57495	2.3562	5.44556	7.45142	13.2305	36.4646
29.92	0.82019	1.57495	2.35461	5.44556	7.46899	13.2477	36.5021
30.02	0.831909	1.58667	2.36633	5.46899	7.48071	13.2695	36.5509
30.12	0.828003	1.59253	2.36633	5.4823	7.49829	13.2949	36.5997
30.22	0.837769	1.58472	2.37805	5.48462	7.51392	13.3164	36.6525
30.32	0.829956	1.59644	2.38782	5.49438	7.53149	13.3379	36.6935
30.42	0.829956	1.60425	2.38782	5.5061	7.54321	13.3613	36.7443
30.52	0.829956	1.59644	2.3761	5.50415	7.54871	13.3867	36.7814
30.62	0.829956	1.60815	2.38586	5.51587	7.56274	13.4004	36.8341
30.72	0.837769	1.60425	2.38586	5.52368	7.57642	13.4199	36.8712
30.82	0.841675	1.61401	2.39758	5.54517	7.59204	13.4492	36.9236
30.92	0.835815	1.61401	2.4054	5.54517	7.60962	13.4668	36.9708
31.02	0.839722	1.61792	2.41711	5.56274	7.62134	13.4883	37.0236
31.12	0.843628	1.62964	2.42688	5.56665	7.64282	13.5117	37.0665
31.22	0.839722	1.62573	2.41516	5.58618	7.64868	13.5406	37.1115
31.32	0.85144	1.6355	2.42688	5.59595	7.66431	13.5605	37.1642
31.42	0.859253	1.6355	2.43469	5.60767	7.67798	13.5801	37.213
31.52	0.859253	1.6355	2.44446	5.61743	7.6936	13.6094	37.254
31.62	0.859253	1.64331	2.43665	5.62524	7.70728	13.627	37.3029
31.72	0.869019	1.64526	2.44641	5.63501	7.71899	13.6484	37.3439
31.82	0.8573	1.64526	2.44641	5.64478	7.71118	13.666	37.3927
31.92	0.869019	1.65503	2.45618	5.64868	7.74011	13.6797	37.4333
32.02	0.858887	1.6355	2.44836	5.65417	7.74243	13.6914	37.4728
32.12	0.8573	1.65503	2.4679	5.66431	7.76782	13.7285	37.5236
32.22	0.8573	1.64722	2.4679	5.66431	7.77173	13.7383	37.5724
32.32	0.869019	1.65894	2.46594	5.68774	7.78931	13.7617	37.6134
32.42	0.869019	1.66675	2.46594	5.6936	7.79907	13.7867	37.6622
32.52	0.869019	1.66675	2.47766	5.69751	7.81079	13.8125	37.7032
32.62	0.876831	1.67456	2.48547	5.71118	7.82837	13.8379	37.754
32.72	0.880737	1.68396	2.49524	5.72681	7.84399	13.8594	37.8029
32.82	0.874878	1.68237	2.49524	5.73462	7.85767	13.8789	37.8517
32.92	0.878784	1.68628	2.50696	5.74438	7.85962	13.9082	37.8947
33.02	0.890503	1.698	2.51086	5.76001	7.88306	13.9238	37.947
33.12	0.886597	1.69409	2.51672	5.76587	7.88892	13.9492	37.9904
33.22	0.890503	1.70581	2.52063	5.77759	7.90454	13.9707	38.0372
33.32	0.890503	1.70386	2.52063	5.77759	7.91003	13.9824	38.0743
33.42	0.886597	1.69604	2.52844	5.79517	7.92017	14.0078	38.1232
33.52	0.88855	1.70581	2.53821	5.79712	7.9397	14.0273	38.1622
33.62	0.88855	1.70581	2.53589	5.80298	7.9397	14.0313	38.1935
33.72	0.88855	1.70581	2.52649	5.80688	7.96118	14.0602	38.254
33.82	0.898315	1.71753	2.53821	5.81665	7.9729	14.082	38.295
33.92	0.890503	1.72339	2.54602	5.82837	7.99048	14.1074	38.3439
34.02	0.902222	1.71558	2.55579	5.84009	8.0022	14.1211	38.3868
34.12	0.898315	1.72339	2.55579	5.84595	8.01978	14.1406	38.4353
34.22	0.898315	1.71558	2.55579	5.84595	8.01978	14.1582	38.465
34.32	0.902222	1.72534	2.55969	5.85767	8.04126	14.1816	38.5255
34.42	0.898315	1.72534	2.5675	5.87488	8.05103	14.1992	38.5626
34.52	0.910034	1.72534	2.57727	5.8772	8.06274	14.2207	38.6154
34.62	0.906128	1.73315	2.56555	5.88306	8.07056	14.2402	38.6544
34.72	0.908081	1.73706	2.57727	5.89478	8.09204	14.2695	38.7032
34.82	0.911987	1.74878	2.58704	5.90454	8.10181	14.291	38.756
34.92	0.908081	1.75464	2.58704	5.91626	8.11353	14.3027	38.795
35.02	0.9198	1.74683	2.59875	5.92798	8.13306	14.332	38.8439
35.12	0.9198	1.75464	2.59485	5.94556	8.15027	14.3516	38.8849
35.22	0.9198	1.76636	2.60461	5.94946	8.15845	14.3805	38.9259
35.32	0.927612	1.77417	2.60461	5.96313	8.17017	14.3906	38.965
35.42	0.931519	1.77612	2.61633	5.96704	8.19165	14.4199	39.0251
35.52	0.925659	1.77612	2.61633	5.97485	8.19946	14.4395	39.0607
35.62	0.929565	1.77612	2.6261	5.99634	8.22095	14.457	39.1036
35.72	0.917847	1.77612	2.61829	5.98853	8.22095	14.4688	39.1447
35.82	0.929565	1.78589	2.63	6.0061	8.23071	14.502	39.1876
35.92	0.929565	1.77808	2.63782	6.0061	8.24243	14.5078	39.2443
36.02	0.929565	1.78979	2.63782	6.01782	8.26001	14.5313	39.2853
36.12	0.929565	1.78589	2.64563	6.0354	8.27173	14.5566	39.3243
36.22	0.941284	1.79761	2.65735	6.03931	8.29321	14.5801	39.3732
36.32	0.937378	1.80542	2.66321	6.0448	8.30103	14.5977	39.422
36.42	0.949097	1.80542	2.6593	6.05493	8.31079	14.6211	39.4572
36.52	0.953003	1.81519	2.67102	6.06665	8.3241	14.6504	39.5177
36.62	0.949097	1.80737	2.67883	6.08618	8.33032	14.6621	39.5544
36.72	0.949097	1.80737	2.67883	6.08423	8.34009	14.6793	39.5841
36.82	0.95105	1.80737	2.67688	6.08813	8.35181	14.7012	39.6329
36.92	0.95105	1.81287	2.67688	6.10376	8.36938	14.7266	39.6759
37.02	0.95105	1.81519	2.6886	6.11353	8.3811	14.7422	39.7247
37.12	0.958862	1.81519	2.69641	6.12524	8.40063	14.7676	39.7618
37.22	0.958862	1.81519	2.70813	6.13501	8.4104	14.791	39.8048
37.32	0.95105	1.81519	2.698	6.1272	8.41235	14.8008	39.8458
37.42	0.958862	1.823	2.69641	6.14673	8.42017	14.8203	39.8829
37.52	0.958862	1.8269	2.70813	6.15649	8.44165	14.8496	39.9259
37.62	0.962769	1.83862	2.71985	6.16821	8.45337	14.8594	39.9747
37.72	0.970581	1.83472	2.71594	6.17603	8.45923	14.8789	40.0157
37.82	0.968628	1.84644	2.72571	6.18579	8.47485	14.9121	40.0587
37.92	0.968628	1.85229	2.72571	6.18579	8.48853	14.9199	40.1033
38.02	0.978027	1.84216	2.73511	6.20496	8.50183	14.9489	40.1404
38.12	0.970947	1.8429	2.73584	6.19788	8.50806	14.9672	40.1724
38.22	0.978027	1.85388	2.74487	6.22449	8.52917	14.9899	40.2322
38.32	0.97876	1.85461	2.73779	6.22327	8.52795	15.0078	40.2622
38.42	0.992065	1.86401	2.75891	6.23657	8.55298	15.0391	40.3146
38.52	0.992065	1.86401	2.74719	6.24829	8.56079	15.0488	40.3517
38.62	0.999878	1.88159	2.76672	6.2655	8.59009	15.0801	40.4044
38.72	0.999878	1.86597	2.76672	6.2561	8.58813	15.0859	40.4357
38.82	0.999878	1.87769	2.77649	6.26782	8.59204	15.1133	40.4845
38.92	0.997925	1.8855	2.77649	6.28345	8.61157	15.127	40.5216
39.02	1.00183	1.8855	2.77649	6.29321	8.62915	15.1504	40.5685
39.12	0.997925	1.89331	2.7843	6.30493	8.64087	15.168	40.6134
39.22	1.00964	1.89722	2.78821	6.31665	8.66235	15.1914	40.6564
39.32	1.01355	1.90894	2.79993	6.32642	8.67407	15.2207	40.697
39.42	1.02136	1.90503	2.80579	6.32642	8.67993	15.2402	40.7325
39.52	1.00964	1.90503	2.79797	6.33618	8.68384	15.25	40.7618
39.62	1.02136	1.91479	2.80969	6.34009	8.70142	15.2715	40.8165
39.72	1.01941	1.90698	2.80579	6.3479	8.71313	15.2793	40.8536
39.82	1.02332	1.9187	2.8175	6.36548	8.7229	15.3125	40.8966
39.92	1.01709	1.91248	2.81519	6.36316	8.72839	15.318	40.9392
40.02	1.01941	1.91479	2.8175	6.36548	8.74011	15.3375	40.9708
40.12	1.0155	1.92261	2.82336	6.38501	8.74634	15.3477	41.0138
40.22	1.02722	1.92261	2.82727	6.39478	8.76782	15.377	41.0626
40.32	1.03113	1.93237	2.83899	6.40649	8.77173	15.4004	41.1036
40.42	1.03894	1.92456	2.83508	6.41235	8.78931	15.418	41.1427
40.52	1.0249	1.92456	2.83508	6.40454	8.78931	15.4277	41.1833
40.62	1.02722	1.93237	2.85461	6.43579	8.8186	15.4473	41.2306
40.72	1.02722	1.93237	2.85461	6.43384	8.8186	15.4648	41.2618
40.82	1.02722	1.93628	2.86633	6.43774	8.82837	15.4883	41.3107
40.92	1.03503	1.94409	2.86438	6.45337	8.84009	15.5059	41.3536
41.02	1.03894	1.95581	2.86829	6.46509	8.85181	15.5273	41.4025
41.12	1.0448	1.9519	2.8761	6.47095	8.86548	15.5469	41.4396
41.22	1.03699	1.96362	2.8761	6.48657	8.8811	15.5684	41.4825
41.32	1.04871	1.97339	2.88782	6.49829	8.89868	15.5918	41.5353
41.42	1.04871	1.96558	2.89563	6.50378	8.9104	15.6168	41.5724
41.52	1.04871	1.96558	2.89954	6.51392	8.92017	15.6309	41.6154
41.62	1.04871	1.96558	2.89954	6.51392	8.92407	15.6504	41.6447
41.72	1.05652	1.98511	2.91907	6.53149	8.95142	15.6758	41.6954
41.82	1.05652	1.97729	2.90735	6.5354	8.9491	15.6875	41.7322
41.92	1.05457	1.98511	2.91321	6.54321	8.95923	15.7051	41.7697
42.02	1.05847	1.98511	2.91711	6.55298	8.97681	15.7285	41.8224
42.12	1.05847	1.99683	2.92883	6.5686	8.98071	15.75	41.8634
42.22	1.05847	2.00464	2.93665	6.57642	9.00024	15.7695	41.9025
42.32	1.05847	1.99097	2.93665	6.58228	9.0061	15.7754	41.9318
42.42	1.05847	1.99487	2.93665	6.58618	9.02173	15.7988	41.9747
42.52	1.06628	1.99487	2.94446	6.59399	9.02759	15.8184	42.0197
42.62	1.06824	2.00659	2.95386	6.61548	9.04321	15.8477	42.0665
42.72	1.05652	2.00269	2.94446	6.61548	9.05688	15.8594	42.1115
42.82	1.06824	2.01245	2.95618	6.63501	9.06079	15.8887	42.1525
42.92	1.06824	2.01245	2.96399	6.64087	9.08032	15.8965	42.1915
43.02	1.07996	2.01636	2.97571	6.64478	9.0979	15.918	42.2443
43.12	1.06824	2.00464	2.97571	6.65649	9.09009	15.9297	42.2736
43.22	1.078	2.01636	2.97571	6.66626	9.11157	15.9609	42.3165
43.32	1.06628	2.02417	2.98352	6.66626	9.11157	15.9781	42.3611
43.42	1.07019	2.02576	2.99524	6.67798	9.1311	16	42.3947
43.52	1.078	2.02417	3.0011	6.69165	9.14868	16.0137	42.4396
43.62	1.06628	2.01245	2.99329	6.68384	9.14087	16.0176	42.4708
43.72	1.078	2.02417	3.005	6.70728	9.1604	16.0469	42.5236
43.82	1.07605	2.03198	3.005	6.71277	9.17761	16.0664	42.5626
43.92	1.07996	2.03198	3.01477	6.71509	9.17993	16.0898	42.6115
44.02	1.07605	2.03198	3.00305	6.73071	9.19946	16.1152	42.6407
44.12	1.08777	2.0437	3.01477	6.74048	9.21704	16.127	42.6837
44.22	1.09167	2.05347	3.02649	6.74438	9.22095	16.1484	42.7325
44.32	1.08777	2.04175	3.0343	6.76392	9.24048	16.168	42.7736
44.42	1.08777	2.04175	3.0343	6.76392	9.24634	16.1875	42.8048
44.52	1.08582	2.04565	3.04602	6.77563	9.26196	16.209	42.8536
44.62	1.078	2.05347	3.04407	6.79321	9.26978	16.2168	42.8927
44.72	1.08972	2.06519	3.04797	6.79712	9.28735	16.25	42.9451
44.82	1.09753	2.06128	3.04407	6.80298	9.29907	16.2578	42.9708
44.92	1.09753	2.073	3.05579	6.8147	9.30884	16.2871	43.0197
45.02	1.08972	2.07104	3.05579	6.8147	9.30884	16.291	43.0548
45.12	1.10144	2.06714	3.0675	6.82642	9.33228	16.3105	43.1036
45.22	1.09753	2.06323	3.07532	6.83228	9.33813	16.3359	43.1407
45.32	1.10925	2.07495	3.07336	6.8479	9.35376	16.3516	43.1759
45.42	1.10925	2.08276	3.07336	6.85571	9.36743	16.3789	43.2208
45.52	1.10925	2.08667	3.08508	6.86548	9.37134	16.4	43.2618
45.62	1.1073	2.08667	3.07727	6.86548	9.3811	16.3984	43.2853
45.72	1.1073	2.08276	3.08508	6.87329	9.38892	16.4238	43.3302
45.82	1.11121	2.09448	3.0968	6.88501	9.40063	16.4395	43.3732
45.92	1.1073	2.08862	3.09094	6.89087	9.41821	16.4668	43.422
46.02	1.11902	2.09253	3.09485	6.90649	9.42212	16.4883	43.4532
46.12	1.11902	2.09644	3.10657	6.91821	9.44165	16.5	43.5056
46.22	1.12683	2.10425	3.10657	6.92603	9.45886	16.5254	43.5431
46.32	1.13074	2.11597	3.11829	6.93579	9.46118	16.541	43.5919
46.42	1.13855	2.11206	3.1261	6.9436	9.48071	16.5664	43.6232
46.52	1.12451	2.11206	3.1261	6.9436	9.47876	16.5703	43.6603
46.62	1.11902	2.11597	3.13586	6.96704	9.49048	16.5879	43.7032
46.72	1.12683	2.12378	3.12415	6.97253	9.49829	16.6074	43.7404
46.82	1.13855	2.12378	3.13586	6.97485	9.51978	16.6289	43.7833
46.92	1.13464	2.13159	3.14368	6.98267	9.52759	16.6484	43.8282
47.02	1.14636	2.14331	3.1554	6.99438	9.53931	16.666	43.8615
47.12	1.13855	2.1355	3.1554	7.0061	9.54907	16.6699	43.8927
47.22	1.14636	2.15308	3.17493	7.02368	9.56079	16.709	43.9532
47.32	1.14636	2.13354	3.16711	7.02368	9.5686	16.7184	43.9845
47.42	1.14832	2.14526	3.17688	7.0354	9.59009	16.7285	44.0255
47.52	1.14832	2.15308	3.17688	7.04126	9.59009	16.7539	44.0626
47.62	1.14636	2.15503	3.17493	7.04321	9.60767	16.7676	44.1036
47.72	1.14636	2.15503	3.17493	7.05493	9.61743	16.7852	44.1326
47.82	1.14636	2.15503	3.18665	7.06665	9.62134	16.8008	44.174
47.92	1.15027	2.16675	3.19836	7.07642	9.64282	16.8184	44.2228
48.02	1.15613	2.17456	3.20618	7.08423	9.64282	16.8379	44.254
48.12	1.14832	2.16284	3.19641	7.08423	9.65063	16.8496	44.2911
48.22	1.14832	2.17456	3.20032	7.09595	9.67212	16.8789	44.3243
48.32	1.15613	2.17456	3.20813	7.10181	9.67212	16.8906	44.3634
48.42	1.16003	2.18628	3.21985	7.11743	9.69165	16.9082	44.4122
48.52	1.15417	2.19409	3.21594	7.12524	9.71118	16.9277	44.4435
48.62	1.15808	2.20581	3.22766	7.13501	9.72058	16.9512	44.4923
48.72	1.15027	2.19409	3.22534	7.1272	9.71899	16.957	44.5236
48.82	1.15808	2.21362	3.23547	7.15454	9.73853	16.9805	44.5724
48.92	1.15808	2.21362	3.23547	7.15259	9.74829	16.998	44.6036
49.02	1.15613	2.21753	3.23547	7.15649	9.7522	17.0137	44.6447
49.12	1.15613	2.21362	3.24329	7.17603	9.76782	17.0293	44.6837
49.22	1.16003	2.22339	3.25305	7.18774	9.78931	17.0582	44.7322
49.32	1.16785	2.22339	3.25305	7.19556	9.78931	17.0684	44.7618
49.42	1.16785	2.22729	3.25696	7.20532	9.81274	17.0996	44.8107
49.52	1.16003	2.22729	3.25696	7.20532	9.82056	17.1055	44.8458
49.62	1.16785	2.22339	3.26477	7.21313	9.82642	17.1172	44.879
49.72	1.16589	2.23511	3.27649	7.22485	9.83032	17.1465	44.924
49.82	1.16589	2.2312	3.2843	7.24243	9.8479	17.1582	44.963
49.92	1.1698	2.24292	3.2843	7.24634	9.85962	17.1758	45.0001
50.02	1.1698	2.25269	3.29602	7.25806	9.87134	17.1914	45.047
50.12	1.17761	2.24487	3.30188	7.26587	9.88892	17.2188	45.0802
50.22	1.18152	2.25659	3.29797	7.28931	9.89282	17.2402	45.1271
50.32	1.17957	2.24487	3.29797	7.28699	9.90063	17.2402	45.1525
50.42	1.17957	2.2644	3.3175	7.29712	9.92016	17.2773	45.2072
50.52	1.17957	2.25659	3.3175	7.30493	9.92993	17.2813	45.2443
50.62	1.17566	2.2644	3.3136	7.31274	9.92993	17.2969	45.2716
50.72	1.17957	2.27612	3.32532	7.32251	9.95337	17.3184	45.324
50.82	1.19128	2.27612	3.33508	7.32642	9.9729	17.3301	45.3654
50.92	1.18738	2.28394	3.33508	7.34595	9.97876	17.3496	45.4025
51.02	1.19128	2.29565	3.33899	7.35767	9.99438	17.3789	45.4337
51.12	1.1991	2.2937	3.3468	7.36353	10.0077	17.3906	45.4825
51.22	1.20886	2.29565	3.35657	7.37329	10.0081	17.4082	45.5118
51.32	1.18738	2.27612	3.33704	7.36548	10.012	17.4102	45.5411
51.42	1.18738	2.28394	3.34485	7.37329	10.0198	17.4297	45.5724
51.52	1.19128	2.28784	3.35461	7.38306	10.0315	17.4492	45.6212
51.62	1.18738	2.29565	3.35461	7.38306	10.0452	17.4688	45.6525
51.72	1.1991	2.29565	3.36633	7.40649	10.0608	17.4977	45.7013
51.82	1.203	2.30737	3.37024	7.41821	10.0725	17.5117	45.7482
51.92	1.1991	2.30347	3.37805	7.42407	10.0881	17.5273	45.7814
52.02	1.21082	2.31519	3.38977	7.42798	10.0979	17.5488	45.8243
52.12	1.20691	2.323	3.38586	7.43579	10.1096	17.5684	45.8615
52.22	1.21082	2.3269	3.39758	7.44751	10.1213	17.5918	45.9044
52.32	1.21082	2.32495	3.39563	7.45337	10.1311	17.5977	45.9337
52.42	1.21863	2.33667	3.40735	7.46509	10.1428	17.6289	45.9845
52.52	1.22412	2.33276	3.40344	7.4729	10.1584	17.6484	46.0236
52.62	1.21863	2.34448	3.41516	7.48462	10.1702	17.666	46.072
52.72	1.21863	2.33667	3.40735	7.48462	10.1799	17.6699	46.0939
52.82	1.22644	2.3562	3.42688	7.5022	10.1917	17.709	46.1505
52.92	1.21863	2.34448	3.42688	7.49438	10.1995	17.7188	46.174
53.02	1.23035	2.3562	3.42688	7.5061	10.2092	17.7305	46.2228
53.12	1.22644	2.3562	3.43469	7.51392	10.2209	17.75	46.254
53.22	1.23816	2.36792	3.44641	7.53735	10.2327	17.7695	46.3029
53.32	1.24597	2.37341	3.45813	7.55688	10.2522	17.7988	46.3458
53.42	1.24988	2.37573	3.46985	7.56665	10.262	17.8105	46.3947
53.52	1.24597	2.37573	3.47571	7.56665	10.2698	17.8301	46.4259
53.62	1.24988	2.37573	3.4679	7.57837	10.2815	17.8496	46.463
53.72	1.25574	2.38159	3.47375	7.58423	10.2874	17.8652	46.504
53.82	1.24792	2.37378	3.47766	7.58813	10.301	17.873	46.5333
53.92	1.24792	2.37378	3.48547	7.59363	10.301	17.8887	46.5646
54.02	1.25769	2.3855	3.48938	7.59595	10.3127	17.9102	46.6134
54.12	1.24597	2.38159	3.48547	7.60376	10.3284	17.918	46.6447
54.22	1.24988	2.39331	3.49719	7.61548	10.3381	17.9414	46.6931
54.32	1.24988	2.39722	3.49719	7.6272	10.3538	17.9609	46.7267
54.42	1.24402	2.39136	3.49524	7.63306	10.3596	17.9762	46.7599
54.52	1.24792	2.40308	3.50696	7.64478	10.3713	17.9902	46.8126
54.62	1.25964	2.40698	3.51868	7.65649	10.3948	18.0098	46.8439
54.72	1.25574	2.40308	3.51477	7.66431	10.4003	18.0293	46.881
54.82	1.25964	2.41479	3.51868	7.67603	10.4026	18.0469	46.9161
54.92	1.26746	2.42261	3.53821	7.6936	10.4221	18.0586	46.963
55.02	1.27136	2.42651	3.53821	7.69751	10.4338	18.082	47.004
55.12	1.2655	2.43237	3.53625	7.69165	10.4397	18.0879	47.0411
55.22	1.26941	2.42456	3.52844	7.69556	10.4436	18.0977	47.0743
55.32	1.26941	2.43628	3.54797	7.71509	10.4631	18.1211	47.1173
55.42	1.27722	2.43237	3.54797	7.7229	10.469	18.1367	47.1447
55.52	1.28113	2.448	3.55969	7.73853	10.4846	18.1719	47.2052
55.62	1.27527	2.44214	3.56555	7.74438	10.4905	18.1777	47.2345
55.72	1.27136	2.43823	3.55774	7.74829	10.4944	18.1914	47.2638
55.82	1.27917	2.44836	3.56946	7.76782	10.5139	18.2109	47.3068
55.92	1.28699	2.45386	3.56555	7.77563	10.5217	18.2188	47.3458
56.02	1.27722	2.45581	3.5675	7.77368	10.5315	18.2402	47.3732
56.12	1.28894	2.45581	3.57922	7.7854	10.5295	18.252	47.4161
56.22	1.28894	2.46753	3.58704	7.80298	10.5413	18.2773	47.4552
56.32	1.29089	2.46753	3.59094	7.80688	10.553	18.2813	47.4958
56.42	1.29675	2.46558	3.58508	7.81274	10.5588	18.2988	47.5236
56.52	1.29675	2.46558	3.5968	7.82446	10.5706	18.3105	47.5626
56.62	1.30066	2.46948	3.60071	7.83618	10.5823	18.3301	47.5919
56.72	1.30847	2.47729	3.60852	7.8479	10.6018	18.3496	47.6349
56.82	1.31787	2.48279	3.62573	7.86511	10.6171	18.3766	47.6833
56.92	1.30847	2.47729	3.61633	7.85571	10.6116	18.3711	47.7032
57.02	1.30847	2.48511	3.62805	7.87524	10.6311	18.3984	47.7345
57.12	1.30261	2.48315	3.62219	7.8811	10.637	18.416	47.7716
57.22	1.29871	2.47534	3.62805	7.88501	10.6409	18.4199	47.8009
57.32	1.30652	2.47534	3.64758	7.89673	10.6604	18.4512	47.8322
57.42	1.31628	2.48315	3.65344	7.91431	10.678	18.4687	47.881
57.52	1.30847	2.48706	3.64954	7.90649	10.6819	18.4805	47.9142
57.62	1.30847	2.48315	3.64563	7.91431	10.6897	18.4883	47.9337
57.72	1.31433	2.49292	3.66321	7.93188	10.7073	18.5059	47.9825
57.82	1.29871	2.48511	3.64758	7.93579	10.7112	18.5215	48.006
57.92	1.30652	2.49683	3.66711	7.9436	10.7307	18.5391	48.0431
58.02	1.32056	2.50659	3.67493	7.96313	10.7502	18.5586	48.0861
58.12	1.328	2.50464	3.67688	7.96509	10.76	18.5684	48.1154
58.22	1.33191	2.50464	3.67688	7.97681	10.76	18.5918	48.1447
58.32	1.328	2.50464	3.67688	7.9729	10.7678	18.5996	48.172
58.42	1.31824	2.50269	3.67493	7.98267	10.7776	18.6094	48.2052
58.52	1.31824	2.50659	3.68079	7.99438	10.7893	18.6289	48.2443
58.62	1.32214	2.50659	3.6886	7.99829	10.7913	18.6406	48.2736
58.72	1.328	2.51636	3.70618	8.01587	10.801	18.6582	48.3146
58.82	1.32019	2.51831	3.69836	8.02759	10.8127	18.6816	48.3439
58.92	1.33386	2.53003	3.71008	8.02759	10.8245	18.6934	48.3673
59.02	1.33972	2.53589	3.70813	8.04517	10.842	18.7109	48.4044
59.12	1.328	2.52417	3.69641	8.03735	10.8303	18.7227	48.4279
59.22	1.33972	2.53589	3.7179	8.05688	10.8499	18.7422	48.4669
59.32	1.33972	2.53589	3.72961	8.05688	10.8616	18.7617	48.4982
59.42	1.34912	2.53552	3.73511	8.0741	10.8788	18.7789	48.5326
59.52	1.34949	2.54565	3.72571	8.08423	10.8811	18.7891	48.5529
59.62	1.34949	2.54565	3.72571	8.09009	10.8928	18.8008	48.5958
59.72	1.35925	2.5437	3.73547	8.10376	10.9104	18.8184	48.6329
59.82	1.34753	2.53198	3.73743	8.10376	10.9104	18.8301	48.6525
59.92	1.35339	2.5437	3.7511	8.10962	10.9163	18.8477	48.6876
60.02	1.35144	2.5437	3.73547	8.10571	10.9202	18.8516	48.715
60.12	1.36707	2.55542	3.755	8.12524	10.9397	18.8789	48.754
60.22	1.35925	2.55542	3.74719	8.12524	10.9436	18.8906	48.7853
60.32	1.36902	2.56519	3.75305	8.14282	10.9612	18.9082	48.8224
60.42	1.36902	2.56519	3.75891	8.15454	10.9612	18.9199	48.8517
60.52	1.36121	2.55737	3.76672	8.15845	10.9729	18.9316	48.8751
60.62	1.36902	2.56519	3.77649	8.16626	10.9905	18.9492	48.9122
60.72	1.36902	2.56519	3.76477	8.17407	10.9905	18.9492	48.9357
60.82	1.37683	2.573	3.77844	8.18579	11.01	18.9805	48.9825
60.92	1.37878	2.56323	3.7843	8.19556	11.012	18.9902	49.0021
61.02	1.37878	2.57495	3.78821	8.19556	11.0237	19.002	49.0255
61.12	1.37878	2.573	3.79407	8.21313	11.0315	19.0195	49.0626
61.22	1.37878	2.56714	3.78857	8.20532	11.0413	19.0234	49.0861
61.32	1.3905	2.58667	3.80969	8.21704	11.053	19.0508	49.1368
61.42	1.37683	2.58081	3.80383	8.2229	11.0608	19.0586	49.1622
61.52	1.37683	2.58472	3.80774	8.2229	11.0686	19.0781	49.1915
61.62	1.38074	2.5769	3.80774	8.23462	11.0803	19.0898	49.215
61.72	1.38818	2.58435	3.81909	8.24402	11.0897	19.1071	49.2439
61.82	1.37878	2.58276	3.8175	8.23462	11.092	19.1211	49.2657
61.92	1.3866	2.58276	3.82922	8.25415	11.1116	19.1406	49.3048
62.02	1.3866	2.59448	3.83704	8.26587	11.1194	19.1602	49.3439
62.12	1.38855	2.59253	3.83704	8.27795	11.1292	19.1699	49.3712
62.22	1.3905	2.59875	3.84875	8.28735	11.1331	19.1816	49.3947
62.32	1.38464	2.60229	3.8429	8.29321	11.1389	19.1875	49.4318
62.42	1.38464	2.6062	3.8468	8.29712	11.1506	19.207	49.463
62.52	1.38855	2.6062	3.8468	8.29712	11.1506	19.2207	49.4943
62.62	1.39441	2.61206	3.84485	8.3147	11.1682	19.2461	49.5236
62.72	1.37878	2.60815	3.85071	8.30688	11.1721	19.25	49.547
62.82	1.38855	2.60815	3.86438	8.31665	11.1819	19.2676	49.5841
62.92	1.37915	2.60425	3.85657	8.31665	11.1819	19.2676	49.6017
63.02	1.39246	2.60815	3.85657	8.31665	11.1819	19.291	49.6251
63.12	1.39832	2.61597	3.86829	8.33618	11.1995	19.2969	49.6622
63.22	1.3866	2.61597	3.86438	8.33618	11.1995	19.3086	49.6935
63.32	1.40222	2.62573	3.87805	8.35767	11.2131	19.3301	49.7267
63.42	1.3905	2.61401	3.86633	8.34595	11.2131	19.3301	49.7462
63.52	1.3905	2.61987	3.87219	8.35767	11.2249	19.3418	49.7775
63.62	1.40027	2.63354	3.88586	8.36743	11.2307	19.3613	49.8126
63.72	1.38855	2.62573	3.88586	8.35571	11.2307	19.3691	49.8243
63.82	1.39246	2.62378	3.88391	8.36548	11.2424	19.3789	49.8536
63.92	1.40027	2.62769	3.88782	8.36938	11.2502	19.3906	49.8849
64.02	1.40027	2.62964	3.88782	8.3811	11.262	19.4023	49.92
64.12	1.39795	2.63123	3.88745	8.37683	11.2675	19.4078	49.9451
64.22	1.38855	2.62573	3.89758	8.38696	11.262	19.4219	49.9669
64.32	1.3866	2.61987	3.89172	8.39282	11.2678	19.4277	49.99
64.42	1.38074	2.61597	3.88782	8.39673	11.2717	19.4336	50.004
64.52	1.40027	2.62573	3.90735	8.40454	11.2913	19.4688	50.0548
64.62	1.39832	2.64331	3.90735	8.41431	11.301	19.4785	50.0841
64.72	1.3866	2.62378	3.90735	8.41431	11.301	19.4785	50.1036
64.82	1.3905	2.6355	3.91907	8.42603	11.3127	19.4902	50.1349
64.92	1.38464	2.6355	3.91321	8.42407	11.3186	19.5078	50.1603
65.02	1.38269	2.6355	3.91711	8.42798	11.3225	19.5117	50.1837
65.12	1.39832	2.63159	3.91321	8.43579	11.3303	19.5273	50.2111
65.22	1.39636	2.63354	3.91711	8.44556	11.3401	19.5371	50.2443
65.32	1.40027	2.64526	3.93665	8.44751	11.3518	19.5605	50.2814
65.42	1.40027	2.64722	3.93665	8.46704	11.3635	19.5723	50.3048
65.52	1.40027	2.65308	3.9425	8.4729	11.3694	19.5781	50.3302
65.62	1.40027	2.65698	3.9386	8.47681	11.3733	19.5898	50.3575
65.72	1.40027	2.65698	3.9386	8.47681	11.3733	19.6016	50.3771
65.82	1.40613	2.66284	3.94446	8.48657	11.3909	19.6191	50.4142
65.92	1.3905	2.65503	3.93896	8.47876	11.3831	19.6113	50.4318
66.02	1.41199	2.66675	3.96008	8.48657	11.4026	19.6387	50.4669
66.12	1.40808	2.66675	3.94836	8.48657	11.4026	19.6504	50.4865
66.22	1.41003	2.66711	3.95813	8.49634	11.4124	19.6602	50.5157
66.32	1.39832	2.67651	3.94641	8.49634	11.4124	19.6719	50.547
66.42	1.41003	2.68042	3.95032	8.50806	11.4241	19.6836	50.5782
66.52	1.41199	2.67651	3.95813	8.50806	11.4319	19.6992	50.6056
66.62	1.4198	2.68823	3.96008	8.51978	11.4436	19.7109	50.6447
66.72	1.41199	2.67651	3.9679	8.51978	11.4436	19.7227	50.6681
66.82	1.41748	2.68591	3.97729	8.52527	11.4608	19.7399	50.7029
66.92	1.41589	2.68433	3.97571	8.52368	11.4592	19.7461	50.713
67.02	1.40808	2.68628	3.97571	8.5354	11.4709	19.7578	50.7521
67.12	1.4198	2.70581	3.97961	8.5354	11.4827	19.7832	50.7872
67.22	1.41821	2.70581	3.98743	8.54321	11.4905	19.7988	50.8146
67.32	1.43152	2.70581	3.98938	8.54712	11.5022	19.8184	50.8458
67.42	1.42761	2.71362	3.99719	8.55493	11.51	19.8359	50.8829
67.52	1.43738	2.71558	4.00696	8.5647	11.5198	19.8379	50.9044
67.62	1.42175	2.69604	3.98743	8.55884	11.512	19.8301	50.9161
67.72	1.42957	2.71558	3.99719	8.57446	11.5315	19.8633	50.9552
67.82	1.42761	2.71167	4.005	8.58228	11.5276	19.877	50.9943
67.92	1.43933	2.71558	4.01672	8.59399	11.5374	19.8906	51.0255
68.02	1.43933	2.72729	4.01672	8.5979	11.5432	19.9102	51.0568
68.12	1.43738	2.72339	4.02258	8.60376	11.5549	19.916	51.0802
68.22	1.44128	2.72729	4.01868	8.60767	11.551	19.9316	51.0958
68.32	1.42957	2.71558	4.00696	8.59595	11.551	19.9316	51.1271
68.42	1.44128	2.73511	4.02844	8.61548	11.5706	19.959	51.1661
68.52	1.43933	2.73511	4.03625	8.62329	11.5803	19.9668	51.1935
68.62	1.45105	2.73511	4.03625	8.63501	11.5999	19.9785	51.2247
68.72	1.45105	2.73901	4.04797	8.63892	11.6116	19.9902	51.256
68.82	1.44519	2.73511	4.05383	8.63306	11.6174	19.9961	51.2931
68.92	1.44128	2.74683	4.04993	8.63892	11.6135	20.0117	51.3165
69.02	1.4491	2.74292	4.04797	8.64673	11.6213	20.0195	51.3439
69.12	1.4491	2.74683	4.05579	8.65845	11.6331	20.0313	51.3732
69.22	1.45105	2.74292	4.05579	8.65454	11.6409	20.0391	51.3927
69.32	1.45886	2.74683	4.0675	8.66626	11.6409	20.0586	51.424
69.42	1.45691	2.75464	4.0636	8.67212	11.6467	20.0645	51.4532
69.52	1.46082	2.76636	4.07922	8.67603	11.6624	20.0801	51.4884
69.62	1.46082	2.76636	4.07532	8.67603	11.6702	20.0996	51.5157
69.72	1.46082	2.76636	4.08704	8.68774	11.6741	20.1113	51.5353
69.82	1.45886	2.76636	4.08899	8.69556	11.6819	20.1191	51.5743
69.92	1.46863	2.7644	4.09485	8.69556	11.6916	20.1289	51.5958
70.02	1.45691	2.75464	4.08313	8.69556	11.6799	20.1289	51.6154
70.12	1.46082	2.76636	4.08704	8.70728	11.6916	20.1406	51.6466
70.22	1.46863	2.77417	4.10657	8.71509	11.7112	20.168	51.6857
70.32	1.47058	2.78394	4.10693	8.72485	11.7209	20.1777	51.715
70.42	1.46082	2.7644	4.10852	8.72485	11.7092	20.1777	51.7345
70.52	1.46082	2.77612	4.10852	8.72876	11.7209	20.1914	51.7657
70.62	1.46863	2.78979	4.12024	8.73657	11.7405	20.2305	51.795
70.72	1.46863	2.7937	4.11829	8.74438	11.7405	20.2383	51.8146
70.82	1.48035	2.79565	4.13977	8.76001	11.7639	20.2598	51.8556
70.92	1.48035	2.78394	4.12805	8.7561	11.7717	20.2598	51.8751
71.02	1.48035	2.78979	4.13977	8.76782	11.7717	20.2715	51.8986
71.12	1.48035	2.80542	4.13977	8.77563	11.7913	20.291	51.9376
71.22	1.47412	2.81091	4.14722	8.77563	11.7889	20.3082	51.9626
71.32	1.47058	2.7937	4.13782	8.78735	11.7913	20.3105	51.9845
71.42	1.48621	2.81323	4.15735	8.79517	11.8108	20.3301	52.0157
71.52	1.49011	2.80774	4.15735	8.80688	11.8108	20.3418	52.047
71.62	1.48425	2.81128	4.15735	8.80493	11.8167	20.3477	52.0724
71.72	1.48816	2.81519	4.16516	8.80493	11.8284	20.3594	52.1036
71.82	1.4823	2.81519	4.15735	8.8186	11.8323	20.3734	52.1349
71.92	1.49597	2.82495	4.17688	8.83618	11.8499	20.4004	52.1642
72.02	1.48425	2.81519	4.16516	8.82446	11.8381	20.4004	52.1837
72.12	1.48816	2.81519	4.16516	8.83618	11.8518	20.4121	52.215
72.22	1.49634	2.83276	4.18469	8.84204	11.8694	20.4297	52.2521
72.32	1.49011	2.81714	4.17688	8.83813	11.8733	20.4414	52.2677
72.42	1.50183	2.8269	4.1886	8.85767	11.8811	20.4609	52.3068
72.52	1.49792	2.83276	4.18469	8.85376	11.887	20.4688	52.3204
72.62	1.50183	2.83667	4.19641	8.86938	11.9026	20.4922	52.3595
72.72	1.49597	2.83472	4.19446	8.86353	11.8967	20.498	52.3732
72.82	1.49988	2.83667	4.18665	8.87524	11.9006	20.5098	52.4044
72.92	1.50183	2.83667	4.1886	8.87915	11.9147	20.5215	52.4279
73.02	1.49597	2.83081	4.19446	8.87524	11.9299	20.5273	52.4532
73.12	1.49988	2.83472	4.19446	8.88696	11.9299	20.5391	52.4728
73.22	1.49988	2.82886	4.19836	8.88696	11.9416	20.5527	52.5079
73.32	1.49988	2.84253	4.20654	8.90454	11.9514	20.5781	52.5333
73.42	1.50769	2.84644	4.21594	8.89673	11.9631	20.5898	52.5646
73.52	1.49988	2.84839	4.21985	8.90845	11.9631	20.6016	52.588
73.62	1.50183	2.8562	4.20813	8.90649	11.9709	20.6094	52.6154
73.72	1.5155	2.86206	4.21594	8.92407	11.9807	20.627	52.6407
73.82	1.49988	2.84839	4.21985	8.91626	11.9846	20.6309	52.6564
73.92	1.50964	2.86401	4.22766	8.92993	11.9924	20.6523	52.6954
74.02	1.52136	2.86792	4.2218	8.93774	12.0042	20.6719	52.7189
74.12	1.51904	2.87537	4.23511	8.95496	12.0233	20.6891	52.7556
74.22	1.50769	2.86206	4.22571	8.94556	12.0217	20.6875	52.7618
74.32	1.51941	2.87769	4.23938	8.95923	12.0334	20.7031	52.797
74.42	1.51355	2.87378	4.23352	8.96118	12.0393	20.709	52.8224
74.52	1.51941	2.87378	4.23743	8.96509	12.0393	20.7227	52.8458
74.62	1.51941	2.87378	4.23938	8.96704	12.051	20.7305	52.8654
74.72	1.52527	2.88354	4.24524	8.98462	12.0608	20.748	52.8947
74.82	1.51978	2.87805	4.24719	8.98462	12.0745	20.7598	52.9259
74.92	1.54089	2.89526	4.26672	9.00415	12.0901	20.7812	52.9532
75.02	1.52722	2.8855	4.26477	9.00806	12.0999	20.7988	52.9747
75.12	1.53113	2.88745	4.25891	9.01587	12.1038	20.8105	53.006
75.22	1.52136	2.89526	4.26672	9.01196	12.0999	20.8066	53.0255
75.32	1.53503	2.90112	4.27258	9.02405	12.1174	20.8242	53.0529
75.42	1.53308	2.89917	4.27063	9.02954	12.1252	20.8398	53.088
75.52	1.54089	2.90698	4.28625	9.04907	12.1331	20.8535	53.1154
75.62	1.53699	2.90112	4.27258	9.04321	12.1389	20.8672	53.1407
75.72	1.54871	2.90698	4.27844	9.03735	12.1409	20.8789	53.1642
75.82	1.55066	2.91675	4.29602	9.06665	12.1702	20.9004	53.1974
75.92	1.54089	2.90503	4.27649	9.06079	12.1624	20.8906	53.2052
76.02	1.54871	2.90698	4.28662	9.07642	12.1819	20.918	53.2443
76.12	1.54675	2.92456	4.29407	9.07446	12.1877	20.9355	53.2736
76.22	1.54871	2.92456	4.29993	9.07642	12.1916	20.9395	53.2931
76.32	1.54871	2.91675	4.30774	9.08813	12.2053	20.9512	53.3165
76.42	1.56006	2.92419	4.30542	9.09363	12.2186	20.9707	53.3533
76.52	1.55847	2.92261	4.30579	9.0979	12.2209	20.9902	53.3771
76.62	1.56042	2.92847	4.3175	9.10571	12.2209	20.9902	53.4044
76.72	1.56628	2.93042	4.3175	9.11548	12.2385	21.0098	53.4337
76.82	1.56628	2.93433	4.32532	9.11743	12.2444	21.0293	53.465
76.92	1.5686	2.93628	4.33704	9.13306	12.26	21.041	53.4923
77.02	1.57996	2.94214	4.32922	9.13501	12.2581	21.0508	53.5138
77.12	1.57996	2.93433	4.33704	9.13501	12.262	21.0527	53.5372
77.22	1.57996	2.94641	4.33704	9.14673	12.2815	21.0781	53.5626
77.32	1.58777	2.95581	4.34485	9.15454	12.2893	21.0918	53.5939
77.42	1.58777	2.95581	4.35657	9.16626	12.301	21.1191	53.6251
77.52	1.59167	2.95581	4.35657	9.16626	12.3108	21.1211	53.6427
77.62	1.59949	2.96753	4.35657	9.16626	12.3127	21.1348	53.6759
77.72	1.58777	2.95581	4.35852	9.17407	12.3206	21.1387	53.7032
77.82	1.59949	2.96753	4.3761	9.17834	12.3303	21.1621	53.7443
77.92	1.58777	2.96753	4.35889	9.18774	12.3303	21.1699	53.756
78.02	1.59949	2.97534	4.37415	9.19556	12.3401	21.1875	53.7814
78.12	1.59949	2.96753	4.37024	9.19946	12.3459	21.1797	53.797
78.22	1.59753	2.97339	4.37805	9.20532	12.3596	21.1992	53.8341
78.32	1.60339	2.97925	4.37805	9.21118	12.3713	21.2109	53.8575
78.42	1.59717	2.98474	4.37573	9.21667	12.369	21.2223	53.8748
78.52	1.59949	2.97729	4.38	9.22876	12.3737	21.2402	53.9064
78.62	1.58972	2.9812	4.38391	9.22485	12.3909	21.248	53.9337
78.72	1.60339	2.99292	4.39563	9.24243	12.3967	21.2676	53.9708
78.82	1.61316	3.00464	4.40735	9.24829	12.4124	21.291	53.9943
78.92	1.61511	2.99097	4.40735	9.25415	12.4124	21.2852	54.0118
79.02	1.6073	3.00464	4.41516	9.25415	12.4319	21.2969	54.0431
79.12	1.6073	3.00269	4.41711	9.26587	12.4299	21.3066	54.0646
79.22	1.61902	3.00659	4.41907	9.27759	12.4416	21.3207	54.0841
79.32	1.61316	3.00305	4.42102	9.27173	12.4417	21.3359	54.1095
79.42	1.60925	3.01636	4.42883	9.28931	12.4534	21.3516	54.1368
79.52	1.60962	3.0144	4.42493	9.29517	12.4592	21.3516	54.1622
79.62	1.61902	3.01636	4.43665	9.29517	12.4709	21.3711	54.1857
79.72	1.61316	3.02808	4.4386	9.30688	12.4709	21.3828	54.2169
79.82	1.61511	3.02222	4.44446	9.30298	12.4788	21.3887	54.2325
79.92	1.61121	3.02026	4.43665	9.30688	12.4827	21.3945	54.256
80.02	1.61902	3.03394	4.44873	9.32446	12.5002	21.4082	54.2931
80.12	1.62292	3.03003	4.45032	9.31665	12.5042	21.4121	54.3165
80.22	1.61121	3.02612	4.44446	9.31702	12.4983	21.4199	54.3341
80.32	1.61121	3.02612	4.4425	9.33032	12.5022	21.4316	54.3458
80.42	1.6073	3.02612	4.44641	9.32642	12.5042	21.4395	54.3732
80.52	1.61084	3.0238	4.44995	9.33582	12.5214	21.4489	54.3943
80.62	1.61707	3.03589	4.45618	9.34009	12.5315	21.4609	54.424
80.72	1.61902	3.03394	4.45813	9.34595	12.5413	21.4785	54.4454
80.82	1.60925	3.03394	4.44641	9.34595	12.5295	21.4785	54.465
80.92	1.62097	3.03979	4.44836	9.34595	12.5413	21.4922	54.4845
81.02	1.61511	3.04175	4.45422	9.34399	12.5491	21.5059	54.5021
81.12	1.60144	3.03394	4.44641	9.3479	12.553	21.5098	54.5255
81.22	1.62683	3.0437	4.45618	9.35571	12.5706	21.5273	54.5626
81.32	1.6073	3.03394	4.45813	9.36353	12.5588	21.5273	54.5743
81.42	1.6073	3.04565	4.46594	9.36743	12.5706	21.5332	54.6056
81.52	1.61902	3.05151	4.47571	9.38501	12.5881	21.5586	54.631
81.62	1.61902	3.04761	4.4679	9.3772	12.5842	21.5625	54.6544
81.72	1.61902	3.04565	4.47571	9.38501	12.594	21.5703	54.674
81.82	1.61707	3.05542	4.47961	9.38892	12.6116	21.5801	54.7032
81.92	1.61707	3.05542	4.48743	9.40845	12.6116	21.5938	54.7345
82.02	1.61938	3.05151	4.48352	9.40454	12.6194	21.6094	54.754
82.12	1.62683	3.05347	4.48547	9.41431	12.6291	21.6191	54.7833
82.22	1.62292	3.05933	4.47961	9.4104	12.6213	21.623	54.795
82.32	1.62097	3.06323	4.48743	9.40649	12.6292	21.6309	54.8263
82.42	1.63855	3.06519	4.49719	9.41821	12.6409	21.6406	54.8439
82.52	1.63074	3.06519	4.49719	9.43774	12.6526	21.6547	54.8751
82.62	1.63855	3.06519	4.49915	9.43384	12.6604	21.6719	54.8947
82.72	1.63074	3.06519	4.50696	9.43774	12.6721	21.6836	54.9259
82.82	1.64209	3.07458	4.51636	9.44714	12.6815	21.693	54.9548
82.92	1.62878	3.0675	4.50696	9.43384	12.6682	21.6914	54.965
83.02	1.64832	3.08472	4.51477	9.44556	12.6877	21.7109	55.004
83.12	1.64832	3.08472	4.51672	9.45923	12.6995	21.7246	55.0236
83.22	1.64636	3.08276	4.52258	9.4729	12.6975	21.7383	55.049
83.32	1.6405	3.07495	4.52649	9.46509	12.7014	21.7422	55.0646
83.42	1.64832	3.0769	4.52258	9.4729	12.7092	21.7578	55.09
83.52	1.66003	3.09644	4.53821	9.48853	12.7327	21.7813	55.1251
83.62	1.66589	3.09448	4.53235	9.48267	12.7268	21.7871	55.1427
83.72	1.66199	3.08667	4.53625	9.48657	12.7307	21.791	55.1661
83.82	1.65808	3.09448	4.52454	9.48657	12.7385	21.7988	55.1818
83.92	1.66003	3.08667	4.53625	9.50024	12.7502	21.8125	55.2169
84.02	1.67761	3.10425	4.54443	9.51392	12.76	21.8379	55.2423
84.12	1.65808	3.08472	4.53821	9.5061	12.7522	21.8301	55.254
84.22	1.6698	3.09839	4.54602	9.51392	12.7717	21.8496	55.2853
84.32	1.6698	3.1062	4.54993	9.52563	12.7717	21.8613	55.3165
84.42	1.67761	3.1062	4.55774	9.52563	12.7795	21.8691	55.3322
84.52	1.6698	3.1062	4.55774	9.53931	12.7913	21.8809	55.3673
84.62	1.67761	3.11206	4.55579	9.55298	12.7971	21.8867	55.381
84.72	1.67761	3.10815	4.54993	9.54517	12.7932	21.8906	55.4044
84.82	1.67761	3.1062	4.56555	9.55298	12.801	21.9004	55.424
84.92	1.67761	3.11401	4.56946	9.55688	12.801	21.9199	55.4435
85.02	1.68152	3.11792	4.56946	9.55688	12.8127	21.9316	55.4786
85.12	1.68738	3.12378	4.5636	9.56274	12.8186	21.9375	55.4923
85.22	1.68738	3.12378	4.5675	9.5686	12.8303	21.9492	55.5216
85.32	1.69324	3.12769	4.57922	9.58813	12.8303	21.9609	55.5372
85.42	1.69714	3.12378	4.57532	9.58423	12.8381	21.9688	55.5646
85.52	1.70886	3.12769	4.57922	9.59595	12.842	21.9805	55.5841
85.62	1.70691	3.12183	4.57532	9.59009	12.8479	21.9863	55.6134
85.72	1.6991	3.12573	4.58704	9.59399	12.8518	21.9902	55.6251
85.82	1.6991	3.13159	4.59094	9.5979	12.8635	22.002	55.6564
85.92	1.6991	3.1355	4.58704	9.60571	12.8596	22.0098	55.6759
86.02	1.70691	3.14331	4.59875	9.61353	12.8792	22.0293	55.715
86.12	1.69714	3.13354	4.58508	9.61157	12.8772	22.0273	55.7208
86.22	1.70105	3.13745	4.58899	9.60767	12.8811	22.0313	55.7365
86.32	1.69714	3.13354	4.58508	9.61548	12.8811	22.0391	55.7638
86.42	1.70105	3.13745	4.58899	9.6272	12.8928	22.0527	55.7853
86.52	1.69714	3.13354	4.5968	9.62329	12.9006	22.0684	55.8048
86.62	1.703	3.13745	4.59875	9.63501	12.9006	22.0801	55.8243
86.72	1.71863	3.14722	4.6261	9.65454	12.9202	22.0996	55.8673
86.82	1.70691	3.15503	4.61829	9.64673	12.9202	22.0996	55.8751
86.92	1.7085	3.1449	4.61597	9.65845	12.9296	22.109	55.9041
87.02	1.69519	3.14331	4.60657	9.65454	12.9202	22.1074	55.9142
87.12	1.6991	3.14331	4.60657	9.66626	12.9319	22.1309	55.9318
87.22	1.69519	3.14331	4.61438	9.66626	12.928	22.1387	55.9513
87.32	1.70691	3.14331	4.61438	9.67798	12.9397	22.1504	55.9747
87.42	1.71863	3.16284	4.6261	9.68579	12.9592	22.1699	56.0138
87.52	1.70691	3.14526	4.61438	9.68579	12.9592	22.1699	56.0255
87.62	1.71277	3.17065	4.63196	9.69165	12.9791	22.1875	56.0509
87.72	1.70886	3.16675	4.62805	9.69556	12.9807	22.1914	56.0665
87.82	1.70728	3.16284	4.62415	9.69556	12.9862	22.2012	56.0919
87.92	1.72058	3.17456	4.63586	9.70728	12.9908	22.2207	56.1154
88.02	1.72839	3.17065	4.63586	9.71509	12.9979	22.2285	56.1349
88.12	1.72839	3.17456	4.63586	9.72681	13.0002	22.2402	56.1544
88.22	1.7323	3.17456	4.64954	9.72681	13.012	22.252	56.1857
88.32	1.72644	3.17261	4.6554	9.72485	13.0178	22.2578	56.2032
88.42	1.73035	3.16479	4.64758	9.72876	13.0217	22.2617	56.215
88.52	1.71863	3.17456	4.6554	9.73657	13.0178	22.2695	56.2439
88.62	1.73035	3.18628	4.6554	9.73657	13.0295	22.2813	56.254
88.72	1.72644	3.18237	4.6554	9.74438	13.0374	22.2891	56.2814
88.82	1.73035	3.18628	4.66711	9.7561	13.0413	22.3008	56.3048
88.92	1.72644	3.18237	4.66321	9.7561	13.0491	22.3086	56.3204
89.02	1.72839	3.19214	4.66516	9.76587	13.0588	22.3184	56.3419
89.12	1.7323	3.18433	4.66907	9.76978	13.0627	22.3223	56.3654
89.22	1.72839	3.18433	4.66516	9.76587	13.0706	22.3379	56.3907
89.32	1.7323	3.18433	4.66907	9.77759	13.0706	22.3496	56.4064
89.42	1.72839	3.19214	4.66516	9.77759	13.0784	22.3574	56.422
89.52	1.7323	3.19604	4.67688	9.78931	13.0901	22.3691	56.4454
89.62	1.72839	3.1925	4.67493	9.78345	13.0959	22.375	56.4708
89.72	1.74011	3.198	4.66711	9.78735	13.0999	22.3789	56.4825
89.82	1.74792	3.20581	4.67493	9.80688	13.1116	22.3984	56.5138
89.92	1.74011	3.19409	4.66711	9.79517	13.1116	22.3984	56.5314
90.02	1.74792	3.20581	4.68665	9.80688	13.1194	22.418	56.5626
90.12	1.75964	3.21753	4.68665	9.8186	13.1311	22.4297	56.5861
90.22	1.75183	3.198	4.68665	9.8186	13.1311	22.4297	56.5939
90.32	1.75964	3.21753	4.69836	9.82642	13.1506	22.4492	56.6251
90.42	1.75964	3.21362	4.69446	9.83423	13.1584	22.457	56.6525
90.52	1.75964	3.21753	4.70618	9.84595	13.1624	22.4688	56.6759
90.62	1.77136	3.21948	4.71008	9.84985	13.1721	22.4805	56.6954
90.72	1.7655	3.23315	4.70422	9.84399	13.1702	22.4863	56.7111
90.82	1.7616	3.22925	4.69641	9.8479	13.1624	22.4902	56.7267
90.92	1.75769	3.22534	4.70422	9.85571	13.1702	22.498	56.7423
91.02	1.7616	3.22534	4.70813	9.85962	13.1819	22.5098	56.7657
91.12	1.75769	3.22534	4.70422	9.86743	13.1897	22.5176	56.7853
91.22	1.7616	3.23706	4.70813	9.86743	13.1897	22.5293	56.8048
91.32	1.76941	3.24487	4.72766	9.88696	13.2092	22.5488	56.8439
91.42	1.76941	3.23706	4.71594	9.87524	13.2092	22.5488	56.8556
91.52	1.78113	3.24487	4.73547	9.89673	13.2288	22.5684	56.8829
91.62	1.76941	3.23706	4.72766	9.89673	13.219	22.5684	56.8927
91.72	1.76941	3.23706	4.72766	9.90845	13.2229	22.5801	56.9161
91.82	1.77917	3.24878	4.74524	9.91431	13.2405	22.5977	56.9454
91.92	1.77136	3.24878	4.72961	9.90649	13.2327	22.5898	56.9454
92.02	1.77917	3.25659	4.73743	9.91821	13.2405	22.6094	56.9767
92.12	1.77136	3.24487	4.72571	9.91821	13.2405	22.6094	56.9825
92.22	1.77917	3.25659	4.73743	9.92603	13.26	22.6289	57.006
92.32	1.77136	3.24487	4.73743	9.92603	13.2522	22.6289	57.0255
92.42	1.77917	3.2644	4.74524	9.93774	13.2717	22.6484	57.0568
92.52	1.78308	3.26831	4.74915	9.94946	13.2834	22.6602	57.0763
92.62	1.77917	3.2644	4.74524	9.94556	13.2913	22.668	57.1017
92.72	1.79089	3.27612	4.75696	9.95728	13.303	22.6797	57.1173
92.82	1.77917	3.27612	4.75696	9.95728	13.2991	22.6875	57.1329
92.92	1.79089	3.27612	4.75891	9.96899	13.3108	22.6992	57.1564
93.02	1.79089	3.27612	4.77844	9.96899	13.3206	22.7109	57.1759
93.12	1.79089	3.27612	4.77844	9.97681	13.3206	22.7188	57.1954
93.22	1.79089	3.27808	4.77844	9.97681	13.3323	22.7305	57.2267
93.32	1.79871	3.28589	4.78625	9.97876	13.3323	22.7383	57.2443
93.42	1.80066	3.28394	4.7843	9.99634	13.342	22.748	57.254
93.52	1.78894	3.28394	4.77649	9.99634	13.3303	22.7402	57.2657
93.62	1.78894	3.28784	4.77649	9.99634	13.342	22.752	57.2853
93.72	1.78894	3.28394	4.7843	9.99634	13.3499	22.7598	57.3126
93.82	1.78894	3.28784	4.78821	10.0081	13.3596	22.7715	57.3361
93.92	1.79285	3.28784	4.78821	10.0198	13.3635	22.7832	57.3595
94.02	1.78894	3.29565	4.78821	10.0159	13.3635	22.793	57.3732
94.12	1.80066	3.29565	4.78821	10.0276	13.3752	22.8125	57.3966
94.22	1.78894	3.29565	4.79602	10.0276	13.3831	22.8203	57.4044
94.32	1.80066	3.30737	4.79602	10.0276	13.3831	22.832	57.4279
94.42	1.80066	3.30347	4.79602	10.0354	13.3909	22.8398	57.4552
94.52	1.80066	3.30737	4.80774	10.0471	13.4026	22.8398	57.4786
94.62	1.80066	3.31909	4.80774	10.051	13.4143	22.8516	57.4982
94.72	1.80066	3.31519	4.80774	10.0471	13.4104	22.8594	57.5177
94.82	1.80066	3.31909	4.81946	10.0588	13.4221	22.8711	57.5372
94.92	1.80066	3.31714	4.81555	10.0667	13.4202	22.8789	57.5568
95.02	1.81238	3.32886	4.82727	10.0667	13.4241	22.8906	57.5857
95.12	1.80847	3.32495	4.82727	10.0667	13.4319	22.8984	57.5919
95.22	1.81042	3.33472	4.82532	10.0764	13.4416	22.9082	57.6134
95.32	1.81042	3.33472	4.83704	10.0881	13.4417	22.9199	57.6368
95.42	1.80261	3.3269	4.82922	10.0764	13.4417	22.9199	57.6447
95.52	1.81042	3.33472	4.83704	10.0979	13.4612	22.9395	57.6759
95.62	1.79871	3.33472	4.83704	10.0979	13.4612	22.9395	57.6837
95.72	1.81042	3.34644	4.84485	10.1057	13.4729	22.959	57.715
95.82	1.81042	3.33472	4.83704	10.1057	13.4729	22.959	57.7208
95.92	1.81042	3.33862	4.84875	10.1096	13.4729	22.9629	57.7365
96.02	1.82214	3.34644	4.85852	10.1292	13.4924	22.9824	57.7638
96.12	1.81042	3.34644	4.85852	10.1174	13.4924	22.9824	57.7755
96.22	1.82214	3.35425	4.86438	10.137	13.5041	23.002	57.8146
96.32	1.81042	3.34644	4.85657	10.135	13.5042	23.002	57.8243
96.42	1.81592	3.3656	4.86597	10.1327	13.5214	23.0192	57.8416
96.52	1.81042	3.35425	4.85657	10.1272	13.512	23.0215	57.8439
96.62	1.81042	3.34839	4.85657	10.1272	13.512	23.0215	57.8556
96.72	1.81824	3.36401	4.86829	10.135	13.5315	23.0293	57.8829
96.82	1.81824	3.37183	4.86438	10.1428	13.5374	23.0371	57.9005
96.92	1.81824	3.37573	4.86438	10.1467	13.5295	23.0488	57.9161
97.02	1.82214	3.37573	4.8761	10.1584	13.5413	23.0605	57.9357
97.12	1.81824	3.37573	4.8761	10.1545	13.5491	23.0684	57.963
97.22	1.82996	3.37573	4.8761	10.1663	13.553	23.0801	57.9747
97.32	1.81628	3.38159	4.87415	10.1643	13.5588	23.0859	57.9904
97.42	1.82019	3.37378	4.87805	10.1565	13.5627	23.0898	57.9943
97.52	1.81628	3.37378	4.87415	10.1643	13.5706	23.0977	58.0138
97.62	1.82019	3.37378	4.87805	10.176	13.5706	23.1094	58.0333
97.72	1.828	3.3855	4.88586	10.1877	13.5901	23.1172	58.0646
97.82	1.82019	3.3855	4.8761	10.176	13.5901	23.1172	58.0743
97.92	1.828	3.39331	4.89563	10.1956	13.6018	23.1367	58.0939
98.02	1.828	3.39331	4.89563	10.1838	13.5999	23.1367	58.1056
98.12	1.83972	3.40503	4.90344	10.1956	13.6135	23.1562	58.1329
98.22	1.83972	3.40503	4.91516	10.2073	13.6194	23.168	58.1564
98.32	1.83191	3.39722	4.90735	10.2073	13.6116	23.168	58.1642
98.42	1.83972	3.40503	4.91321	10.2151	13.6311	23.1875	58.1935
98.52	1.828	3.40503	4.9054	10.2151	13.6311	23.1797	58.1857
98.62	1.828	3.40112	4.9054	10.2151	13.6389	23.1875	58.213
98.72	1.828	3.40503	4.9054	10.2268	13.6428	23.1992	58.2247
98.82	1.83972	3.40503	4.9093	10.2268	13.6545	23.2109	58.256
98.92	1.83972	3.41284	4.9054	10.2346	13.6483	23.2188	58.2638
99.02	1.83777	3.41479	4.91516	10.2366	13.6487	23.2266	58.2931
99.12	1.82996	3.40112	4.90344	10.2366	13.6487	23.2188	58.2911
99.22	1.82996	3.39722	4.90735	10.2366	13.6526	23.2305	58.3068
99.32	1.82605	3.39331	4.9054	10.2444	13.6604	23.2383	58.3224
99.42	1.82996	3.39331	4.91711	10.2483	13.6604	23.2383	58.3458
99.52	1.84167	3.39722	4.92883	10.2483	13.6721	23.25	58.3693
99.62	1.82996	3.40503	4.92493	10.2561	13.6799	23.2578	58.3849
99.72	1.84167	3.40503	4.92883	10.2561	13.6897	23.2695	58.4083
99.82	1.83777	3.40698	4.92493	10.2561	13.678	23.2773	58.424
99.92	1.84167	3.41479	4.93665	10.2678	13.6897	23.2813	58.4333
100.02	1.83777	3.42261	4.93665	10.2639	13.6897	23.2891	58.4435
100.12	1.84167	3.42651	4.93665	10.2756	13.7014	23.3008	58.463
100.22	1.83777	3.42261	4.94446	10.2756	13.7092	23.3086	58.4825
100.32	1.83777	3.43433	4.94446	10.2756	13.7209	23.3203	58.5021
100.42	1.82996	3.42651	4.93665	10.2756	13.7092	23.3203	58.5138
100.52	1.84949	3.43433	4.95618	10.2874	13.7288	23.3398	58.5431
100.62	1.83777	3.43433	4.9425	10.2874	13.7209	23.3398	58.5431
100.72	1.84949	3.44019	4.94836	10.2952	13.7405	23.3457	58.5626
100.82	1.83777	3.42456	4.9425	10.2952	13.7405	23.3398	58.5822
100.92	1.84167	3.43628	4.94641	10.2952	13.7405	23.3574	58.5939
101.02	1.83777	3.43237	4.94641	10.2952	13.7463	23.3574	58.6134
101.12	1.84363	3.43823	4.94836	10.3088	13.7522	23.3711	58.6349
101.22	1.84753	3.44214	4.96399	10.3127	13.76	23.3867	58.6622
101.32	1.85925	3.45386	4.96399	10.3167	13.7717	23.3906	58.672
101.42	1.86707	3.46558	4.97571	10.3362	13.7795	23.4102	58.6915
101.52	1.85925	3.45386	4.96399	10.3245	13.7795	23.4102	58.7032
101.62	1.8573	3.45776	4.9679	10.3362	13.7913	23.4219	58.7267
101.72	1.84949	3.45386	4.97571	10.3362	13.7913	23.418	58.7423
101.82	1.84949	3.46362	4.97571	10.3479	13.803	23.4297	58.7657
101.92	1.8573	3.4519	4.97571	10.344	13.7991	23.4375	58.7794
102.02	1.84949	3.45581	4.97571	10.3557	13.8088	23.4492	58.7833
102.12	1.86121	3.46753	4.98743	10.3596	13.8127	23.4609	58.8068
102.22	1.8573	3.46362	4.98743	10.3557	13.8088	23.4688	58.8224
102.32	1.86902	3.47534	4.99524	10.3733	13.8284	23.4805	58.8536
102.42	1.8573	3.46362	4.99524	10.3538	13.8206	23.4805	58.8517
102.52	1.86121	3.47534	4.99524	10.3577	13.8323	23.4922	58.8673
102.62	1.8573	3.47534	4.99524	10.3655	13.8401	23.4883	58.8829
102.72	1.86121	3.47534	4.99524	10.3655	13.8401	23.5	58.9064
102.82	1.8573	3.48315	5.00305	10.3733	13.8479	23.5078	58.922
102.92	1.86902	3.48315	5.00696	10.3772	13.8596	23.5195	58.9435
103.02	1.86121	3.48511	5.00696	10.3889	13.8616	23.5313	58.9474
103.12	1.86902	3.47339	5.01477	10.385	13.8616	23.5273	58.963
103.22	1.86902	3.47729	5.01868	10.3948	13.8616	23.5391	58.9865
103.32	1.86902	3.48511	5.01477	10.387	13.8694	23.5449	59.0021
103.42	1.86902	3.48511	5.02649	10.3987	13.8811	23.5488	59.0255
103.52	1.86121	3.47729	5.01868	10.387	13.8733	23.5488	59.0236
103.62	1.86902	3.48511	5.02649	10.4065	13.8928	23.5605	59.0548
103.72	1.86121	3.47729	5.01477	10.3987	13.8811	23.5605	59.0548
103.82	1.86902	3.48511	5.02649	10.4065	13.9006	23.5801	59.0861
103.92	1.86902	3.48511	5.02649	10.3948	13.9006	23.5801	59.0939
104.02	1.88269	3.49487	5.03625	10.4163	13.9104	23.6016	59.1251
104.12	1.87878	3.49292	5.04407	10.4163	13.9084	23.5977	59.1251
104.22	1.87878	3.48511	5.04797	10.428	13.9124	23.6094	59.1447
104.32	1.87878	3.49292	5.04407	10.4241	13.9202	23.6172	59.1642
104.42	1.87878	3.49683	5.04797	10.428	13.9202	23.6211	59.1759
104.52	1.87878	3.49292	5.05579	10.4358	13.928	23.6289	59.2032
104.62	1.87878	3.50464	5.05579	10.4358	13.9319	23.6406	59.215
104.72	1.8905	3.51636	5.0636	10.453	13.9514	23.6602	59.2439
104.82	1.87878	3.50464	5.05383	10.4358	13.9397	23.6582	59.2423
104.92	1.8866	3.51636	5.06555	10.4436	13.9592	23.6582	59.2618
105.02	1.87878	3.50464	5.05383	10.4436	13.9592	23.6582	59.2736
105.12	1.8905	3.50464	5.05774	10.4436	13.9631	23.6699	59.2931
105.22	1.8866	3.50464	5.06555	10.4436	13.9709	23.6777	59.3126
105.32	1.8905	3.51636	5.06555	10.4553	13.9709	23.6895	59.3243
105.42	1.8866	3.5105	5.06555	10.4514	13.9788	23.6895	59.34
105.52	1.8905	3.50659	5.06555	10.4553	13.9827	23.7012	59.3615
105.62	1.8905	3.50659	5.06946	10.4553	13.9944	23.7129	59.3771
105.72	1.8905	3.5144	5.06555	10.4631	13.9885	23.709	59.3927
105.82	1.8905	3.51831	5.07727	10.467	13.9924	23.7207	59.4044
105.92	1.8866	3.5144	5.07336	10.4749	13.9885	23.7285	59.424
106.02	1.8905	3.5144	5.07727	10.4749	14.0002	23.7402	59.4435
106.12	1.8866	3.5144	5.07336	10.4807	14.0002	23.7402	59.4513
106.22	1.8905	3.52612	5.07532	10.4788	14.012	23.752	59.4728
106.32	1.8866	3.52222	5.0636	10.4807	14.0081	23.7598	59.4728
106.42	1.8905	3.52612	5.07532	10.4846	14.0198	23.7598	59.4923
106.52	1.8905	3.52612	5.07922	10.4846	14.0237	23.7715	59.5157
106.62	1.8905	3.53394	5.07532	10.4846	14.0315	23.7773	59.5314
106.72	1.8905	3.52612	5.07922	10.4963	14.0315	23.7695	59.5431
106.82	1.8866	3.53394	5.08704	10.4924	14.0393	23.7773	59.5626
106.92	1.8905	3.53784	5.08704	10.4963	14.0432	23.7813	59.5743
107.02	1.89832	3.54333	5.09485	10.5159	14.0627	23.8008	59.6036
107.12	1.87878	3.52222	5.08704	10.5042	14.051	23.8008	59.6036
107.22	1.90027	3.53394	5.10657	10.5159	14.0706	23.8203	59.6232
107.32	1.90027	3.52222	5.09485	10.5042	14.0706	23.8086	59.6349
107.42	1.90808	3.53394	5.10657	10.5237	14.0823	23.8281	59.6622
107.52	1.90808	3.54565	5.10657	10.5276	14.0823	23.8398	59.674
107.62	1.90808	3.54175	5.10852	10.5237	14.0901	23.8398	59.6935
107.72	1.90027	3.54565	5.11633	10.5354	14.1018	23.8516	59.713
107.82	1.90808	3.54175	5.12415	10.5315	14.0959	23.8477	59.7325
107.92	1.90808	3.54565	5.12415	10.5354	14.092	23.8594	59.7423
108.02	1.91199	3.54565	5.12805	10.5471	14.1038	23.8711	59.754
108.12	1.90808	3.55347	5.13586	10.5432	14.0999	23.8711	59.7618
108.22	1.9198	3.55347	5.14368	10.5627	14.1194	23.8906	59.7931
108.32	1.9198	3.56519	5.14758	10.5667	14.1233	23.8906	59.8048
108.42	1.91589	3.56128	5.14368	10.5627	14.1311	23.9004	59.8243
108.52	1.9198	3.56519	5.1554	10.5745	14.1311	23.918	59.8439
108.62	1.91785	3.56128	5.1554	10.5745	14.1389	23.918	59.8517
108.72	1.92957	3.573	5.1554	10.5745	14.1428	23.918	59.8732
108.82	1.92957	3.5769	5.1593	10.5745	14.1428	23.9219	59.8849
108.92	1.92957	3.573	5.1554	10.5745	14.1506	23.9316	59.8927
109.02	1.92761	3.57104	5.15344	10.5842	14.1604	23.9492	59.9142
109.12	1.93347	3.5769	5.1593	10.5862	14.1624	23.9629	59.9279
109.22	1.93738	3.58081	5.16321	10.5959	14.178	23.9668	59.9513
109.32	1.93738	3.58472	5.16711	10.6155	14.1819	23.9785	59.9747
109.42	1.94128	3.58472	5.17883	10.6155	14.1936	23.9824	59.9865
109.52	1.93738	3.59253	5.17493	10.6155	14.1897	23.9902	60.006
109.62	1.9491	3.59253	5.18665	10.6233	14.2014	24.0098	60.0333
109.72	1.9491	3.60425	5.18665	10.635	14.2131	24.0215	60.045
109.82	1.94324	3.59644	5.18665	10.6272	14.2014	24.0098	60.045
109.92	1.95691	3.60229	5.19641	10.6331	14.219	24.0273	60.0743
110.02	1.94714	3.59253	5.18665	10.635	14.2131	24.0293	60.0841
110.12	1.95886	3.60425	5.19446	10.6428	14.2327	24.041	60.1036
110.22	1.95691	3.61401	5.19641	10.6448	14.2307	24.0527	60.1251
110.32	1.9491	3.60229	5.19836	10.6331	14.2307	24.0488	60.1251
110.42	1.95691	3.61401	5.21399	10.6526	14.2424	24.0684	60.1525
110.52	1.9491	3.60229	5.20618	10.6448	14.2307	24.0684	60.1642
110.62	1.95691	3.61401	5.21399	10.6526	14.2502	24.0801	60.1837
110.72	1.96082	3.61401	5.22571	10.6643	14.262	24.0918	60.1935
110.82	1.95691	3.61401	5.22571	10.6643	14.2581	24.0879	60.2013
110.92	1.95691	3.61401	5.22571	10.6643	14.262	24.0996	60.2247
111.02	1.96863	3.63354	5.23352	10.6838	14.2815	24.1191	60.2443
111.12	1.95691	3.62183	5.22571	10.676	14.2698	24.1191	60.256
111.22	1.96863	3.63354	5.23352	10.6838	14.2893	24.127	60.2755
111.32	1.98035	3.63354	5.23743	10.6956	14.2932	24.1387	60.295
111.42	1.97449	3.63159	5.24329	10.6897	14.2991	24.1367	60.3009
111.52	1.95886	3.62378	5.23547	10.6858	14.2913	24.1406	60.3165
111.62	1.96472	3.62769	5.23938	10.6858	14.303	24.1406	60.3282
111.72	1.96863	3.62378	5.23547	10.6936	14.303	24.1484	60.3439
111.82	1.97644	3.63159	5.24719	10.7053	14.3108	24.1602	60.3634
111.92	1.98035	3.6355	5.24915	10.7053	14.3225	24.1719	60.3849
112.02	1.97449	3.62964	5.26282	10.7112	14.3206	24.1777	60.3829
112.12	1.97058	3.62573	5.255	10.7073	14.3127	24.1699	60.3947
112.22	1.96667	3.62183	5.255	10.7034	14.3206	24.1797	60.4142
112.32	1.97058	3.63354	5.255	10.7174	14.3206	24.1914	60.4259
112.42	1.97253	3.62573	5.25891	10.7268	14.3245	24.2031	60.4376
112.52	1.98816	3.64526	5.26672	10.7385	14.344	24.2227	60.465
112.62	1.98816	3.63354	5.27454	10.7346	14.3538	24.2188	60.4845
112.72	1.98621	3.64331	5.27649	10.7366	14.3577	24.2285	60.4943
112.82	1.97839	3.62378	5.26477	10.7366	14.3518	24.2285	60.4943
112.92	1.97839	3.6355	5.26868	10.7366	14.3616	24.2324	60.5177
113.02	1.97839	3.62378	5.26477	10.7444	14.3499	24.2402	60.5333
113.12	1.99011	3.64722	5.27649	10.76	14.3733	24.252	60.5568
113.22	1.98816	3.64136	5.27454	10.7542	14.3713	24.2578	60.5626
113.32	1.9823	3.63745	5.26672	10.7502	14.3635	24.2617	60.5782
113.42	1.99011	3.64758	5.28821	10.76	14.385	24.2695	60.5978
113.52	1.98621	3.65698	5.2843	10.7639	14.3889	24.2715	60.6134
113.62	1.99011	3.65698	5.29602	10.7678	14.3928	24.291	60.6251
113.72	1.99792	3.66479	5.30774	10.7874	14.4124	24.3105	60.6447
113.82	2.00378	3.6687	5.30774	10.7874	14.4124	24.3105	60.6681
113.92	2.00574	3.66284	5.30188	10.7854	14.4104	24.3164	60.674
114.02	2.00183	3.66675	5.29797	10.7893	14.4143	24.3125	60.6779
114.12	1.99792	3.65503	5.29639	10.7854	14.4104	24.3203	60.6857
114.22	1.99792	3.66675	5.30969	10.7913	14.4221	24.3203	60.7052
114.32	2.00964	3.68042	5.3175	10.8186	14.4338	24.3398	60.7247
114.42	2.00964	3.68628	5.31946	10.8167	14.4338	24.3516	60.7482
114.52	2.00964	3.66675	5.30774	10.8088	14.4417	24.3516	60.754
114.62	2.00964	3.67847	5.31946	10.8108	14.4456	24.3633	60.7716
114.72	2.02136	3.67847	5.31946	10.8381	14.4534	24.3711	60.799
114.82	2.01746	3.68628	5.32727	10.8342	14.4612	24.3789	60.8146
114.92	2.01746	3.68396	5.3269	10.8358	14.4589	24.3883	60.824
115.02	2.01746	3.67456	5.32532	10.8342	14.4573	24.375	60.8341
115.12	2.01746	3.67456	5.33704	10.8342	14.4612	24.3887	60.8458
115.22	2.02722	3.68628	5.33508	10.8538	14.4788	24.4063	60.8712
115.32	2.01941	3.68628	5.33899	10.8577	14.4729	24.4102	60.8751
115.42	2.02917	3.68237	5.33704	10.8538	14.4885	24.4063	60.8849
115.52	2.02917	3.68628	5.34875	10.8655	14.4924	24.4203	60.9161
115.62	2.02722	3.68433	5.33508	10.8577	14.4905	24.4199	60.9142
115.72	2.02136	3.68628	5.3468	10.8655	14.4905	24.4316	60.9337
115.82	2.04089	3.698	5.35071	10.8772	14.5022	24.4434	60.9572
115.92	2.02917	3.69409	5.34875	10.8733	14.51	24.4512	60.965
116.02	2.03894	3.69604	5.35461	10.8831	14.5139	24.4492	60.9747
116.12	2.02722	3.68433	5.3468	10.8772	14.51	24.4512	60.9825
116.22	2.03113	3.68823	5.3468	10.8967	14.5217	24.4707	60.9943
116.32	2.02527	3.68237	5.35461	10.8909	14.5198	24.4688	61.0118
116.42	2.02136	3.68628	5.35852	10.887	14.512	24.4727	61.0157
116.52	2.02917	3.69409	5.36633	10.8948	14.5315	24.4824	61.047
116.62	2.03308	3.69995	5.37805	10.9065	14.5315	24.502	61.0665
116.72	2.02917	3.70386	5.37805	10.8948	14.5315	24.5098	61.0743
116.82	2.03113	3.70776	5.37805	10.9065	14.5432	24.5215	61.0997
116.92	2.03699	3.7019	5.37219	10.9045	14.5374	24.5273	61.1212
117.02	2.02917	3.698	5.37024	10.8987	14.5413	24.5234	61.1251
117.12	2.02917	3.69409	5.37415	10.9026	14.5413	24.5195	61.1447
117.22	2.02917	3.69604	5.37805	10.9065	14.553	24.5313	61.1564
117.32	2.01746	3.69214	5.38586	10.9143	14.5491	24.5391	61.1642
117.42	2.01746	3.69604	5.38586	10.9065	14.553	24.5391	61.1837
117.52	2.02722	3.7019	5.39563	10.9124	14.5608	24.5566	61.213
117.62	2.0116	3.698	5.39954	10.9163	14.553	24.5527	61.2169
117.72	1.99988	3.68823	5.38	10.9163	14.553	24.541	61.2345
117.82	2.01941	3.70581	5.37415	10.9338	14.5588	24.5391	61.2345
117.92	2.01941	3.69409	5.36633	10.9166	14.5706	24.5391	61.2423
118.02	1.99988	3.68433	5.36829	10.926	14.5706	24.5391	61.2423
118.12	1.99988	3.69604	5.36829	10.9182	14.5823	24.5625	61.254
118.22	1.99951	3.70776	5.37769	10.9159	14.6112	24.5992	61.2576
118.32	1.99792	3.71558	5.37805	10.9202	14.6018	24.6035	61.2833
118.42	2.00769	3.71558	5.39563	10.9163	14.6135	24.6172	61.2931
118.52	1.99597	3.70386	5.36438	10.9045	14.5979	24.5977	61.2814
118.62	1.99988	3.70776	5.3761	10.8967	14.6018	24.6016	61.2853
118.72	1.98621	3.69604	5.36633	10.8889	14.5823	24.6016	61.2853
118.82	1.96667	3.68433	5.33508	10.8655	14.5667	24.6192	61.2618
118.92	1.9823	3.70776	5.32532	10.8889	14.5803	24.6719	61.2286
119.02	2.03699	3.7312	5.38391	10.9084	14.5667	24.6777	61.3556
119.12	2.03699	3.7312	5.38391	10.9084	14.5612	24.6504	61.3556
119.22	2.05847	3.74487	5.4054	10.9299	14.5826	24.6719	61.3872
119.32	2.09558	3.79175	5.4425	11.0549	14.6139	24.7031	61.4396
119.42	2.22717	3.75073	5.5542	11.1569	14.7483	24.8265	61.59
119.52	2.078	3.75073	5.31909	10.9299	14.7206	24.654	61.3712
119.62	1.55652	3.43628	5.2301	10.8999	15.1115	25.3007	59.2838
119.72	1.328	3.40344	5.23389	10.8577	15.809	27.1473	53.8872
119.82	1.44983	3.90454	5.68579	10.9459	15.9224	26.9783	48.77
119.92	1.62451	4.48975	6.06201	11.0065	15.5491	26.0704	44.7333
120.02	2.82056	5.25	6.6499	10.7955	14.2092	23.5067	45.017
120.12	5.49561	6.72961	8.00659	10.8862	10.8662	17.4336	54.3029
120.22	3.54431	4.57764	5.95618	10.2463	10.1756	14.8274	58.5825
120.32	2.41394	3.42847	5.06396	10.2295	12.3641	20.1878	59.6044
120.42	1.69556	3.18433	4.81042	10.1865	13.1758	22.1341	59.2935
120.52	1.79321	3.21167	4.85034	10.173	13.5604	22.7766	58.6333
120.62	1.86121	3.17261	4.74988	10.1233	13.4112	22.8058	57.6935
120.72	1.92566	3.13196	4.77185	9.98889	13.4179	22.7227	57.0314
120.82	1.59204	2.8999	4.55066	9.97949	13.5284	22.9216	56.0829
120.92	1.47375	3.04175	4.57886	10.0441	13.8701	23.5761	55.4001
121.02	1.32874	2.99011	4.50842	9.98694	14.0116	23.7603	54.9771
121.12	1.3335	3.12097	4.66394	9.8623	13.9435	23.4342	54.6587
121.22	1.66626	3.30969	4.83984	9.97913	13.6319	23.1538	54.6068
121.32	1.87219	3.4176	5.0304	10.0281	13.5839	22.8775	54.4033
121.42	2.04126	3.48083	5.00854	10.0428	13.4084	22.4875	54.0923
121.52	2.10767	3.4093	4.90027	9.87207	13.3318	22.2183	53.7587
121.62	2.11438	3.46167	4.99719	9.93152	13.2225	22.0289	53.5021
121.72	2.05847	3.49878	5.03625	9.9104	13.0959	21.9824	53.2407
121.82	1.98816	3.44604	5.0249	9.84241	13.0123	21.9082	52.9497
121.92	1.98425	3.44604	5.00269	9.77332	12.9413	21.7813	52.6564
122.02	1.92529	3.42456	4.96594	9.70728	12.8655	21.609	52.3458
122.12	1.8811	3.40308	4.9425	9.67212	12.8268	21.5101	52.0669
122.22	1.85693	3.39331	4.92688	9.66235	12.7811	21.4492	51.8126
122.32	1.84204	3.39136	4.93274	9.64087	12.7545	21.3867	51.5861
122.42	1.85303	3.38745	4.93665	9.63892	12.7323	21.3359	51.3833
122.52	1.85925	3.39526	4.93469	9.63501	12.7209	21.2891	51.172
122.62	1.8573	3.39722	4.91711	9.61938	12.7115	21.2207	50.9513
122.72	1.84949	3.40308	4.91321	9.61353	12.6815	21.1484	50.7482
122.82	1.84753	3.38745	4.89758	9.58032	12.6432	21.0664	50.5493
122.92	1.82056	3.36987	4.87805	9.54358	12.6116	21.0023	50.34
123.02	1.82764	3.37183	4.86401	9.52527	12.5585	20.943	50.1486
123.12	1.81238	3.3562	4.84717	9.48853	12.524	20.8617	49.9493
123.22	1.82019	3.35034	4.82922	9.45764	12.4983	20.7949	49.7524
123.32	1.80457	3.35388	4.81714	9.42566	12.4827	20.7203	49.5685
123.42	1.78894	3.32532	4.81592	9.38501	12.4436	20.641	49.3888
123.52	1.81433	3.3269	4.8175	9.37134	12.4143	20.5859	49.229
123.62	1.81042	3.3269	4.80969	9.35376	12.3831	20.5234	49.0802
123.72	1.79871	3.30505	4.79761	9.33032	12.342	20.4395	48.9197
123.82	1.80066	3.323	4.78625	9.32251	12.3127	20.3906	48.7661
123.92	1.79871	3.31555	4.77295	9.29517	12.2815	20.332	48.6173
124.02	1.80066	3.31714	4.76672	9.27759	12.2444	20.2715	48.4572
124.12	1.80066	3.30737	4.75891	9.26819	12.2037	20.225	48.3208
124.22	1.79871	3.31323	4.75696	9.25806	12.1799	20.1836	48.1876
124.32	1.78931	3.2937	4.73938	9.23462	12.135	20.1211	48.0392
124.42	1.79053	3.28552	4.74683	9.21863	12.1053	20.0524	47.9083
124.52	1.77722	3.2843	4.73352	9.17407	12.0686	19.998	47.7677
124.62	1.77722	3.27417	4.72571	9.14673	12.0319	19.9594	47.6388
124.72	1.76941	3.26636	4.71826	9.11584	12.0022	19.9023	47.4907
124.82	1.76746	3.2644	4.70618	9.08423	11.9709	19.8516	47.3673
124.92	1.75964	3.24878	4.69055	9.05103	11.9319	19.8027	47.231
125.02	1.74792	3.24487	4.67883	9.0354	11.9026	19.748	47.1115
125.12	1.74243	3.22729	4.66907	8.99829	11.8616	19.6937	46.9806
125.22	1.75146	3.23474	4.67065	8.98816	11.842	19.652	46.8771
125.32	1.73816	3.22571	4.66516	8.95532	11.8049	19.6133	46.7404
125.42	1.75183	3.23511	4.67493	8.94397	11.7932	19.582	46.6368
125.52	1.75769	3.21558	4.64795	8.92017	11.7522	19.5195	46.4884
125.62	1.74792	3.21753	4.63977	8.90649	11.7502	19.4707	46.3872
125.72	1.74792	3.21167	4.62415	8.88306	11.719	19.4301	46.2657
125.82	1.74792	3.19604	4.61633	8.86743	11.6995	19.4004	46.1681
125.92	1.74792	3.18628	4.61047	8.83813	11.6627	19.3457	46.0568
126.02	1.74048	3.198	4.60852	8.82642	11.6526	19.3242	45.9517
126.12	1.74011	3.18823	4.58704	8.8147	11.637	19.291	45.8595
126.22	1.74011	3.18433	4.57532	8.78967	11.6135	19.2422	45.7579
126.32	1.72998	3.17651	4.57886	8.77917	11.5956	19.2109	45.6759
126.42	1.71863	3.17261	4.56592	8.76782	11.5784	19.1797	45.5763
126.52	1.73816	3.17651	4.55969	8.7561	11.5612	19.1406	45.4767
126.62	1.72839	3.16675	4.55774	8.74634	11.553	19.1016	45.3751
126.72	1.74011	3.17456	4.56555	8.74634	11.5413	19.0898	45.295
126.82	1.72644	3.16675	4.54602	8.71545	11.51	19.041	45.188
126.92	1.72681	3.16284	4.54602	8.70532	11.4905	19.0039	45.1056
127.02	1.72839	3.16675	4.54407	8.69751	11.4827	18.9711	45.006
127.12	1.72058	3.15503	4.5304	8.67993	11.4534	18.9316	44.92
127.22	1.7323	3.16711	4.53821	8.67993	11.4537	18.9121	44.8462
127.32	1.72644	3.15698	4.52649	8.66821	11.4299	18.8809	44.7482
127.42	1.71277	3.15698	4.51477	8.65845	11.4045	18.832	44.6486
127.52	1.73425	3.15894	4.521	8.64868	11.3948	18.8145	44.5704
127.62	1.72803	3.16638	4.51636	8.63464	11.3827	18.7711	44.49
127.72	1.71277	3.14526	4.5011	8.61938	11.3635	18.7328	44.3989
127.82	1.72644	3.15308	4.505	8.61194	11.3479	18.7168	44.3224
127.92	1.70886	3.14722	4.49719	8.59595	11.3225	18.6719	44.2286
128.02	1.71667	3.14136	4.48547	8.58423	11.3088	18.6484	44.1447
128.12	1.71863	3.13354	4.48547	8.57446	11.2932	18.6211	44.0665
128.22	1.6991	3.12573	4.47766	8.54907	11.2639	18.584	43.9692
128.32	1.6991	3.12378	4.46594	8.53735	11.2502	18.5605	43.8966
128.42	1.69519	3.11401	4.46594	8.52759	11.235	18.5313	43.8068
128.52	1.69556	3.11206	4.45422	8.52173	11.219	18.498	43.7462
128.62	1.68933	3.10657	4.44641	8.49634	11.1936	18.4609	43.6661
128.72	1.703	3.11597	4.44836	8.51001	11.1956	18.4434	43.5978
128.82	1.6991	3.11597	4.45422	8.50415	11.1819	18.4203	43.5181
128.92	1.6991	3.10815	4.44092	8.47913	11.1526	18.3926	43.4493
129.02	1.69128	3.09644	4.43665	8.46899	11.1409	18.3613	43.3751
129.12	1.69128	3.09644	4.41907	8.45923	11.1213	18.332	43.3009
129.22	1.69092	3.10779	4.42847	8.45886	11.1132	18.3121	43.238
129.32	1.68933	3.09839	4.42102	8.4397	11.0823	18.2793	43.1587
129.42	1.68933	3.08667	4.41516	8.43384	11.0686	18.252	43.0978
129.52	1.68152	3.08667	4.40149	8.40845	11.0436	18.2227	43.0197
129.62	1.67957	3.08472	4.41907	8.41626	11.0413	18.1992	42.9552
129.72	1.68542	3.09058	4.41321	8.39673	11.0217	18.168	42.8947
129.82	1.67761	3.0769	4.39954	8.38501	11.0042	18.139	42.8263
129.92	1.66589	3.08276	4.4054	8.36548	10.9905	18.1094	42.7544
130.02	1.67761	3.0769	4.39954	8.35999	10.9768	18.0957	42.6993
130.12	1.67017	3.07495	4.39758	8.35571	10.9612	18.0723	42.6368
130.22	1.67175	3.06909	4.38	8.33032	10.9417	18.041	42.5704
130.32	1.67175	3.06519	4.38782	8.33228	10.9358	18.0156	42.5099
130.42	1.66003	3.06555	4.37415	8.3147	10.9241	17.9922	42.4474
130.52	1.66785	3.07495	4.36865	8.29712	10.9124	17.9824	42.3755
130.62	1.66003	3.06714	4.36438	8.29712	10.8889	17.959	42.3165
130.72	1.66003	3.05542	4.35852	8.27759	10.8717	17.9277	42.256
130.82	1.66003	3.05542	4.35657	8.26587	10.8713	17.9008	42.2052
130.92	1.66003	3.04761	4.33899	8.24634	10.8459	17.873	42.1388
131.02	1.64795	3.03357	4.34448	8.23425	10.828	17.8473	42.0837
131.12	1.65808	3.03784	4.33899	8.23853	10.8245	17.8242	42.0259
131.22	1.65808	3.04565	4.32922	8.22681	10.8147	17.8027	41.9669
131.32	1.65808	3.03394	4.33508	8.21509	10.801	17.7891	41.8966
131.42	1.65808	3.03394	4.3175	8.19556	10.7834	17.752	41.8282
131.52	1.65222	3.03589	4.32532	8.18616	10.7717	17.7305	41.7872
131.62	1.66589	3.04175	4.32336	8.1936	10.7678	17.7188	41.7325
131.72	1.65808	3.03394	4.3175	8.17603	10.7502	17.6992	41.6661
131.82	1.66003	3.03589	4.3136	8.17603	10.7502	17.6699	41.6251
131.92	1.65417	3.03003	4.30579	8.15649	10.7288	17.6582	41.563
132.02	1.65808	3.03589	4.3175	8.15845	10.7229	17.6387	41.5079
132.12	1.65845	3.04175	4.30579	8.15649	10.7092	17.6195	41.4572
132.22	1.66003	3.02612	4.30579	8.13892	10.6917	17.5898	41.3888
132.32	1.66003	3.02844	4.29797	8.1272	10.6799	17.5723	41.3361
132.42	1.65027	3.02417	4.28625	8.11548	10.6725	17.5508	41.2853
132.52	1.64441	3.01831	4.28625	8.11548	10.6545	17.5137	41.2169
132.62	1.65027	3.02417	4.27649	8.10767	10.6409	17.502	41.1661
132.72	1.63074	3.00854	4.25928	8.09595	10.6155	17.4707	41.0981
132.82	1.63269	3.0105	4.26868	8.07837	10.6116	17.4531	41.0587
132.92	1.63855	3.01636	4.255	8.07251	10.592	17.4395	40.9962
133.02	1.63074	2.99683	4.24915	8.05688	10.5842	17.4023	40.9493
133.12	1.63074	2.99878	4.24915	8.04749	10.5745	17.3926	40.8966
133.22	1.63855	3.01245	4.255	8.05493	10.5686	17.3867	40.8536
133.32	1.63855	2.99487	4.23743	8.03735	10.5432	17.3496	40.8048
133.42	1.63855	3.00269	4.24524	8.03735	10.5393	17.3379	40.7563
133.52	1.6405	3.00269	4.23743	8.02759	10.5334	17.3207	40.7052
133.62	1.63428	2.99451	4.23706	8.02527	10.5272	17.2965	40.6541
133.72	1.62488	2.99292	4.22375	8.0061	10.4983	17.2695	40.5958
133.82	1.6366	3.00464	4.23547	8.01392	10.5042	17.2617	40.5548
133.92	1.6366	2.99292	4.22766	8.0061	10.4983	17.2383	40.5138
134.02	1.6366	2.99292	4.22766	7.99438	10.4729	17.2109	40.4454
134.12	1.6366	2.98511	4.21594	7.98657	10.469	17.1934	40.3966
134.22	1.63464	2.98511	4.21594	7.97485	10.4592	17.1797	40.3536
134.32	1.62097	2.98511	4.20813	7.96704	10.4342	17.1504	40.297
134.42	1.62878	2.98511	4.20813	7.95728	10.4319	17.1406	40.2563
134.52	1.62683	2.97375	4.19641	7.95532	10.4124	17.1191	40.2072
134.62	1.61902	2.97534	4.19641	7.93579	10.4006	17.0898	40.1466
134.72	1.62097	2.97534	4.19836	7.91821	10.3948	17.0781	40.0978
134.82	1.62878	2.97534	4.19446	7.92603	10.3831	17.0605	40.0568
134.92	1.61511	2.97534	4.1925	7.91467	10.3694	17.0469	40.0138
135.02	1.6073	2.96753	4.17688	7.89673	10.3557	17.0101	39.9572
135.12	1.6073	2.96753	4.1792	7.89673	10.3518	17	39.9161
135.22	1.6073	2.96753	4.17493	7.8772	10.3323	16.9805	39.8634
135.32	1.6073	2.95581	4.16711	7.86548	10.3206	16.9609	39.8071
135.42	1.6073	2.95581	4.16907	7.85962	10.3147	16.9316	39.7677
135.52	1.59753	2.95386	4.16711	7.85376	10.3088	16.918	39.7169
135.62	1.59204	2.948	4.1593	7.84009	10.2815	16.8926	39.6681
135.72	1.60144	2.95581	4.14954	7.83618	10.2756	16.8809	39.6271
135.82	1.59949	2.95386	4.1554	7.83423	10.2698	16.8613	39.5763
135.92	1.59167	2.93823	4.14758	7.80884	10.2502	16.8418	39.5275
136.02	1.59363	2.94019	4.14172	7.81665	10.2444	16.8242	39.4865
136.12	1.61316	2.95972	4.16125	7.80884	10.2522	16.8242	39.4552
136.22	1.61084	2.94568	4.14722	7.80847	10.2303	16.8004	39.4083
136.32	1.60144	2.93628	4.13782	7.78735	10.2155	16.7793	39.3595
136.42	1.59167	2.93823	4.13977	7.78735	10.2131	16.7598	39.3185
136.52	1.59949	2.94604	4.13586	7.77759	10.2034	16.7422	39.2775
136.62	1.59753	2.94409	4.13391	7.77563	10.2014	16.7285	39.2345
136.72	1.59167	2.93628	4.11829	7.75806	10.1741	16.7031	39.1974
136.82	1.59949	2.92456	4.12024	7.75806	10.1643	16.6797	39.1486
136.92	1.59949	2.92651	4.12805	7.74634	10.1643	16.6742	39.1056
137.02	1.59753	2.93237	4.1261	7.74438	10.1506	16.6582	39.0665
137.12	1.59167	2.92456	4.10852	7.73071	10.137	16.6328	39.0177
137.22	1.59167	2.91675	4.11633	7.72681	10.1331	16.6211	38.9747
137.32	1.59167	2.9187	4.10852	7.71509	10.1213	16.6035	38.9263
137.42	1.59167	2.92456	4.10657	7.70764	10.1116	16.5898	38.8888
137.52	1.59167	2.91675	4.09875	7.69751	10.094	16.5645	38.8478
137.62	1.59167	2.9187	4.08899	7.69751	10.094	16.5527	38.8107
137.72	1.578	2.91284	4.09485	7.68774	10.0803	16.541	38.7736
137.82	1.57019	2.90503	4.08704	7.67017	10.0549	16.5215	38.7169
137.92	1.57214	2.90503	4.08704	7.67017	10.0549	16.5039	38.6876
138.02	1.57996	2.90503	4.08154	7.65845	10.0452	16.4922	38.6466
138.12	1.578	2.90308	4.08899	7.64673	10.0393	16.4805	38.6056
138.22	1.57019	2.88745	4.08118	7.64673	10.0237	16.4609	38.549
138.32	1.57019	2.88977	4.06946	7.63892	10.0139	16.4414	38.5083
138.42	1.57214	2.89917	4.07141	7.62915	10.0139	16.4238	38.4786
138.52	1.57996	2.89917	4.07922	7.62915	10.0022	16.4121	38.4298
138.62	1.578	2.89917	4.07727	7.6272	9.99243	16.3929	38.3986
138.72	1.57019	2.89917	4.06165	7.60767	9.97485	16.375	38.3615
138.82	1.57251	2.88745	4.06165	7.60181	9.97095	16.3633	38.3263
138.92	1.58191	2.88745	4.06165	7.5979	9.96313	16.3457	38.2775
139.02	1.58191	2.8894	4.05188	7.5979	9.95374	16.334	38.2482
139.12	1.57996	2.89526	4.05774	7.59009	9.95337	16.3145	38.2032
139.22	1.57214	2.88745	4.04993	7.57837	9.93384	16.2949	38.1583
139.32	1.5741	2.8894	4.04993	7.57837	9.92798	16.2852	38.129
139.42	1.58191	2.89722	4.04016	7.5686	9.92407	16.2734	38.0884
139.52	1.58191	2.89722	4.04797	7.5686	9.91626	16.2539	38.0587
139.62	1.58191	2.8894	4.04797	7.5686	9.90649	16.2441	38.0216
139.72	1.57959	2.88708	4.04565	7.55457	9.89246	16.2301	37.9763
[truncated: 2,803 more rows]
