# Supplementary material for: MORC2 is a phosphorylation-dependent DNA compaction machine
Source: Nat Commun. 2025 Jul 1;16:5606. doi: 10.1038/s41467-025-60751-z (PMC12216690; doi:10.1038/s41467-025-60751-z)
Supplement: Supplementary file 16 — Source Data [file 41467_2025_60751_MOESM16_ESM.zip › Source_data/Supplementary Fig5f_source.xlsx]

## Sheet: S87A
Time (s)	3.9 nM	7.81 nM	15.63 nM	31.25 nM	62.5 nM	125 nM	250 nM	500 nM
-59.96	-0.0976868	-0.195251	-0.207581	-0.233887	-0.203552	-0.262299	-0.149048	-0.0264893
-59.86	-0.0965271	-0.194885	-0.197815	-0.227234	-0.202393	-0.261139	-0.138489	-0.0256958
-59.76	-0.0965271	-0.196045	-0.207581	-0.241699	-0.203186	-0.266998	-0.138123	-0.0245361
-59.66	-0.0965271	-0.186279	-0.207581	-0.241699	-0.200439	-0.251373	-0.149048	-0.0343018
-59.56	-0.094574	-0.196045	-0.195862	-0.231934	-0.19458	-0.251373	-0.139282	-0.0245361
-59.46	-0.0848083	-0.186279	-0.201721	-0.242493	-0.184814	-0.251373	-0.133423	-0.0343018
-59.36	-0.0984802	-0.190186	-0.186096	-0.233887	-0.198486	-0.25412	-0.127563	-0.0331421
-59.26	-0.107086	-0.207763	-0.190002	-0.237793	-0.206299	-0.272857	-0.13147	-0.0499268
-59.16	-0.10434	-0.197998	-0.197815	-0.243652	-0.196533	-0.259186	-0.149048	-0.0635986
-59.06	-0.0898746	-0.190186	-0.197815	-0.243652	-0.197693	-0.244721	-0.135376	-0.0479736
-58.96	-0.0730896	-0.184326	-0.185303	-0.235046	-0.180908	-0.237701	-0.130676	-0.0491333
-58.86	-0.0672302	-0.164795	-0.162659	-0.228027	-0.175842	-0.222076	-0.113892	-0.0323486
-58.76	-0.0672302	-0.156982	-0.157593	-0.212402	-0.175049	-0.227936	-0.0990601	-0.0264893
-58.66	-0.0672302	-0.156982	-0.158752	-0.213196	-0.175049	-0.222076	-0.109985	-0.0253296
-58.56	-0.0769958	-0.166748	-0.168518	-0.220215	-0.184814	-0.222076	-0.109985	-0.022583
-58.46	-0.0664368	-0.156189	-0.164612	-0.214355	-0.174255	-0.211517	-0.119751	-0.0264893
-58.36	-0.063324	-0.155029	-0.148193	-0.203796	-0.173096	-0.220917	-0.109192	-0.0256958
-58.26	-0.0641178	-0.15503	-0.156799	-0.212402	-0.173096	-0.212311	-0.117798	-0.0245361
-58.16	-0.0652771	-0.155029	-0.157593	-0.206543	-0.173096	-0.208405	-0.108032	-0.0147705
-58.06	-0.0555118	-0.146057	-0.186096	-0.212402	-0.185608	-0.206452	-0.108032	-0.0245361
-57.96	-0.0867615	-0.162842	-0.180237	-0.202637	-0.210205	-0.227936	-0.108826	-0.0147705
-57.86	-0.110992	-0.155029	-0.191956	-0.218262	-0.206299	-0.252167	-0.133423	-0.0206299
-57.76	-0.118011	-0.162842	-0.197815	-0.213196	-0.216064	-0.253326	-0.168579	-0.0272827
-57.66	-0.118011	-0.158936	-0.197815	-0.214355	-0.206299	-0.243561	-0.168579	-0.0284424
-57.56	-0.121918	-0.160889	-0.188049	-0.218262	-0.208252	-0.253326	-0.169373	-0.0284424
-57.46	-0.126984	-0.165955	-0.202515	-0.228027	-0.223877	-0.252533	-0.170532	-0.0323486
-57.36	-0.116058	-0.173401	-0.204834	-0.233093	-0.214111	-0.241608	-0.173645	-0.0354614
-57.26	-0.13443	-0.214416	-0.188049	-0.222168	-0.227783	-0.245514	-0.168579	-0.0343018
-57.16	-0.147308	-0.260498	-0.191956	-0.23584	-0.233643	-0.257233	-0.178345	-0.038208
-57.06	-0.157074	-0.266357	-0.199768	-0.242493	-0.233643	-0.25528	-0.178345	-0.0440674
-56.96	-0.145355	-0.256592	-0.215393	-0.243652	-0.229736	-0.251373	-0.182251	-0.053833
-56.86	-0.145355	-0.260498	-0.215393	-0.247559	-0.223877	-0.261932	-0.178345	-0.0401611
-56.76	-0.147308	-0.278076	-0.211487	-0.253418	-0.235596	-0.263092	-0.172485	-0.0448608
-56.66	-0.151215	-0.281982	-0.207581	-0.253418	-0.239502	-0.266998	-0.179138	-0.0479736
-56.56	-0.176605	-0.296447	-0.211487	-0.26709	-0.25592	-0.282623	-0.184204	-0.0518799
-56.46	-0.190277	-0.30658	-0.237671	-0.278809	-0.266052	-0.301361	-0.209595	-0.0772705
-56.36	-0.205902	-0.295654	-0.247803	-0.281921	-0.262939	-0.300201	-0.218567	-0.0862427
-56.26	-0.219574	-0.295654	-0.246643	-0.281555	-0.28247	-0.309967	-0.217407	-0.0909424
-56.16	-0.231293	-0.287842	-0.256409	-0.29248	-0.28833	-0.31192	-0.227173	-0.108521
-56.06	-0.223481	-0.278077	-0.268127	-0.284668	-0.284424	-0.302948	-0.229126	-0.116333
-55.96	-0.219574	-0.262451	-0.258362	-0.259277	-0.284424	-0.313873	-0.209595	-0.107361
-55.86	-0.216461	-0.246826	-0.256409	-0.243652	-0.289124	-0.292389	-0.208435	-0.118286
-55.76	-0.227386	-0.251526	-0.246643	-0.224121	-0.296143	-0.282623	-0.180298	-0.106567
-55.66	-0.227386	-0.264404	-0.247437	-0.228027	-0.296143	-0.263092	-0.166626	-0.116333
-55.56	-0.216828	-0.251893	-0.262268	-0.224121	-0.285584	-0.246674	-0.151001	-0.116333
-55.46	-0.221527	-0.248779	-0.257568	-0.213562	-0.284424	-0.235748	-0.144348	-0.105774
-55.36	-0.201996	-0.227295	-0.242737	-0.207336	-0.284424	-0.211151	-0.143188	-0.100708
-55.26	-0.200043	-0.233154	-0.221252	-0.202637	-0.284424	-0.202545	-0.13147	-0.0948486
-55.16	-0.19693	-0.217529	-0.205627	-0.202637	-0.259827	-0.19278	-0.137329	-0.0956421
-55.06	-0.193389	-0.231201	-0.167358	-0.188965	-0.28247	-0.222076	-0.134216	-0.0784302
-54.96	-0.209808	-0.230408	-0.142334	-0.190918	-0.309021	-0.225189	-0.124817	-0.0596924
-54.86	-0.211761	-0.207764	-0.11969	-0.206543	-0.282471	-0.200592	-0.115845	-0.0928955
-54.76	-0.182465	-0.207764	-0.111877	-0.212402	-0.284424	-0.205292	-0.137329	-0.100708
-54.66	-0.123871	-0.182373	-0.0982056	-0.210449	-0.274658	-0.212311	-0.13147	-0.0557861
-54.56	-0.0828553	-0.182373	-0.102112	-0.196777	-0.280518	-0.208405	-0.119751	-0.0011
-54.46	-0.0144958	-0.166748	-0.0982056	-0.190918	-0.241455	-0.210358	-0.117798	0.0692139
-54.36	0.0226135	-0.162842	-0.0728149	-0.179199	-0.188721	-0.206451	-0.102173	0.149292
-54.26	0.0558172	-0.170654	-0.0806274	-0.190918	-0.141845	-0.196685	-0.129517	0.184448
-54.16	0.077301	-0.162842	-0.0689087	-0.188965	-0.0773926	-0.191986	-0.133423	0.213745
-54.06	0.0995796	-0.156982	-0.064209	-0.187012	-0.0285637	-0.192779	-0.143188	0.275085
-53.96	0.0921326	-0.215179	-0.0396118	-0.194031	-0.0387268	-0.175201	-0.154907	0.381317
-53.86	0.0976257	-0.173401	-0.161896	-0.303436	0.0339355	-0.183807	-0.279144	0.288361
-53.76	0.141742	-0.102704	-0.239624	-0.313965	0.322589	-0.107617	-0.320923	-0.0983582
-53.66	-0.0496521	-0.178864	-0.419281	-0.244812	0.476105	0.0271301	-0.242798	-0.641327
-53.56	-0.537567	-0.118714	-0.936096	-0.520599	0.152282	-0.226776	-0.266632	-1.30658
-53.46	-0.964111	-0.194885	-0.784515	-0.591309	-0.63443	-0.59552	-0.0853577	-1.19797
-53.36	-1.11215	-0.208923	-0.576721	-0.565918	-1.04498	-0.731842	-0.412323	-1.04211
-53.26	-1.1676	-0.168698	-0.578674	-0.54834	-1.15902	-0.825192	-0.558044	-0.917114
-53.16	-1.01566	-0.115173	-0.332184	-0.399902	-1.17661	-0.743561	-0.422882	-0.480774
-53.06	-0.769973	-0.0807949	-0.0661621	-0.228394	-1.02348	-0.633407	-0.136932	-0.0932617
-52.96	-0.461365	-0.0917358	-0.0341492	-0.236633	-0.821533	-0.504486	0.0349121	0.276611
-52.86	0.124573	-0.101898	0.247894	-0.0737305	-0.203552	-0.065033	0.33963	0.601654
-52.76	0.061683	-0.164788	0.0701599	-0.10965	0.0722116	-0.184167	0.117371	0.417664
-52.66	0.0401917	-0.17926	-0.0454712	-0.169434	0.000732	-0.199432	-0.0474854	0.227417
-52.56	0.0273154	-0.195249	-0.0443115	-0.154602	-0.0539529	-0.225187	-0.0592041	0.194214
-52.46	0.0343323	-0.192139	-0.0388184	-0.160828	-0.0551147	-0.210358	-0.0611572	0.182495
-52.36	0.0226135	-0.205811	-0.0552368	-0.159668	-0.0441895	-0.204498	-0.0650635	0.161804
-52.26	0.00504	-0.219482	-0.0747681	-0.175293	-0.040283	-0.216217	-0.0963135	0.13562
-52.16	-0.0379333	-0.224182	-0.0845337	-0.190918	-0.0461426	-0.208405	-0.113892	0.115295
-52.06	-0.0984796	-0.250732	-0.0931396	-0.185059	-0.0812982	-0.233795	-0.106079	0.106323
-51.96	-0.143402	-0.258545	-0.11969	-0.200684	-0.107483	-0.239655	-0.119751	0.0672607
-51.86	-0.16684	-0.260498	-0.139221	-0.200684	-0.139893	-0.235748	-0.135376	0.0418701
-51.76	-0.182465	-0.24878	-0.15094	-0.192871	-0.157471	-0.234589	-0.13147	0.0203857
-51.66	-0.196136	-0.270264	-0.139221	-0.179199	-0.214111	-0.247467	-0.120544	0.00281
-51.56	-0.201996	-0.272217	-0.164612	-0.196777	-0.245361	-0.272857	-0.133423	-0.0362549
-51.46	-0.190277	-0.266357	-0.18219	-0.208496	-0.268799	-0.263092	-0.149048	-0.0655518
-51.36	-0.196136	-0.270264	-0.184937	-0.192871	-0.278564	-0.276764	-0.139282	-0.0897827
-51.26	-0.182465	-0.266358	-0.221252	-0.207336	-0.270752	-0.282623	-0.152954	-0.116333
-51.16	-0.183258	-0.263245	-0.231018	-0.210449	-0.280518	-0.284576	-0.158813	-0.102661
-51.06	-0.16684	-0.253846	-0.229065	-0.210449	-0.269593	-0.276764	-0.160767	-0.0987549
-50.96	-0.180511	-0.252686	-0.221252	-0.19873	-0.282471	-0.292389	-0.149048	-0.0811768
-50.86	-0.194183	-0.246826	-0.227112	-0.210449	-0.280518	-0.296295	-0.158813	-0.0968018
-50.76	-0.227386	-0.261291	-0.240784	-0.228027	-0.28833	-0.31662	-0.166626	-0.100708
-50.66	-0.231293	-0.268311	-0.256409	-0.247559	-0.294189	-0.323639	-0.19281	-0.124146
-50.56	-0.210968	-0.257752	-0.266174	-0.253418	-0.297303	-0.309174	-0.186157	-0.126099
-50.46	-0.200043	-0.270264	-0.27594	-0.242859	-0.302002	-0.31778	-0.165833	-0.130005
-50.36	-0.194977	-0.264404	-0.285706	-0.251465	-0.306702	-0.31778	-0.164673	-0.131958
-50.26	-0.19809	-0.276123	-0.297424	-0.241699	-0.325439	-0.319733	-0.145142	-0.122192
-50.16	-0.19223	-0.276123	-0.309143	-0.249512	-0.315674	-0.323639	-0.151001	-0.10968
-50.06	-0.188324	-0.267151	-0.297424	-0.22998	-0.311768	-0.319733	-0.137329	-0.0975952
-49.96	-0.201996	-0.278076	-0.289612	-0.224915	-0.298096	-0.313873	-0.13147	-0.0831299
-49.86	-0.200836	-0.268311	-0.277893	-0.231934	-0.282471	-0.313873	-0.141235	-0.0870361
-49.76	-0.212921	-0.273377	-0.264221	-0.210449	-0.275818	-0.31308	-0.129517	-0.0772705
-49.66	-0.200043	-0.256592	-0.267334	-0.213562	-0.270752	-0.31192	-0.138489	-0.0862427
-49.56	-0.211761	-0.252686	-0.256409	-0.202637	-0.264893	-0.321686	-0.127563	-0.085083
-49.46	-0.196136	-0.24292	-0.266174	-0.216309	-0.260986	-0.312714	-0.141235	-0.0811768
-49.36	-0.190277	-0.244873	-0.262268	-0.208496	-0.249268	-0.321686	-0.143982	-0.0714111
-49.26	-0.186371	-0.250732	-0.255249	-0.210449	-0.259033	-0.325592	-0.143188	-0.0635986
-49.16	-0.176605	-0.256592	-0.272034	-0.216309	-0.255127	-0.331451	-0.16272	-0.069458
-49.06	-0.186371	-0.256592	-0.268127	-0.222961	-0.253174	-0.327545	-0.158813	-0.0714111
-48.96	-0.176605	-0.257385	-0.268127	-0.224121	-0.253967	-0.321686	-0.164673	-0.0655518
-48.86	-0.186371	-0.258545	-0.258362	-0.224121	-0.251221	-0.31778	-0.145142	-0.0518799
-48.76	-0.181672	-0.257752	-0.264221	-0.220215	-0.230896	-0.307221	-0.149048	-0.0565796
-48.66	-0.179352	-0.254639	-0.24585	-0.209656	-0.219971	-0.300201	-0.138489	-0.0471802
-48.56	-0.186371	-0.260498	-0.24469	-0.222168	-0.223877	-0.309967	-0.147095	-0.0557861
-48.46	-0.186371	-0.254639	-0.254456	-0.231934	-0.218018	-0.304108	-0.15686	-0.0655518
-48.36	-0.164886	-0.248779	-0.24469	-0.23584	-0.218018	-0.304901	-0.151001	-0.0616455
-48.26	-0.16098	-0.254639	-0.239624	-0.23584	-0.214111	-0.302155	-0.142029	-0.0635986
-48.16	-0.155121	-0.264404	-0.236877	-0.228027	-0.227783	-0.308014	-0.149048	-0.053833
-48.06	-0.145356	-0.264405	-0.240784	-0.231934	-0.223877	-0.292389	-0.145142	-0.0499268
-47.96	-0.149261	-0.255432	-0.236877	-0.222961	-0.219971	-0.288483	-0.12561	-0.0440674
-47.86	-0.145355	-0.24292	-0.232971	-0.224121	-0.204346	-0.268951	-0.119751	-0.0303955
-47.76	-0.148102	-0.248779	-0.21344	-0.214355	-0.212158	-0.274811	-0.104126	-0.0253296
-47.66	-0.144562	-0.23822	-0.219299	-0.222168	-0.18988	-0.262299	-0.113892	-0.0284424
-47.56	-0.137543	-0.24292	-0.204834	-0.203796	-0.183655	-0.270905	-0.118958	-0.0178833
-47.46	-0.131683	-0.231201	-0.195862	-0.202637	-0.188721	-0.261139	-0.113892	-0.0264893
-47.36	-0.137543	-0.250732	-0.199768	-0.206543	-0.198486	-0.265045	-0.102173	-0.0303955
-47.26	-0.137543	-0.246826	-0.220093	-0.216309	-0.204346	-0.270905	-0.121704	-0.0362549
-47.16	-0.13559	-0.24292	-0.217346	-0.212402	-0.214111	-0.281464	-0.118591	-0.0264893
-47.06	-0.13559	-0.237061	-0.227112	-0.222168	-0.20044	-0.268952	-0.12561	-0.0323486
-46.96	-0.139496	-0.240967	-0.217346	-0.213196	-0.198486	-0.263092	-0.106079	-0.0167236
-46.86	-0.13559	-0.24762	-0.227112	-0.214355	-0.200439	-0.263092	-0.113892	-0.0303955
-46.76	-0.146149	-0.244873	-0.217346	-0.214355	-0.19458	-0.263092	-0.109985	-0.0253296
-46.66	-0.137543	-0.239014	-0.21344	-0.210449	-0.19458	-0.263092	-0.109985	-0.0362549
-46.56	-0.142609	-0.232361	-0.207581	-0.194824	-0.18988	-0.262299	-0.106079	-0.0264893
-46.46	-0.125824	-0.219482	-0.206787	-0.203796	-0.177795	-0.261139	-0.0994263	-0.0354614
-46.36	-0.139496	-0.235107	-0.199768	-0.194824	-0.198486	-0.265045	-0.102173	-0.0245361
-46.26	-0.131683	-0.225342	-0.219299	-0.214355	-0.19458	-0.270905	-0.109985	-0.038208
-46.16	-0.125824	-0.221436	-0.211487	-0.210449	-0.19458	-0.25528	-0.111938	-0.0343018
-46.06	-0.12973	-0.229248	-0.206421	-0.210449	-0.192627	-0.263092	-0.0963135	-0.0303955
-45.96	-0.131683	-0.221436	-0.211487	-0.215149	-0.192627	-0.259186	-0.109985	-0.0284424
-45.86	-0.119965	-0.219482	-0.217346	-0.208496	-0.186768	-0.259186	-0.102173	-0.0303955
-45.76	-0.137542	-0.223388	-0.209534	-0.206543	-0.204345	-0.261932	-0.101013	-0.0186768
-45.66	-0.125824	-0.221436	-0.223206	-0.214355	-0.204346	-0.263092	-0.106079	-0.0362549
-45.56	-0.125824	-0.223388	-0.221252	-0.218262	-0.204345	-0.263092	-0.104126	-0.0362549
-45.46	-0.12973	-0.21167	-0.223206	-0.224121	-0.204346	-0.263092	-0.106079	-0.0323486
-45.36	-0.131683	-0.223389	-0.221252	-0.224121	-0.205139	-0.263092	-0.104126	-0.031189
-45.26	-0.130524	-0.21167	-0.223206	-0.224121	-0.206299	-0.263092	-0.106079	-0.0343018
-45.16	-0.133636	-0.223389	-0.221252	-0.224121	-0.206299	-0.263092	-0.104126	-0.0323486
-45.06	-0.131684	-0.21051	-0.227112	-0.224121	-0.206299	-0.263092	-0.115845	-0.0362549
-44.96	-0.136749	-0.222595	-0.227112	-0.224121	-0.205505	-0.262299	-0.10022	-0.0362549
-44.86	-0.13559	-0.209717	-0.227112	-0.223328	-0.204346	-0.261139	-0.109192	-0.0354614
-44.76	-0.125824	-0.215576	-0.227112	-0.226868	-0.19458	-0.251373	-0.0982666	-0.0343018
-44.66	-0.12973	-0.215576	-0.227112	-0.218262	-0.204346	-0.261139	-0.0982666	-0.0343018
-44.56	-0.131683	-0.215576	-0.227112	-0.226074	-0.19458	-0.251373	-0.0982666	-0.0343018
-44.46	-0.119965	-0.205811	-0.227112	-0.218262	-0.19458	-0.251373	-0.0943604	-0.0343018
-44.36	-0.131683	-0.215576	-0.217346	-0.216309	-0.192627	-0.261139	-0.0806885	-0.0245361
-44.26	-0.119965	-0.209717	-0.227112	-0.218262	-0.192627	-0.24942	-0.0924072	-0.0303955
-44.16	-0.13559	-0.215576	-0.217346	-0.216309	-0.206299	-0.263885	-0.0767822	-0.0186768
-44.06	-0.131683	-0.215576	-0.231018	-0.222168	-0.198486	-0.257233	-0.0904541	-0.038208
-43.96	-0.118011	-0.209717	-0.221252	-0.222168	-0.192627	-0.25528	-0.0924072	-0.0303955
-43.86	-0.128571	-0.215576	-0.219299	-0.212402	-0.186768	-0.251373	-0.0814819	-0.0245361
-43.76	-0.133636	-0.218322	-0.215393	-0.216309	-0.200439	-0.263092	-0.088501	-0.0194702
-43.66	-0.127777	-0.215576	-0.227112	-0.220215	-0.19458	-0.24942	-0.0904541	-0.0343018
-43.56	-0.121918	-0.201905	-0.217346	-0.210449	-0.184815	-0.247467	-0.0865479	-0.0186768
-43.46	-0.133636	-0.213623	-0.217346	-0.19873	-0.190674	-0.24942	-0.0806885	-0.0186768
-43.36	-0.121918	-0.201904	-0.21814	-0.210449	-0.175049	-0.247467	-0.0806885	-0.0167236
-43.26	-0.133636	-0.213623	-0.219299	-0.194824	-0.180908	-0.24942	-0.0806885	-0.0167236
-43.16	-0.121918	-0.201904	-0.219299	-0.20459	-0.179749	-0.247467	-0.0865479	-0.0264893
-43.06	-0.118011	-0.207764	-0.219299	-0.20459	-0.177002	-0.243561	-0.0845947	-0.0206299
-42.96	-0.131683	-0.207764	-0.209534	-0.192871	-0.190674	-0.257233	-0.0806885	-0.0264893
-42.86	-0.123077	-0.20697	-0.219299	-0.202637	-0.191833	-0.262299	-0.0943604	-0.0401611
-42.76	-0.119965	-0.205811	-0.20874	-0.192078	-0.175049	-0.251374	-0.0857544	-0.0354614
-42.66	-0.121918	-0.201904	-0.207581	-0.190918	-0.184814	-0.250214	-0.0826416	-0.0343018
-42.56	-0.116059	-0.199951	-0.207581	-0.191711	-0.175049	-0.25528	-0.0845947	-0.0303955
-42.46	-0.114105	-0.201904	-0.211487	-0.192871	-0.184814	-0.266998	-0.0826416	-0.0284424
-42.36	-0.114105	-0.199951	-0.211487	-0.192871	-0.173096	-0.25528	-0.0943604	-0.0303955
-42.26	-0.12857	-0.20581	-0.209534	-0.192871	-0.182861	-0.261139	-0.0767822	-0.0245361
-42.16	-0.125824	-0.205811	-0.219299	-0.196777	-0.182861	-0.261139	-0.0904541	-0.0292358
-42.06	-0.121918	-0.196045	-0.225159	-0.192871	-0.173096	-0.251373	-0.0865479	-0.0362549
-41.96	-0.119965	-0.205811	-0.215393	-0.188965	-0.182861	-0.261139	-0.0826416	-0.022583
-41.86	-0.121918	-0.201904	-0.225159	-0.187012	-0.178955	-0.251373	-0.0912476	-0.0303955
-41.76	-0.110199	-0.190979	-0.215393	-0.188965	-0.16333	-0.251374	-0.0845947	-0.0323486
-41.66	-0.116058	-0.197998	-0.215393	-0.183105	-0.16333	-0.241608	-0.0787354	-0.0167236
-41.56	-0.118011	-0.194091	-0.210327	-0.17334	-0.175049	-0.253326	-0.0689697	-0.0206299
-41.46	-0.121918	-0.192139	-0.225159	-0.185059	-0.165283	-0.253326	-0.0767822	-0.0245361
-41.36	-0.114105	-0.188232	-0.219299	-0.17334	-0.161377	-0.243561	-0.0748291	-0.022583
-41.26	-0.118011	-0.194092	-0.209534	-0.169434	-0.161377	-0.24942	-0.0767822	-0.0128174
-41.16	-0.108246	-0.182373	-0.215393	-0.163574	-0.145752	-0.233795	-0.0670166	-0.0128174
-41.06	-0.107453	-0.183533	-0.203674	-0.163574	-0.141052	-0.233002	-0.0650635	-0.0108643
-40.96	-0.106293	-0.176514	-0.204834	-0.158875	-0.143799	-0.229889	-0.0564575	-0.00226
-40.86	-0.110199	-0.18042	-0.197815	-0.151855	-0.134033	-0.229889	-0.0592041	-0.00891
-40.76	-0.114105	-0.186279	-0.201721	-0.151855	-0.143798	-0.24356	-0.0592041	-0.00891
-40.66	-0.110199	-0.186279	-0.207581	-0.165527	-0.139893	-0.235748	-0.0631104	-0.0245361
-40.56	-0.118011	-0.196045	-0.207581	-0.157715	-0.143799	-0.244354	-0.0689697	-0.0206299
-40.46	-0.110199	-0.182373	-0.205627	-0.161621	-0.130127	-0.241608	-0.0787354	-0.0186768
-40.36	-0.10434	-0.18042	-0.205627	-0.151855	-0.124268	-0.241608	-0.0689697	-0.0206299
-40.26	-0.109039	-0.186279	-0.195862	-0.151855	-0.128173	-0.245514	-0.0689697	-0.00891
-40.16	-0.112152	-0.182373	-0.209534	-0.151855	-0.130127	-0.247467	-0.0670166	-0.0245361
-40.06	-0.110199	-0.176514	-0.201721	-0.152649	-0.124268	-0.231842	-0.0670166	-0.0108643
-39.96	-0.112152	-0.176514	-0.190002	-0.144043	-0.120361	-0.241608	-0.0670166	-0.005
-39.86	-0.110199	-0.176514	-0.201721	-0.149902	-0.114502	-0.241608	-0.0631104	-0.015564
-39.76	-0.110199	-0.168701	-0.200562	-0.144043	-0.102783	-0.235748	-0.057251	-0.00696
-39.66	-0.121918	-0.18512	-0.197815	-0.138184	-0.108643	-0.247467	-0.0611572	-0.00696
-39.56	-0.110199	-0.18628	-0.203674	-0.149902	-0.102783	-0.231842	-0.0631104	-0.00305
-39.46	-0.125824	-0.186279	-0.191956	-0.134277	-0.098877	-0.241608	-0.057251	-0.0011
-39.36	-0.116058	-0.186279	-0.203674	-0.140137	-0.0930176	-0.231842	-0.0631104	-0.0128174
-39.26	-0.106293	-0.176514	-0.201721	-0.126465	-0.0891114	-0.227936	-0.0513916	0.000854
-39.16	-0.113312	-0.183533	-0.193909	-0.128418	-0.090271	-0.223236	-0.0533447	-0.0011
-39.06	-0.0965273	-0.166748	-0.195068	-0.119812	-0.0734866	-0.222077	-0.0545044	-0.00616
-38.96	-0.110199	-0.18042	-0.18219	-0.112793	-0.083252	-0.235748	-0.0377197	0.00476
-38.86	-0.116852	-0.172607	-0.197815	-0.112793	-0.0793457	-0.225983	-0.0474854	-0.00891
-38.76	-0.106293	-0.170655	-0.18219	-0.112793	-0.0734866	-0.224823	-0.0482788	-0.0108643
-38.66	-0.112152	-0.172607	-0.176331	-0.112793	-0.0695801	-0.227936	-0.0435791	0.000854
-38.56	-0.100434	-0.166748	-0.18219	-0.108887	-0.0676272	-0.225983	-0.0552979	-0.0108643
-38.46	-0.116058	-0.18042	-0.180237	-0.106934	-0.083252	-0.235748	-0.0533447	0.00476
-38.36	-0.102386	-0.172607	-0.190002	-0.112793	-0.0695801	-0.237701	-0.0592041	-0.00891
-38.26	-0.100434	-0.166748	-0.191956	-0.112793	-0.0637209	-0.222077	-0.0552979	-0.0108643
-38.16	-0.116058	-0.170654	-0.180237	-0.103027	-0.0734863	-0.235748	-0.0396729	0.00476
-38.06	-0.106293	-0.172608	-0.199768	-0.112793	-0.0598146	-0.227936	-0.0533447	-0.00891
-37.96	-0.106293	-0.155029	-0.191956	-0.103027	-0.0539551	-0.225983	-0.0455322	-0.0011
-37.86	-0.106293	-0.168701	-0.190796	-0.103027	-0.0637207	-0.241608	-0.0396729	0.00476
-37.76	-0.106293	-0.170654	-0.197815	-0.103027	-0.0547487	-0.231842	-0.0494385	6.1e-05
-37.66	-0.106293	-0.159729	-0.193909	-0.0991211	-0.0559082	-0.231842	-0.0494385	-0.00305
-37.56	-0.106292	-0.172607	-0.191956	-0.0932617	-0.0617673	-0.231842	-0.0377197	0.00281
-37.46	-0.106293	-0.156982	-0.193909	-0.0913086	-0.0461426	-0.231842	-0.0435791	0.00281
-37.36	-0.106293	-0.166748	-0.191956	-0.0913086	-0.052002	-0.241608	-0.0377197	0.00281
-37.26	-0.102387	-0.153077	-0.203674	-0.097168	-0.0422367	-0.227936	-0.0377197	-0.00305
-37.16	-0.0906677	-0.151123	-0.184143	-0.0776367	-0.036377	-0.222076	-0.0338135	0.0145264
-37.06	-0.108245	-0.168701	-0.18219	-0.0764771	-0.0363765	-0.226776	-0.0318604	0.0145264
-36.96	-0.108246	-0.154236	-0.190002	-0.0952148	-0.0316772	-0.229095	-0.0396729	-0.0011
-36.86	-0.106293	-0.160889	-0.185303	-0.0905151	-0.0344238	-0.231842	-0.0349731	0.0036
-36.76	-0.102387	-0.162842	-0.191956	-0.0834961	-0.0207521	-0.231842	-0.041626	-0.005
-36.66	-0.0867615	-0.147217	-0.18219	-0.0834961	-0.0148926	-0.222076	-0.0338135	-0.0011
-36.56	-0.100433	-0.160888	-0.176331	-0.0834961	-0.0148922	-0.235748	-0.0279541	0.0106201
-36.46	-0.102386	-0.153076	-0.180237	-0.0932617	-0.0148926	-0.227936	-0.0424194	-0.005
-36.36	-0.0906677	-0.147217	-0.18219	-0.0834961	-0.0148926	-0.216217	-0.0357666	0.00867
-36.26	-0.102386	-0.147217	-0.170471	-0.0834961	-0.0109861	-0.227936	-0.0299072	0.0145264
-36.16	-0.0867615	-0.147217	-0.18219	-0.0795898	-0.00513	-0.225983	-0.0357666	0.00476
-36.06	-0.0906677	-0.141357	-0.170471	-0.0737305	-0.00513	-0.222076	-0.0240479	0.0145264
-35.96	-0.0926208	-0.153076	-0.180237	-0.0737305	-0.00122	-0.231842	-0.0299072	0.0145264
-35.86	-0.0867615	-0.151123	-0.18219	-0.0698242	0.00464	-0.222076	-0.0357666	0.0145264
-35.76	-0.0867612	-0.151123	-0.176331	-0.0639648	0.00855	-0.227936	-0.0201416	0.0145264
-35.66	-0.0867615	-0.146057	-0.172424	-0.0737305	0.0183105	-0.212311	-0.026001	0.00397
-35.56	-0.0867617	-0.137451	-0.167358	-0.0698242	0.0241697	-0.212311	-0.010376	0.0164795
-35.46	-0.0867615	-0.147217	-0.158752	-0.0541992	0.0280762	-0.222076	-0.010376	0.0223389
-35.36	-0.0906677	-0.141357	-0.164612	-0.0600586	0.0339355	-0.212311	-0.0201416	0.0164795
-35.26	-0.0918272	-0.152283	-0.152893	-0.0541992	0.0288698	-0.217377	-0.0123291	0.0281982
-35.16	-0.0730896	-0.141357	-0.163818	-0.0592651	0.0397949	-0.198639	-0.0232544	0.0172729
-35.06	-0.0848081	-0.141357	-0.156799	-0.0385742	0.0437014	-0.210357	-0.0123291	0.0379639
-34.96	-0.0856018	-0.147217	-0.158752	-0.0444336	0.0476074	-0.196686	-0.0220947	0.0281982
-34.86	-0.0730896	-0.133545	-0.158752	-0.0444336	0.0534668	-0.19162	-0.0142822	0.0223389
-34.76	-0.080902	-0.141357	-0.143127	-0.0288086	0.05542	-0.196686	-0.00842	0.0379639
-34.66	-0.0769958	-0.137451	-0.15094	-0.0366211	0.0593262	-0.198639	-0.00842	0.0301514
-34.56	-0.0867614	-0.147217	-0.143127	-0.0385742	0.05542	-0.196686	-0.00452	0.0379639
-34.46	-0.0769958	-0.137451	-0.15094	-0.0327148	0.0651855	-0.198639	-0.0123291	0.0301514
-34.36	-0.0769958	-0.147217	-0.147034	-0.0327148	0.0593262	-0.19278	-0.00452	0.0281982
-34.26	-0.0769961	-0.137451	-0.152893	-0.0288086	0.0749509	-0.19278	-0.00922	0.0340576
-34.16	-0.0769958	-0.14801	-0.141174	-0.0268555	0.0690918	-0.202545	-0.00061	0.0340576
-34.06	-0.0809023	-0.137451	-0.152893	-0.0385742	0.0710447	-0.19278	-0.010376	0.0340576
-33.96	-0.0722961	-0.136658	-0.141968	-0.0229492	0.0796509	-0.191986	-0.010376	0.0340576
-33.86	-0.078949	-0.145264	-0.144287	-0.0182495	0.0769043	-0.194733	0.000183	0.0446167
-33.76	-0.0809022	-0.135498	-0.141174	-0.0249023	0.0808104	-0.196686	-0.0123291	0.0360107
-33.66	-0.0797424	-0.145264	-0.133362	-0.0170898	0.0827637	-0.194733	-0.00452	0.0449829
-33.56	-0.0828553	-0.135498	-0.141174	-0.0256958	0.0808104	-0.201386	-0.0123291	0.0340576
-33.46	-0.0769958	-0.141357	-0.133362	-0.019043	0.0905762	-0.198639	-0.00452	0.0340576
-33.36	-0.0769958	-0.129639	-0.137268	-0.0229492	0.0925293	-0.19278	-0.00842	0.0379639
-33.26	-0.0867612	-0.145263	-0.129456	-0.0229492	0.0808108	-0.202545	-0.00061	0.039917
-33.16	-0.0750427	-0.131592	-0.141174	-0.019043	0.100342	-0.18692	-0.0123291	0.0340576
-33.06	-0.0652773	-0.129639	-0.125549	-0.0131836	0.102295	-0.184967	-0.00647	0.0379639
-32.96	-0.0769958	-0.143311	-0.125549	-0.00342	0.0983887	-0.19278	-0.00061	0.0516357
-32.86	-0.0867615	-0.137451	-0.137268	-0.0151367	0.0983887	-0.198639	-0.0142822	0.0379639
-32.76	-0.0769961	-0.142151	-0.133362	-0.0112305	0.0995481	-0.18692	-0.0142822	0.0379639
-32.66	-0.0867615	-0.145264	-0.131409	-0.00928	0.0964355	-0.198639	-0.00336	0.0496826
-32.56	-0.0762028	-0.138611	-0.133362	-0.0209961	0.106994	-0.182221	-0.0162354	0.0379639
-32.46	-0.0848083	-0.137451	-0.127502	-0.00262	0.100342	-0.190826	0.000183	0.0446167
-32.36	-0.0758362	-0.137451	-0.127502	-0.0112305	0.110107	-0.181061	-0.0123291	0.0418701
-32.26	-0.0828552	-0.131592	-0.127502	-0.0112305	0.110107	-0.18692	-0.00452	0.039917
-32.16	-0.0711365	-0.129639	-0.127502	-0.0112305	0.121826	-0.175201	-0.00842	0.0449829
-32.06	-0.0730897	-0.135498	-0.127502	-0.0112305	0.115967	-0.177155	-0.00842	0.0438232
-31.96	-0.0672302	-0.131592	-0.117737	-0.0120239	0.110107	-0.181854	0.00134	0.0438232
-31.86	-0.0672302	-0.125732	-0.127502	-0.00928	0.129639	-0.169342	-0.00842	0.0477295
-31.76	-0.0672301	-0.125732	-0.113831	-0.00342	0.121826	-0.177154	0.00525	0.0535889
-31.66	-0.0672302	-0.125732	-0.121643	-0.00342	0.129639	-0.169342	-0.00256	0.0496826
-31.56	-0.065277	-0.139404	-0.115784	-0.00342	0.121826	-0.177154	0.00525	0.0477295
-31.46	-0.0652771	-0.131592	-0.125549	-0.00342	0.115967	-0.167389	-0.00256	0.0496826
-31.36	-0.0762024	-0.137451	-0.115784	-0.00342	0.118713	-0.172455	0.000549	0.0477295
-31.26	-0.0652773	-0.127686	-0.126709	-0.0143433	0.121826	-0.171295	-0.00763	0.0524292
-31.16	-0.0750427	-0.137451	-0.115784	-0.00342	0.119873	-0.171295	-0.00452	0.0496826
-31.06	-0.0652773	-0.131592	-0.126343	-0.0131836	0.121826	-0.171295	-0.00452	0.0379639
-30.96	-0.0652771	-0.133545	-0.117737	-0.0131836	0.129639	-0.16153	-0.00256	0.0516357
-30.86	-0.0613708	-0.127686	-0.117737	-0.00342	0.129639	-0.167389	0.00134	0.0496826
-30.76	-0.0602114	-0.127686	-0.113831	-0.00928	0.140564	-0.165436	-0.00452	0.0547485
-30.66	-0.0672302	-0.127686	-0.111877	0.00244	0.123779	-0.167389	0.0072	0.0496826
-30.56	-0.0633243	-0.127686	-0.113831	-0.00928	0.139404	-0.16153	-0.00452	0.0379639
-30.46	-0.0613708	-0.127686	-0.107971	0.012207	0.131592	-0.171295	0.0111084	0.0535889
-30.36	-0.063324	-0.127686	-0.111877	0.0036	0.129639	-0.16153	-0.00256	0.0438232
-30.26	-0.0574646	-0.125732	-0.113831	-0.00342	0.135498	-0.167389	-0.00452	0.0438232
-30.16	-0.0613708	-0.125732	-0.107971	0.000488	0.135498	-0.156464	0.00134	0.0438232
-30.06	-0.0625303	-0.124939	-0.111877	0.00244	0.136292	-0.168548	0.00134	0.0438232
-29.96	-0.0555115	-0.119873	-0.113037	0.00128	0.141357	-0.151764	0.00134	0.0446167
-29.86	-0.0437927	-0.108948	-0.106018	0.0083	0.153076	-0.151764	0.00134	0.0496826
-29.76	-0.0535581	-0.125732	-0.098999	0.0083	0.141358	-0.151764	0.0111084	0.0516357
-29.66	-0.0535583	-0.121826	-0.111877	0.0083	0.156982	-0.147858	0.00134	0.0496826
-29.56	-0.0555112	-0.121826	-0.106018	0.012207	0.141358	-0.157623	0.0150146	0.055542
-29.46	-0.0563049	-0.123779	-0.107971	0.012207	0.14917	-0.147858	0.00525	0.0535889
-29.36	-0.0535583	-0.11792	-0.107971	0.00635	0.14447	-0.151764	-0.00061	0.0535889
-29.26	-0.0516055	-0.121826	-0.107971	0.0102539	0.153076	-0.151764	0.00525	0.0574951
-29.16	-0.0437927	-0.123779	-0.107971	0.012207	0.153076	-0.141998	0.0111084	0.0586548
-29.06	-0.047699	-0.11792	-0.0982056	0.0200195	0.153076	-0.147858	0.0111084	0.055542
-28.96	-0.0418396	-0.11792	-0.107971	0.0161133	0.153076	-0.145905	0.0111084	0.0614014
-28.86	-0.0535583	-0.11792	-0.0982056	0.0161133	0.143311	-0.151764	0.0111084	0.0574951
-28.76	-0.0418398	-0.112061	-0.107971	0.0153198	0.151123	-0.151764	0.0111084	0.0574951
-28.66	-0.0429993	-0.11322	-0.0982056	0.0141602	0.149963	-0.141998	0.0072	0.0594482
-28.56	-0.0457459	-0.105042	-0.0974121	0.0266724	0.147217	-0.147858	0.00604	0.0582886
-28.46	-0.0359802	-0.106201	-0.0970459	0.0219727	0.156982	-0.145905	0.0169678	0.0653076
-28.36	-0.0457458	-0.115967	-0.0982056	0.0239258	0.147217	-0.147858	0.0181274	0.0653076
-28.26	-0.0359806	-0.106202	-0.0982056	0.0219727	0.160888	-0.141999	0.0111084	0.055542
-28.16	-0.0504456	-0.119873	-0.0982056	0.027832	0.153076	-0.151764	0.0150146	0.0692139
-28.06	-0.0437928	-0.112061	-0.0962524	0.027832	0.156189	-0.141998	0.0169678	0.071167
-27.96	-0.047699	-0.106201	-0.0962524	0.027832	0.14917	-0.147858	0.0111084	0.0653076
-27.86	-0.047699	-0.110107	-0.0962524	0.0219727	0.160889	-0.136139	0.00525	0.0594482
-27.76	-0.0457456	-0.115967	-0.0962524	0.0239258	0.14917	-0.151764	0.0169678	0.0703735
-27.66	-0.0457458	-0.112061	-0.0962524	0.0219727	0.164795	-0.147858	0.0111084	0.0574951
-27.56	-0.0351872	-0.0956425	-0.0962524	0.027832	0.169494	-0.127533	0.0150146	0.0731201
-27.46	-0.0457458	-0.110901	-0.0915527	0.0422974	0.160889	-0.136139	0.0333862	0.0778198
-27.36	-0.0359802	-0.104248	-0.0903931	0.0336914	0.168701	-0.132233	0.0228271	0.0789795
-27.26	-0.049652	-0.11206	-0.0923462	0.0317383	0.160889	-0.141998	0.0228271	0.0731201
-27.16	-0.0457458	-0.108154	-0.0903931	0.0328979	0.164795	-0.131073	0.0181274	0.0692139
-27.06	-0.04184	-0.108155	-0.0923462	0.0297852	0.168701	-0.128327	0.0150146	0.0672607
-26.96	-0.0496521	-0.106201	-0.0775146	0.0454102	0.170654	-0.136139	0.0306396	0.0731201
-26.86	-0.0465393	-0.106201	-0.0884399	0.0356445	0.164795	-0.128326	0.020874	0.0750732
-26.76	-0.0535583	-0.115967	-0.0786743	0.0356445	0.155029	-0.132233	0.0306396	0.0750732
-26.66	-0.0418396	-0.110107	-0.0884399	0.0395508	0.166748	-0.126373	0.020874	0.0653076
-26.56	-0.0535581	-0.11206	-0.0825806	0.0415039	0.156189	-0.138092	0.0267334	0.0703735
-26.46	-0.0379333	-0.106201	-0.0942993	0.0395508	0.168701	-0.132233	0.0150146	0.0574951
-26.36	-0.032074	-0.100342	-0.0767212	0.0454102	0.18042	-0.126373	0.0306396	0.0731201
-26.26	-0.0469053	-0.115967	-0.0806274	0.0454102	0.165589	-0.137298	0.0267334	0.0731201
-26.16	-0.0301208	-0.106201	-0.0817871	0.0481567	0.176514	-0.120514	0.0119019	0.0641479
-26.06	-0.0379332	-0.115967	-0.0747681	0.0532227	0.166748	-0.134186	0.0267334	0.0789795
-25.96	-0.0437927	-0.106201	-0.0786743	0.0454102	0.176514	-0.126373	0.0181274	0.071167
-25.86	-0.0340271	-0.106201	-0.0853271	0.0532227	0.176514	-0.120514	0.020874	0.0750732
-25.76	-0.0437926	-0.110107	-0.0728149	0.059082	0.176514	-0.120514	0.0247803	0.0789795
-25.66	-0.0348206	-0.115967	-0.0806274	0.0543823	0.176514	-0.121307	0.0267334	0.0809326
-25.56	-0.0476989	-0.11792	-0.0767212	0.0512695	0.174561	-0.12442	0.020874	0.0750732
-25.46	-0.0418396	-0.112061	-0.0845337	0.0551758	0.174561	-0.128326	0.00916	0.0770264
-25.36	-0.047699	-0.118713	-0.0728149	0.0512695	0.183533	-0.118561	0.020874	0.0789795
-25.26	-0.0437927	-0.125732	-0.0786743	0.059082	0.176514	-0.122467	0.0306396	0.0770264
-25.16	-0.0379333	-0.108154	-0.0786743	0.0551758	0.194092	-0.108795	0.020874	0.0828857
-25.06	-0.0516051	-0.121826	-0.0747681	0.0649414	0.18042	-0.116608	0.0306396	0.086792
-24.96	-0.0429993	-0.117126	-0.0728149	0.0551758	0.189026	-0.111908	0.020874	0.0899048
-24.86	-0.0457458	-0.121826	-0.0778809	0.0657349	0.186279	-0.116608	0.0314331	0.0836792
-24.76	-0.0398867	-0.110108	-0.0775146	0.0571289	0.182373	-0.114655	0.0220337	0.0789795
-24.66	-0.0418396	-0.106201	-0.0786743	0.0532227	0.186279	-0.106842	0.0267334	0.0906982
-24.56	-0.0406798	-0.115967	-0.0669556	0.0610352	0.172608	-0.114654	0.0345459	0.0887451
-24.46	-0.047699	-0.106201	-0.0806274	0.0649414	0.176514	-0.111542	0.0267334	0.0809326
-24.36	-0.0457458	-0.119873	-0.0728149	0.0582886	0.162048	-0.122467	0.0306396	0.0848389
-24.26	-0.045746	-0.11676	-0.0806274	0.043457	0.164795	-0.122467	0.0169678	0.0750732
-24.16	-0.0457458	-0.123779	-0.0767212	0.0473633	0.155029	-0.122467	0.0150146	0.0750732
-24.06	-0.0457461	-0.112061	-0.0825806	0.0415039	0.160888	-0.122467	0.020874	0.0750732
-23.96	-0.0359802	-0.11792	-0.0806274	0.0532227	0.155029	-0.112701	0.0169678	0.0750732
-23.86	-0.0418396	-0.114014	-0.0767212	0.0571289	0.155029	-0.118561	0.0267334	0.0848389
-23.76	-0.0301211	-0.112061	-0.0864868	0.0512695	0.160888	-0.106842	0.0228271	0.0789795
-23.66	-0.0469055	-0.117126	-0.0806274	0.0629883	0.14801	-0.11972	0.0278931	0.0899048
-23.56	-0.0320744	-0.115967	-0.0935059	0.0462036	0.166748	-0.100983	0.013855	0.0758667
-23.46	-0.0398865	-0.115967	-0.0775146	0.0571289	0.153076	-0.114655	0.0306396	0.0828857
-23.36	-0.0359802	-0.115967	-0.0884399	0.0524292	0.146423	-0.116608	0.0169678	0.0828857
-23.26	-0.0418396	-0.115967	-0.0786743	0.0493164	0.145264	-0.110748	0.020874	0.0828857
-23.16	-0.0270081	-0.102295	-0.0884399	0.0454102	0.155029	-0.111542	0.0150146	0.0828857
-23.06	-0.0379333	-0.106201	-0.0786743	0.0551758	0.145264	-0.108795	0.0306396	0.086792
-22.96	-0.0281677	-0.101135	-0.0845337	0.0571289	0.151123	-0.106842	0.020874	0.0926514
-22.86	-0.0379333	-0.11792	-0.0708618	0.0532227	0.135498	-0.112701	0.0267334	0.0887451
-22.76	-0.0281681	-0.104248	-0.0864868	0.0473633	0.145263	-0.108796	0.0247803	0.0770264
-22.66	-0.0371399	-0.0975952	-0.0825806	0.0512695	0.136292	-0.102142	0.0306396	0.0946045
-22.56	-0.0242617	-0.100342	-0.0759277	0.0579224	0.142517	-0.100983	0.0306396	0.0895386
-22.46	-0.0340271	-0.106201	-0.0786743	0.0551758	0.125732	-0.100983	0.0306396	0.102417
-22.36	-0.0281677	-0.110107	-0.0806274	0.0485229	0.131592	-0.104889	0.0325928	0.0859985
-22.26	-0.0301206	-0.114013	-0.0697021	0.0532227	0.129639	-0.106842	0.0286865	0.0946045
-22.16	-0.0242615	-0.114014	-0.0864868	0.0375977	0.135498	-0.091217	0.0130615	0.0848389
-22.06	-0.0250549	-0.114807	-0.0728149	0.0512695	0.135498	-0.100983	0.0267334	0.0985107
-21.96	-0.0301208	-0.110107	-0.0767212	0.0473633	0.131592	-0.091217	0.0325928	0.0946045
-21.86	-0.0379333	-0.127686	-0.0708618	0.0532227	0.125732	-0.102936	0.0384521	0.10437
-21.76	-0.0379337	-0.11792	-0.0884399	0.0454102	0.125732	-0.0920109	0.020874	0.0926514
-21.66	-0.0379333	-0.127686	-0.0747681	0.0454102	0.124939	-0.0990295	0.0306396	0.102417
-21.56	-0.0281681	-0.121827	-0.0689087	0.0454102	0.133545	-0.0834049	0.0306396	0.106323
-21.46	-0.0371399	-0.126892	-0.0689087	0.0454102	0.120667	-0.0923767	0.0345459	0.112183
-21.36	-0.0262146	-0.126526	-0.0661621	0.0473633	0.125732	-0.0814514	0.0404053	0.112976
-21.26	-0.0367737	-0.127686	-0.0610962	0.0571289	0.125732	-0.0814514	0.0404053	0.125854
-21.16	-0.0262146	-0.11792	-0.0560303	0.0473633	0.125732	-0.0775452	0.0404053	0.116089
-21.06	-0.0359804	-0.123779	-0.0571899	0.0571289	0.125732	-0.0677797	0.0501709	0.129761
-20.96	-0.0262146	-0.112061	-0.0532837	0.0610352	0.134705	-0.0619202	0.0443115	0.128967
-20.86	-0.0262146	-0.127686	-0.0474243	0.0668945	0.133545	-0.0619202	0.0618896	0.143433
-20.76	-0.0254216	-0.115174	-0.0474243	0.0668945	0.134338	-0.0619206	0.052124	0.133667
-20.66	-0.0242615	-0.114014	-0.032959	0.0727539	0.133545	-0.0619202	0.0626831	0.144226
-20.56	-0.0242618	-0.114807	-0.0357056	0.0571289	0.127685	-0.0521549	0.0630493	0.145386
-20.46	-0.0250549	-0.112061	-0.0259399	0.0668945	0.127686	-0.0580139	0.0579834	0.141479
-20.36	-0.0262146	-0.100342	-0.0317993	0.0708008	0.136658	-0.044342	0.0560303	0.139526
-20.26	-0.0281677	-0.108154	-0.0161743	0.0766602	0.119873	-0.0619201	0.0716553	0.154358
-20.16	-0.0281677	-0.108154	-0.0189209	0.0766602	0.119873	-0.0619202	0.0560303	0.141479
-20.06	-0.0273743	-0.107361	-0.0200806	0.0727539	0.114807	-0.0619202	0.0599365	0.147339
-19.96	-0.0203552	-0.0964355	-0.0192871	0.0668945	0.121826	-0.0521545	0.0599365	0.144226
-19.86	-0.0367737	-0.106995	-0.0181274	0.0766602	0.105408	-0.0619202	0.0697021	0.145386
-19.76	-0.0359802	-0.108154	-0.0161743	0.0629883	0.100342	-0.0658264	0.0560303	0.141479
-19.66	-0.032074	-0.0925293	-0.0259399	0.0571289	0.108154	-0.0677795	0.052124	0.125061
-19.56	-0.0262148	-0.100342	-0.0122681	0.0708008	0.100342	-0.0619204	0.052124	0.133667
-19.46	-0.0262146	-0.0964355	-0.0161743	0.0629883	0.102295	-0.0619202	0.052124	0.133667
-19.36	-0.0203552	-0.0866699	-0.0072	0.0668945	0.106201	-0.0521545	0.0618896	0.129761
-19.26	-0.0254212	-0.100342	0.0014	0.0621948	0.102295	-0.0521546	0.0571899	0.133667
-19.16	-0.0250549	-0.0964355	-0.00757	0.0559692	0.0964355	-0.0521545	0.0509644	0.130554
-19.06	-0.0262146	-0.0964355	0.00336	0.0668945	0.0925293	-0.0521545	0.0579834	0.125061
-18.96	-0.0359802	-0.106201	-0.0103149	0.0571289	0.0866699	-0.0619202	0.0423584	0.119995
-18.86	-0.0223083	-0.0964355	-0.0161743	0.0551758	0.0866699	-0.0462952	0.0384521	0.10437
-18.76	-0.0164496	-0.0866705	-0.0122681	0.0532227	0.0956415	-0.0404364	0.0454712	0.114136
-18.66	-0.0184021	-0.0983887	0.00256	0.0680542	0.088623	-0.0521545	0.0501709	0.123901
-18.56	-0.00784	-0.08783	-0.000549	0.0649414	0.0933223	-0.0415959	0.0443115	0.107483
-18.46	-0.016449	-0.097229	0.000244	0.0618286	0.0808105	-0.0509949	0.0392456	0.112976
-18.36	-0.00668	-0.0866699	0.00336	0.0571289	0.0808105	-0.0423889	0.0384521	0.10437
-18.26	-0.0172424	-0.0866699	0.0131226	0.0629883	0.0643921	-0.0423889	0.0423584	0.114136
-18.16	-0.00668	-0.0866699	0.00336	0.0473633	0.0710449	-0.0423889	0.0317993	0.100464
-18.06	-0.016449	-0.0866699	0.0131226	0.0563354	0.0651855	-0.0423889	0.036499	0.10437
-17.96	-0.016449	-0.0866699	-0.000549	0.0512695	0.0515137	-0.0521545	0.0306396	0.0899048
-17.86	-0.00668	-0.0866699	-0.0072	0.0356445	0.0515137	-0.0423889	0.0306396	0.0828857
-17.76	-0.0156555	-0.0858765	-0.00836	0.0454102	0.0464477	-0.0462952	0.0267334	0.0926514
-17.66	-0.0144958	-0.0757446	-0.00757	0.036438	0.0429077	-0.0482483	0.0216675	0.0797729
-17.56	-0.0144958	-0.0866699	-0.00641	0.043457	0.0358887	-0.0423889	0.0325928	0.0848389
-17.46	-0.00552	-0.0769043	-0.00641	0.0395508	0.041748	-0.0423889	0.0220337	0.0848389
-17.36	-0.016449	-0.0866699	-0.000549	0.0387573	0.026123	-0.0423889	0.0306396	0.0809326
-17.26	-0.0105898	-0.0808108	-0.0161743	0.0336914	0.0319822	-0.0462954	0.0267334	0.0742798
-17.16	-0.0223083	-0.0827637	-0.0111084	0.0336914	0.0253296	-0.0462952	0.0169678	0.0692139
-17.06	-0.00668	-0.0769049	-0.0122681	0.0219727	0.0358881	-0.0404364	0.0169678	0.0692139
-16.96	-0.00668	-0.0769043	-0.00641	0.0336914	0.0358887	-0.0306702	0.0228271	0.071167
-16.86	-0.0125427	-0.081604	0.00336	0.027832	0.026123	-0.0365295	0.0325928	0.0750732
-16.76	-0.0137027	-0.0702518	-0.0122681	0.0211792	0.0288693	-0.0337833	0.0259399	0.0594482
-16.66	-0.00552	-0.0671387	-0.00366	0.0286255	0.026123	-0.021698	0.0197144	0.0633545
-16.56	-0.00668	-0.0573734	0.00336	0.0258789	0.0311886	-0.022858	0.020874	0.0633545
-16.46	-0.00668	-0.0671387	0.00336	0.0356445	0.0241699	-0.0189514	0.0306396	0.0633545
-16.36	-0.00668	-0.057373	0.00256	0.0356445	0.0241699	-0.013092	0.020874	0.0594482
-16.26	0.00308	-0.0573734	0.0150757	0.0317383	0.0300289	-0.00333	0.0306396	0.0633545
-16.16	-0.00668	-0.057373	0.0209351	0.0375977	0.0144043	-0.013092	0.0259399	0.0594482
-16.06	-0.00198	-0.0565796	0.0209351	0.0270386	0.0112915	-0.0122986	0.0189209	0.0430298
-15.96	0.00504	-0.0515137	0.0217285	0.0266724	0.0163574	-0.0111389	0.0197144	0.0426636
-15.86	0.00113	-0.0495605	0.0228882	0.027832	0.00189	-0.0150452	0.020874	0.0535889
-15.76	-0.00473	-0.0562135	0.0189819	0.0200195	0.00659	-0.0216981	0.0189209	0.039917
-15.66	-0.000824	-0.057373	0.0131226	0.0083	0.00659	-0.0169983	0.0130615	0.0418701
-15.56	0.00424	-0.0573734	0.00336	0.0083	0.00659	-0.0111393	0.0130615	0.0262451
-15.46	-0.00668	-0.0515137	0.0189819	0.0180664	0.00659	-0.00723	0.00916	0.0321045
-15.36	0.00699	-0.0456543	0.0189819	0.012207	0.00659	-0.00137	0.00641	0.0195923
-15.26	0.00192	-0.0468139	0.0338135	0.0270386	0.00543	-0.00253	0.0111084	0.0340576
-15.16	0.0128479	-0.0456543	0.0314941	0.0247192	0.0058	-0.00137	0.00995	0.0192261
-15.06	0.0128475	-0.035889	0.0326538	0.0258789	0.0144039	0.00839	0.020874	0.024292
-14.96	0.014801	-0.0464478	0.0424194	0.0356445	0.00464	0.00253	0.020874	0.0301514
-14.86	0.014801	-0.0339355	0.0424194	0.0258789	0.0144043	0.018158	0.020874	0.0145264
-14.76	0.0140076	-0.0378418	0.0424194	0.0375977	0.0183105	0.0076	0.020874	0.0234985
-14.66	0.0128479	-0.0280762	0.0424194	0.027832	0.0202637	0.0162048	0.020874	0.0184326
-14.56	0.0128479	-0.0378418	0.0424194	0.0375977	0.0183105	0.00644	0.0200806	0.0125732
-14.46	0.0128479	-0.0280762	0.0463257	0.0270386	0.0202637	0.0201111	0.0189209	0.00867
-14.36	0.023407	-0.0272827	0.0513916	0.0395508	0.0241699	0.0267639	0.0267334	0.00281
-14.26	0.014801	-0.0261231	0.060791	0.0462036	0.0144043	0.0279235	0.0216675	0.0133667
-14.16	0.0245667	-0.026123	0.0521851	0.0473633	0.026123	0.0279236	0.0228271	0.00397
-14.06	0.014801	-0.0269165	0.0639038	0.043457	0.0163574	0.018158	0.0228271	0.0106201
-13.96	0.0237732	-0.0241699	0.0541382	0.0375977	0.026123	0.0298767	0.0130615	-0.005
-13.86	0.0128479	-0.0163574	0.0639038	0.0473633	0.0163574	0.0201111	0.0220337	0.00476
-13.76	0.0265194	-0.0124515	0.0639038	0.0375977	0.0261227	0.0193173	0.0111084	-0.005
-13.66	0.0226135	-0.00659	0.0639038	0.0368042	0.0163574	0.018158	0.020874	0.00476
-13.56	0.0284727	-0.0104983	0.0631104	0.0395508	0.0222166	0.0181577	0.0111084	0.00476
-13.46	0.0116882	-0.0136108	0.0580444	0.0415039	0.00934	0.0169983	0.0169678	0.000854
-13.36	0.00894	-0.010498	0.0510254	0.0344849	0.0214233	0.0142517	0.000183	-0.00696
-13.26	0.016754	-0.00269	0.0482788	0.0415039	0.0241698	0.0181578	0.0072	-0.0108643
-13.16	0.00894	-0.010498	0.0521851	0.0356445	0.010498	0.00839	0.00134	-0.00696
-13.06	0.00308	-0.00269	0.0385132	0.0219727	0.0144041	0.0181578	-0.00256	-0.0206299
-12.96	0.014801	0.00317	0.0424194	0.027832	0.010498	0.0142517	0.000549	-0.0167236
-12.86	0.00504	0.00317	0.0385132	0.027832	0.00464	0.0122986	-0.00452	-0.0167236
-12.76	0.00504	0.00317	0.0326538	0.027832	0.000732	0.0142515	-0.010376	-0.0264893
-12.66	0.014801	0.0129395	0.0279541	0.0239258	0.00659	0.0134583	-0.0142822	-0.0206299
-12.56	0.00424	0.00317	0.0287476	0.0133667	-0.00317	0.00058	-0.0201416	-0.0264893
-12.46	0.00308	0.00317	0.0131226	0.0102539	0.00189	0.00253	-0.0181885	-0.0245361
-12.36	0.0128479	0.0129395	0.0228882	0.012207	-0.00513	0.00644	-0.0220947	-0.0245361
-12.26	0.00699	0.00708	0.0189819	0.012207	-0.00513	-0.00333	-0.0181885	-0.0292358
-12.16	0.0187073	0.0187988	0.0131226	0.000488	-0.00513	-0.00333	-0.0279541	-0.0323486
-12.06	0.0128479	0.0129395	0.00922	0.012207	0.000732	0.00253	-0.0220947	-0.0303955
-11.96	0.00308	0.00317	0.00922	0.00244	-0.0148926	-0.013092	-0.0279541	-0.0264893
-11.86	0.00894	0.0148926	0.00336	-0.0131836	-0.0187988	-0.013092	-0.0377197	-0.0362549
-11.76	-0.00278	0.00433	-0.000549	-0.00342	-0.024658	-0.0111387	-0.0326538	-0.0362549
-11.66	0.00308	0.0129395	-0.0072	-0.0131836	-0.0246582	-0.0111389	-0.0455322	-0.0362549
-11.56	0.00894	0.0129395	-0.00836	-0.0131836	-0.0246582	-0.0111389	-0.0299072	-0.0362549
-11.46	0.00308	0.00903	-0.0122681	-0.00342	-0.0187988	-0.00137	-0.0299072	-0.0362549
-11.36	0.00308	0.00317	-0.0122681	-0.00732	-0.0344238	-0.0150452	-0.0299072	-0.0362549
-11.26	0.00699	0.00708	-0.0278931	-0.0229492	-0.0207521	-0.00723	-0.0338135	-0.0460205
-11.16	-0.000824	-0.000732	-0.0142212	-0.00928	-0.0246582	-0.0111389	-0.0318604	-0.0323486
-11.06	0.00308	0.00317	-0.0220337	-0.0170898	-0.0246582	-0.0111389	-0.0201416	-0.0362549
-10.96	-0.000824	0.00317	-0.0278931	-0.0229492	-0.0148926	-0.00528	-0.0240479	-0.0323486
-10.86	-0.00198	0.0137329	-0.0181274	-0.0112305	-0.0140991	-0.00644	-0.0299072	-0.0167236
-10.76	0.00113	0.00317	-0.017334	-0.0112305	-0.024658	-0.0111387	-0.0154419	-0.0120239
-10.66	-0.00473	0.00317	-0.0278931	-0.0229492	-0.0129395	-0.0111389	-0.0201416	-0.0167236
-10.56	-0.000824	0.0129393	-0.0200806	-0.0131836	-0.00903	-0.00137	-0.0201416	-0.00696
-10.46	0.0108948	0.0129395	-0.0220337	-0.00928	-0.00708	-0.00137	-0.00452	-0.00696
-10.36	-0.00473	0.00317	-0.0161743	-0.00732	-0.0227051	-0.0111389	-0.00256	-0.00696
-10.26	-0.00473	-0.000732	-0.0200806	-0.0131836	-0.0129395	-0.00607	-0.0181885	-0.0167236
-10.16	0.00424	0.00708	-0.0259399	-0.0170898	-0.00903	-0.00919	-0.0181885	-0.00696
-10.06	-0.00668	-0.000732	-0.0220337	-0.019043	-0.00787	-0.0130919	-0.0142822	-0.00305
-9.96	-0.00668	-0.00659	-0.0161743	-0.0131836	-0.0148926	-0.013092	-0.00842	-0.0108643
-9.86	0.00308	0.00708	-0.0200806	-0.0131836	-0.0109863	-0.00333	-0.0123291	-0.005
-9.76	-0.00668	-0.000732	-0.0122681	-0.0131836	-0.00513	-0.0130919	-0.0142822	-0.0011
-9.66	0.00308	0.00513	-0.0161743	-0.0131836	-0.00903	-0.013092	-0.0181885	-0.005
-9.56	0.00308	0.00903	-0.0111084	-0.0131836	-0.0109865	0.00058	-0.00842	0.00476
-9.46	-0.00668	0.000427	-0.0142212	-0.0131836	-0.00513	-0.00723	-0.00842	0.00476
-9.36	-0.00668	-0.00269	-0.00836	-0.0229492	-0.00513	-0.00919	-0.0181885	-0.005
-9.26	0.00308	0.0129392	-0.00836	-0.0131836	-0.00513	0.00839	-0.00452	-0.0011
-9.16	-0.00668	0.00317	-0.00836	-0.0131836	-0.00513	-0.00528	0.00134	0.00476
-9.06	-0.00668	0.00317	-0.0122681	-0.0229492	-0.00513	-0.00723	-0.0123291	0.000854
-8.96	0.00308	0.0129395	-0.0142212	-0.0131836	-0.00513	-0.00137	-0.00452	-0.0011
-8.86	-0.0105896	0.00317	-0.0122681	-0.0131836	-0.00513	-0.00528	0.00134	0.00476
-8.76	-0.00278	0.00708	-0.0181274	-0.0229492	-0.00122	-0.00723	-0.00256	-0.005
-8.66	-0.000824	0.00903	-0.0142212	-0.0131836	0.000732	-0.00528	-0.00452	0.00476
-8.56	-0.0164486	0.00317	-0.0122681	-0.0131836	-0.00513	-0.0111385	0.00134	0.00476
-8.46	-0.000824	0.00708	-0.0161743	-0.0229492	-0.00122	-0.00723	-0.00842	-0.005
-8.36	0.00113	0.00903	-0.0161743	-0.00732	0.000732	-0.00137	0.00134	-0.005
-8.26	-0.0164485	0.00122	-0.0161743	-0.00616	-0.00708	-0.00723	0.00134	0.00476
-8.16	-0.016449	-0.00269	-0.0181274	-0.0249023	-0.00708	-0.013092	-0.010376	-0.00696
-8.06	-0.00198	-0.00385	-0.0220337	-0.0151367	-0.00629	-0.00839	-0.00531	-0.00696
-7.96	0.000336	0.00317	-0.0134277	-0.0143433	-0.00513	0.00449	-0.00763	0.00281
-7.86	-0.016449	-0.000732	-0.0103149	-0.0131836	-0.00708	-0.0111389	-0.00061	0.00281
-7.76	-0.00668	-0.00269	-0.0259399	-0.0170898	-0.00903	-0.0111391	0.00134	-0.00696
-7.66	-0.00668	0.00708	-0.0161743	-0.019043	0.000732	0.00253	0.00134	0.00281
-7.56	-0.0164488	0.00903	-0.0122681	-0.0131836	0.00269	-0.00137	0.00525	0.00671
-7.46	-0.00668	0.00708	-0.020874	-0.0131836	0.000732	-0.00217	-0.00256	0.00281
-7.36	-0.016449	-0.000732	-0.0142212	-0.0131836	-0.00787	-0.00333	0.00525	0.0125732
-7.26	-0.0164491	-0.00269	-0.0220337	-0.0229492	-0.00122	-0.00333	0.00134	0.00281
-7.16	-0.0105896	0.00824	-0.0181274	-0.0131836	0.00464	-0.00723	0.00525	0.00281
-7.06	-0.0125429	0.00513	-0.0181274	-0.0131836	0.00464	0.00058	0.0169678	0.00281
-6.96	-0.0105896	0.0129395	-0.0181274	-0.0131836	0.00464	-0.00723	0.0150146	0.0164795
-6.86	-0.0125427	0.0129395	-0.0220337	-0.0131836	0.00464	-0.00919	0.0072	0.0125732
-6.76	-0.0105898	0.00903	-0.0239868	-0.0131836	0.00464	0.00449	0.0150146	0.0125732
-6.66	-0.00278	0.00708	-0.0220337	-0.0131836	0.00854	0.00253	0.0169678	0.0125732
-6.56	0.00388	0.0137325	-0.0239868	-0.00342	0.024963	0.00919	0.0150146	0.0164795
-6.46	0.00504	0.0148926	-0.00757	0.00128	0.026123	0.00644	0.0255737	0.0231323
-6.36	0.000336	0.0109863	-0.00641	0.0036	0.0222168	0.00058	0.0286865	0.024292
-6.26	-0.0164488	0.00903	-0.0103149	-0.00342	0.00659	-0.00919	0.0228271	0.0360107
-6.16	-0.00668	0.0109863	-0.0267334	-0.00342	0.00659	-0.00919	0.0130615	0.0301514
-6.06	-0.00668	0.00513	-0.0278931	-0.00342	0.00659	-0.00528	0.0228271	0.0321045
-5.96	-0.00668	0.00513	-0.0122681	-0.00342	0.0124512	0.00565	0.0267334	0.0301514
-5.86	-0.016449	0.00903	-0.0103149	-0.00342	0.000732	-0.00723	0.0286865	0.0360107
-5.76	-0.00668	0.0109861	-0.0220337	-0.00928	0.00659	0.00839	0.0169678	0.0301514
-5.66	-0.0105896	0.00513	-0.0200806	0.00244	0.00189	0.00449	0.0228271	0.0457764
-5.56	-0.0262142	0.00122	-0.0259399	-0.00342	-0.00513	-0.0111385	0.0325928	0.0418701
-5.46	-0.0301208	-0.00464	-0.0259399	-0.0170898	-0.00513	-0.0111389	0.0228271	0.0262451
-5.36	-0.0203552	-0.000732	-0.0298462	-0.0229492	-0.00122	-0.0111389	0.0181274	0.0262451
-5.26	-0.0144961	0.000427	-0.0317993	-0.00732	0.0104978	-0.00137	0.0150146	0.039917
-5.16	-0.0203552	-0.00854	-0.0200806	-0.00537	-0.00708	-0.013092	0.0306396	0.0457764
-5.06	-0.0223085	-0.00855	-0.0376587	-0.0229492	-0.00317	-0.0130922	0.0189209	0.0340576
-4.96	-0.0203552	-0.00854	-0.0337524	-0.00928	-0.00122	-0.00333	0.0189209	0.0379639
-4.86	-0.016449	-0.00269	-0.0220337	-0.00732	0.00464	-0.00723	0.0189209	0.0438232
-4.76	-0.0125429	-0.00464	-0.0278931	-0.0131836	0.00854	-0.00919	0.0286865	0.0438232
-4.66	-0.0211487	-0.0124512	-0.0239868	-0.00928	0.000732	-0.0169983	0.0325928	0.0477295
-4.56	-0.0242616	-0.0144044	-0.0317993	-0.00732	0.00854	-0.00919	0.0286865	0.0535889
-4.46	-0.0125427	-0.00269	-0.0337524	-0.00928	0.0144043	-0.00333	0.0325928	0.0574951
-4.36	-0.023468	-0.0136108	-0.0181274	-0.00812	0.00543	-0.0122986	0.0384521	0.0633545
-4.26	-0.0203555	-0.000733	-0.0270996	-0.010437	0.00659	-0.00137	0.0333862	0.0582886
-4.16	-0.016449	-0.00659	-0.0259399	-0.00342	0.0202637	-0.00137	0.0462646	0.0653076
-4.06	-0.0125431	-0.00269	-0.0267334	-0.00342	0.0300289	0.00253	0.0443115	0.0653076
-3.96	-0.0105896	-0.010498	-0.0142212	0.0102539	0.0222168	0.00839	0.0540771	0.0789795
-3.86	-0.016449	-0.0124512	-0.0220337	0.00244	0.0300293	0.0076	0.0462646	0.0750732
-3.76	-0.0125431	0.00238	-0.0239868	-0.00342	0.0397945	0.00644	0.0443115	0.0742798
-3.66	-0.0105896	-0.0124512	-0.0181274	0.0102539	0.0319824	-0.00723	0.0618896	0.086792
-3.56	-0.0164491	-0.0183107	-0.0220337	0.00244	0.0261229	0.00058	0.0482178	0.0789795
-3.46	-0.0172424	-0.0241699	-0.0239868	-0.00342	0.015564	-0.00333	0.0423584	0.0731201
-3.36	-0.0144958	-0.00659	-0.0278931	-0.00342	0.0280762	-0.00333	0.036499	0.0770264
-3.26	0.00308	-0.00659	-0.0181274	-0.00342	0.0339352	-0.00333	0.052124	0.0828857
-3.16	-0.00589	-0.015564	-0.0181274	0.00555	0.0249634	0.00333	0.0513306	0.0828857
-3.06	-0.00473	-0.0144047	-0.0270996	-0.00458	0.0358883	0.010345	0.045105	0.0739136
-2.96	0.00504	-0.0144043	-0.0259399	0.000488	0.0358887	0.0103455	0.0618896	0.0848389
-2.86	0.00894	-0.00153	-0.0169678	0.00635	0.0397949	0.00955	0.0618896	0.0887451
-2.76	0.00504	-0.00659	-0.0142212	0.0219727	0.0456541	0.00839	0.0697021	0.110229
-2.66	0.0187073	-0.00269	-0.0181274	0.0180664	0.0495605	0.00839	0.0716553	0.10553
-2.56	0.0155942	-0.0058	-0.0142212	0.027832	0.0464475	-0.00058	0.0853271	0.108276
-2.46	0.0198669	0.00513	-0.00952	0.0188599	0.0565796	0.00058	0.0822144	0.10907
-2.36	0.0245667	0.00122	-0.00446	0.0239258	0.0554199	0.0103455	0.0872803	0.119995
-2.26	0.0343318	0.00903	-0.00525	0.0348511	0.0710444	0.0134577	0.0982056	0.13562
-2.16	0.0265198	-0.00153	0.00336	0.0415039	0.0651855	0.0122986	0.0950928	0.139526
-2.06	0.0331718	-0.00775	-0.00836	0.0356445	0.0698845	0.00723	0.102905	0.137573
-1.96	0.0393982	-0.000732	-0.00757	0.0462036	0.0682983	0.00449	0.109558	0.148132
-1.86	0.0284729	-0.00659	-0.00641	0.0426636	0.0437012	-0.00137	0.116577	0.155151
-1.76	0.0187073	-0.010498	-0.00641	0.0356445	0.026123	-0.00137	0.106812	0.146545
-1.66	0.0128479	-0.0308228	-0.0025	0.0454102	0.026123	-0.00723	0.100952	0.143433
-1.56	0.00894	-0.0378418	0.00336	0.0317383	0.0124512	-0.000214	0.0825806	0.133667
-1.46	0.0206604	-0.0241699	-0.00641	0.0258789	0.0300293	0.00919	0.0697021	0.133667
-1.36	0.0323792	-0.0144043	0.0111694	0.0395508	0.0272827	0.0232239	0.0736084	0.155151
-1.26	0.0343321	6.09e-05	0.0189819	0.0454102	0.0171507	0.0326231	0.0794678	0.167664
-1.16	0.0351257	-0.0144043	0.0248413	0.0571289	0.0222168	0.0435486	0.0958862	0.172729
-1.06	0.0491644	-0.00934	0.0287476	0.0579224	0.0370489	0.0447088	0.0970459	0.162964
-0.959999	0.0401917	-0.0202637	0.0346069	0.0621948	0.0366821	0.0384827	0.102112	0.160217
-0.860001	0.0663757	-0.00775	0.0209351	0.067688	0.057373	0.0572205	0.0822144	0.148132
-0.760002	0.0765073	0.0199582	0.0346069	0.0864258	0.0886228	0.0779111	0.0931396	0.16687
-0.66	0.0714417	0.0168457	0.0521851	0.0993042	0.104248	0.0853577	0.12439	0.19812
-0.560001	0.073395	0.0246584	0.0365601	0.0942383	0.165558	0.108002	0.11853	0.200073
-0.459999	0.0585632	-0.00659	0.0396729	0.117676	0.156982	0.109955	0.126343	0.214508
-0.360001	0.0519104	-0.0194702	0.0803223	0.100098	0.159729	0.134186	0.151733	0.272339
-0.260002	0.0300598	-0.0194702	0.119385	0.0391846	0.159729	0.134186	0.162292	0.23407
-0.16	0.0300598	-0.0194702	0.119385	0.0196533	0.159729	0.134186	0.162292	0.23407
-0.0600014	0.333148	0.171924	0.119385	0.00909	0.440173	0.391589	0.162292	0.161011
0.0400009	3.70932	2.70551	-0.157562	0.195801	3.3765	2.84433	-0.0334167	0.0321045
0.139999	8.6691	6.58286	0.41272	2.32782	6.42416	3.37088	-0.720917	-4.15149
0.239998	8.62027	7.91528	6.14359	5.20047	4.23392	0.735352	-3.43225	-11.0464
0.339996	5.37914	5.79408	7.99008	6.04422	1.22408	-0.668288	-4.72601	-15.8265
0.440002	4.46637	4.69302	6.14359	4.32666	1.70346	0.0751953	-3.43225	-11.0464
0.540001	3.4761	3.40237	4.71509	3.61026	1.30072	0.225952	-1.93265	-7.24249
0.639999	2.53119	2.65747	3.72562	2.72705	0.847992	-0.0697327	-1.61389	-6.0687
0.739998	2.0152	1.98914	2.8389	2.05713	0.551514	-0.285339	-1.54593	-5.17221
0.839996	1.47972	1.60713	2.26312	1.46378	0.508227	-0.242322	-1.34161	-4.20303
0.940002	1.33475	1.56021	1.81702	1.33719	0.518311	-0.0642395	-0.928741	-3.16635
1.04	1.00504	1.16333	1.65024	1.2052	0.40387	-0.0661926	-0.497864	-2.18665
1.14	0.726898	0.812164	1.19165	0.941132	0.33432	0.0162048	-0.427551	-1.4343
1.24	0.629242	0.570343	0.997498	0.770416	0.315582	0.0322266	-0.122894	-0.778046
1.34	0.47185	0.628954	0.837341	0.495789	0.453875	0.315051	0.18454	-0.469086
1.44	0.30545	0.466858	0.723663	0.516876	0.39917	0.33847	0.323212	0.181702
1.54	0.323792	0.455933	0.562744	0.468872	0.431213	0.393158	0.396667	0.352051
1.64	0.295654	0.366455	0.553772	0.550903	0.498779	0.440033	0.600952	0.744995
1.74	0.388611	0.34964	0.514679	0.503235	0.542511	0.614624	0.823608	0.966858
1.84	0.433539	0.34574	0.550995	0.553986	0.57691	0.736914	0.87439	1.0321
1.94	0.45816	0.389893	0.562714	0.561035	0.656982	0.795502	0.995483	1.27039
2.04	0.413239	0.333252	0.568604	0.616516	0.726501	0.850586	1.11658	1.52939
2.14	0.305817	0.245361	0.527954	0.612976	0.691345	0.811127	1.29938	1.70319
2.24	0.303864	0.251221	0.458435	0.539551	0.770264	0.885742	1.30914	1.7774
2.34	0.244513	0.269995	0.465057	0.58252	0.739416	0.913885	1.36578	1.91101
2.44	0.236267	0.276611	0.466644	0.562225	0.787842	1.02206	1.4166	1.97977
2.54	0.252319	0.270752	0.455292	0.561035	0.832001	1.07013	1.47791	2.12585
2.64	0.273376	0.303955	0.453766	0.607147	0.932373	1.11893	1.57205	2.254
2.74	0.283569	0.333252	0.493591	0.636017	0.957764	1.17636	1.6615	2.38757
2.84	0.283144	0.357454	0.507263	0.679413	0.967531	1.23496	1.76035	2.52548
2.94	0.299957	0.38913	0.50531	0.688751	1.00388	1.31232	1.84314	2.59851
3.04	0.294098	0.380127	0.524841	0.732147	1.03589	1.37482	1.93417	2.69345
3.14	0.30777	0.403564	0.520935	0.752441	1.07809	1.43222	2.01111	2.78796
3.24	0.323395	0.442627	0.529938	0.789551	1.15698	1.50763	2.10214	2.89853
3.34	0.337068	0.423097	0.583435	0.83252	1.17771	1.55646	2.20566	3.02234
3.44	0.322601	0.422302	0.569763	0.853241	1.19525	1.59354	2.29041	3.11337
3.54	0.317535	0.405518	0.567017	0.874695	1.22067	1.64902	2.36307	3.19537
3.64	0.337067	0.411377	0.585388	0.896973	1.24487	1.71075	2.41736	3.27353
3.74	0.318695	0.410583	0.610779	0.930176	1.2597	1.75369	2.50253	3.38367
3.84	0.301912	0.391847	0.621704	0.948914	1.27222	1.78107	2.56696	3.46881
3.94	0.320282	0.421143	0.618591	0.95166	1.3027	1.8248	2.62048	3.54697
4.04	0.321442	0.421143	0.642029	0.98877	1.33472	1.86386	2.71347	3.63367
4.14	0.338226	0.422302	0.651794	1.01025	1.36713	1.9158	2.76892	3.73523
4.24	0.354645	0.432861	0.672485	1.02313	1.40894	1.97638	2.83572	3.81842
4.34	0.371063	0.464905	0.69281	1.04346	1.44995	2.03769	2.90173	3.91296
4.44	0.373383	0.453552	0.726013	1.05518	1.47064	2.07401	2.96814	3.99814
4.54	0.374176	0.477783	0.734985	1.06885	1.50854	2.12363	3.02127	4.07819
4.64	0.360504	0.47583	0.750244	1.09424	1.52728	2.16385	3.08533	4.17273
4.74	0.350739	0.466064	0.75647	1.0993	1.53589	2.19785	3.15094	4.23834
4.84	0.355804	0.47699	0.751404	1.104	1.57025	2.23926	3.20056	4.3075
4.94	0.353485	0.479736	0.766235	1.12665	1.59058	2.28769	3.27399	4.38483
5.04	0.369476	0.493408	0.774841	1.13916	1.62885	2.33572	3.31113	4.45789
5.14	0.380035	0.509033	0.799438	1.16846	1.66089	2.3873	3.37439	4.53717
5.24	0.368317	0.514099	0.814697	1.18604	1.67963	2.42166	3.43808	4.59851
5.34	0.380035	0.525452	0.820923	1.19501	1.71362	2.46738	3.49078	4.6817
5.44	0.368317	0.529724	0.825623	1.20557	1.74213	2.49783	3.55994	4.75281
5.54	0.366364	0.530518	0.834595	1.21844	1.76636	2.53769	3.60016	4.79694
5.64	0.373383	0.542236	0.843994	1.23566	1.78705	2.58572	3.65759	4.86414
5.74	0.384735	0.565674	0.867798	1.2536	1.82886	2.63339	3.70953	4.9364
5.84	0.385102	0.557068	0.890076	1.28564	1.85425	2.66385	3.76697	5.00476
5.94	0.381989	0.563721	0.895935	1.30127	1.87885	2.71072	3.80719	5.07428
6.04	0.380035	0.575439	0.904907	1.3161	1.90112	2.75839	3.85602	5.13483
6.14	0.385895	0.575439	0.91626	1.33643	1.91986	2.79666	3.90173	5.18835
6.24	0.383942	0.583252	0.920532	1.34735	1.95386	2.84238	3.95172	5.25787
6.34	0.385895	0.591065	0.938904	1.36847	1.96869	2.86697	4.01892	5.32312
6.44	0.390961	0.603943	0.936157	1.38055	2.00269	2.90097	4.06696	5.39734
6.54	0.40036	0.616455	0.938904	1.38837	2.03394	2.9498	4.11383	5.46881
6.64	0.400726	0.618408	0.962341	1.40558	2.05853	2.98221	4.16541	5.54382
6.74	0.399567	0.625427	0.964294	1.42938	2.0722	3.02713	4.2193	5.61725
6.84	0.399567	0.623108	0.965454	1.43524	2.09918	3.07089	4.26501	5.6778
6.94	0.404633	0.629333	0.970154	1.44464	2.12103	3.11111	4.32166	5.73718
7.04	0.403473	0.635986	0.985779	1.46259	2.14838	3.14236	4.36578	5.8067
7.14	0.414032	0.637939	0.994751	1.48407	2.18237	3.1713	4.41071	5.86804
7.24	0.416351	0.655518	1.00336	1.49738	2.20581	3.20877	4.46423	5.93054
7.34	0.403474	0.648866	1.02094	1.52509	2.21478	3.23221	4.52008	6.00787
7.44	0.409332	0.644592	1.01428	1.52979	2.24292	3.27206	4.55524	6.06256
7.54	0.415192	0.660583	1.02368	1.53955	2.26947	3.31229	4.60291	6.12665
7.64	0.410492	0.665283	1.03186	1.56415	2.28394	3.34238	4.6615	6.19928
7.74	0.414032	0.675049	1.03381	1.57861	2.31323	3.37167	4.69586	6.26178
7.84	0.410492	0.678955	1.05298	1.59424	2.34369	3.4119	4.75134	6.32312
7.94	0.409332	0.699646	1.0553	1.6001	2.37378	3.4451	4.79547	6.38171
8.04	0.405426	0.69342	1.07562	1.61884	2.39331	3.47714	4.85406	6.44342
8.14	0.403473	0.699646	1.08344	1.6333	2.414	3.49667	4.88025	6.50671
8.24	0.416351	0.704346	1.08539	1.63916	2.44409	3.55252	4.92908	6.55084
8.34	0.410126	0.710205	1.10608	1.65594	2.46558	3.58652	4.98102	6.61804
8.44	0.417145	0.72583	1.10571	1.66925	2.49408	3.61697	5.02087	6.67273
8.54	0.400726	0.715271	1.11194	1.68915	2.5105	3.64316	5.08063	6.73834
8.64	0.419098	0.72583	1.11469	1.69501	2.54486	3.69315	5.11462	6.7782
8.74	0.414398	0.718018	1.13538	1.70947	2.55853	3.71072	5.18219	6.84186
8.84	0.412078	0.72583	1.13422	1.72705	2.57574	3.74551	5.21344	6.89655
8.94	0.426117	0.729736	1.14789	1.74854	2.61322	3.79276	5.26892	6.96454
9.04	0.419098	0.750427	1.16077	1.76532	2.63861	3.82205	5.32086	7.02936
9.14	0.425751	0.753967	1.16351	1.77979	2.65192	3.85489	5.35486	7.09186
9.24	0.424164	0.756287	1.18774	1.79736	2.68353	3.89236	5.39978	7.1579
9.34	0.434723	0.755127	1.19202	1.80908	2.69916	3.93729	5.44586	7.20905
9.44	0.434723	0.75238	1.19476	1.82977	2.72729	3.97635	5.49469	7.26178
9.54	0.436676	0.76178	1.20959	1.84814	2.75073	4.00919	5.54431	7.32507
9.64	0.444489	0.75824	1.22095	1.85596	2.76831	4.0369	5.59314	7.37976
9.74	0.449554	0.759033	1.21936	1.86963	2.789	4.07596	5.63922	7.4364
9.84	0.45816	0.768799	1.23578	1.8786	2.80267	4.11191	5.68414	7.49811
9.94	0.457001	0.780518	1.24475	1.89893	2.82379	4.13339	5.73572	7.54303
10.04	0.453461	0.778564	1.24634	1.91064	2.84369	4.1658	5.77673	7.58875
10.14	0.467926	0.796143	1.25452	1.92822	2.87378	4.21152	5.815	7.63171
10.24	0.479645	0.78949	1.27484	1.94891	2.89447	4.23611	5.86462	7.70123
10.34	0.479645	0.798889	1.28381	1.96924	2.91284	4.27206	5.90485	7.75085
10.44	0.475739	0.805115	1.29517	1.979	2.92847	4.30136	5.95642	7.80359
10.54	0.469879	0.798096	1.30139	1.98486	2.9472	4.32596	5.99078	7.85748
10.64	0.478851	0.815674	1.29828	1.98407	2.98315	4.36111	6.02478	7.90125
10.74	0.479645	0.812927	1.32483	2.01221	3.00385	4.3912	6.07867	7.961
10.84	0.480438	0.826233	1.32367	2.02899	3.0144	4.4166	6.11383	8.01257
10.94	0.49057	0.831299	1.33539	2.03839	3.0437	4.45761	6.16034	8.05359
11.04	0.499176	0.838318	1.34515	2.06024	3.07611	4.50174	6.21735	8.11334
11.14	0.503082	0.848877	1.35883	2.09229	3.10229	4.52518	6.26422	8.17468
11.24	0.506195	0.853943	1.37366	2.10791	3.11322	4.55136	6.29822	8.23053
11.34	0.509735	0.859436	1.37054	2.11493	3.13238	4.58652	6.34039	8.26648
11.44	0.510101	0.856689	1.38812	2.12823	3.15814	4.61697	6.37439	8.32312
11.54	0.522614	0.867615	1.39594	2.14423	3.18237	4.64511	6.41931	8.3739
11.64	0.518707	0.868408	1.40686	2.16846	3.20697	4.68533	6.4693	8.43561
11.74	0.515594	0.865295	1.42328	2.18134	3.22028	4.71231	6.50446	8.49109
11.84	0.512055	0.871521	1.42017	2.19464	3.23822	4.7283	6.53534	8.53796
11.94	0.514801	0.880127	1.42053	2.19971	3.26361	4.76736	6.57086	8.58795
12.04	0.518707	0.889099	1.45062	2.2204	3.27612	4.7955	6.61578	8.64343
12.14	0.529633	0.893799	1.45374	2.23291	3.30347	4.83182	6.64783	8.69147
12.24	0.519501	0.888733	1.46429	2.2536	3.323	4.85684	6.69391	8.75085
12.34	0.530425	0.910583	1.46429	2.25909	3.34759	4.8865	6.72479	8.80164
12.44	0.531586	0.905518	1.47797	2.2829	3.36401	4.9119	6.77008	8.86609
12.54	0.530426	0.909424	1.49164	2.29541	3.39447	4.93613	6.80524	8.90826
12.64	0.538239	0.918396	1.50061	2.31494	3.41479	4.9744	6.849	8.96765
12.74	0.538239	0.914124	1.51312	2.32782	3.43237	4.99161	6.89703	9.02545
12.84	0.530426	0.915284	1.51508	2.33527	3.44409	5.01736	6.93573	9.06805
12.94	0.540192	0.93988	1.51898	2.34344	3.46869	5.06113	6.95953	9.11725
13.04	0.543304	0.938721	1.53461	2.35986	3.48315	5.08768	7.01031	9.17194
13.14	0.548798	0.939514	1.53967	2.37274	3.50659	5.12558	7.05017	9.2157
13.24	0.549957	0.949646	1.55688	2.388	3.5144	5.14316	7.099	9.28406
13.34	0.549164	0.958252	1.56586	2.39893	3.54681	5.17752	7.12634	9.32703
13.44	0.563629	0.969971	1.57483	2.42352	3.5769	5.20566	7.17047	9.37701
13.54	0.555817	0.965271	1.58929	2.44971	3.58392	5.23611	7.20953	9.4325
13.64	0.564423	0.97467	1.59045	2.44891	3.60504	5.2662	7.24548	9.47272
13.74	0.572601	0.989502	1.59985	2.47003	3.63666	5.2955	7.28064	9.52313
13.84	0.575348	0.984803	1.6178	2.48212	3.64331	5.32596	7.3197	9.57233
13.94	0.573395	0.981689	1.62445	2.48877	3.66791	5.35605	7.35016	9.61218
14.04	0.578461	0.989502	1.63422	2.5083	3.68628	5.37674	7.39899	9.66608
14.14	0.579254	1.00824	1.63928	2.51337	3.71283	5.40097	7.42908	9.70203
14.24	0.583954	1.00983	1.64398	2.5376	3.73785	5.43027	7.4693	9.75201
14.34	0.58902	1.00903	1.6604	2.54932	3.75775	5.45486	7.50995	9.79657
14.44	0.590179	1.0188	1.66858	2.56104	3.78198	5.48495	7.54938	9.84186
14.54	0.592926	1.02972	1.685	2.57861	3.79681	5.51541	7.58533	9.88171
14.64	0.598785	1.01489	1.69788	2.5993	3.81323	5.53574	7.6236	9.93561
14.74	0.599579	1.0235	1.70453	2.59814	3.83667	5.57089	7.66541	9.97662
14.84	0.601898	1.03754	1.70532	2.62433	3.86401	5.60214	7.70056	10.0251
14.94	0.61441	1.04419	1.71545	2.63641	3.87885	5.63065	7.74078	10.0723
15.04	0.612457	1.0481	1.72992	2.65479	3.89917	5.65488	7.76892	10.1259
15.14	0.618317	1.05902	1.73773	2.6579	3.93237	5.67557	7.80914	10.1649
15.24	0.62027	1.06842	1.75452	2.67822	3.948	5.71036	7.849	10.2208
15.34	0.620269	1.07935	1.76782	2.69189	3.97339	5.74588	7.89197	10.2653
15.44	0.624176	1.07074	1.776	2.71924	3.98236	5.7662	7.92517	10.3126
15.54	0.635101	1.08325	1.77875	2.71924	4.01831	5.80057	7.96344	10.3563
15.64	0.633942	1.09302	1.79633	2.73407	4.0351	5.83456	7.99939	10.4063
15.74	0.623016	1.09381	1.80725	2.75635	4.05621	5.84628	8.03766	10.4559
15.84	0.6398	1.1059	1.8147	2.763	4.07495	5.87753	8.06854	10.4852
15.94	0.644867	1.11255	1.81586	2.77899	4.1015	5.90994	8.10992	10.5419
16.04	0.635895	1.10669	1.83264	2.80322	4.11401	5.92636	8.15369	10.586
16.14	0.633942	1.11371	1.83539	2.80829	4.13861	5.95682	8.17633	10.6337
16.24	0.649567	1.12817	1.84906	2.82275	4.15698	5.98691	8.21344	10.6758
16.34	0.653473	1.13873	1.86584	2.84619	4.18628	6.00839	8.25916	10.7216
16.44	0.649567	1.13989	1.86743	2.85205	4.19409	6.03574	8.28845	10.7645
16.54	0.649567	1.14886	1.8764	2.85791	4.21167	6.06033	8.3197	10.8055
16.64	0.660492	1.14966	1.88928	2.87354	4.23431	6.08652	8.36383	10.8458
16.74	0.663239	1.15942	1.89398	2.88837	4.25854	6.12088	8.40955	10.8915
16.84	0.664032	1.16333	1.90881	2.90283	4.27222	6.13614	8.43805	10.9356
16.94	0.669098	1.16919	1.91821	2.92432	4.2937	6.1658	8.47284	10.9763
17.04	0.673004	1.17896	1.92523	2.93799	4.31049	6.19003	8.50836	11.0215
17.14	0.680023	1.18793	1.94202	2.95166	4.33276	6.21658	8.53845	11.0653
17.24	0.673004	1.18872	1.96429	2.96844	4.33783	6.23886	8.56891	11.1161
17.34	0.674957	1.19849	1.95844	2.97119	4.36597	6.26541	8.60291	11.1563
17.44	0.673004	1.20319	1.97522	2.98877	4.38824	6.29044	8.63922	11.202
17.54	0.684723	1.21722	1.97876	3.01416	4.40814	6.31815	8.68378	11.2469
17.64	0.698395	1.22192	1.99554	3.02979	4.42651	6.34824	8.7193	11.3036
17.74	0.692535	1.22388	1.99866	3.0368	4.43744	6.36502	8.74744	11.3497
17.84	0.704254	1.22308	2.00336	3.0376	4.45581	6.39902	8.77789	11.3915
17.94	0.710114	1.23834	2.00922	3.05127	4.48785	6.42636	8.81189	11.4258
18.04	0.710114	1.24536	2.02875	3.06885	4.5058	6.45761	8.849	11.4724
18.14	0.704254	1.2356	2.03461	3.07861	4.51245	6.47519	8.88025	11.5176
18.24	0.710114	1.25043	2.04047	3.08447	4.539	6.5076	8.91461	11.5575
18.34	0.703461	1.25708	2.04944	3.0993	4.55542	6.52988	8.95056	11.5966
18.44	0.70816	1.25903	2.06781	3.11182	4.57611	6.55447	8.98102	11.6446
18.54	0.71286	1.2735	2.07367	3.13721	4.59723	6.5795	9.02673	11.6903
18.64	0.723785	1.28558	2.08929	3.15283	4.61792	6.62088	9.06189	11.7255
18.74	0.735504	1.28442	2.09515	3.16846	4.63275	6.65097	9.09509	11.7723
18.84	0.730805	1.29028	2.09906	3.18408	4.64331	6.6658	9.1236	11.8204
18.94	0.729645	1.28949	2.10999	3.18915	4.65814	6.68613	9.14978	11.8661
19.04	0.725739	1.302	2.11469	3.19971	4.67456	6.71268	9.1947	11.9032
19.14	0.749969	1.31451	2.12836	3.21063	4.69684	6.74551	9.23297	11.9454
19.24	0.744476	1.31372	2.13422	3.22784	4.7226	6.76932	9.26776	11.9958
19.34	0.749176	1.32855	2.13812	3.24268	4.74292	6.79941	9.30328	12.0372
19.44	0.753082	1.33325	2.15961	3.25946	4.76166	6.83066	9.349	12.0751
19.54	0.749176	1.33911	2.16858	3.27197	4.77612	6.84549	9.3736	12.1251
19.64	0.751129	1.34497	2.17523	3.28369	4.78394	6.87949	9.39978	12.1552
19.74	0.756989	1.34692	2.17523	3.30829	4.80151	6.90878	9.44	12.202
19.84	0.768707	1.3645	2.19086	3.31183	4.8269	6.94003	9.46112	12.2391
19.94	0.768707	1.35864	2.20453	3.33838	4.84369	6.96463	9.4986	12.286
20.04	0.760895	1.3606	2.21429	3.34344	4.84644	6.97519	9.52869	12.336
20.14	0.754242	1.36371	2.20569	3.34814	4.87183	7.00449	9.54938	12.3759
20.24	0.762848	1.37817	2.20844	3.36377	4.89838	7.02713	9.57361	12.4208
20.34	0.773407	1.38287	2.22992	3.3786	4.90778	7.06387	9.60992	12.463
20.44	0.780426	1.39691	2.23969	3.39386	4.92963	7.08768	9.64276	12.5095
20.54	0.784332	1.38794	2.25531	3.41064	4.94604	7.10995	9.68414	12.5575
20.64	0.793304	1.40161	2.25531	3.42352	4.97144	7.13846	9.71814	12.5919
20.74	0.798004	1.40942	2.27209	3.44189	4.98236	7.16464	9.74353	12.6298
20.84	0.788239	1.40942	2.28461	3.44775	4.98706	7.1705	9.77985	12.6758
20.94	0.783173	1.4231	2.28461	3.44891	5.01129	7.21152	9.80994	12.702
21.04	0.796051	1.43091	2.29242	3.46613	5.039	7.23105	9.83337	12.7411
21.14	0.801117	1.44067	2.30609	3.49072	5.04565	7.2576	9.87048	12.786
21.24	0.798004	1.43872	2.31586	3.49969	5.05658	7.27597	9.90485	12.827
21.34	0.805816	1.45355	2.31897	3.49854	5.08081	7.30252	9.93884	12.8555
21.44	0.819489	1.45825	2.32758	3.51611	5.1062	7.3248	9.97321	12.8993
21.54	0.819489	1.46411	2.3432	3.53876	5.12689	7.35019	9.99744	12.9423
21.64	0.813629	1.45825	2.34827	3.54736	5.1441	7.36581	10.0279	12.9747
21.74	0.823395	1.47388	2.36353	3.55988	5.15228	7.39511	10.0627	13.0153
21.84	0.831207	1.47974	2.37445	3.57782	5.17847	7.43143	10.0943	13.0508
21.94	0.819489	1.47778	2.38617	3.58838	5.18628	7.43417	10.1302	13.1063
22.04	0.817535	1.48364	2.38733	3.58838	5.20111	7.46347	10.1478	13.1259
22.14	0.828461	1.49847	2.39789	3.60516	5.22144	7.48611	10.1763	13.17
22.24	0.828094	1.49811	2.40375	3.62744	5.23706	7.50919	10.2181	13.2098
22.34	0.835113	1.51099	2.40961	3.638	5.24683	7.5408	10.2533	13.2458
22.44	0.835114	1.51489	2.41547	3.65479	5.27222	7.56113	10.2806	13.2813
22.54	0.840973	1.52972	2.43304	3.67352	5.29877	7.59042	10.313	13.3309
22.64	0.844086	1.52856	2.44592	3.68018	5.30737	7.60721	10.3431	13.3614
22.74	0.848785	1.53052	2.44867	3.69385	5.32886	7.63144	10.3802	13.3993
22.84	0.842926	1.53833	2.45453	3.71063	5.33588	7.64432	10.4048	13.4325
22.94	0.848785	1.5473	2.45844	3.72119	5.35229	7.66855	10.4388	13.4649
23.04	0.853485	1.5528	2.47327	3.72705	5.36987	7.69003	10.4615	13.495
23.14	0.853851	1.55005	2.48267	3.74658	5.37769	7.70956	10.5021	13.5388
23.24	0.86441	1.55981	2.48578	3.74854	5.39722	7.73691	10.524	13.5762
23.34	0.86441	1.56293	2.48889	3.76025	5.41205	7.75565	10.5502	13.6063
23.44	0.87027	1.57349	2.49945	3.77704	5.43823	7.78964	10.5775	13.6512
23.54	0.872223	1.58716	2.51898	3.78955	5.44604	7.80447	10.6099	13.6973
23.64	0.868317	1.58405	2.52405	3.79736	5.46753	7.81973	10.642	13.7235
23.74	0.872223	1.58521	2.52759	3.81299	5.48706	7.85019	10.6732	13.7653
23.84	0.87027	1.60004	2.53461	3.81885	5.49878	7.87674	10.7084	13.7969
23.94	0.878082	1.60278	2.54047	3.83252	5.52142	7.89511	10.7291	13.8368
24.04	0.889801	1.62036	2.55334	3.84344	5.53784	7.92947	10.7572	13.8712
24.14	0.883942	1.62036	2.5639	3.86182	5.55737	7.94589	10.7904	13.9149
24.24	0.893707	1.61957	2.56976	3.87939	5.5683	7.97128	10.8228	13.9559
24.34	0.889801	1.62701	2.57483	3.8833	5.58551	7.98886	10.8529	13.9864
24.44	0.897614	1.63403	2.57642	3.89893	5.61127	8.01425	10.8881	14.0251
24.54	0.909332	1.63989	2.58929	3.90674	5.62769	8.04666	10.9174	14.0594
24.64	0.903473	1.6438	2.59827	3.92822	5.63745	8.05917	10.9525	14.1055
24.74	0.899567	1.64886	2.60492	3.93329	5.64838	8.07089	10.9791	14.1356
24.84	0.894867	1.64966	2.59906	3.93799	5.65698	8.08963	10.9935	14.1571
24.94	0.907379	1.66333	2.61859	3.94385	5.67261	8.10995	11.0345	14.1973
25.04	0.910126	1.66998	2.62952	3.96259	5.7019	8.13144	11.063	14.2294
25.14	0.924957	1.68207	2.63892	3.9837	5.72925	8.1705	11.0939	14.2762
25.24	0.919098	1.67896	2.65961	4.00049	5.74292	8.19003	11.1216	14.3173
25.34	0.923004	1.68872	2.66467	4.00244	5.75189	8.20877	11.142	14.3602
25.44	0.924164	1.68872	2.66742	4.02313	5.76636	8.2291	11.1724	14.3954
25.54	0.919098	1.68011	2.67914	4.02783	5.77808	8.25058	11.1986	14.4356
25.64	0.923004	1.67896	2.67523	4.02197	5.78705	8.26932	11.2142	14.4559
25.74	0.923004	1.68286	2.67834	4.03876	5.79761	8.28574	11.2427	14.4911
25.84	0.939422	1.70904	2.6889	4.0415	5.8277	8.31113	11.2689	14.5372
25.94	0.936676	1.71216	2.70532	4.07355	5.83978	8.33066	11.3041	14.5759
26.04	0.943695	1.71332	2.71039	4.08057	5.85034	8.3541	11.3334	14.6075
26.14	0.942535	1.71802	2.7135	4.08759	5.86713	8.37869	11.3627	14.6395
26.24	0.952301	1.72192	2.72406	4.11182	5.8894	8.39902	11.3931	14.6903
26.34	0.95816	1.72974	2.72797	4.12158	5.90698	8.42636	11.4232	14.7255
26.44	0.954254	1.73871	2.73889	4.13916	5.91595	8.43924	11.4525	14.7559
26.54	0.951141	1.73834	2.7475	4.14227	5.93121	8.46036	11.4732	14.786
26.64	0.955414	1.7395	2.75806	4.15363	5.948	8.48221	11.5041	14.82
26.74	0.954254	1.75122	2.76703	4.17041	5.95972	8.50058	11.5338	14.8672
26.84	0.958161	1.75317	2.76038	4.17352	5.98041	8.52011	11.5638	14.8973
26.94	0.952301	1.75824	2.76703	4.17822	5.99683	8.53885	11.5795	14.9305
27.04	0.96402	1.75903	2.77875	4.19189	6.00659	8.55917	11.6021	14.9649
27.14	0.960114	1.7688	2.77484	4.20361	6.02142	8.58066	11.6322	14.995
27.24	0.963226	1.77271	2.77795	4.21259	6.03589	8.5994	11.6635	15.0302
27.34	0.971832	1.77856	2.78851	4.22705	6.05151	8.61972	11.6939	15.0665
27.44	0.978485	1.79028	2.79828	4.23291	6.0769	8.64981	11.7123	15.0946
27.54	0.985504	1.79028	2.8186	4.25323	6.08862	8.67166	11.7533	15.1462
27.64	0.981598	1.79419	2.82092	4.27509	6.10229	8.69199	11.7845	15.1719
27.74	0.975739	1.80981	2.82953	4.27979	6.11908	8.70175	11.8138	15.2059
27.84	0.983551	1.79926	2.83929	4.28369	6.12964	8.72049	11.8443	15.2372
27.94	0.982758	1.80786	2.83929	4.30243	6.14722	8.73495	11.8627	15.2696
28.04	0.991364	1.81177	2.84827	4.30713	6.15619	8.75369	11.892	15.2958
28.14	0.99411	1.82233	2.85687	4.31299	6.17145	8.77872	11.9224	15.3251
28.24	0.991364	1.82739	2.85962	4.32745	6.198	8.7916	11.9572	15.3641
28.34	0.99527	1.82074	2.86664	4.33563	6.19916	8.81033	11.9799	15.4032
28.44	1.00504	1.82935	2.86975	4.33447	6.21753	8.84042	12.0045	15.4266
28.54	1.00034	1.84497	2.88031	4.36377	6.23315	8.86191	12.0345	15.461
28.64	1.00308	1.85083	2.89008	4.37354	6.24878	8.88065	12.063	15.4969
28.74	1.00113	1.84888	2.89984	4.38055	6.26166	8.89902	12.0931	15.5262
28.84	1.00308	1.85199	2.89709	4.38135	6.27612	8.91855	12.1127	15.5489
28.94	1.01285	1.85669	2.90765	4.39307	6.28589	8.93924	12.1412	15.5848
29.04	1.01364	1.85944	2.91742	4.4118	6.30151	8.95059	12.1615	15.6044
29.14	1.02066	1.8606	2.92993	4.4173	6.31714	8.97049	12.1838	15.6403
29.24	1.01401	1.8645	2.9303	4.42432	6.33276	8.99081	12.2134	15.668
29.34	1.02261	1.87933	2.9389	4.43408	6.35736	9.01034	12.2435	15.7001
29.44	1.03433	1.88989	2.95648	4.44891	6.37183	9.03104	12.2748	15.7469
29.54	1.03043	1.8938	2.95062	4.45361	6.38745	9.04941	12.3033	15.7715
29.64	1.02261	1.89771	2.95959	4.47314	6.39136	9.06894	12.3275	15.8055
29.74	1.03238	1.89886	2.96625	4.48291	6.40619	9.09354	12.3627	15.8387
29.84	1.03238	1.90161	2.9682	4.49188	6.42065	9.11777	12.3912	15.879
29.94	1.05466	1.91803	2.97797	4.50049	6.43707	9.14005	12.4115	15.9032
30.04	1.05112	1.91528	2.9975	4.52277	6.44916	9.15604	12.4533	15.945
30.14	1.04996	1.90942	2.99554	4.53955	6.45776	9.1705	12.481	15.9677
30.24	1.0441	1.91528	2.99945	4.54462	6.46753	9.19199	12.4935	16.002
30.34	1.0441	1.92035	2.99945	4.55322	6.48236	9.20096	12.5142	16.036
30.44	1.05386	1.91919	3.01038	4.56299	6.49683	9.22519	12.5424	16.0614
30.54	1.04996	1.9231	3.00922	4.57001	6.50269	9.25058	12.5677	16.0977
30.64	1.05502	1.94067	3.01898	4.57275	6.53198	9.27127	12.6049	16.12
30.74	1.06168	1.93793	3.02875	4.59229	6.54681	9.28769	12.6431	16.1571
30.84	1.06247	1.94147	3.03772	4.60205	6.55621	9.30997	12.6576	16.1876
30.94	1.06363	1.94849	3.04712	4.61261	6.573	9.33377	12.6771	16.2184
31.04	1.06949	1.94653	3.04828	4.62274	6.57416	9.34628	12.7025	16.2469
31.14	1.05972	1.94458	3.05609	4.62939	6.58276	9.36191	12.7299	16.2762
31.24	1.05582	1.94965	3.04944	4.6333	6.59839	9.38065	12.7447	16.3106
31.34	1.07455	1.96802	3.05804	4.64032	6.62298	9.40488	12.7631	16.3368
31.44	1.07339	1.96411	3.06976	4.65283	6.63745	9.43027	12.8041	16.37
31.54	1.08316	1.97974	3.07953	4.67236	6.65112	9.44119	12.8248	16.411
31.64	1.0773	1.98169	3.08344	4.68408	6.66089	9.45761	12.8529	16.4415
31.74	1.07224	1.98834	3.09827	4.6911	6.67651	9.4838	12.8724	16.4735
31.84	1.08121	2.00043	3.10767	4.7005	6.698	9.51736	12.8959	16.4997
31.94	1.08511	1.99927	3.11469	4.71924	6.70776	9.52011	12.9291	16.5333
32.04	1.08511	1.99927	3.12054	4.72314	6.71283	9.52988	12.9447	16.5594
32.14	1.08432	2.00317	3.11975	4.73486	6.7312	9.55447	12.9634	16.5907
32.24	1.09293	2.01099	3.12836	4.74384	6.73706	9.58066	12.9974	16.6161
32.34	1.09293	2.0141	3.12836	4.75244	6.75189	9.59042	13.0248	16.6505
32.44	1.09879	2.0188	3.14008	4.76416	6.78003	9.62479	13.0435	16.6805
32.54	1.10464	2.03247	3.14905	4.77899	6.78784	9.63925	13.0873	16.7313
32.64	1.09879	2.02271	3.16156	4.78174	6.78589	9.65488	13.1127	16.7559
32.74	1.10269	2.02856	3.16351	4.7876	6.81049	9.67166	13.1275	16.7743
32.84	1.11246	2.03247	3.17719	4.80127	6.82574	9.69864	13.1556	16.8173
32.94	1.11246	2.03833	3.17798	4.81104	6.83081	9.70956	13.1818	16.8454
33.04	1.11246	2.03833	3.18225	4.82275	6.85229	9.73026	13.2037	16.8712
33.14	1.12418	2.05396	3.19867	4.83252	6.87689	9.75253	13.226	16.9091
33.24	1.13004	2.05591	3.20844	4.854	6.87769	9.77597	13.2728	16.9501
33.34	1.12418	2.05396	3.21429	4.85986	6.89136	9.78104	13.2845	16.9735
33.44	1.13004	2.07269	3.21039	4.86298	6.90814	9.81308	13.313	17.0001
33.54	1.13315	2.07935	3.22327	4.8833	6.92065	9.83066	13.3431	17.0399
33.64	1.13199	2.07935	3.23773	4.89307	6.93042	9.8494	13.3685	17.0692
33.74	1.1398	2.08911	3.23773	4.90283	6.95386	9.86972	13.3931	17.1055
33.84	1.13474	2.08991	3.25531	4.91962	6.96167	9.89005	13.4193	17.1356
33.94	1.14371	2.09418	3.24945	4.92316	6.97144	9.90097	13.4377	17.1599
34.04	1.14957	2.10474	3.25726	4.93213	6.98315	9.91971	13.4537	17.1903
34.14	1.14371	2.10278	3.26898	4.93994	6.99213	9.94003	13.4818	17.2364
34.24	1.14957	2.10864	3.26898	4.94305	7.0105	9.9498	13.5131	17.2587
34.34	1.14761	2.1145	3.27875	4.95166	7.01636	9.96463	13.5279	17.2762
34.44	1.1644	2.11957	3.29358	4.96338	7.03198	9.99863	13.5619	17.3114
34.54	1.15933	2.11841	3.30804	4.98291	7.04681	10.0103	13.5931	17.3497
34.64	1.16324	2.12231	3.30414	4.98798	7.05737	10.031	13.6021	17.3759
34.74	1.1691	2.13794	3.30804	4.99268	7.07104	10.0494	13.6263	17.3954
34.84	1.16403	2.14459	3.31976	5.00244	7.09332	10.0639	13.6635	17.4305
34.94	1.17105	2.14771	3.32367	5.013	7.09955	10.0877	13.683	17.4618
35.04	1.17691	2.15552	3.33539	5.02118	7.11792	10.1021	13.7045	17.4872
35.14	1.17416	2.14886	3.34125	5.03369	7.12183	10.1236	13.724	17.5223
35.24	1.17886	2.15747	3.3432	5.0415	7.14252	10.1463	13.7474	17.545
35.34	1.18277	2.15942	3.36469	5.05908	7.14136	10.1529	13.7798	17.5751
35.44	1.18277	2.15942	3.35803	5.06219	7.16089	10.1705	13.7865	17.5887
35.54	1.19254	2.1731	3.35883	5.07275	7.18237	10.2037	13.8138	17.62
35.64	1.19644	2.1684	3.38226	5.08252	7.1933	10.2166	13.8463	17.661
35.74	1.18472	2.16919	3.38422	5.08838	7.19019	10.233	13.8588	17.6856
35.84	1.19369	2.18286	3.37756	5.09424	7.22143	10.2603	13.8724	17.7098
35.94	1.19254	2.18872	3.40179	5.11298	7.2312	10.2732	13.9068	17.7489
36.04	1.19839	2.18872	3.40765	5.12158	7.23822	10.2857	13.9213	17.7755
36.14	1.20309	2.19342	3.40765	5.12939	7.25739	10.3041	13.9427	17.7997
36.24	1.21402	2.2016	3.42017	5.14386	7.26245	10.3221	13.9631	17.8395
36.34	1.21011	2.19849	3.43109	5.14423	7.27728	10.3385	13.9888	17.868
36.44	1.21402	2.20825	3.42834	5.14893	7.28979	10.36	14.0131	17.8848
36.54	1.21402	2.20239	3.43695	5.1665	7.31128	10.3736	14.0424	17.9188
36.64	1.23355	2.22192	3.4389	5.18213	7.33081	10.4099	14.067	17.9501
36.74	1.22885	2.22583	3.45844	5.20282	7.34369	10.4185	14.101	17.9891
36.84	1.22183	2.22308	3.45844	5.20752	7.34058	10.4303	14.1127	18.0165
36.94	1.2316	2.23755	3.45764	5.20166	7.36011	10.4529	14.1334	18.0391
37.04	1.22964	2.23755	3.47211	5.22314	7.37769	10.4752	14.1556	18.079
37.14	1.23355	2.22974	3.47406	5.229	7.3808	10.483	14.1791	18.0946
37.24	1.2402	2.2442	3.4682	5.23212	7.40778	10.5103	14.1927	18.12
37.34	1.2316	2.24652	3.49438	5.24347	7.40894	10.5201	14.2279	18.161
37.44	1.24448	2.25317	3.4967	5.25049	7.42261	10.5416	14.2435	18.1766
37.54	1.24722	2.25317	3.50336	5.26416	7.4433	10.5553	14.2748	18.2118
37.64	1.26089	2.26685	3.50922	5.26532	7.45776	10.5877	14.2994	18.2411
37.74	1.25504	2.26489	3.51703	5.28369	7.45972	10.5943	14.3295	18.2676
37.84	1.2648	2.28052	3.51508	5.29346	7.48236	10.6217	14.3392	18.2899
37.94	1.26871	2.28168	3.53967	5.31494	7.48901	10.6326	14.3736	18.3309
38.04	1.25894	2.27661	3.54047	5.32196	7.50659	10.649	14.3861	18.3505
38.14	1.26285	2.28833	3.54437	5.31689	7.51636	10.6685	14.4076	18.3751
38.24	1.27182	2.29224	3.54828	5.33252	7.52142	10.6939	14.4271	18.4091
38.34	1.26871	2.29419	3.56195	5.34229	7.53589	10.7049	14.4556	18.4286
38.44	1.27341	2.29303	3.56311	5.34814	7.55035	10.724	14.4779	18.4559
38.54	1.27066	2.302	3.57251	5.35791	7.55933	10.7408	14.508	18.4891
38.64	1.2648	2.30121	3.57562	5.36963	7.5722	10.7517	14.5201	18.5067
38.74	1.28433	2.30396	3.56976	5.37354	7.59253	10.774	14.5385	18.5302
38.84	1.28043	2.30591	3.59515	5.39502	7.59448	10.7916	14.5677	18.5614
38.94	1.28433	2.31372	3.59631	5.40009	7.61206	10.8209	14.5912	18.588
39.04	1.28629	2.32544	3.60297	5.40283	7.62299	10.8357	14.608	18.62
39.14	1.27963	2.31488	3.60883	5.41455	7.6355	10.8443	14.6381	18.6415
39.24	1.29214	2.32153	3.60297	5.41846	7.65112	10.8639	14.6576	18.6649
39.34	1.29214	2.3313	3.6225	5.42157	7.66089	10.8826	14.6771	18.7001
39.44	1.30191	2.34692	3.62836	5.43213	7.68939	10.9088	14.7056	18.7188
39.54	1.298	2.33911	3.64124	5.4458	7.69604	10.9185	14.7416	18.7587
39.64	1.30191	2.34888	3.64398	5.45752	7.71948	10.9392	14.7533	18.786
39.74	1.29996	2.34808	3.65179	5.47119	7.72339	10.9576	14.7857	18.8094
39.84	1.30466	2.36139	3.66351	5.46844	7.7312	10.974	14.7982	18.836
39.94	1.30502	2.35864	3.66821	5.48175	7.75269	11.0006	14.8264	18.8688
40.04	1.30386	2.3645	3.67444	5.49268	7.76245	11.0056	14.849	18.8915
40.14	1.31949	2.38013	3.67914	5.49463	7.77808	11.0396	14.8736	18.9208
40.24	1.31363	2.37036	3.6889	5.50946	7.78314	11.0416	14.9037	18.9473
40.34	1.31949	2.38013	3.6889	5.51611	7.80737	11.0611	14.9291	18.9696
40.44	1.31363	2.38519	3.69672	5.52979	7.81128	11.076	14.9498	19.0067
40.54	1.31363	2.38208	3.69397	5.53369	7.81714	11.0885	14.9681	19.0204
40.64	1.31949	2.3938	3.70648	5.5415	7.83978	11.11	14.9818	19.0489
40.74	1.3226	2.40161	3.71625	5.55243	7.8562	11.1326	15.0131	19.0848
40.84	1.32535	2.40161	3.72797	5.5708	7.86011	11.1471	15.0357	19.118
40.94	1.3273	2.40356	3.72797	5.5708	7.87573	11.1588	15.0619	19.1395
41.04	1.332	2.41333	3.72797	5.57861	7.89136	11.1791	15.0814	19.1641
41.14	1.33316	2.41333	3.73773	5.59308	7.90112	11.1951	15.1068	19.1931
41.24	1.33902	2.42896	3.74359	5.60712	7.9187	11.2193	15.1322	19.2255
41.34	1.33511	2.42896	3.75531	5.61963	7.92261	11.235	15.1537	19.2469
41.44	1.34488	2.43286	3.74945	5.62354	7.95111	11.2596	15.1674	19.2696
41.54	1.34097	2.43677	3.76312	5.6333	7.95776	11.2603	15.2037	19.3036
41.64	1.34488	2.44379	3.76624	5.63837	7.96753	11.2935	15.224	19.3368
41.74	1.35855	2.45239	3.77289	5.65674	7.97534	11.3014	15.2435	19.3602
41.84	1.36948	2.45825	3.78851	5.67236	7.99799	11.3201	15.2681	19.3915
41.94	1.36246	2.46021	3.79828	5.68213	8.0105	11.3346	15.3021	19.4161
42.04	1.37418	2.46411	3.80023	5.69385	8.03198	11.3639	15.3177	19.4403
42.14	1.37027	2.46997	3.81311	5.70282	8.03394	11.3775	15.3529	19.4696
42.24	1.37497	2.48444	3.8139	5.70752	8.04565	11.3951	15.3638	19.4969
42.34	1.37418	2.47894	3.82251	5.71417	8.06714	11.4146	15.3967	19.5204
42.44	1.38004	2.48755	3.82953	5.72705	8.0769	11.4303	15.4135	19.5497
42.54	1.37808	2.49341	3.83539	5.74854	8.08276	11.4439	15.4447	19.5751
42.64	1.3898	2.49536	3.83344	5.74384	8.1015	11.4705	15.4576	19.6005
42.74	1.38315	2.49341	3.84436	5.76221	8.11011	11.4791	15.4896	19.6251
42.84	1.39175	2.51294	3.8432	5.77197	8.13159	11.5045	15.4974	19.6493
42.94	1.3898	2.50903	3.85883	5.78369	8.13354	11.5193	15.5279	19.6805
43.04	1.39371	2.52386	3.85883	5.78955	8.15698	11.5435	15.5521	19.7059
43.14	1.39371	2.5188	3.86859	5.79657	8.17181	11.5592	15.5736	19.7313
43.24	1.39957	2.52856	3.87366	5.81299	8.18628	11.5807	15.5873	19.7637
43.34	1.39371	2.53247	3.88422	5.81885	8.18823	11.5838	15.6236	19.7958
43.44	1.40347	2.53442	3.88226	5.82275	8.1972	11.61	15.6361	19.8192
43.54	1.41324	2.53442	3.90375	5.82782	8.19995	11.6236	15.6595	19.8466
43.64	1.42026	2.53949	3.89398	5.83643	8.21753	11.6471	15.6771	19.8692
43.74	1.41403	2.54303	3.91467	5.84814	8.23199	11.6549	15.7037	19.8954
43.84	1.42496	2.56372	3.91235	5.85675	8.25384	11.6861	15.717	19.9196
43.94	1.4191	2.55396	3.92914	5.87549	8.2605	11.6998	15.7455	19.952
44.04	1.423	2.56372	3.92914	5.86963	8.27612	11.7088	15.7623	19.9649
44.14	1.42886	2.56958	3.9389	5.88641	8.28784	11.733	15.7865	20.0028
44.24	1.42691	2.57349	3.94867	5.89697	8.29175	11.7486	15.8119	20.0341
44.34	1.43277	2.57855	3.94788	5.90283	8.30463	11.7643	15.8236	20.0497
44.44	1.44058	2.58716	3.95258	5.90674	8.323	11.7799	15.8365	20.0809
44.54	1.43472	2.58325	3.96429	5.92822	8.32104	11.7947	15.8724	20.1055
44.64	1.4437	2.60278	3.96234	5.92352	8.34058	11.8228	15.8861	20.12
44.74	1.43863	2.59497	3.97797	5.9458	8.3515	11.8287	15.9174	20.1591
44.84	1.44254	2.60278	3.97522	5.94775	8.36987	11.8494	15.938	20.1766
44.94	1.44333	2.61334	3.98187	5.96729	8.37653	11.8627	15.9564	20.1993
45.04	1.45425	2.61761	3.99243	5.97394	8.3894	11.8814	15.9767	20.2341
45.14	1.45425	2.6145	4.00531	5.98016	8.40619	11.8951	16.015	20.2665
45.24	1.46402	2.62427	3.99945	5.98682	8.42261	11.9256	16.0279	20.2821
45.34	1.46207	2.63013	4.01508	6.00439	8.43433	11.9303	16.058	20.3114
45.44	1.46597	2.63403	4.01624	6.01416	8.44214	11.9518	16.0697	20.338
45.54	1.46402	2.63794	4.02289	6.02393	8.44214	11.9498	16.0884	20.3641
45.64	1.47299	2.6391	4.02289	6.02197	8.47064	11.9724	16.1107	20.3856
45.74	1.4816	2.65552	4.03265	6.04266	8.48901	12.0025	16.1361	20.4091
45.84	1.47769	2.65356	4.04828	6.05127	8.48706	12.0182	16.1615	20.4501
45.94	1.4816	2.66138	4.04828	6.06104	8.50073	12.0435	16.1724	20.4688
46.04	1.47183	2.66724	4.06116	6.07275	8.51752	12.0486	16.1947	20.4989
46.14	1.49332	2.6731	4.05414	6.06805	8.52026	12.0728	16.2123	20.5145
46.24	1.48434	2.67389	4.06195	6.08447	8.53082	12.0893	16.2357	20.5399
46.34	1.49136	2.68677	4.07251	6.09308	8.54956	12.1119	16.2572	20.5692
46.44	1.4855	2.68872	4.08539	6.104	8.55658	12.115	16.2924	20.5966
46.54	1.49527	2.69574	4.08344	6.11377	8.5769	12.1412	16.308	20.6102
46.64	1.49448	2.69458	4.10022	6.11884	8.58276	12.1549	16.3295	20.6415
46.74	1.48941	2.70044	4.09906	6.11768	8.59839	12.1803	16.3384	20.661
46.84	1.48355	2.70435	4.10883	6.13916	8.60229	12.1853	16.3627	20.6876
46.94	1.49332	2.71021	4.10883	6.1333	8.62299	12.2096	16.3881	20.7098
47.04	1.50308	2.72388	4.12054	6.15479	8.64136	12.2252	16.4135	20.7411
47.14	1.50113	2.71527	4.12952	6.16455	8.64722	12.2408	16.438	20.7704
47.24	1.50504	2.71216	4.12836	6.16376	8.66284	12.2654	16.4486	20.788
47.34	1.50504	2.72388	4.14203	6.18213	8.67181	12.2838	16.4779	20.8106
47.44	1.5148	2.72974	4.14008	6.18799	8.69019	12.2955	16.4974	20.8309
47.54	1.52457	2.74341	4.14984	6.19971	8.71167	12.315	16.524	20.87
47.64	1.51871	2.74731	4.15961	6.21338	8.71558	12.3279	16.5463	20.9012
47.74	1.52652	2.75122	4.15765	6.21063	8.71948	12.3424	16.5619	20.9141
47.84	1.52768	2.75903	4.16663	6.22119	8.73627	12.3678	16.5806	20.9384
47.94	1.52145	2.76294	4.17719	6.23682	8.73981	12.3744	16.601	20.9637
48.04	1.52847	2.7688	4.18188	6.23566	8.75854	12.4002	16.6154	20.9841
48.14	1.52847	2.77271	4.19867	6.25049	8.76636	12.4029	16.6439	21.0165
48.24	1.54019	2.77856	4.19867	6.25751	8.77808	12.4303	16.6576	21.0352
48.34	1.53433	2.78442	4.21039	6.26807	8.78119	12.4342	16.6841	21.0653
48.44	1.54019	2.78638	4.2135	6.27393	8.79761	12.4607	16.6967	21.0809
48.54	1.53824	2.77466	4.21429	6.28369	8.80151	12.4635	16.724	21.1063
48.64	1.55386	2.79419	4.21234	6.28369	8.8269	12.4947	16.7377	21.1259
48.74	1.55386	2.7934	4.23383	6.29736	8.84174	12.5045	16.7681	21.1602
48.84	1.54916	2.80786	4.23969	6.31415	8.8562	12.5291	16.7865	21.1805
48.94	1.54605	2.802	4.24945	6.32275	8.86206	12.5338	16.8099	21.2098
49.04	1.55972	2.80981	4.25256	6.32275	8.87769	12.5592	16.817	21.2294
49.14	1.55386	2.81372	4.26703	6.33252	8.8855	12.565	16.8431	21.2567
49.24	1.55972	2.81958	4.25922	6.34424	8.89838	12.5904	16.8568	21.2735
49.34	1.56833	2.82428	4.26898	6.35321	8.91168	12.606	16.8842	21.3055
49.44	1.55972	2.82935	4.28345	6.36261	8.91675	12.6197	16.9084	21.3298
49.54	1.56363	2.83246	4.28461	6.37354	8.93237	12.6334	16.9244	21.3466
49.64	1.57339	2.83911	4.29437	6.3833	8.9519	12.651	16.9467	21.3739
49.74	1.57339	2.84302	4.29944	6.39307	8.96088	12.6638	16.974	21.4063
49.84	1.57925	2.84497	4.30219	6.39227	8.96753	12.6803	16.9877	21.4188
49.94	1.57455	2.84302	4.31781	6.4126	8.97144	12.6939	17.0123	21.4501
50.04	1.57339	2.84888	4.31781	6.4126	8.98706	12.7096	17.0267	21.4696
50.14	1.58316	2.85278	4.32953	6.42236	9.00189	12.7342	17.0424	21.4969
50.24	1.58316	2.85394	4.3432	6.43213	9.0144	12.7428	17.0677	21.5235
50.34	1.59293	2.86841	4.34827	6.44775	9.03589	12.7603	17.0865	21.5497
50.44	1.59293	2.86255	4.34711	6.45868	9.03198	12.774	17.1127	21.5653
50.54	1.59879	2.87817	4.35101	6.45557	9.05151	12.7935	17.1263	21.5848
50.64	1.60269	2.88208	4.36859	6.479	9.07025	12.824	17.1537	21.6161
50.74	1.60269	2.88794	4.37836	6.48682	9.0769	12.8248	17.1763	21.6407
50.84	1.61325	2.89459	4.37836	6.48877	9.09137	12.8354	17.1927	21.6591
50.94	1.6105	2.90161	4.38306	6.49738	9.10815	12.8611	17.217	21.6891
51.04	1.60269	2.90161	4.401	6.50946	9.11401	12.86	17.2455	21.7216
51.14	1.6105	2.90472	4.39594	6.51416	9.12299	12.8853	17.2545	21.7372
51.24	1.61166	2.89966	4.40375	6.52393	9.12769	12.8912	17.267	21.752
51.34	1.61441	2.91333	4.40961	6.52393	9.14722	12.9158	17.2845	21.7704
51.44	1.62418	2.91724	4.40961	6.53564	9.1687	12.9303	17.308	21.8016
51.54	1.61246	2.90356	4.42133	6.55438	9.17181	12.9342	17.3345	21.827
51.64	1.62222	2.91333	4.42328	6.55127	9.19019	12.9635	17.3451	21.8446
51.74	1.63199	2.92896	4.44202	6.56494	9.19995	12.9889	17.3763	21.879
51.84	1.63199	2.9223	4.44281	6.57861	9.20972	12.9978	17.4017	21.9052
51.94	1.6398	2.927	4.44086	6.58643	9.22729	13.0279	17.4076	21.913
52.04	1.63785	2.93286	4.45844	6.59814	9.23431	13.0338	17.442	21.9462
52.14	1.6398	2.93872	4.45844	6.5954	9.25659	13.0592	17.4467	21.9637
52.24	1.64371	2.94263	4.45844	6.61182	9.2605	13.074	17.472	21.9942
52.34	1.64371	2.93872	4.47131	6.62158	9.27026	13.0885	17.4974	22.0184
52.44	1.64877	2.94849	4.47797	6.62158	9.28784	13.0982	17.5123	22.038
52.54	1.64175	2.94263	4.48773	6.63916	9.29095	13.1041	17.5326	22.0653
52.64	1.65152	2.94769	4.47797	6.63721	9.29956	13.1287	17.5463	22.0692
52.74	1.66208	2.96295	4.48773	6.64813	9.31989	13.144	17.5736	22.0997
52.84	1.66129	2.96021	4.5022	6.65558	9.32886	13.1607	17.5912	22.1286
52.94	1.65543	2.96021	4.5014	6.66455	9.33862	13.1705	17.6127	22.1415
53.04	1.65543	2.95435	4.50647	6.67041	9.33588	13.1861	17.6302	22.1669
53.14	1.66129	2.96997	4.50336	6.66455	9.35815	13.2049	17.6381	22.1825
53.24	1.66519	2.97388	4.51898	6.68329	9.37573	13.2213	17.6693	22.202
53.34	1.65543	2.96997	4.53265	6.68604	9.37769	13.231	17.6841	22.2305
53.44	1.66519	2.97583	4.5307	6.69971	9.39331	13.2486	17.6947	22.2469
53.54	1.66049	2.97113	4.54047	6.70752	9.40228	13.2615	17.7181	22.2743
53.64	1.66714	2.98364	4.54047	6.70947	9.42065	13.2838	17.7252	22.288
53.74	1.67886	2.9895	4.54358	6.71924	9.43237	13.3014	17.7513	22.3153
53.84	1.673	3.00317	4.55804	6.73016	9.4519	13.3248	17.7787	22.3477
53.94	1.67105	2.99731	4.56976	6.73682	9.44604	13.3279	17.7885	22.37
54.04	1.68277	3.00317	4.55804	6.74658	9.46558	13.3463	17.8013	22.3798
54.14	1.68863	3.00903	4.57172	6.75635	9.48627	13.3775	17.8256	22.4091
54.24	1.67691	3.00317	4.58734	6.77197	9.48315	13.3834	17.851	22.4384
54.34	1.68863	3.00824	4.5932	6.77197	9.50659	13.399	17.8568	22.459
54.44	1.68863	3.01685	4.59827	6.78094	9.51636	13.408	17.8822	22.4774
54.54	1.69333	3.02155	4.60687	6.7876	9.52496	13.4232	17.9029	22.5048
54.64	1.68472	3.0188	4.61743	6.7962	9.539	13.4439	17.926	22.5192
54.74	1.69058	3.0188	4.60883	6.80322	9.54175	13.4615	17.9486	22.5419
54.84	1.69839	3.02466	4.61859	6.80908	9.56128	13.4752	17.9642	22.5665
54.94	1.69955	3.03052	4.62445	6.81885	9.57886	13.4998	17.9869	22.5829
55.04	1.69644	3.03442	4.64008	6.82977	9.5769	13.5045	18.0033	22.6161
55.14	1.71011	3.03949	4.63342	6.82666	9.5976	13.5299	18.017	22.6298
55.24	1.70816	3.04224	4.64789	6.83838	9.61597	13.5494	18.0443	22.6512
55.34	1.71011	3.03833	4.66156	6.84814	9.61792	13.5603	18.067	22.6797
55.44	1.71402	3.03833	4.65961	6.854	9.63159	13.5787	18.0736	22.7001
55.54	1.71402	3.04419	4.65961	6.85986	9.64136	13.5982	18.0931	22.7255
55.64	1.71988	3.05005	4.66937	6.86688	9.65814	13.6197	18.1185	22.7411
55.74	1.70425	3.05005	4.67914	6.88135	9.66089	13.6217	18.1439	22.7704
55.84	1.71402	3.05395	4.66937	6.87939	9.67065	13.6346	18.1431	22.7755
55.94	1.72379	3.05981	4.6842	6.88721	9.69214	13.6627	18.1713	22.8036
56.04	1.72379	3.06763	4.6889	6.90283	9.7019	13.6842	18.1927	22.8251
56.14	1.73355	3.07855	4.70258	6.9126	9.71167	13.6998	18.2181	22.8544
56.24	1.72964	3.07935	4.70844	6.91376	9.72845	13.7096	18.2427	22.8759
56.34	1.72299	3.07349	4.71429	6.92236	9.72534	13.7146	18.2533	22.8973
56.44	1.73355	3.07935	4.71234	6.92627	9.74683	13.733	18.267	22.9044
56.54	1.72964	3.07935	4.72015	6.93799	9.74683	13.7506	18.2963	22.9344
56.64	1.73825	3.09381	4.71936	6.94385	9.76715	13.765	18.3138	22.9598
56.74	1.7316	3.09106	4.73267	6.95441	9.76947	13.776	18.3373	22.9802
56.84	1.7355	3.09106	4.73969	6.94501	9.78198	13.7928	18.3451	23.0028
56.94	1.7355	3.09418	4.73969	6.96338	9.7937	13.815	18.3646	23.0176
57.04	1.74136	3.10474	4.74359	6.96338	9.80347	13.8307	18.3802	23.0458
57.14	1.74527	3.1106	4.76117	6.9751	9.81909	13.8463	18.4095	23.0809
57.24	1.73355	3.10278	4.75726	6.98486	9.81519	13.8541	18.4244	23.0966
57.34	1.74332	3.10864	4.75256	6.98291	9.83783	13.8709	18.4369	23.1141
57.44	1.73941	3.10864	4.76117	6.99268	9.84058	13.8834	18.4525	23.1454
57.54	1.74332	3.10864	4.77289	7.0036	9.84644	13.899	18.474	23.1602
57.64	1.75308	3.12231	4.76898	7.0083	9.86597	13.9146	18.4869	23.1844
57.74	1.75308	3.13013	4.77289	7.01611	9.87769	13.9295	18.517	23.2001
57.84	1.74838	3.11957	4.78851	7.03174	9.8808	13.9322	18.5326	23.2294
57.94	1.74527	3.12622	4.77875	7.03369	9.8894	13.9537	18.5424	23.2352
58.04	1.75894	3.13794	4.79242	7.0376	9.90112	13.9732	18.5619	23.2548
58.14	1.75308	3.13794	4.79828	7.05322	9.90698	13.9889	18.5923	23.2755
58.24	1.76285	3.14185	4.8092	7.05829	9.92456	14.0037	18.6029	23.2997
58.34	1.75308	3.13794	4.81195	7.06494	9.93237	14.0123	18.6263	23.3192
58.44	1.76285	3.14185	4.80804	7.07275	9.94135	14.0338	18.6322	23.3387
58.54	1.76285	3.16333	4.82172	7.08252	9.94995	14.0533	18.6615	23.3602
58.64	1.76871	3.16919	4.82758	7.09229	9.96558	14.0689	18.6822	23.3887
58.74	1.77261	3.16919	4.83734	7.10205	9.97144	14.0807	18.6927	23.4091
58.84	1.76285	3.16333	4.83929	7.09735	9.97144	14.0877	18.7123	23.4247
58.94	1.77261	3.1684	4.83344	7.09619	9.99097	14.108	18.7201	23.4442
59.04	1.76871	3.16724	4.84827	7.11182	9.99994	14.1197	18.7427	23.4657
59.14	1.77261	3.17114	4.84711	7.11768	10.0066	14.1236	18.7611	23.4794
59.24	1.77261	3.18091	4.8432	7.12158	10.0144	14.1432	18.7767	23.5001
59.34	1.78238	3.18872	4.85101	7.12354	10.03	14.1638	18.7963	23.5282
59.44	1.77341	3.18365	4.85883	7.13251	10.0347	14.1732	18.8217	23.5477
59.54	1.78629	3.19458	4.85376	7.13605	10.0496	14.19	18.8314	23.5602
59.64	1.78159	3.20044	4.87054	7.15283	10.0624	14.2057	18.8627	23.5907
59.74	1.77457	3.20044	4.86975	7.15869	10.071	14.2213	18.8744	23.6122
59.84	1.78043	3.20044	4.86859	7.15479	10.0769	14.2342	18.8881	23.6317
59.94	1.78824	3.20355	4.87836	7.16455	10.0867	14.2447	18.9037	23.6465
60.04	1.7941	3.21216	4.88226	7.17822	10.1023	14.2643	18.9232	23.6747
60.14	1.79019	3.21021	4.89008	7.19305	10.1082	14.2701	18.9439	23.6962
60.24	1.78433	3.21021	4.88031	7.17822	10.1132	14.2721	18.9545	23.702
60.34	1.7941	3.21411	4.89008	7.18408	10.1257	14.2896	18.9642	23.7216
60.44	1.7941	3.21997	4.89398	7.19775	10.1375	14.3103	18.9818	23.7403
60.54	1.79996	3.22388	4.89984	7.20361	10.1414	14.315	19.0045	23.7606
60.64	1.7941	3.22974	4.91351	7.20947	10.1531	14.3307	19.0228	23.7802
60.74	1.80386	3.23364	4.92053	7.21454	10.1628	14.3482	19.0385	23.8055
60.84	1.80386	3.2395	4.92328	7.22705	10.1726	14.3619	19.058	23.8251
60.94	1.80972	3.24066	4.92914	7.24268	10.1816	14.3748	19.0736	23.8407
61.04	1.80386	3.24341	4.9389	7.24268	10.1863	14.3893	19.0884	23.8672
61.14	1.81558	3.24341	4.9389	7.25244	10.196	14.4088	19.1029	23.87
61.24	1.81558	3.24927	4.94281	7.26416	10.2117	14.4205	19.1205	23.8934
61.34	1.82065	3.25317	4.96039	7.27393	10.2214	14.4342	19.1439	23.9208
61.44	1.81363	3.25903	4.96039	7.27393	10.2273	14.4392	19.1537	23.9364
61.54	1.80386	3.25317	4.95959	7.2829	10.2167	14.4478	19.1791	23.9501
61.64	1.81363	3.25903	4.95258	7.28564	10.241	14.4693	19.188	23.9657
61.74	1.81363	3.26294	4.9682	7.29346	10.2507	14.4732	19.2025	23.9864
61.84	1.81949	3.2688	4.9682	7.30322	10.2566	14.4908	19.2064	23.9989
61.94	1.81363	3.27075	4.9682	7.30908	10.2625	14.5045	19.224	24.0204
62.04	1.81363	3.27466	4.9682	7.30322	10.2722	14.5135	19.2474	24.0497
62.14	1.82339	3.28442	4.98383	7.31689	10.2812	14.5338	19.2681	24.0712
62.24	1.81949	3.28949	4.98969	7.32391	10.2898	14.5494	19.2865	24.0907
62.34	1.82339	3.28833	4.98889	7.33252	10.2898	14.5533	19.3021	24.1102
62.44	1.81949	3.29224	5.0014	7.34229	10.3113	14.5611	19.3138	24.1192
62.54	1.8273	3.302	5.00726	7.33838	10.321	14.5787	19.3275	24.1356
62.64	1.82925	3.30786	5.02289	7.34619	10.3308	14.6033	19.3502	24.1532
62.74	1.83316	3.31372	5.02875	7.35205	10.3425	14.61	19.3724	24.1805
62.84	1.82925	3.30981	5.02875	7.36377	10.3523	14.6236	19.3861	24.2001
62.94	1.83316	3.30981	5.02875	7.37274	10.3574	14.6295	19.4037	24.2157
63.04	1.83316	3.31451	5.02875	7.37158	10.3648	14.6498	19.4037	24.2305
63.14	1.83316	3.32544	5.04712	7.38605	10.3835	14.6619	19.4318	24.2536
63.24	1.84097	3.3313	5.06	7.39307	10.3894	14.6744	19.4498	24.2802
63.34	1.83511	3.33051	5.06195	7.40088	10.3835	14.69	19.4642	24.3016
63.44	1.84097	3.33325	5.06116	7.40479	10.3933	14.7057	19.4779	24.3173
63.54	1.83511	3.33911	5.06	7.40479	10.412	14.7154	19.4955	24.3427
63.64	1.83511	3.34497	5.06976	7.41455	10.4089	14.731	19.5092	24.3524
63.74	1.84097	3.35083	5.06976	7.42548	10.4128	14.7467	19.524	24.3719
63.84	1.83902	3.35474	5.06976	7.42432	10.4265	14.7693	19.5287	24.3926
63.94	1.85074	3.35083	5.07758	7.43799	10.4421	14.7799	19.5521	24.411
64.04	1.84488	3.35474	5.08929	7.44385	10.45	14.7955	19.5834	24.4305
64.14	1.84097	3.3606	5.09125	7.45361	10.4531	14.8053	19.5892	24.4403
64.24	1.84488	3.3606	5.10101	7.46338	10.4617	14.8209	19.6049	24.4716
64.34	1.84488	3.3645	5.10022	7.46143	10.4753	14.8307	19.6177	24.4774
64.44	1.85464	3.37427	5.10687	7.46844	10.489	14.8553	19.6381	24.4962
64.54	1.85074	3.37933	5.11859	7.48291	10.4929	14.8697	19.6576	24.5204
64.64	1.85464	3.36841	5.12836	7.48291	10.5027	14.8756	19.6732	24.5399
64.74	1.85465	3.37427	5.13031	7.49268	10.5222	14.8912	19.6888	24.5614
64.84	1.86441	3.38403	5.13031	7.49463	10.5261	14.899	19.7045	24.5712
64.94	1.86441	3.38989	5.13422	7.5083	10.5527	14.9264	19.7232	24.5907
65.04	1.86441	3.3938	5.14984	7.52393	10.5574	14.9314	19.7474	24.6122
65.14	1.87143	3.39966	5.14984	7.51923	10.5613	14.9439	19.7631	24.6309
65.24	1.86441	3.39966	5.14905	7.52588	10.573	14.9635	19.767	24.6493
65.34	1.87027	3.40356	5.15961	7.53955	10.5789	14.9713	19.7885	24.6708
65.44	1.86832	3.41333	5.16351	7.53369	10.5867	14.9889	19.8041	24.6864
65.54	1.88003	3.42114	5.17328	7.54736	10.6015	15.0006	19.8228	24.704
65.64	1.87418	3.42114	5.1889	7.56299	10.6121	15.0154	19.8431	24.7313
65.74	1.87027	3.42505	5.1889	7.57275	10.6218	15.024	19.8568	24.7509
65.84	1.87418	3.43011	5.1889	7.57471	10.6316	15.0396	19.8646	24.7704
65.94	1.88394	3.42896	5.1889	7.58447	10.6375	15.0553	19.8783	24.7911
66.04	1.88394	3.43677	5.1889	7.59344	10.6453	15.065	19.8978	24.8094
66.14	1.88394	3.43872	5.20453	7.60596	10.6531	15.0748	19.9185	24.8192
66.24	1.88004	3.42896	5.19983	7.59814	10.662	15.0838	19.9271	24.8309
66.34	1.88394	3.43286	5.19867	7.604	10.6667	15.1002	19.9467	24.8505
66.44	1.88004	3.44067	5.20844	7.61377	10.6707	15.1041	19.9545	24.8719
66.54	1.88785	3.44458	5.20844	7.62354	10.6863	15.1275	19.9681	24.8915
66.64	1.8898	3.45044	5.21234	7.62744	10.7019	15.1412	19.9877	24.9141
66.74	1.89566	3.45435	5.22406	7.64423	10.7117	15.1549	20.0084	24.9403
66.84	1.89487	3.46411	5.23969	7.64307	10.7214	15.1638	20.0267	24.9462
66.94	1.89175	3.45746	5.24359	7.65674	10.7206	15.1725	20.0463	24.9637
67.04	1.88785	3.46021	5.23773	7.66064	10.7292	15.1783	20.0463	24.9794
67.14	1.89175	3.46606	5.2467	7.67041	10.739	15.192	20.0619	24.9989
67.24	1.88785	3.46606	5.24554	7.67041	10.7585	15.2018	20.0853	25.0137
67.34	1.89645	3.47272	5.2475	7.67822	10.7711	15.224	20.0963	25.0321
67.44	1.90933	3.48364	5.26196	7.68097	10.782	15.2342	20.1154	25.0583
67.54	1.90347	3.4895	5.26898	7.70282	10.7917	15.2525	20.1478	25.079
67.64	1.91324	3.4895	5.26898	7.71143	10.8007	15.2603	20.1537	25.1005
67.74	1.90933	3.47974	5.28265	7.71924	10.7976	15.2643	20.1674	25.12
67.84	1.90738	3.48755	5.27875	7.70361	10.8054	15.274	20.1724	25.1259
67.94	1.9191	3.49927	5.28265	7.71729	10.821	15.2955	20.1908	25.1454
68.04	1.91324	3.49847	5.29944	7.72314	10.8269	15.3006	20.2162	25.17
68.14	1.9191	3.50317	5.29828	7.729	10.8328	15.3131	20.2338	25.1903
68.24	1.90738	3.50317	5.30804	7.73877	10.8359	15.317	20.2474	25.2098
68.34	1.92105	3.50903	5.30609	7.74384	10.8601	15.3404	20.2572	25.2196
68.44	1.91519	3.50903	5.31781	7.74268	10.866	15.3541	20.2787	25.2411
68.54	1.92416	3.51685	5.32953	7.75244	10.8757	15.3748	20.2974	25.2606
68.64	1.923	3.5188	5.33344	7.76611	10.8816	15.3736	20.3158	25.2841
68.74	1.923	3.5188	5.32953	7.76221	10.8875	15.3893	20.3177	25.3008
68.84	1.92886	3.5188	5.33929	7.77393	10.8914	15.3932	20.3334	25.3153
68.94	1.93668	3.52856	5.33929	7.78369	10.9062	15.4146	20.347	25.329
69.04	1.93863	3.54028	5.35217	7.79657	10.9207	15.4244	20.3677	25.3544
69.14	1.94254	3.54028	5.35883	7.79736	10.9265	15.4439	20.3861	25.3798
69.24	1.94254	3.53363	5.35883	7.80322	10.9363	15.4549	20.4017	25.3954
69.34	1.94253	3.54224	5.36273	7.80713	10.948	15.4635	20.4115	25.4044
69.44	1.94839	3.5481	5.3725	7.82275	10.9519	15.4791	20.433	25.4286
69.54	1.95425	3.5481	5.37836	7.82275	10.9609	15.4947	20.4467	25.4501
69.64	1.95425	3.552	5.38812	7.83252	10.9695	15.5045	20.4576	25.4657
69.74	1.96011	3.56177	5.39203	7.84735	10.991	15.5232	20.476	25.4833
69.84	1.95425	3.56958	5.39984	7.86182	11.0007	15.5435	20.4955	25.5106
69.94	1.95035	3.56958	5.40881	7.86182	10.9968	15.5396	20.5131	25.5262
70.04	1.94839	3.57349	5.40179	7.86182	11.0066	15.5572	20.517	25.5294
70.14	1.96011	3.57935	5.41156	7.87549	11.0214	15.5807	20.5385	25.5536
70.24	1.96402	3.58325	5.42719	7.8833	11.0359	15.5846	20.5572	25.579
70.34	1.96323	3.59222	5.42719	7.88916	11.0437	15.6072	20.5717	25.5985
70.44	1.97183	3.59692	5.43304	7.89697	11.0613	15.6295	20.5912	25.62
70.54	1.96793	3.59888	5.44867	7.90674	11.0671	15.6334	20.6127	25.6395
70.64	1.96207	3.58325	5.44867	7.92157	11.071	15.6393	20.6263	25.661
70.74	1.97263	3.60358	5.44867	7.92236	11.0855	15.6596	20.6381	25.67
70.84	1.97378	3.6106	5.45258	7.93683	11.1035	15.6764	20.6576	25.6891
70.94	1.9816	3.6106	5.45844	7.94385	11.1082	15.6912	20.6771	25.7118
71.04	1.97964	3.6145	5.46429	7.95361	11.116	15.6978	20.6986	25.7313
71.14	1.99136	3.62427	5.47406	7.96533	11.1394	15.7252	20.7181	25.7548
71.24	1.97574	3.62036	5.48969	7.9751	11.1335	15.7213	20.7377	25.7684
71.34	1.9816	3.62152	5.47992	7.96454	11.1433	15.735	20.7447	25.7715
71.44	1.9855	3.62427	5.48969	7.97314	11.1484	15.7428	20.7572	25.7899
71.54	1.9855	3.63403	5.48969	7.98291	11.157	15.7596	20.7748	25.8114
71.64	1.99527	3.63989	5.49359	7.99854	11.1726	15.774	20.7826	25.8348
71.74	2.00113	3.63989	5.5014	8.01416	11.1882	15.7916	20.808	25.8563
71.84	1.99918	3.6477	5.51508	8.01416	11.196	15.7994	20.8256	25.8719
71.94	2.00034	3.64966	5.52405	8.02783	11.2039	15.8111	20.8431	25.8954
72.04	1.99332	3.64966	5.51898	8.03369	11.2128	15.8248	20.858	25.911
72.14	1.99918	3.64966	5.51898	8.03485	11.2175	15.8357	20.8744	25.9317
72.24	2.00699	3.65942	5.52875	8.04346	11.2253	15.8541	20.8842	25.9501
72.34	2.01285	3.67114	5.53461	8.05713	11.2429	15.8639	20.9017	25.9598
72.44	2.00894	3.67114	5.54047	8.07275	11.2527	15.8814	20.9193	25.9813
72.54	2.01089	3.67505	5.55023	8.07275	11.2585	15.8853	20.9341	26.0009
72.64	1.99722	3.6723	5.55414	8.08447	11.2644	15.8971	20.9467	26.0204
72.74	2.00894	3.677	5.55219	8.08643	11.2714	15.9099	20.9564	26.0294
72.84	2.01285	3.677	5.55725	8.09229	11.2859	15.9225	20.976	26.0477
72.94	2.01675	3.68481	5.56781	8.10205	11.2937	15.9322	20.9857	26.0692
73.04	2.02847	3.69849	5.57172	8.11493	11.3093	15.9518	21.0072	26.0829
73.14	2.02847	3.69849	5.57758	8.12158	11.3171	15.9635	21.0259	26.1044
73.24	2.02652	3.70239	5.58734	8.13135	11.325	15.983	21.0443	26.12
73.34	2.02847	3.70239	5.59125	8.14111	11.33	15.9822	21.0658	26.1434
73.44	2.03238	3.70825	5.59125	8.13525	11.3386	15.9889	21.0756	26.1485
73.54	2.02768	3.70825	5.60687	8.15088	11.3503	16.0025	21.0853	26.163
73.64	2.03513	3.70239	5.60883	8.14893	11.3609	16.017	21.1029	26.1786
73.74	2.04214	3.72192	5.61273	8.15674	11.3718	16.0416	21.1213	26.2028
73.84	2.04996	3.72974	5.61859	8.1626	11.3777	16.0455	21.147	26.2196
73.94	2.03433	3.71021	5.62836	8.17236	11.373	16.0545	21.1537	26.2411
74.04	2.0441	3.71802	5.61859	8.17236	11.3855	16.067	21.1576	26.2469
74.14	2.0441	3.72974	5.6264	8.17822	11.4011	16.0807	21.181	26.254
74.24	2.04996	3.72974	5.63812	8.19385	11.4109	16.0943	21.2084	26.2802
74.34	2.0441	3.73364	5.64008	8.20361	11.4167	16.1041	21.2142	26.2997
74.44	2.05386	3.74341	5.64008	8.20361	11.4265	16.1139	21.2271	26.3094
74.54	2.0441	3.7395	5.65375	8.21649	11.4324	16.1158	21.2416	26.3348
74.64	2.04996	3.74341	5.64984	8.21143	11.4421	16.1346	21.2533	26.3466
74.74	2.048	3.75317	5.64905	8.22314	11.4511	16.1432	21.267	26.3602
74.84	2.05972	3.76019	5.65179	8.22705	11.4617	16.1646	21.2806	26.3751
74.94	2.06363	3.75903	5.67328	8.24268	11.4714	16.1744	21.3041	26.3993
75.04	2.05386	3.75708	5.67914	8.24268	11.4753	16.1744	21.3072	26.4188
75.14	2.06363	3.7688	5.67328	8.24658	11.491	16.1939	21.3197	26.4247
75.24	2.06363	3.7688	5.67914	8.25439	11.489	16.2049	21.3334	26.4501
75.34	2.07535	3.76685	5.67914	8.26416	11.496	16.2174	21.347	26.4559
75.44	2.06558	3.7688	5.68304	8.26727	11.5007	16.2193	21.3607	26.4755
75.54	2.07065	3.7688	5.67914	8.26221	11.5105	16.235	21.3744	26.4805
75.64	2.06363	3.77271	5.68304	8.27197	11.5203	16.2447	21.3881	26.4989
75.74	2.0773	3.78442	5.68811	8.27197	11.532	16.2545	21.397	26.5087
75.84	2.07925	3.79028	5.70258	8.2876	11.5417	16.2635	21.4174	26.5341
75.94	2.08316	3.79028	5.70844	8.29346	11.5515	16.274	21.4271	26.5497
76.04	2.07925	3.78442	5.70844	8.30322	11.5507	16.2935	21.4467	26.5692
76.14	2.08707	3.7934	5.71234	8.30322	11.5652	16.3033	21.4525	26.577
76.24	2.07925	3.78833	5.72211	8.30634	11.571	16.3033	21.472	26.5946
76.34	2.08316	3.79224	5.72797	8.31104	11.5808	16.315	21.4771	26.5997
76.44	2.08395	3.8028	5.72992	8.31299	11.5914	16.3295	21.4955	26.62
76.54	2.09488	3.80981	5.73462	8.31769	11.6042	16.356	21.508	26.6345
76.64	2.09488	3.81177	5.74084	8.33447	11.614	16.3611	21.5287	26.661
76.74	2.10074	3.80591	5.74359	8.33447	11.6238	16.3658	21.5345	26.6708
76.84	2.08902	3.80591	5.74945	8.34424	11.6269	16.3697	21.5385	26.6825
76.94	2.10074	3.81177	5.74359	8.33838	11.6316	16.3814	21.5533	26.6962
77.04	2.09488	3.81177	5.74945	8.3454	11.6433	16.3853	21.5775	26.7118
77.14	2.1066	3.81958	5.75336	8.354	11.6531	16.401	21.5834	26.7227
77.24	2.1066	3.83051	5.76508	8.36182	11.6531	16.4158	21.5931	26.745
77.34	2.11166	3.81958	5.77094	8.37354	11.6628	16.4205	21.6185	26.7567
77.44	2.1066	3.81567	5.77094	8.3833	11.6648	16.4264	21.6283	26.7704
77.54	2.11246	3.82739	5.76312	8.37158	11.6718	16.4342	21.6283	26.7743
77.64	2.11832	3.82739	5.78265	8.37744	11.6804	16.4537	21.647	26.7899
77.74	2.11636	3.83716	5.78851	8.39307	11.6941	16.4635	21.6556	26.8094
77.84	2.12808	3.83911	5.79163	8.39697	11.7097	16.4724	21.6791	26.8243
77.94	2.12222	3.83911	5.79633	8.4126	11.7214	16.483	21.6927	26.8387
78.04	2.13199	3.83911	5.78656	8.4118	11.7214	16.4928	21.6967	26.8485
78.14	2.13199	3.84692	5.79828	8.42041	11.7312	16.5025	21.7162	26.8583
78.24	2.13199	3.84888	5.80609	8.42627	11.7304	16.5025	21.7271	26.8739
78.34	2.12808	3.85278	5.80804	8.42236	11.739	16.5143	21.7357	26.8798
78.44	2.13199	3.84808	5.80804	8.43213	11.739	16.524	21.7455	26.8993
78.54	2.13199	3.85083	5.80804	8.43213	11.7546	16.5377	21.7552	26.9091
78.64	2.14371	3.8606	5.81195	8.43604	11.7703	16.5525	21.7806	26.9247
78.74	2.1398	3.86841	5.81702	8.45166	11.7703	16.5592	21.7924	26.9395
78.84	2.13394	3.86255	5.82172	8.45282	11.78	16.5631	21.806	26.9579
78.94	2.13394	3.86255	5.82758	8.45557	11.7859	16.567	21.817	26.9677
79.04	2.13394	3.86841	5.82172	8.46533	11.7917	16.5826	21.8197	26.9735
79.14	2.14371	3.87231	5.82758	8.47119	11.8007	16.5904	21.8353	26.9989
79.24	2.14291	3.88208	5.82758	8.48096	11.8132	16.5974	21.851	27.0087
79.34	2.15152	3.88794	5.83148	8.48486	11.825	16.6217	21.8607	27.0243
79.44	2.14761	3.88208	5.85101	8.49268	11.821	16.6314	21.8763	27.0399
79.54	2.15152	3.88794	5.85883	8.49268	11.8308	16.6393	21.8861	27.0587
79.64	2.13785	3.87817	5.85883	8.50244	11.8308	16.6334	21.9076	27.0673
79.74	2.14645	3.88873	5.84827	8.49188	11.8355	16.6479	21.9068	27.0692
79.84	2.14957	3.90082	5.85181	8.49933	11.8515	16.6646	21.9162	27.0837
79.94	2.15347	3.89966	5.86273	8.52197	11.8621	16.6756	21.9369	27.1102
80.04	2.15347	3.8977	5.86859	8.52197	11.866	16.6881	21.9486	27.12
80.14	2.16324	3.90942	5.8725	8.52783	11.8816	16.7135	21.9623	27.1356
80.24	2.16324	3.90942	5.87836	8.53369	11.8914	16.7193	21.9838	27.1649
80.34	2.16324	3.91724	5.87836	8.54346	11.905	16.7291	21.9869	27.1805
80.44	2.17496	3.91919	5.88422	8.54736	11.9128	16.7447	22.0013	27.1954
80.54	2.17105	3.91919	5.89008	8.55322	11.9226	16.7545	22.017	27.2098
80.64	2.16519	3.91333	5.89398	8.56299	11.9218	16.7545	22.0365	27.2196
80.74	2.16519	3.9231	5.89008	8.55438	11.9207	16.7654	22.0385	27.2294
80.84	2.17496	3.91919	5.89319	8.55713	11.9304	16.774	22.0482	27.245
80.94	2.17105	3.92505	5.89789	8.56299	11.9421	16.7838	22.0677	27.2606
81.04	2.17496	3.93011	5.90765	8.57275	11.9519	16.7935	22.0767	27.2704
81.14	2.17416	3.93677	5.91351	8.57275	11.9558	16.8092	22.0873	27.2802
81.24	2.18277	3.94849	5.92328	8.58643	11.9714	16.8248	22.1107	27.2958
81.34	2.17886	3.93872	5.92914	8.59424	11.9714	16.8346	22.1263	27.3204
81.44	2.18668	3.94653	5.92914	8.59424	11.9863	16.8572	22.1361	27.329
81.54	2.18277	3.94849	5.93304	8.60712	11.991	16.8502	22.1478	27.3427
81.64	2.18863	3.93872	5.93304	8.60205	12.0007	16.8541	22.1478	27.3505
81.74	2.18277	3.94263	5.9389	8.60596	12.0007	16.8639	22.1674	27.3602
81.84	2.19254	3.95239	5.93811	8.62158	12.0144	16.8873	22.1783	27.3798
81.94	2.2023	3.96411	5.94281	8.62158	12.032	16.8951	22.1908	27.3934
82.04	2.19839	3.96997	5.94867	8.62744	12.032	16.9049	22.2064	27.411
82.14	2.20425	3.96021	5.95258	8.64307	12.0417	16.9236	22.222	27.42
82.24	2.20425	3.96802	5.95844	8.64307	12.0546	16.9322	22.2279	27.4384
82.34	2.21011	3.97894	5.97211	8.64697	12.071	16.9322	22.2416	27.454
82.44	2.19919	3.97272	5.97797	8.6618	12.066	16.9486	22.2572	27.4696
82.54	2.21207	3.97388	5.9729	8.65558	12.0828	16.9654	22.2709	27.4743
82.64	2.20621	3.97974	5.97992	8.67432	12.0925	16.9752	22.2885	27.5009
82.74	2.21127	3.97974	5.98578	8.67432	12.0925	16.983	22.2943	27.5126
82.84	2.20425	3.98364	5.99084	8.67432	12.1023	16.9908	22.2982	27.5223
82.94	2.21402	3.99536	5.98969	8.68408	12.1035	17.0056	22.3197	27.5313
83.04	2.21402	3.99145	5.99359	8.68799	12.116	17.024	22.3334	27.5477
83.14	2.21988	3.99536	6.00336	8.70557	12.1316	17.0357	22.3443	27.5712
83.24	2.21793	3.99536	6.00922	8.70557	12.1257	17.0396	22.3568	27.5907
83.34	2.21988	4.00122	6.00336	8.69891	12.1414	17.0553	22.3627	27.5946
83.44	2.22379	3.99536	6.00922	8.71338	12.1492	17.0611	22.3783	27.6102
83.54	2.21988	4.00122	6.01117	8.71338	12.1433	17.0662	22.3881	27.6219
83.64	2.22964	4.00903	6.01117	8.72314	12.157	17.0787	22.4037	27.6317
83.74	2.22379	4.00824	6.01898	8.72705	12.1609	17.0826	22.4135	27.6552
83.84	2.23355	4.01099	6.01898	8.72314	12.1687	17.0963	22.4174	27.661
83.94	2.22964	4.02075	6.02209	8.73682	12.1913	17.11	22.44	27.6739
84.04	2.23355	4.01685	6.03656	8.74268	12.2	17.1139	22.4564	27.6884
84.14	2.23746	4.02271	6.03656	8.75165	12.2136	17.1275	22.4623	27.6981
84.24	2.24918	4.02856	6.04633	8.75439	12.2292	17.1521	22.4701	27.7118
84.34	2.24332	4.03247	6.05804	8.76025	12.2292	17.1627	22.4955	27.7391
84.44	2.24252	4.03247	6.05804	8.76221	12.2351	17.1627	22.5072	27.7489
84.54	2.24136	4.03247	6.05219	8.77002	12.2507	17.1725	22.5064	27.7528
84.64	2.24722	4.03833	6.06781	8.78174	12.2605	17.1822	22.515	27.7704
84.74	2.24527	4.04224	6.06781	8.78174	12.2636	17.1978	22.5248	27.7938
84.84	2.26089	4.052	6.07092	8.79541	12.28	17.2096	22.5502	27.8126
84.94	2.25699	4.05707	6.07953	8.80127	12.2898	17.2127	22.5658	27.827
85.04	2.25583	4.04108	6.08734	8.80243	12.2847	17.226	22.5717	27.8387
85.14	2.25894	4.05395	6.08228	8.80597	12.2976	17.235	22.5705	27.8434
85.24	2.2648	4.05981	6.08929	8.81299	12.3015	17.2545	22.5982	27.87
85.34	2.2648	4.06372	6.0932	8.81299	12.3074	17.2643	22.6068	27.8798
85.44	2.27457	4.07349	6.10297	8.83057	12.3222	17.274	22.6166	27.8954
85.54	2.2648	4.06958	6.10883	8.84229	12.325	17.276	22.6263	27.911
85.64	2.27066	4.05981	6.09906	8.83252	12.3269	17.2849	22.6283	27.9102
85.74	2.27847	4.06763	6.11078	8.84424	12.3347	17.2975	22.6478	27.9188
85.84	2.28043	4.07935	6.10413	8.84814	12.3406	17.3092	22.6576	27.9344
85.94	2.28433	4.07935	6.1225	8.86377	12.3523	17.315	22.6685	27.9598
86.04	2.27457	4.07935	6.12836	8.86298	12.3562	17.3287	22.6771	27.9696
86.14	2.28433	4.09027	6.1225	8.86572	12.3621	17.3443	22.6908	27.9755
86.24	2.28043	4.07935	6.12836	8.87354	12.3718	17.3494	22.7064	27.9911
86.34	2.28824	4.08716	6.12836	8.87354	12.3867	17.358	22.7142	28.0009
86.44	2.2941	4.09888	6.13617	8.88721	12.3914	17.3736	22.722	28.0243
86.54	2.2894	4.08911	6.14984	8.89307	12.3914	17.3736	22.7474	28.0458
86.64	2.29605	4.09692	6.14008	8.88721	12.405	17.3873	22.7466	28.0508
86.74	2.298	4.10864	6.14398	8.90674	12.4207	17.4049	22.7611	28.0634
86.84	2.29605	4.11255	6.15961	8.91455	12.4265	17.4146	22.7767	28.0887
86.94	2.30972	4.12231	6.16272	8.91766	12.4421	17.4244	22.7904	28.1044
87.04	2.30972	4.11841	6.17133	8.93213	12.4519	17.4431	22.8021	28.12
87.14	2.298	4.11841	6.17719	8.93213	12.4453	17.4381	22.808	28.1298
87.24	2.30972	4.13013	6.17133	8.93604	12.4597	17.4537	22.8217	28.1337
87.34	2.30386	4.13013	6.17914	8.94189	12.4597	17.4635	22.8365	28.1512
87.44	2.31754	4.13794	6.17914	8.94189	12.4753	17.4771	22.847	28.1602
87.54	2.31949	4.14886	6.18695	8.94775	12.491	17.4947	22.8607	28.1727
87.64	2.30972	4.13208	6.19867	8.96338	12.4812	17.4908	22.8763	28.202
87.74	2.31363	4.13794	6.1889	8.95282	12.491	17.4939	22.8724	28.2001
87.84	2.31833	4.14654	6.19281	8.95166	12.5074	17.5072	22.8763	28.2196
87.94	2.33121	4.15942	6.20337	8.97003	12.5136	17.526	22.9025	28.2341
88.04	2.32535	4.16138	6.20959	8.98291	12.5222	17.5357	22.9193	28.2509
88.14	2.32455	4.14966	6.21039	8.98486	12.5261	17.5396	22.9283	28.2626
88.24	2.32339	4.16138	6.20453	8.979	12.5281	17.5553	22.933	28.2665
88.34	2.33511	4.16138	6.21429	8.99463	12.5378	17.565	22.9486	28.2813
88.44	2.33121	4.15552	6.22015	8.99463	12.5398	17.5768	22.9584	28.2938
88.54	2.32925	4.16528	6.22992	8.99463	12.5476	17.5896	22.9642	28.3114
88.64	2.34097	4.17114	6.23383	9.0083	12.5632	17.6041	22.974	28.3251
88.74	2.32339	4.16333	6.23383	9.01532	12.5554	17.6021	22.9994	28.3407
88.84	2.32925	4.15863	6.23969	9.00635	12.5703	17.6139	22.9966	28.3387
88.94	2.33707	4.16528	6.22992	9.01221	12.575	17.6139	23.0052	28.3505
89.04	2.33902	4.177	6.23303	9.02588	12.5906	17.6236	23.0209	28.3739
89.14	2.34293	4.18286	6.24164	9.03174	12.5906	17.6334	23.0365	28.3798
89.24	2.35269	4.18286	6.2475	9.03174	12.6003	17.649	23.0463	28.4032
89.34	2.35269	4.19263	6.26117	9.04541	12.6101	17.6638	23.056	28.4247
89.44	2.34879	4.17896	6.26703	9.05322	12.6023	17.6627	23.0677	28.4395
89.54	2.34293	4.17896	6.26117	9.04346	12.616	17.6725	23.067	28.4384
89.64	2.35269	4.18677	6.26703	9.04266	12.6249	17.6861	23.0756	28.4481
89.74	2.34799	4.19849	6.27289	9.05518	12.6394	17.6939	23.0892	28.4637
89.84	2.34293	4.18286	6.27289	9.06494	12.6296	17.6939	23.1068	28.4794
89.94	2.34683	4.19263	6.26898	9.06104	12.6453	17.7076	23.1068	28.4833
90.04	2.35855	4.19849	6.27289	9.07666	12.6511	17.7185	23.1205	28.5028
90.14	2.35855	4.20239	6.27875	9.08252	12.6609	17.7271	23.1361	28.5204
90.24	2.3566	4.2016	6.28265	9.08252	12.6648	17.733	23.142	28.5302
90.34	2.36832	4.2102	6.29163	9.09619	12.6804	17.7428	23.1556	28.543
90.44	2.36246	4.2063	6.29633	9.10205	12.6894	17.7525	23.1861	28.5575
90.54	2.36832	4.20825	6.29633	9.10126	12.6902	17.7623	23.1908	28.5692
90.64	2.36716	4.21686	6.30219	9.1001	12.7047	17.7787	23.1967	28.579
90.74	2.38003	4.21997	6.31274	9.11066	12.7117	17.7955	23.2111	28.5934
90.84	2.36441	4.21411	6.31976	9.1333	12.7117	17.7947	23.2279	28.6141
90.94	2.37027	4.21997	6.3139	9.12354	12.7214	17.8033	23.2279	28.6219
91.04	2.36832	4.22778	6.31976	9.12354	12.7273	17.8189	23.2396	28.6317
91.14	2.38003	4.22974	6.32367	9.12744	12.7332	17.8248	23.2525	28.6454
91.24	2.37418	4.23364	6.32953	9.14307	12.7429	17.8346	23.267	28.6602
91.34	2.38004	4.2395	6.33344	9.14307	12.7519	17.8404	23.2767	28.6727
91.44	2.37808	4.23364	6.34045	9.14893	12.7546	17.8482	23.2865	28.6903
91.54	2.39566	4.24341	6.34711	9.15869	12.7722	17.8658	23.2924	28.704
91.64	2.39096	4.25122	6.35883	9.16376	12.7761	17.8748	23.308	28.7196
91.74	2.39371	4.24536	6.35883	9.17236	12.7917	17.8834	23.3177	28.7294
91.84	2.38004	4.24066	6.35883	9.17236	12.782	17.8834	23.3275	28.7313
91.94	2.38785	4.23755	6.35297	9.1665	12.7957	17.8893	23.3287	28.7313
92.04	2.3898	4.24927	6.35297	9.18799	12.8015	17.9049	23.3412	28.745
92.14	2.39371	4.24927	6.35883	9.19385	12.8132	17.9146	23.3568	28.7645
92.24	2.3898	4.25317	6.35883	9.19385	12.8124	17.9244	23.3666	28.7821
92.34	2.39371	4.24927	6.36273	9.19385	12.821	17.9342	23.3783	28.7911
92.44	2.38394	4.24731	6.37054	9.19775	12.8152	17.9295	23.3783	28.7997
92.54	2.39371	4.25903	6.36389	9.20752	12.8308	17.9439	23.3822	28.8036
92.64	2.39371	4.25903	6.3725	9.21259	12.8308	17.9537	23.3978	28.8231
92.74	2.39957	4.25317	6.37836	9.21338	12.8328	17.9635	23.4076	28.8407
92.84	2.39371	4.26099	6.37836	9.21338	12.8425	17.9752	23.4185	28.8407
92.94	2.40347	4.2688	6.38226	9.21338	12.8464	17.9791	23.4271	28.8505
93.04	2.40347	4.28052	6.39203	9.23096	12.8613	17.9947	23.4408	28.8641
93.14	2.41519	4.26996	6.39789	9.24268	12.864	18.0045	23.4564	28.8856
93.24	2.41129	4.27271	6.39984	9.24268	12.8699	18.0135	23.4681	28.9012
93.34	2.41519	4.27856	6.39008	9.24268	12.8816	18.024	23.4681	28.9102
93.44	2.40463	4.27661	6.39398	9.24268	12.8757	18.0182	23.4877	28.9188
93.54	2.40347	4.27856	6.39398	9.24774	12.8914	18.0338	23.4818	28.9247
93.64	2.41324	4.28247	6.39984	9.25244	12.8914	18.0435	23.4966	28.9344
93.74	2.4191	4.28833	6.40375	9.25635	12.9011	18.0533	23.5072	28.9598
93.84	2.41714	4.28638	6.40881	9.26221	12.905	18.0592	23.517	28.9696
93.94	2.42886	4.2981	6.41156	9.27588	12.9128	18.0748	23.5306	28.9735
94.04	2.423	4.30005	6.42133	9.28174	12.9218	18.0846	23.5463	28.9911
94.14	2.423	4.28442	6.42914	9.28369	12.9109	18.074	23.558	29.0009
94.24	2.4191	4.29028	6.41937	9.27783	12.9207	18.0826	23.558	29.0048
94.34	2.4277	4.29498	6.42328	9.28369	12.9351	18.099	23.558	29.0196
94.44	2.43082	4.30591	6.43384	9.29816	12.9441	18.1158	23.5717	29.0231
94.54	2.42496	4.30121	6.44086	9.30518	12.9441	18.1158	23.5873	29.0419
94.64	2.43472	4.30396	6.44086	9.30908	12.9578	18.1256	23.599	29.0555
94.74	2.44644	4.31372	6.435	9.32587	12.9675	18.1412	23.6088	29.0712
94.84	2.44644	4.31372	6.44476	9.32861	12.9832	18.1471	23.6224	29.0848
94.94	2.44058	4.30786	6.44983	9.33447	12.9706	18.1443	23.6381	29.1024
95.04	2.43472	4.30786	6.44086	9.32275	12.9812	18.1529	23.6283	29.1005
95.14	2.44058	4.31372	6.44867	9.32275	12.9812	18.1529	23.6381	29.1102
95.24	2.43863	4.31372	6.44867	9.33252	12.9851	18.1666	23.6478	29.1239
95.34	2.44449	4.31958	6.45648	9.33643	13.0007	18.1842	23.6654	29.1337
95.44	2.44955	4.32349	6.4682	9.34619	13.0007	18.1842	23.6861	29.1505
95.54	2.4523	4.31958	6.4682	9.354	13.0105	18.1939	23.6967	29.1591
95.64	2.4523	4.32349	6.4682	9.36298	13.0125	18.2037	23.6967	29.1688
95.74	2.45816	4.32935	6.47211	9.36182	13.0261	18.2146	23.7064	29.1825
95.84	2.45621	4.32739	6.47797	9.36572	13.0351	18.2174	23.7162	29.2001
95.94	2.46793	4.33911	6.48383	9.37549	13.0496	18.233	23.7318	29.204
96.04	2.4523	4.33325	6.49359	9.39111	13.0398	18.233	23.7474	29.2196
96.14	2.45816	4.33832	6.48889	9.3833	13.0515	18.233	23.7377	29.2196
96.24	2.45621	4.3313	6.48773	9.3833	13.0554	18.2486	23.7466	29.2313
96.34	2.46793	4.34302	6.49554	9.38721	13.0613	18.2643	23.7631	29.2442
96.44	2.46207	4.33911	6.50726	9.40283	13.071	18.274	23.7767	29.2626
96.54	2.47379	4.34302	6.50726	9.40204	13.0847	18.274	23.7865	29.2684
96.64	2.46988	4.34888	6.50726	9.40479	13.0906	18.283	23.7963	29.2782
96.74	2.47378	4.35278	6.51312	9.41846	13.0925	18.2935	23.806	29.2899
96.84	2.46402	4.34302	6.50922	9.4165	13.0956	18.2975	23.8158	29.3036
96.94	2.47379	4.34888	6.50336	9.4165	13.1003	18.3033	23.8119	29.3134
97.04	2.47964	4.35278	6.51312	9.43213	13.1101	18.3131	23.8275	29.329
97.14	2.47379	4.35864	6.51898	9.43213	13.114	18.3228	23.8365	29.3407
97.24	2.47965	4.35278	6.51898	9.44189	13.1199	18.3346	23.849	29.3407
97.34	2.47769	4.36255	6.52289	9.44189	13.1355	18.3385	23.8666	29.3544
97.44	2.46909	4.35785	6.53186	9.44775	13.1316	18.3435	23.8705	29.3731
97.54	2.47183	4.36255	6.52679	9.44775	13.1316	18.3521	23.8763	29.3778
97.64	2.4855	4.36255	6.5307	9.46259	13.1453	18.3678	23.8861	29.3934
97.74	2.48746	4.37231	6.54242	9.46533	13.1503	18.3775	23.8998	29.4032
97.84	2.49136	4.37817	6.54828	9.47119	13.1628	18.3932	23.9076	29.4188
97.94	2.48746	4.37231	6.55219	9.48096	13.1707	18.4029	23.9174	29.4286
98.04	2.49332	4.37817	6.54828	9.48291	13.1804	18.4127	23.9271	29.4384
98.14	2.49332	4.38208	6.55219	9.48682	13.1843	18.4166	23.9263	29.4442
98.24	2.49332	4.37231	6.56195	9.50635	13.1804	18.4244	23.9388	29.4637
98.34	2.49332	4.37817	6.55804	9.50244	13.1902	18.4334	23.9467	29.4696
98.44	2.49918	4.38208	6.56195	9.50244	13.1941	18.4322	23.9564	29.4794
98.54	2.49332	4.37817	6.56781	9.50165	13.2019	18.442	23.9564	29.4833
98.64	2.50388	4.38287	6.56897	9.51221	13.2164	18.4584	23.9662	29.5001
98.74	2.50503	4.39575	6.57642	9.51691	13.2226	18.4654	23.9807	29.5134
98.84	2.50113	4.39105	6.58929	9.52783	13.2214	18.4654	23.9994	29.5302
98.94	2.49527	4.38403	6.57953	9.52393	13.2214	18.4752	23.9888	29.5204
99.04	2.50504	4.3938	6.58344	9.53369	13.2253	18.4889	24.0013	29.536
99.14	2.50503	4.39966	6.58344	9.5376	13.2468	18.4967	24.0209	29.5555
99.24	2.5101	4.40356	6.58929	9.54346	13.2527	18.5056	24.0385	29.5614
99.34	2.50308	4.39966	6.5932	9.54346	13.2527	18.5143	24.0482	29.5712
99.44	2.51285	4.40356	6.59906	9.54462	13.2625	18.5143	24.0482	29.5809
99.54	2.52457	4.41333	6.60101	9.55713	13.2664	18.5279	24.058	29.5801
99.64	2.5148	4.39966	6.60492	9.56689	13.2722	18.5357	24.0756	29.5985
99.74	2.51089	4.40356	6.60492	9.56299	13.2781	18.5357	24.0775	29.6102
99.84	2.5148	4.41138	6.60999	9.57275	13.2831	18.5455	24.0845	29.62
99.94	2.5148	4.41528	6.60883	9.57275	13.2957	18.5592	24.0912	29.6298
100.04	2.52457	4.41528	6.61664	9.58252	13.3015	18.5642	24.1107	29.6395
100.14	2.52066	4.42114	6.62836	9.59424	13.3015	18.5748	24.1166	29.661
100.24	2.5148	4.41528	6.62836	9.59424	13.3015	18.5748	24.1283	29.6708
100.34	2.5148	4.42426	6.6225	9.59424	13.3113	18.5787	24.1283	29.661
100.44	2.52457	4.43286	6.6225	9.59814	13.323	18.5982	24.1322	29.6747
100.54	2.52457	4.42896	6.63031	9.60791	13.3328	18.6139	24.1478	29.6915
100.64	2.52457	4.43677	6.63422	9.62469	13.3367	18.6197	24.1576	29.6942
100.74	2.53433	4.44849	6.64398	9.62744	13.3417	18.6353	24.1732	29.7137
100.84	2.53433	4.44849	6.64984	9.6333	13.3503	18.6451	24.188	29.7294
100.94	2.53238	4.43481	6.64984	9.6333	13.3425	18.6365	24.1967	29.743
101.04	2.53238	4.44849	6.64594	9.62549	13.3542	18.651	24.1888	29.743
101.14	2.53745	4.44849	6.65686	9.63525	13.3601	18.651	24.2045	29.7587
101.24	2.53043	4.44263	6.6557	9.65088	13.3699	18.6627	24.2162	29.7684
101.34	2.53433	4.45239	6.66156	9.65088	13.3738	18.6764	24.226	29.7723
101.44	2.54605	4.45825	6.67133	9.65674	13.3796	18.6822	24.2299	29.7919
101.54	2.54019	4.45239	6.68109	9.6618	13.3894	18.692	24.2455	29.8094
101.64	2.53824	4.44769	6.67719	9.66455	13.3855	18.6978	24.2564	29.8094
101.74	2.53238	4.45044	6.66742	9.67041	13.3906	18.7037	24.2592	29.8134
101.84	2.54684	4.461	6.67133	9.67041	13.3941	18.7182	24.265	29.8282
101.94	2.54996	4.46216	6.68188	9.67511	13.4109	18.7342	24.2795	29.8434
102.04	2.5441	4.46802	6.6889	9.68213	13.4148	18.733	24.2963	29.8505
102.14	2.55386	4.46997	6.6889	9.68408	13.4304	18.7447	24.308	29.8641
102.24	2.54996	4.47388	6.69476	9.68799	13.4324	18.7447	24.308	29.87
102.34	2.548	4.46411	6.69983	9.70361	13.4265	18.7486	24.3177	29.8798
102.44	2.55386	4.47388	6.69281	9.69775	13.4324	18.7545	24.3217	29.8778
102.54	2.55972	4.47974	6.70258	9.70282	13.446	18.7643	24.3267	29.9012
102.64	2.55386	4.48364	6.70844	9.70166	13.4519	18.774	24.3373	29.911
102.74	2.56754	4.48364	6.70844	9.70166	13.4656	18.7791	24.347	29.911
102.84	2.56949	4.4895	6.71625	9.71143	13.4706	18.7935	24.3607	29.9286
102.94	2.56363	4.48364	6.72797	9.73291	13.4656	18.7838	24.3666	29.9493
103.04	2.56363	4.48871	6.7182	9.72314	13.4714	18.7935	24.3705	29.9403
103.14	2.56363	4.4856	6.70844	9.72314	13.4851	18.8072	24.3881	29.9501
103.24	2.57339	4.49927	6.7182	9.72705	13.491	18.8189	24.392	29.9677
103.34	2.56949	4.50317	6.72992	9.73291	13.491	18.8346	24.4076	29.9794
103.44	2.56558	4.4895	6.72913	9.74268	13.4812	18.8346	24.4076	29.9891
103.54	2.56558	4.49341	6.72211	9.72705	13.4929	18.8346	24.4068	29.9852
103.64	2.56479	4.50317	6.72797	9.74384	13.5007	18.8474	24.4174	30.0009
103.74	2.57339	4.50317	6.73187	9.74658	13.5125	18.8541	24.4213	30.0145
103.84	2.56949	4.50903	6.74164	9.75635	13.5117	18.8639	24.4369	30.0204
103.94	2.5773	4.51294	6.7475	9.76221	13.5242	18.8775	24.4467	30.0341
104.04	2.5734	4.50317	6.74554	9.76611	13.5203	18.8736	24.4603	30.043
104.14	2.57925	4.50903	6.74945	9.77197	13.5242	18.8834	24.4623	30.0536
104.24	2.5773	4.51685	6.74945	9.77393	13.5359	18.8873	24.4779	30.0594
104.34	2.59293	4.52856	6.75726	9.77783	13.5515	18.9049	24.4818	30.0731
104.44	2.58902	4.52271	6.76898	9.7876	13.5515	18.9049	24.4966	30.0887
104.54	2.59683	4.53442	6.76898	9.79346	13.5593	18.9225	24.5052	30.0927
104.64	2.59878	4.53442	6.76703	9.79657	13.5808	18.9334	24.5111	30.1141
104.74	2.59293	4.53949	6.77875	9.80127	13.5808	18.942	24.5267	30.12
104.84	2.59879	4.54224	6.77795	9.80127	13.58	18.9537	24.5306	30.1298
104.94	2.58786	4.53326	6.7807	9.80518	13.5797	18.9486	24.5463	30.1337
105.04	2.60464	4.54028	6.78345	9.80792	13.5925	18.9654	24.5412	30.1442
105.14	2.60074	4.54419	6.79047	9.81494	13.6023	18.9654	24.5599	30.1532
105.24	2.59488	4.54028	6.79437	9.82471	13.6023	18.9752	24.5697	30.1669
105.34	2.59683	4.53833	6.79047	9.82471	13.5964	18.9713	24.5689	30.1719
105.44	2.59683	4.55005	6.78851	9.82275	13.616	18.9861	24.5756	30.1747
105.54	2.59683	4.55396	6.80023	9.83447	13.6238	18.985	24.597	30.1903
105.64	2.6019	4.55005	6.80023	9.83368	13.6238	18.9947	24.597	30.1942
105.74	2.59879	4.55981	6.80414	9.83252	13.6277	19.0025	24.6088	30.202
105.84	2.61441	4.57153	6.8139	9.83838	13.6375	19.0143	24.6224	30.2157
105.94	2.61441	4.56567	6.81	9.84814	13.6531	19.026	24.6283	30.2352
106.04	2.60465	4.56567	6.8139	9.854	13.6464	19.0201	24.6381	30.2411
106.14	2.61441	4.56097	6.81506	9.84814	13.655	19.0357	24.6439	30.245
106.24	2.61441	4.56372	6.8139	9.854	13.6628	19.0357	24.6498	30.2528
106.34	2.6105	4.56958	6.81976	9.854	13.6628	19.0447	24.6635	30.2665
106.44	2.61832	4.57739	6.81976	9.85791	13.6667	19.0475	24.6685	30.2715
106.54	2.62418	4.57935	6.82758	9.86768	13.6863	19.0553	24.681	30.288
106.64	2.62027	4.58325	6.83929	9.87549	13.6921	19.0689	24.6869	30.2997
106.74	2.62418	4.58911	6.83929	9.87469	13.6921	19.0748	24.6986	30.3114
106.84	2.61246	4.58325	6.83344	9.87744	13.6804	19.0728	24.6986	30.3114
106.94	2.62222	4.58325	6.82758	9.87158	13.6843	19.0768	24.6967	30.3134
107.04	2.62222	4.59302	6.83539	9.87549	13.6913	19.0943	24.7103	30.3231
107.14	2.61832	4.59888	6.84906	9.88135	13.6941	19.0943	24.7162	30.3387
107.24	2.62222	4.58911	6.84906	9.88135	13.7097	19.0982	24.7271	30.3427
107.34	2.62613	4.59692	6.8432	9.88135	13.7136	19.108	24.7299	30.3602
107.44	2.63785	4.59888	6.85217	9.89111	13.7234	19.1228	24.7494	30.3641
107.54	2.63199	4.60278	6.85687	9.90283	13.7292	19.1217	24.765	30.3837
107.64	2.61832	4.59808	6.86078	9.90283	13.7312	19.1217	24.765	30.3887
107.74	2.61636	4.59497	6.85687	9.88251	13.7351	19.1314	24.767	30.3915
107.84	2.63394	4.60669	6.85101	9.88916	13.741	19.1432	24.7709	30.4012
107.94	2.62924	4.6106	6.86078	9.90088	13.7449	19.1529	24.7865	30.4188
108.04	2.62222	4.60669	6.86664	9.90088	13.7507	19.1529	24.7865	30.4325
108.14	2.63589	4.6145	6.86859	9.90479	13.7538	19.1666	24.7955	30.4384
108.24	2.62808	4.60669	6.86664	9.91455	13.7585	19.1627	24.8138	30.452
108.34	2.63199	4.61255	6.86859	9.91064	13.7644	19.1638	24.8158	30.452
108.44	2.63199	4.61841	6.8725	9.9165	13.7703	19.1764	24.8158	30.4598
108.54	2.62808	4.61255	6.87836	9.92236	13.7703	19.1822	24.8256	30.4696
108.64	2.63669	4.62311	6.87836	9.92236	13.775	19.1967	24.8256	30.4794
108.74	2.64371	4.63403	6.88696	9.92706	13.7859	19.2037	24.84	30.488
108.84	2.63004	4.63013	6.89905	9.93799	13.7917	19.2057	24.847	30.5106
108.94	2.63785	4.62817	6.88812	9.93329	13.7957	19.2096	24.8431	30.5048
109.04	2.64371	4.63989	6.88617	9.93994	13.8015	19.2193	24.8627	30.5255
109.14	2.64957	4.6438	6.89789	9.95166	13.8074	19.235	24.8783	30.5302
109.24	2.64371	4.63989	6.89984	9.95361	13.8132	19.235	24.8775	30.5302
109.34	2.6398	4.6438	6.90375	9.95361	13.8124	19.2439	24.89	30.5438
109.44	2.64761	4.65472	6.89984	9.95752	13.8152	19.2467	24.8978	30.5497
109.54	2.64371	4.6438	6.90375	9.96729	13.8152	19.2447	24.9115	30.5653
109.64	2.6398	4.64966	6.89984	9.96338	13.8308	19.2545	24.9076	30.5653
109.74	2.64371	4.63989	6.90375	9.96338	13.8308	19.2584	24.9174	30.5809
109.84	2.64761	4.64771	6.90961	9.96729	13.8367	19.2682	24.9174	30.5907
109.94	2.66519	4.64966	6.91272	9.97705	13.8464	19.2838	24.9369	30.5985
110.04	2.66129	4.65356	6.91156	9.98486	13.8523	19.2838	24.9486	30.6219
110.14	2.65543	4.65942	6.91742	9.98877	13.8523	19.2857	24.9486	30.6212
110.24	2.65152	4.65356	6.92328	9.99384	13.8425	19.276	24.9576	30.6337
110.34	2.64566	4.64966	6.90961	9.98291	13.8562	19.2896	24.9603	30.6298
110.44	2.64957	4.65747	6.91351	9.98682	13.8652	19.2986	24.9662	30.6395
110.54	2.66049	4.66919	6.92328	9.99658	13.8718	19.3131	24.9701	30.6571
110.64	2.65347	4.67505	6.92914	10.0024	13.8757	19.3131	24.9877	30.6708
110.74	2.66324	4.67114	6.93304	10.0024	13.8816	19.3189	24.9877	30.6708
110.84	2.65738	4.66919	6.9389	10.0063	13.8757	19.3287	24.9916	30.6844
110.94	2.65933	4.67035	6.93304	10.0083	13.8914	19.3346	25.0013	30.6844
111.04	2.66324	4.6731	6.93304	10.0142	13.8953	19.3346	25.0072	30.7001
111.14	2.65933	4.67896	6.9389	10.0142	13.9011	19.3443	25.0189	30.704
111.24	2.65738	4.677	6.94476	10.0181	13.905	19.3521	25.0228	30.7216
111.34	2.66324	4.67896	6.95374	10.027	13.9031	19.3541	25.0416	30.7247
111.44	2.66324	4.6731	6.94281	10.022	13.907	19.365	25.0365	30.7333
111.54	2.66324	4.68286	6.94867	10.0259	13.916	19.3678	25.0463	30.7391
111.64	2.673	4.69263	6.95258	10.0356	13.9207	19.3834	25.0541	30.743
111.74	2.6691	4.68872	6.96234	10.0435	13.9246	19.3873	25.0677	30.7606
111.84	2.66129	4.68091	6.95844	10.0435	13.9187	19.3814	25.0775	30.7645
111.94	2.66599	4.6817	6.95062	10.0356	13.9332	19.3979	25.0658	30.7684
112.04	2.68082	4.68872	6.96118	10.0462	13.946	19.4049	25.0803	30.7731
112.14	2.67496	4.69458	6.96234	10.0532	13.9519	19.4049	25.0912	30.7938
112.24	2.67496	4.69067	6.9682	10.0571	13.9519	19.4185	25.097	30.7997
112.34	2.68082	4.68988	6.97211	10.063	13.9558	19.4244	25.1088	30.8114
112.44	2.67886	4.69653	6.97992	10.0622	13.9656	19.4275	25.108	30.8153
112.54	2.68472	4.69263	6.97406	10.0708	13.9617	19.4342	25.1244	30.8348
112.64	2.68082	4.69849	6.97406	10.0728	13.9656	19.4381	25.1263	30.8301
112.74	2.68472	4.69849	6.97992	10.063	13.9714	19.4439	25.1263	30.8329
112.84	2.68863	4.7063	6.97406	10.0669	13.9765	19.4478	25.1361	30.8485
112.94	2.68979	4.70825	6.98773	10.0864	13.9851	19.4674	25.1459	30.8544
113.04	2.68277	4.70239	6.99866	10.0825	13.9812	19.4635	25.1674	30.8641
113.14	2.68277	4.69849	6.99164	10.0767	13.991	19.4635	25.1576	30.87
113.24	2.69644	4.7063	6.98773	10.0825	13.9988	19.4674	25.1713	30.87
113.34	2.69839	4.70825	6.99554	10.0864	14.0105	19.4791	25.181	30.8778
113.44	2.7023	4.71411	7.00726	10.0962	14.0105	19.485	25.1869	30.8993
113.54	2.7023	4.71021	7.0014	10.104	14.0105	19.4947	25.188	30.9012
113.64	2.69839	4.71411	7.00922	10.104	14.0164	19.4986	25.2006	30.9052
113.74	2.70621	4.72388	7.01312	10.1079	14.0261	19.5076	25.2064	30.9208
113.84	2.71207	4.71997	7.01312	10.1169	14.0417	19.5221	25.2103	30.9384
113.94	2.70816	4.72388	7.01898	10.1216	14.0457	19.5279	25.2299	30.9493
114.04	2.71207	4.72388	7.02289	10.1255	14.0507	19.5338	25.2357	30.952
114.14	2.70621	4.72308	7.02875	10.1216	14.0437	19.5279	25.2357	30.9696
114.24	2.70816	4.72778	7.01703	10.1157	14.0535	19.5435	25.2416	30.9637
114.34	2.71402	4.72192	7.02875	10.1216	14.0613	19.5435	25.2513	30.9794
114.44	2.71402	4.72778	7.03265	10.1274	14.0613	19.5475	25.267	30.9833
114.54	2.72379	4.72583	7.03772	10.1333	14.0691	19.5689	25.267	30.9989
114.64	2.72378	4.73755	7.04633	10.1411	14.0808	19.5748	25.2798	31.0028
114.74	2.72379	4.74341	7.04828	10.1528	14.0808	19.574	25.2904	31.0106
114.84	2.72964	4.7395	7.05219	10.1528	14.0847	19.5768	25.2963	31.0243
114.94	2.71402	4.72974	7.05804	10.152	14.0808	19.5728	25.2963	31.0302
115.04	2.71793	4.73755	7.03851	10.145	14.0847	19.5865	25.2865	31.0294
115.14	2.73355	4.7395	7.04633	10.1548	14.0917	19.5963	25.3002	31.036
115.24	2.72964	4.74341	7.05804	10.1665	14.0945	19.6021	25.3099	31.0594
115.34	2.73355	4.7395	7.05804	10.1724	14.1003	19.6041	25.3275	31.0634
115.44	2.73355	4.74341	7.05219	10.1724	14.105	19.6127	25.3275	31.0692
115.54	2.72379	4.74341	7.06274	10.181	14.1023	19.6256	25.3322	31.0876
115.64	2.73355	4.75317	7.06	10.1841	14.116	19.6256	25.3431	31.0907
115.74	2.73355	4.74927	7.0639	10.1841	14.1218	19.6393	25.349	31.1005
115.84	2.72965	4.74341	7.0592	10.188	14.1121	19.6353	25.3529	31.1044
115.94	2.71988	4.7395	7.05414	10.1743	14.114	19.6365	25.358	31.1122
116.04	2.72379	4.74341	7.0639	10.1782	14.1179	19.6451	25.3588	31.1161
116.14	2.72769	4.74341	7.06	10.1841	14.1277	19.6529	25.3627	31.1219
116.24	2.74136	4.75513	7.06781	10.1938	14.1335	19.6646	25.3822	31.1356
116.34	2.72965	4.74536	7.08344	10.2048	14.1316	19.6685	25.3978	31.1415
116.44	2.7355	4.75122	7.07367	10.2017	14.1425	19.6646	25.392	31.1512
116.54	2.74527	4.75513	7.08344	10.2134	14.1453	19.6764	25.4017	31.1622
116.64	2.74136	4.76099	7.08929	10.2134	14.1511	19.6803	25.4095	31.1708
116.74	2.73746	4.74341	7.08344	10.2173	14.1453	19.6783	25.4232	31.1747
116.84	2.74332	4.75317	7.08148	10.2153	14.1511	19.6842	25.4213	31.1727
116.94	2.74918	4.74847	7.09125	10.2212	14.1648	19.6978	25.4369	31.1786
117.04	2.74722	4.74536	7.08734	10.2271	14.1746	19.7076	25.4408	31.1825
117.14	2.76285	4.75708	7.09711	10.2271	14.1843	19.7174	25.4498	31.1942
117.24	2.75894	4.75122	7.11273	10.2329	14.1902	19.7224	25.4564	31.204
117.34	2.76285	4.75708	7.11273	10.2368	14.1804	19.7369	25.4701	31.2196
117.44	2.75699	4.74536	7.1225	10.2427	14.1785	19.7369	25.476	31.2196
117.54	2.75894	4.75708	7.11664	10.2271	14.1921	19.7467	25.4799	31.2177
117.64	2.76285	4.76294	7.12836	10.2368	14.1863	19.7525	25.4896	31.2391
117.74	2.76675	4.76294	7.13226	10.2419	14.1953	19.7564	25.5052	31.2383
117.84	2.77261	4.76294	7.13226	10.2349	14.2039	19.7662	25.5111	31.2469
117.94	2.77261	4.75708	7.14203	10.2446	14.2039	19.7662	25.5072	31.2626
118.04	2.77261	4.75903	7.13617	10.2446	14.2234	19.7779	25.515	31.2723
118.14	2.77652	4.76294	7.15179	10.2563	14.2371	19.7779	25.5267	31.2821
118.24	2.7941	4.75903	7.15179	10.2563	14.2488	19.7877	25.5298	31.2958
118.34	2.7894	4.76294	7.16156	10.2661	14.2527	19.8014	25.5385	31.3114
118.44	2.79685	4.75903	7.16156	10.2759	14.2605	19.8033	25.5482	31.329
118.54	2.81363	4.7727	7.17328	10.2759	14.2898	19.8228	25.5697	31.3427
118.64	2.81363	4.77661	7.18304	10.2915	14.2898	19.8365	25.5892	31.3622
118.74	2.81949	4.78833	7.19281	10.2778	14.3054	19.86	25.5853	31.3719
118.84	2.81754	4.79224	7.19397	10.2817	14.3105	19.8572	25.5951	31.3876
118.94	2.8273	4.78247	7.19086	10.2759	14.3082	19.8482	25.5931	31.3876
119.04	2.81558	4.76685	7.19672	10.2759	14.3152	19.8521	25.5951	31.3719
119.14	2.81949	4.78833	7.18109	10.277	14.3269	19.8678	25.5834	31.3719
119.24	2.82846	4.81763	7.19281	10.2896	14.3515	19.8736	25.597	31.3817
119.34	2.86325	4.88208	7.22601	10.3169	14.4097	19.9342	25.5775	31.4091
119.44	2.84292	4.78833	7.27875	10.3071	14.4304	19.8873	25.597	31.3895
119.54	2.77768	4.7688	7.20532	10.2778	14.3406	19.7975	25.6057	31.3993
119.64	2.73355	4.75318	7.17249	10.2388	14.2109	19.8213	25.6049	31.3473
119.74	2.44599	4.68907	7.20413	10.2571	13.9487	19.5267	25.5572	31.3333
119.84	2.26601	4.64226	7.26041	10.245	14.0265	19.5526	25.5306	31.4532
119.94	2.79719	4.6422	6.79788	10.2852	14.0265	19.5525	25.5251	31.3208
120.04	2.63786	4.61687	6.79788	10.2852	14.0039	19.6073	25.5251	31.7055
120.14	0.946193	3.27166	7.01392	10.115	13.1798	18.9539	25.4803	31.613
120.24	-2.9543	0.748127	5.1268	9.27823	10.6336	18.1471	24.3994	29.6973
120.34	-0.0387759	1.61171	3.7092	6.49344	12.2288	19.2251	25.6033	35.1727
120.44	1.11102	2.74707	4.01038	7.74033	13.2032	19.8038	26.0877	34.8157
120.54	1.73264	3.59796	4.79947	8.6376	13.8916	20.2938	26.5388	34.7927
120.64	2.28931	4.16676	5.81937	9.40204	14.2831	20.4095	26.899	34.3891
120.74	2.56246	4.30669	6.33304	9.92276	14.2203	20.1623	26.7303	33.5977
120.84	2.49525	4.32346	6.43967	9.8782	14.03	20.0076	26.3806	32.7872
120.94	2.51402	4.36256	6.55728	9.93408	13.9929	19.8334	25.8736	32.3575
121.04	2.51204	4.47387	6.63889	9.96143	13.9675	19.7986	25.7513	31.925
121.14	2.55855	4.5266	6.6842	10.0239	14.0066	19.7291	25.69	31.6212
121.24	2.61637	4.54615	6.72095	10.061	13.9793	19.6686	25.6525	31.6102
121.34	2.5773	4.51565	6.7475	10.0818	13.8894	19.6224	25.5814	31.4923
121.44	2.58902	4.52195	6.80374	10.0208	13.9207	19.6854	25.5326	31.4227
121.54	2.548	4.56253	6.86392	10.061	13.9187	19.6674	25.5455	31.3536
121.64	2.49136	4.50122	6.89594	10.0903	13.8933	19.6217	25.5353	31.3575
121.74	2.5109	4.50318	6.88226	10.0278	13.8855	19.6326	25.5103	31.293
121.84	2.56637	4.55279	6.86664	10.0153	13.9	19.5885	25.4517	31.2344
121.94	2.60269	4.59107	6.88226	10.0521	13.9273	19.5807	25.4435	31.1942
122.04	2.58316	4.59106	6.86157	10.0708	13.9675	19.5494	25.3998	31.1903
122.14	2.56363	4.56372	6.89008	10.063	13.9371	19.5162	25.3678	31.1954
122.24	2.55072	4.53324	6.85883	10.0142	13.9351	19.5053	25.2787	31.1532
122.34	2.55386	4.50122	6.83224	9.98682	13.9148	19.4947	25.2912	31.1356
122.44	2.56949	4.48288	6.82953	9.98291	13.9082	19.4674	25.2709	31.1083
122.54	2.58706	4.48831	6.81705	9.96143	13.9136	19.4517	25.276	31.0977
122.64	2.56244	4.47778	6.82639	9.9751	13.9019	19.4369	25.2767	31.0966
122.74	2.53162	4.44458	6.81195	9.96609	13.8965	19.4236	25.2502	31.0731
122.84	2.53705	4.43677	6.81781	9.93723	13.8784	19.4076	25.2154	31.0352
122.94	2.52847	4.427	6.81586	9.93213	13.8621	19.3678	25.183	30.9989
123.04	2.52457	4.42386	6.79242	9.90555	13.8601	19.3424	25.1459	30.9571
123.14	2.5148	4.42309	6.78265	9.90479	13.8472	19.3365	25.1283	30.9227
123.24	2.49722	4.41529	6.76584	9.89307	13.8308	19.317	25.1127	30.9149
123.34	2.49917	4.43286	6.77094	9.87549	13.8191	19.317	25.0795	30.8876
123.44	2.50113	4.42505	6.78656	9.87354	13.8132	19.2916	25.0736	30.8731
123.54	2.49332	4.41333	6.79047	9.86572	13.8132	19.276	25.0502	30.8505
123.64	2.48746	4.41138	6.77289	9.85205	13.8015	19.2623	25.0209	30.8173
123.74	2.47458	4.40045	6.75726	9.84735	13.7711	19.2377	25.0111	30.7969
123.84	2.4808	4.38599	6.74438	9.82745	13.7734	19.2193	24.9779	30.7575
123.94	2.48551	4.41138	6.73969	9.83057	13.7722	19.2252	24.9584	30.7344
124.04	2.49411	4.42193	6.75647	9.83447	13.7691	19.2318	24.9642	30.7294
124.14	2.4855	4.43011	6.7561	9.83252	13.7605	19.2088	24.9514	30.7059
124.24	2.47495	4.40747	6.75336	9.8208	13.7468	19.2018	24.938	30.6805
124.34	2.46286	4.41412	6.73383	9.81299	13.7292	19.1869	24.9076	30.6661
124.44	2.46402	4.40277	6.72601	9.80011	13.7195	19.1666	24.8849	30.6403
124.54	2.45932	4.40942	6.72015	9.79266	13.7097	19.1678	24.8619	30.6114
124.64	2.47263	4.39654	6.72211	9.7876	13.7183	19.1498	24.851	30.5868
124.74	2.4523	4.38715	6.71704	9.77588	13.705	19.1334	24.8451	30.579
124.84	2.47183	4.39459	6.71741	9.77002	13.7164	19.1295	24.8353	30.5438
124.94	2.46207	4.38715	6.71704	9.77472	13.6894	19.1158	24.8138	30.5477
125.04	2.47378	4.37701	6.70178	9.75555	13.689	19.1127	24.7885	30.504
125.14	2.46793	4.37817	6.70142	9.76691	13.6804	19.1033	24.7814	30.486
125.24	2.47378	4.38794	6.70258	9.76141	13.6804	19.0932	24.7584	30.4551
125.34	2.46402	4.38208	6.69672	9.76691	13.6746	19.0779	24.7619	30.4411
125.44	2.46402	4.37817	6.67914	9.7536	13.6453	19.058	24.7271	30.42
125.54	2.45621	4.37622	6.66742	9.74152	13.6433	19.0428	24.7014	30.3895
125.64	2.47378	4.38403	6.67133	9.73993	13.655	19.0424	24.688	30.3739
125.74	2.4523	4.36646	6.68304	9.74738	13.6316	19.0174	24.6916	30.3602
125.84	2.45816	4.36645	6.67523	9.72626	13.6402	19.015	24.6705	30.3301
125.94	2.46286	4.37311	6.67719	9.72198	13.6296	19.0092	24.6584	30.3102
126.04	2.46518	4.36761	6.66235	9.72705	13.6277	19.0037	24.6576	30.2899
126.14	2.45309	4.36334	6.66858	9.72119	13.6101	18.9771	24.6361	30.2755
126.24	2.45737	4.3559	6.66235	9.71729	13.6179	18.9752	24.6107	30.2458
126.34	2.45309	4.35358	6.66663	9.70557	13.5964	18.9635	24.5951	30.2247
126.44	2.45816	4.3606	6.66235	9.69775	13.6031	18.9565	24.5775	30.2059
126.54	2.45541	4.36841	6.66156	9.69971	13.5917	18.9529	24.5685	30.1774
126.64	2.44919	4.35864	6.67719	9.70166	13.5855	18.9369	24.5533	30.1719
126.74	2.4476	4.35669	6.65961	9.69189	13.5781	18.9275	24.5306	30.1493
126.84	2.44333	4.34302	6.6557	9.68994	13.5601	18.9115	24.5209	30.129
126.94	2.44839	4.34692	6.65375	9.67627	13.573	18.9127	24.4916	30.1032
127.04	2.45151	4.33716	6.6604	9.68097	13.5652	18.8924	24.4846	30.0946
127.14	2.457	4.3313	6.66272	9.67352	13.5535	18.8822	24.4673	30.0743
127.24	2.46011	4.34381	6.6557	9.66064	13.5554	18.8717	24.4486	30.0544
127.34	2.44565	4.33051	6.65259	9.66144	13.5417	18.8619	24.4474	30.0341
127.44	2.44333	4.33325	6.651	9.65985	13.5359	18.8482	24.4185	30.0137
127.54	2.45816	4.336	6.65259	9.65674	13.5328	18.8463	24.4095	30.0036
127.64	2.4523	4.32349	6.64789	9.64972	13.5261	18.8275	24.4045	29.995
127.74	2.45035	4.32269	6.63617	9.63721	13.5203	18.8181	24.3802	29.9696
127.84	2.43863	4.31647	6.64398	9.63721	13.5105	18.8022	24.3724	29.9512
127.94	2.43277	4.30981	6.63226	9.63135	13.5046	18.7877	24.3549	29.9227
128.04	2.43863	4.30707	6.61664	9.62158	13.491	18.7928	24.3412	29.8942
128.14	2.43082	4.29303	6.62445	9.62744	13.489	18.769	24.3209	29.8809
128.24	2.42691	4.29809	6.61273	9.61768	13.4851	18.7623	24.301	29.8641
128.34	2.42886	4.302	6.61664	9.60986	13.4675	18.7478	24.306	29.8485
128.44	2.4191	4.28833	6.60101	9.60596	13.4695	18.7318	24.2806	29.8192
128.54	2.423	4.30395	6.59711	9.60205	13.4703	18.733	24.265	29.7938
128.64	2.41324	4.29614	6.60767	9.60986	13.4558	18.7213	24.2611	29.7841
128.74	2.4191	4.2981	6.60687	9.60675	13.4511	18.7135	24.2443	29.7743
128.84	2.43277	4.30396	6.60413	9.59149	13.448	18.7115	24.2369	29.7548
128.94	2.41714	4.28638	6.60687	9.59619	13.4293	18.6978	24.2357	29.745
129.04	2.4238	4.29303	6.59595	9.58136	13.4382	18.6908	24.2103	29.7137
129.14	2.42416	4.29926	6.61273	9.58643	13.4304	18.6834	24.2053	29.7137
129.24	2.42691	4.29614	6.60803	9.58173	13.4265	18.6803	24.2017	29.6895
129.34	2.42886	4.28912	6.60181	9.58136	13.4148	18.6674	24.1849	29.6735
129.44	2.41403	4.27661	6.5932	9.57275	13.3953	18.649	24.1662	29.661
129.54	2.4144	4.28363	6.58148	9.55713	13.3894	18.6424	24.1556	29.6337
129.64	2.42105	4.27661	6.58734	9.55243	13.3835	18.6459	24.1412	29.6251
129.74	2.4238	4.28717	6.58734	9.55011	13.3855	18.6412	24.1349	29.613
129.84	2.423	4.28247	6.58344	9.55713	13.3785	18.6275	24.1263	29.5946
129.94	2.42105	4.28833	6.57562	9.55127	13.3679	18.6186	24.1107	29.5848
130.04	2.40463	4.27466	6.58813	9.54736	13.3496	18.6033	24.1068	29.5751
130.14	2.40347	4.27271	6.57483	9.52783	13.3453	18.5982	24.0912	29.5508
130.24	2.40817	4.27661	6.56586	9.51807	13.3406	18.5854	24.0717	29.5329
130.34	2.41324	4.28247	6.57642	9.52002	13.3347	18.5924	24.0697	29.5145
130.44	2.4191	4.27936	6.57367	9.51611	13.3347	18.5943	24.0705	29.5048
130.54	2.4144	4.28363	6.57758	9.513	13.3367	18.5924	24.058	29.4989
130.64	2.4238	4.28247	6.58264	9.52118	13.3289	18.5787	24.0513	29.4942
130.74	2.423	4.28247	6.57642	9.51611	13.325	18.567	24.0306	29.4802
130.84	2.40738	4.26764	6.58344	9.51691	13.3074	18.5514	24.0197	29.4637
130.94	2.4144	4.27386	6.56586	9.50049	13.3054	18.5533	24.0052	29.4442
131.04	2.41128	4.26685	6.56311	9.50165	13.3035	18.5514	24.0064	29.4337
131.14	2.41208	4.2727	6.56665	9.50635	13.3152	18.5475	23.9935	29.4266
131.24	2.40347	4.26178	6.57172	9.49463	13.2945	18.5279	23.9857	29.4196
131.34	2.4191	4.2688	6.55219	9.48566	13.2917	18.5131	23.9611	29.3895
131.44	2.41129	4.26489	6.54828	9.48291	13.2761	18.5006	23.9603	29.3798
131.54	2.40738	4.2641	6.54321	9.479	13.2695	18.5017	23.9486	29.3661
131.64	2.40347	4.25122	6.54749	9.48016	13.2554	18.4869	23.9341	29.3438
131.74	2.40738	4.25592	6.53265	9.47589	13.2585	18.4818	23.9201	29.3239
131.84	2.40933	4.24341	6.53656	9.47119	13.2449	18.4674	23.9154	29.3134
131.94	2.40933	4.24927	6.53149	9.46533	13.2507	18.4732	23.8998	29.2938
132.04	2.40817	4.25513	6.52875	9.47119	13.241	18.4635	23.8959	29.286
132.14	2.41049	4.25238	6.52875	9.47198	13.2449	18.4576	23.8869	29.2782
132.24	2.40738	4.23639	6.52209	9.46844	13.239	18.442	23.8814	29.2735
132.34	2.41714	4.25708	6.51587	9.45947	13.239	18.442	23.8646	29.2536
132.44	2.40738	4.24927	6.52289	9.46533	13.2332	18.4264	23.8607	29.243
132.54	2.39841	4.23755	6.51312	9.4458	13.2203	18.4127	23.8392	29.2235
132.64	2.41519	4.24811	6.50726	9.44269	13.2273	18.4135	23.8361	29.2059
132.74	2.40854	4.24457	6.51703	9.45166	13.2206	18.406	23.8373	29.1942
132.84	2.39957	4.23364	6.50726	9.45087	13.2136	18.4029	23.8248	29.1778
132.94	2.40738	4.24536	6.50922	9.44189	13.2183	18.3912	23.8099	29.1599
133.04	2.40152	4.24146	6.49554	9.44073	13.2058	18.3803	23.8049	29.1473
133.14	2.40427	4.23444	6.49554	9.43994	13.198	18.3697	23.7904	29.1337
133.24	2.40543	4.2356	6.48969	9.43799	13.1902	18.3736	23.7728	29.1161
133.34	2.40933	4.22974	6.48853	9.43799	13.1863	18.358	23.765	29.1141
133.44	2.40463	4.23676	6.48383	9.43213	13.1796	18.3521	23.7658	29.0946
133.54	2.39566	4.23169	6.47717	9.42627	13.1773	18.3424	23.7564	29.079
133.64	2.40738	4.23169	6.47601	9.42041	13.1804	18.3365	23.7455	29.0731
133.74	2.39255	4.23248	6.47797	9.42627	13.1687	18.3307	23.7357	29.0634
133.84	2.39957	4.22974	6.46509	9.42041	13.1667	18.3228	23.724	29.0438
133.94	2.39566	4.23364	6.4682	9.4165	13.1589	18.3236	23.717	29.0243
134.04	2.40347	4.23755	6.4682	9.41144	13.1656	18.3228	23.7064	29.0184
134.14	2.39682	4.24261	6.47406	9.41846	13.1503	18.3123	23.7025	29.0153
134.24	2.40152	4.24615	6.47717	9.42157	13.1589	18.317	23.6841	28.9981
134.34	2.40231	4.2395	6.48071	9.43018	13.1492	18.2963	23.6927	29.0028
134.44	2.39566	4.23755	6.4682	9.42041	13.1394	18.2935	23.6799	28.9794
134.54	2.39957	4.23364	6.45844	9.40674	13.1265	18.2799	23.6771	28.9677
134.64	2.39371	4.22778	6.45844	9.40167	13.1218	18.2721	23.6615	28.954
134.74	2.40347	4.24341	6.46234	9.40869	13.1257	18.2721	23.6459	28.9352
134.84	2.39761	4.23364	6.46704	9.40869	13.1191	18.2682	23.6517	28.9344
134.94	2.40347	4.23755	6.4635	9.40009	13.114	18.2623	23.6342	28.9141
135.04	2.40347	4.23169	6.45258	9.39502	13.1082	18.2506	23.6205	28.9071
135.14	2.39371	4.22388	6.44476	9.39972	13.105	18.2525	23.6146	28.8934
135.24	2.39761	4.22778	6.45258	9.39893	13.1003	18.2389	23.6146	28.8837
135.34	2.40347	4.22388	6.44672	9.38721	13.0964	18.2271	23.601	28.8688
135.44	2.40347	4.23834	6.44281	9.39111	13.0964	18.2318	23.5861	28.8661
135.54	2.40347	4.23364	6.44751	9.39697	13.0886	18.2232	23.5931	28.8544
135.64	2.40817	4.23755	6.45844	9.38721	13.0847	18.2193	23.5756	28.8446
135.74	2.40268	4.23285	6.45258	9.37744	13.075	18.2107	23.5717	28.829
135.84	2.40152	4.23169	6.44202	9.37939	13.0691	18.1959	23.5552	28.8223
135.94	2.40347	4.22778	6.44476	9.37549	13.0652	18.1928	23.5482	28.8016
136.04	2.39761	4.23248	6.4436	9.36768	13.0593	18.1881	23.5314	28.7938
136.14	2.40347	4.22388	6.43695	9.35791	13.0554	18.1822	23.517	28.7751
136.24	2.40427	4.22388	6.44281	9.36182	13.0601	18.1685	23.5111	28.7645
136.34	2.39566	4.22778	6.43304	9.35596	13.0574	18.1627	23.5052	28.745
136.44	2.39761	4.22778	6.42719	9.35596	13.0535	18.1615	23.4916	28.7352
136.54	2.40347	4.23755	6.43695	9.35089	13.0554	18.1627	23.4904	28.7216
136.64	2.40268	4.23169	6.43579	9.36182	13.0449	18.1482	23.4818	28.7235
136.74	2.40347	4.23364	6.44202	9.35712	13.0398	18.1393	23.4752	28.7032
136.84	2.40347	4.22388	6.43304	9.34619	13.0339	18.1314	23.4623	28.6931
136.94	2.39841	4.22388	6.43304	9.3501	13.0386	18.1275	23.4506	28.6747
137.04	2.40152	4.21802	6.42719	9.34619	13.0261	18.1225	23.4447	28.6649
137.14	2.40152	4.22778	6.42328	9.34698	13.0203	18.1236	23.431	28.6591
137.24	2.41324	4.23169	6.42523	9.34229	13.03	18.1217	23.4279	28.6473
137.34	2.41324	4.22192	6.42212	9.34814	13.0242	18.108	23.4213	28.6434
137.44	2.40347	4.22662	6.42328	9.34033	13.0144	18.1021	23.4154	28.6239
137.54	2.40463	4.2348	6.41351	9.34619	13.0066	18.0974	23.4115	28.613
137.64	2.39371	4.21411	6.41858	9.33759	12.991	18.0775	23.3951	28.6055
137.74	2.39371	4.21411	6.41351	9.32666	12.9949	18.0826	23.381	28.5751
137.84	2.39175	4.21606	6.40179	9.31689	12.9929	18.0728	23.3724	28.5653
137.94	2.39255	4.22192	6.4057	9.32159	12.9949	18.0689	23.3666	28.5575
138.04	2.39371	4.21216	6.40649	9.31689	12.9851	18.0611	23.3549	28.5438
138.14	2.38394	4.21686	6.41351	9.3208	12.9859	18.0572	23.351	28.538
138.24	2.38394	4.22388	6.40375	9.31689	12.9792	18.0482	23.3451	28.5341
138.34	2.37418	4.20435	6.40179	9.31689	12.9656	18.0338	23.34	28.5087
138.44	2.37808	4.20825	6.39594	9.29736	12.9597	18.0416	23.3119	28.4841
138.54	2.38394	4.21216	6.39594	9.29932	12.9656	18.0416	23.306	28.4794
138.64	2.38315	4.20355	6.40259	9.2962	12.957	18.0388	23.3021	28.4735
138.74	2.38278	4.20709	6.39514	9.30243	12.948	18.0279	23.2955	28.4551
138.84	2.38394	4.21411	6.39398	9.30713	12.9547	18.0162	23.2904	28.4481
138.94	2.37808	4.19849	6.38226	9.29736	12.9402	18.0014	23.2806	28.4442
139.04	2.38394	4.20434	6.3764	9.2915	12.9363	17.9986	23.2697	28.4266
139.14	2.38394	4.20239	6.38226	9.29932	12.9363	17.9928	23.2709	28.4188
139.24	2.37808	4.2063	6.3725	9.2962	12.9324	17.9928	23.2611	28.404
139.34	2.39761	4.21216	6.3764	9.29736	12.9441	17.9869	23.2552	28.3993
139.44	2.38785	4.20239	6.38226	9.29736	12.9246	17.9713	23.2552	28.3934
139.54	2.38278	4.20239	6.37329	9.27783	12.9156	17.9682	23.2396	28.3641
139.64	2.3898	4.19928	6.36664	9.27783	12.9226	17.9654	23.2201	28.3544
139.74	2.39487	4.2055	6.37836	9.27197	12.916	17.9685	23.217	28.3505
139.84	2.38394	4.19263	6.38342	9.27704	12.905	17.942	23.2134	28.3438
[truncated: 2,803 more rows]
