# Supplementary material for: MORC2 is a phosphorylation-dependent DNA compaction machine
Source: Nat Commun. 2025 Jul 1;16:5606. doi: 10.1038/s41467-025-60751-z (PMC12216690; doi:10.1038/s41467-025-60751-z)
Supplement: Supplementary file 16 — Source Data [file 41467_2025_60751_MOESM16_ESM.zip › Source_data/Supplementary Fig10c_source.xlsx]

## Sheet: Sheet1
IRDye800 DNA (nM)	no DNA			linear DNA			circular DNA
50	100	100	100	63.6452	63.6452	80	26.8005	40.1106	40
100	81.4707	80.2023	91.9771	63.6452	54.3674	80.3	26.8005	26.8005	14.0225
200	77.6905	89.8317	86.4686	54.3674	49.0086	76	29.0565	29.0565	40.1106
400	69.6661	88.5785	61.7462	49.0086	23.2859	37.2	33.6269	33.6269	28.5469
800	44.8113	53.6892	44.9173	23.2859	8.57565	18	31	31.7	31
