# Supplementary material for: MORC2 is a phosphorylation-dependent DNA compaction machine
Source: Nat Commun. 2025 Jul 1;16:5606. doi: 10.1038/s41467-025-60751-z (PMC12216690; doi:10.1038/s41467-025-60751-z)
Supplement: Supplementary file 16 — Source Data [file 41467_2025_60751_MOESM16_ESM.zip › Source_data/Fig5_source.xlsx]

## Sheet: 5d
Time (s)	Intensity percentage(%)
0	8.64627
0.1247	10.2795
0.2494	9.09803
0.3741	8.08377
0.4988	4.37107
0.6235	6.40486
0.7482	8.14187
0.8729	7.57984
0.9976	7.96399
1.1223	8.96212
1.247	8.48535
1.3717	6.14426
1.4964	7.23353
1.6211	7.66933
1.7458	9.28294
1.8705	8.1006
1.9952	8.28155
2.1199	8.99178
2.2446	6.4982
2.3693	6.45496
2.494	7.61524
2.6187	8.93552
2.7434	10.5066
2.8681	9.60612
2.9928	9.34696
3.1175	8.50045
3.2422	9.06669
3.3669	6.45415
3.4916	7.57156
3.6163	8.80552
3.741	7.30618
3.8657	6.32349
3.9904	9.53225
4.1151	8.48793
4.2398	7.7268
4.3645	6.69
4.4892	8.61297
4.6139	8.01731
4.7386	9.6827
4.8633	6.31408
4.988	6.90648
5.1127	7.49784
5.2374	7.67764
5.3621	7.17265
5.4868	8.46901
5.6115	8.47995
5.7362	9.76843
5.8609	8.52975
5.9856	9.10719
6.1103	8.5188
6.235	9.88184
6.3597	6.8542
6.4844	9.02367
6.6091	8.52316
6.7338	9.22788
6.8585	9.83019
6.9832	8.39047
7.1079	7.48392
7.2326	8.32433
7.3573	8.75951
7.482	7.99916
7.6067	8.47857
7.7314	7.33088
7.8561	7.7911
7.9808	7.09105
8.1055	6.30681
8.2302	6.97385
8.3549	6.929
8.4796	5.5995
8.6043	9.20744
8.729	5.40866
8.8537	8.16464
8.9784	5.98134
9.1031	7.24956
9.2278	8.26615
9.3525	9.89152
9.4772	7.79577
9.6019	5.74934
9.7266	6.09056
9.8513	9.10825
9.976	6.74497
10.1007	10.2591
10.2254	9.65091
10.3501	7.31533
10.4748	8.42312
10.5995	9.90487
10.7242	8.08029
10.8489	10.3019
10.9736	12.3008
11.0983	10.4302
11.223	10.2895
11.3477	12.3076
11.4724	10.3468
11.5971	10.7461
11.7218	13.5616
11.8465	12.1228
11.9712	12.0581
12.0959	10.8314
12.2206	10.2764
12.3453	12.6841
12.47	10.0135
12.5947	8.85943
12.7194	9.65499
12.8441	12.5894
12.9688	11.7677
13.0935	9.19424
13.2182	10.3258
13.3429	7.91912
13.4676	9.10248
13.5923	10.4516
13.717	13.0076
13.8417	13.9456
13.9664	11.9544
14.0911	13.3084
14.2158	12.6751
14.3405	11.4686
14.4652	13.3733
14.5899	12.6377
14.7146	11.2223
14.8393	11.5008
14.964	9.88643
15.0887	12.5469
15.2134	10.138
15.3381	11.3155
15.4628	12.3813
15.5875	11.3207
15.7122	11.048
15.8369	9.88656
15.9616	12.7008
16.0863	11.5764
16.211	9.72592
16.3357	11.0963
16.4604	9.77457
16.5851	10.6113
16.7098	9.57474
16.8345	9.68468
16.9592	9.60146
17.0839	10.1334
17.2086	10.3169
17.3333	13.2968
17.458	13.9193
17.5827	14.5984
17.7074	13.7547
17.8321	13.9411
17.9568	13.6605
18.0815	13.9603
18.2062	12.3957
18.3309	13.9798
18.4556	13.8386
18.5803	14.9229
18.705	15.9318
18.8297	16.1923
18.9544	16.1842
19.0791	15.1425
19.2038	15.3492
19.3285	15.052
19.4532	13.1786
19.5779	13.8973
19.7026	14.6288
19.8273	12.1847
19.952	16.3635
20.0767	14.3052
20.2014	14.043
20.3261	15.8196
20.4508	14.3734
20.5755	14.4797
20.7002	14.8581
20.8249	12.6639
20.9496	15.186
21.0743	14.0516
21.199	14.2934
21.3237	16.5211
21.4484	15.5635
21.5731	16.9413
21.6978	15.4753
21.8225	16.0242
21.9472	15.3504
22.0719	15.8614
22.1966	15.6081
22.3213	15.6359
22.446	13.231
22.5707	14.0165
22.6954	14.0051
22.8201	14.8693
22.9448	16.0841
23.0695	14.5953
23.1942	15.04
23.3189	14.7312
23.4436	15.286
23.5683	15.5516
23.693	15.7644
23.8177	13.3647
23.9424	13.856
24.0671	15.5424
24.1918	14.3698
24.3165	13.4512
24.4412	16.0051
24.5659	14.2255
24.6906	14.7315
24.8153	15.5347
24.94	14.2214
25.0647	15.8614
25.1894	15.1815
25.3141	14.0112
25.4388	13.5521
25.5635	15.3707
25.6882	13.7468
25.8129	16.2211
25.9376	15.5045
26.0623	16.3521
26.187	14.854
26.3117	16.1403
26.4364	14.1461
26.5611	15.055
26.6858	15.4005
26.8105	14.9157
26.9352	16.3749
27.0599	14.0052
27.1846	14.8164
27.3093	14.2347
27.434	16.6546
27.5587	14.6631
27.6834	16.2088
27.8081	14.2198
27.9328	14.0528
28.0575	16.5555
28.1822	14.9737
28.3069	14.529
28.4316	14.017
28.5563	14.0731
28.681	14.8132
28.8057	13.4104
28.9304	13.9206
29.0551	14.1272
29.1798	12.988
29.3045	13.8439
29.4292	13.2434
29.5539	16.518
29.6786	15.7389
29.8033	14.8703
29.928	13.9583
30.0527	14.6958
30.1774	14.2103
30.3021	14.749
30.4268	14.0267
30.5515	14.038
30.6762	14.4283
30.8009	14.9451
30.9256	14.4667
31.0503	13.8211
31.175	14.1127
31.2997	13.6492
31.4244	13.5226
31.5491	15.4284
31.6738	12.5823
31.7985	13.5707
31.9232	16.3826
32.0479	14.049
32.1726	15.8663

## Sheet: 5i
WT	PD	S87A	N39A	1-603	604-1032
17.666	9.835	20.4925	>> 200	>> 200	>> 200
16.276	11.589	77.1765	>> 200	>> 200	>> 200
15.524	9.572	59.7835	>> 200	>> 200	>> 200
19.57	12.34	31.6935	>> 200	>> 200	>> 200
18.595	9.885	112.87	>> 200	>> 200	>> 200
16.744	10.579	36.6201	>> 200	>> 200	>> 200
15.694	9.91	62.1011	>> 200	>> 200	>> 200
18.612	11.784	104.839	>> 200	>> 200	>> 200
17.857	11.216	100.508	>> 200	>> 200	>> 200
18.09	13.342	84.5281	>> 200	>> 200	>> 200
22.673	11.266	31.8451	>> 200	>> 200	>> 200
19.037	10.839	36.6446	>> 200	>> 200	>> 200
19.878	11.031	38.2306	>> 200	>> 200	>> 200
21.324	10.237	75.4266	>> 200	>> 200	>> 200
23.097	9.831	78.7436	>> 200	>> 200	>> 200
21.378	11.6	140.254	>> 200	>> 200	>> 200
21.985	10.817	58.9746	>> 200	>> 200	>> 200
22.788	11.614	58.6796	>> 200	>> 200	>> 200
31.771	7.348	83.2536	>> 200	>> 200	>> 200
25	6.452	143.509	>> 200	>> 200	>> 200
23.643	5.788	64.2206	>> 200	>> 200	>> 200
23.846	7.098	104.925	>> 200	>> 200	>> 200
37.161	4.201	43.9533	>> 200	>> 200	>> 200
	7.836	35.4963	>> 200	>> 200	>> 200
	6.055	110.973	>> 200	>> 200	>> 200
		136.422	>> 200	>> 200	>> 200
		51.1635	>> 200	>> 200	>> 200
		54.6185	>> 200	>> 200	>> 200
		20.5585	>> 200	>> 200	>> 200
		63.5615	>> 200	>> 200	>> 200
		48.0105	>> 200	>> 200	>> 200
			>> 200	>> 200	>> 200
			>> 200	>> 200	>> 200
			>> 200	>> 200	>> 200
			>> 200	>> 200	>> 200
			>> 200	>> 200	>> 200
			>> 200	>> 200	>> 200
			>> 200	>> 200	>> 200
			>> 200	>> 200	>> 200
			>> 200	>> 200	>> 200
			>> 200	>> 200	>> 200
			>> 200	>> 200	>> 200
			>> 200	>> 200	>> 200
			>> 200	>> 200	>> 200
			>> 200	>> 200	>> 200
			>> 200	>> 200	>> 200
			>> 200	>> 200	>> 200
			>> 200	>> 200	>> 200
			>> 200	>> 200	>> 200
			>> 200	>> 200	>> 200
			>> 200	>> 200	>> 200
			>> 200	>> 200	>> 200
			>> 200	>> 200	>> 200
			>> 200	>> 200	>> 200
			>> 200	>> 200	>> 200
			>> 200	>> 200	>> 200
			>> 200	>> 200	>> 200
			>> 200	>> 200	>> 200
			>> 200	>> 200	>> 200
			>> 200	>> 200	>> 200
			>> 200	>> 200	>> 200
			>> 200	>> 200	>> 200
			>> 200	>> 200	>> 200
			>> 200	>> 200	>> 200
			>> 200	>> 200	>> 200
			>> 200	>> 200	>> 200
			>> 200	>> 200	>> 200
			>> 200	>> 200	>> 200
			>> 200	>> 200	>> 200
			>> 200	>> 200	>> 200
			>> 200	>> 200	>> 200
			>> 200	>> 200	>> 200
			>> 200	>> 200	>> 200
			>> 200	>> 200	>> 200
			>> 200	>> 200	>> 200
			>> 200	>> 200	>> 200
			>> 200	>> 200	>> 200
			>> 200	>> 200	>> 200
			>> 200	>> 200	>> 200
			>> 200	>> 200	>> 200
			>> 200	>> 200	>> 200
			>> 200	>> 200	>> 200
			>> 200	>> 200	>> 200
			>> 200	>> 200	>> 200
			>> 200	>> 200	>> 200
			>> 200	>> 200	>> 200
			>> 200	>> 200	>> 200
			>> 200	>> 200	>> 200
			>> 200	>> 200	>> 200
			>> 200	>> 200	>> 200
			>> 200	>> 200	>> 200
			>> 200	>> 200	>> 200
			>> 200	>> 200	>> 200
			>> 200	>> 200	>> 200
			>> 200	>> 200	>> 200
			>> 200	>> 200	>> 200
			>> 200	>> 200	>> 200
			>> 200	>> 200	>> 200
			>> 200	>> 200	>> 200
			>> 200	>> 200	>> 200

## Sheet: 5g
WT	LPP-MORC2	PAK1-MORC2
3.34786	0.89062	>> 200
0.33463	0.74925	>> 200
0.44754	0.14388	>> 200
1.46319	0.64617	>> 200
0.86251	0.12754	>> 200
0.71771	0.01623	>> 200
0.72822	0.19143	>> 200
0.24331	0.0416	>> 200
0.22171	0.40697	>> 200
1.35267	0.04617	>> 200
2.1969	0.25748	>> 200
0.80274	0.28388	>> 200
0.69314	0.42045	>> 200
0.58788		>> 200
		>> 200
		>> 200
		>> 200
		>> 200
		>> 200
		>> 200
		>> 200
		>> 200
		>> 200
		>> 200
		>> 200
		>> 200
		>> 200
		>> 200
		>> 200
		>> 200
		>> 200
		>> 200
		>> 200
		>> 200
		>> 200
		>> 200
		>> 200
		>> 200
		>> 200
		>> 200
		>> 200
		>> 200
		>> 200
		>> 200
		>> 200
		>> 200
		>> 200
		>> 200
		>> 200
		>> 200
		>> 200
		>> 200
		>> 200
		>> 200
		>> 200
		>> 200
		>> 200
		>> 200
		>> 200
		>> 200
		>> 200
		>> 200
		>> 200
		>> 200
		>> 200
		>> 200
		>> 200
		>> 200
		>> 200
		>> 200
		>> 200
		>> 200
		>> 200
		>> 200
		>> 200
		>> 200
		>> 200
		>> 200
		>> 200
		>> 200
		>> 200
		>> 200
		>> 200
		>> 200
		>> 200
		>> 200
		>> 200
		>> 200
		>> 200
		>> 200
		>> 200
		>> 200
		>> 200
		>> 200
		>> 200
		>> 200
		>> 200
		>> 200
		>> 200
		>> 200

## Sheet: 5f
WT	PD	S87A	N39A	1-603	604-1032
3.099	1.649	41.15	>> 200	>> 200	>> 200
4.264	0.107	0.114	>> 200	>> 200	>> 200
0.704	1.911	1.414	>> 200	>> 200	>> 200
2.22	2.056	0.187	>> 200	>> 200	>> 200
1.065	2.696	0.433	>> 200	>> 200	>> 200
0.984	0.843	22.054	>> 200	>> 200	>> 200
4.093	1.854	26.956	>> 200	>> 200	>> 200
1.918	0.102	11.56	>> 200	>> 200	>> 200
2.023	4.56	3.307	>> 200	>> 200	>> 200
3.314	0.676	0.233	>> 200	>> 200	>> 200
5.0772	1.042	0.065	>> 200	>> 200	>> 200
0.851	1.877	52.487	>> 200	>> 200	>> 200
2.218	2.506	38.433	>> 200	>> 200	>> 200
7.456	0.72	0.226	>> 200	>> 200	>> 200
2.993	0.421	55.253	>> 200	>> 200	>> 200
6.267	0.4	24.668	>> 200	>> 200	>> 200
6.418	0.103	0.094	>> 200	>> 200	>> 200
2.307	3.27	1.017	>> 200	>> 200	>> 200
5.102	0.285	0.087	>> 200	>> 200	>> 200
5.283	2.352	0.376	>> 200	>> 200	>> 200
1.531	0.403	20.97	>> 200	>> 200	>> 200
3.044	0.2878	47.285	>> 200	>> 200	>> 200
5.367	0.911	81.024	>> 200	>> 200	>> 200
	0.253	32.216	>> 200	>> 200	>> 200
	0.822	0.045	>> 200	>> 200	>> 200
		0.092	>> 200	>> 200	>> 200
		13.007	>> 200	>> 200	>> 200
		23.686	>> 200	>> 200	>> 200
		0.281	>> 200	>> 200	>> 200
		0.078	>> 200	>> 200	>> 200
		22.7	>> 200	>> 200	>> 200
			>> 200	>> 200	>> 200
			>> 200	>> 200	>> 200
			>> 200	>> 200	>> 200
			>> 200	>> 200	>> 200
			>> 200	>> 200	>> 200
			>> 200	>> 200	>> 200
			>> 200	>> 200	>> 200
			>> 200	>> 200	>> 200
			>> 200	>> 200	>> 200
			>> 200	>> 200	>> 200
			>> 200	>> 200	>> 200
			>> 200	>> 200	>> 200
			>> 200	>> 200	>> 200
			>> 200	>> 200	>> 200
			>> 200	>> 200	>> 200
			>> 200	>> 200	>> 200
			>> 200	>> 200	>> 200
			>> 200	>> 200	>> 200
			>> 200	>> 200	>> 200
			>> 200	>> 200	>> 200
			>> 200	>> 200	>> 200
			>> 200	>> 200	>> 200
			>> 200	>> 200	>> 200
			>> 200	>> 200	>> 200
			>> 200	>> 200	>> 200
			>> 200	>> 200	>> 200
			>> 200	>> 200	>> 200
			>> 200	>> 200	>> 200
			>> 200	>> 200	>> 200
			>> 200	>> 200	>> 200
			>> 200	>> 200	>> 200
			>> 200	>> 200	>> 200
			>> 200	>> 200	>> 200
			>> 200	>> 200	>> 200
			>> 200	>> 200	>> 200
			>> 200	>> 200	>> 200
			>> 200	>> 200	>> 200
			>> 200	>> 200	>> 200
			>> 200	>> 200	>> 200
			>> 200	>> 200	>> 200
			>> 200	>> 200	>> 200
			>> 200	>> 200	>> 200
			>> 200	>> 200	>> 200
			>> 200	>> 200	>> 200
			>> 200	>> 200	>> 200
			>> 200	>> 200	>> 200
			>> 200	>> 200	>> 200
			>> 200	>> 200	>> 200
			>> 200	>> 200	>> 200
			>> 200	>> 200	>> 200
			>> 200	>> 200	>> 200
			>> 200	>> 200	>> 200
			>> 200	>> 200	>> 200
			>> 200	>> 200	>> 200
			>> 200	>> 200	>> 200
			>> 200	>> 200	>> 200
			>> 200	>> 200	>> 200
			>> 200	>> 200	>> 200
			>> 200	>> 200	>> 200
			>> 200	>> 200	>> 200
			>> 200	>> 200	>> 200
			>> 200	>> 200	>> 200
			>> 200	>> 200	>> 200
			>> 200	>> 200	>> 200
			>> 200	>> 200	>> 200
			>> 200	>> 200	>> 200
			>> 200	>> 200	>> 200
			>> 200	>> 200	>> 200
			>> 200	>> 200	>> 200

## Sheet: 5j
Mutant name	ATP turnover rate (molecules/min)	1/tau
N39A	0	0
S87A	0.0056	0.05945
WT	0.0648	0.2967
PD	0.11	0.88652

## Sheet: 5p
WT (nm^3)	S87A (nm^3)	N39A	1-603	1-265
68992.3	23760.9	no clusters	no clusters	no clusters
163631	192838
33340.7	14228.1
25279.4	17232.2
79077.9	1878.58
153525	11207
332738	37994.5
28666.5	2293.93
355256	1765.06
75448	4235.65
31577.7	173534
359928	7551.09
69707.1	6903.98
110003	6201.35
114663	31796.5
29877.1	4853.91
60424
111839
57311.2
