# Supplementary material for: MORC2 is a phosphorylation-dependent DNA compaction machine
Source: Nat Commun. 2025 Jul 1;16:5606. doi: 10.1038/s41467-025-60751-z (PMC12216690; doi:10.1038/s41467-025-60751-z)
Supplement: Supplementary file 16 — Source Data [file 41467_2025_60751_MOESM16_ESM.zip › Source_data/Supplementary Fig8c_source.xlsx]

## Sheet: Sheet1
Protein (µM)	%DNA bound (CC2)			%DNA bound (CC3)			%DNA bound (CC4)
0	0	0	0	0	0	0	0	0	0
1.3	0	0	0	0	0	0	0	0	0
2.5	50	20	21	0	0	0	0.0184145	0.0348258	0.0242608
5	91	89	78	0	0	0	0	0	0
10	100	100	90	0	0	0	50	39	52
